# Supplementary material for: Satellite remote sensing of environmental variables can predict acoustic activity of an orthopteran assemblage
Source: PeerJ. 2022 Sep 2;10:e13969. doi: 10.7717/peerj.13969 (PMC9443809; doi:10.7717/peerj.13969)
Supplement: Supplemental Information 1 — Random forests model output for Cricket1 [file peerj-10-13969-s001.csv]

rec	presence	site	year	month	day	hour	minute	species	songtype
20200301_180000.flac	0	Yat1	2020	3	1	18	0	sp44	Nocturnal Song
20200301_183000.flac	1	Yat1	2020	3	1	18	30	sp44	Nocturnal Song
20200301_190000.flac	1	Yat1	2020	3	1	19	0	sp44	Nocturnal Song
20200301_193000.flac	1	Yat1	2020	3	1	19	30	sp44	Nocturnal Song
20200301_200000.flac	1	Yat1	2020	3	1	20	0	sp44	Nocturnal Song
20200301_203000.flac	0	Yat1	2020	3	1	20	30	sp44	Nocturnal Song
20200301_210000.flac	0	Yat1	2020	3	1	21	0	sp44	Nocturnal Song
20200301_213000.flac	0	Yat1	2020	3	1	21	30	sp44	Nocturnal Song
20200301_220000.flac	0	Yat1	2020	3	1	22	0	sp44	Nocturnal Song
20200301_230000.flac	0	Yat1	2020	3	1	23	0	sp44	Nocturnal Song
20200301_233000.flac	0	Yat1	2020	3	1	23	30	sp44	Nocturnal Song
20200302_180000.flac	0	Yat1	2020	3	2	18	0	sp44	Nocturnal Song
20200302_183000.flac	1	Yat1	2020	3	2	18	30	sp44	Nocturnal Song
20200302_190000.flac	1	Yat1	2020	3	2	19	0	sp44	Nocturnal Song
20200302_200000.flac	1	Yat1	2020	3	2	20	0	sp44	Nocturnal Song
20200302_203000.flac	0	Yat1	2020	3	2	20	30	sp44	Nocturnal Song
20200302_213000.flac	0	Yat1	2020	3	2	21	30	sp44	Nocturnal Song
20200302_220000.flac	0	Yat1	2020	3	2	22	0	sp44	Nocturnal Song
20200302_223000.flac	0	Yat1	2020	3	2	22	30	sp44	Nocturnal Song
20200302_230000.flac	0	Yat1	2020	3	2	23	0	sp44	Nocturnal Song
20200302_233000.flac	0	Yat1	2020	3	2	23	30	sp44	Nocturnal Song
20200303_180000.flac	0	Yat1	2020	3	3	18	0	sp44	Nocturnal Song
20200303_183000.flac	0	Yat1	2020	3	3	18	30	sp44	Nocturnal Song
20200303_190000.flac	0	Yat1	2020	3	3	19	0	sp44	Nocturnal Song
20200303_193000.flac	0	Yat1	2020	3	3	19	30	sp44	Nocturnal Song
20200303_210000.flac	1	Yat1	2020	3	3	21	0	sp44	Nocturnal Song
20200303_213000.flac	0	Yat1	2020	3	3	21	30	sp44	Nocturnal Song
20200303_223000.flac	0	Yat1	2020	3	3	22	30	sp44	Nocturnal Song
20200303_230000.flac	0	Yat1	2020	3	3	23	0	sp44	Nocturnal Song
20200303_233000.flac	0	Yat1	2020	3	3	23	30	sp44	Nocturnal Song
20200304_183000.flac	1	Yat1	2020	3	4	18	30	sp44	Nocturnal Song
20200304_190000.flac	1	Yat1	2020	3	4	19	0	sp44	Nocturnal Song
20200304_193000.flac	1	Yat1	2020	3	4	19	30	sp44	Nocturnal Song
20200304_200000.flac	1	Yat1	2020	3	4	20	0	sp44	Nocturnal Song
20200304_203000.flac	1	Yat1	2020	3	4	20	30	sp44	Nocturnal Song
20200304_210000.flac	0	Yat1	2020	3	4	21	0	sp44	Nocturnal Song
20200304_213000.flac	0	Yat1	2020	3	4	21	30	sp44	Nocturnal Song
20200304_220000.flac	0	Yat1	2020	3	4	22	0	sp44	Nocturnal Song
20200304_223000.flac	0	Yat1	2020	3	4	22	30	sp44	Nocturnal Song
20200304_230000.flac	0	Yat1	2020	3	4	23	0	sp44	Nocturnal Song
20200304_233000.flac	0	Yat1	2020	3	4	23	30	sp44	Nocturnal Song
20200305_180000.flac	0	Yat1	2020	3	5	18	0	sp44	Nocturnal Song
20200305_183000.flac	1	Yat1	2020	3	5	18	30	sp44	Nocturnal Song
20200305_190000.flac	1	Yat1	2020	3	5	19	0	sp44	Nocturnal Song
20200305_193000.flac	1	Yat1	2020	3	5	19	30	sp44	Nocturnal Song
20200305_200000.flac	0	Yat1	2020	3	5	20	0	sp44	Nocturnal Song
20200305_203000.flac	1	Yat1	2020	3	5	20	30	sp44	Nocturnal Song
20200305_210000.flac	1	Yat1	2020	3	5	21	0	sp44	Nocturnal Song
20200305_213000.flac	1	Yat1	2020	3	5	21	30	sp44	Nocturnal Song
20200305_220000.flac	0	Yat1	2020	3	5	22	0	sp44	Nocturnal Song
20200305_223000.flac	0	Yat1	2020	3	5	22	30	sp44	Nocturnal Song
20200305_230000.flac	0	Yat1	2020	3	5	23	0	sp44	Nocturnal Song
20200305_233000.flac	0	Yat1	2020	3	5	23	30	sp44	Nocturnal Song
20200306_180000.flac	0	Yat1	2020	3	6	18	0	sp44	Nocturnal Song
20200306_183000.flac	1	Yat1	2020	3	6	18	30	sp44	Nocturnal Song
20200306_190000.flac	1	Yat1	2020	3	6	19	0	sp44	Nocturnal Song
20200306_193000.flac	1	Yat1	2020	3	6	19	30	sp44	Nocturnal Song
20200306_200000.flac	1	Yat1	2020	3	6	20	0	sp44	Nocturnal Song
20200306_203000.flac	1	Yat1	2020	3	6	20	30	sp44	Nocturnal Song
20200306_210000.flac	1	Yat1	2020	3	6	21	0	sp44	Nocturnal Song
20200306_213000.flac	1	Yat1	2020	3	6	21	30	sp44	Nocturnal Song
20200306_220000.flac	0	Yat1	2020	3	6	22	0	sp44	Nocturnal Song
20200306_223000.flac	0	Yat1	2020	3	6	22	30	sp44	Nocturnal Song
20200306_230000.flac	0	Yat1	2020	3	6	23	0	sp44	Nocturnal Song
20200306_233000.flac	1	Yat1	2020	3	6	23	30	sp44	Nocturnal Song
20200307_180000.flac	0	Yat1	2020	3	7	18	0	sp44	Nocturnal Song
20200307_183000.flac	1	Yat1	2020	3	7	18	30	sp44	Nocturnal Song
20200307_190000.flac	1	Yat1	2020	3	7	19	0	sp44	Nocturnal Song
20200307_193000.flac	0	Yat1	2020	3	7	19	30	sp44	Nocturnal Song
20200307_230000.flac	0	Yat1	2020	3	7	23	0	sp44	Nocturnal Song
20200307_233000.flac	0	Yat1	2020	3	7	23	30	sp44	Nocturnal Song
20200307_200000.flac	1	Yat1	2020	3	7	20	0	sp44	Nocturnal Song
20200307_203000.flac	1	Yat1	2020	3	7	20	30	sp44	Nocturnal Song
20200307_210000.flac	0	Yat1	2020	3	7	21	0	sp44	Nocturnal Song
20200307_213000.flac	0	Yat1	2020	3	7	21	30	sp44	Nocturnal Song
20200307_220000.flac	0	Yat1	2020	3	7	22	0	sp44	Nocturnal Song
20200307_223000.flac	0	Yat1	2020	3	7	22	30	sp44	Nocturnal Song
20200308_180000.flac	0	Yat1	2020	3	8	18	0	sp44	Nocturnal Song
20200308_183000.flac	0	Yat1	2020	3	8	18	30	sp44	Nocturnal Song
20200308_190000.flac	1	Yat1	2020	3	8	19	0	sp44	Nocturnal Song
20200308_193000.flac	0	Yat1	2020	3	8	19	30	sp44	Nocturnal Song
20200308_200000.flac	1	Yat1	2020	3	8	20	0	sp44	Nocturnal Song
20200308_203000.flac	0	Yat1	2020	3	8	20	30	sp44	Nocturnal Song
20200308_210000.flac	0	Yat1	2020	3	8	21	0	sp44	Nocturnal Song
20200308_213000.flac	0	Yat1	2020	3	8	21	30	sp44	Nocturnal Song
20200308_220000.flac	0	Yat1	2020	3	8	22	0	sp44	Nocturnal Song
20200308_223000.flac	0	Yat1	2020	3	8	22	30	sp44	Nocturnal Song
20200308_230000.flac	0	Yat1	2020	3	8	23	0	sp44	Nocturnal Song
20200308_233000.flac	0	Yat1	2020	3	8	23	30	sp44	Nocturnal Song
20200309_180000.flac	0	Yat1	2020	3	9	18	0	sp44	Nocturnal Song
20200309_183000.flac	0	Yat1	2020	3	9	18	30	sp44	Nocturnal Song
20200309_190000.flac	1	Yat1	2020	3	9	19	0	sp44	Nocturnal Song
20200309_193000.flac	0	Yat1	2020	3	9	19	30	sp44	Nocturnal Song
20200309_200000.flac	1	Yat1	2020	3	9	20	0	sp44	Nocturnal Song
20200309_203000.flac	1	Yat1	2020	3	9	20	30	sp44	Nocturnal Song
20200309_210000.flac	0	Yat1	2020	3	9	21	0	sp44	Nocturnal Song
20200309_213000.flac	0	Yat1	2020	3	9	21	30	sp44	Nocturnal Song
20200309_223000.flac	0	Yat1	2020	3	9	22	30	sp44	Nocturnal Song
20200309_230000.flac	0	Yat1	2020	3	9	23	0	sp44	Nocturnal Song
20200309_233000.flac	0	Yat1	2020	3	9	23	30	sp44	Nocturnal Song
20200309_220000.flac	0	Yat1	2020	3	9	22	0	sp44	Nocturnal Song
20200310_180000.flac	0	Yat1	2020	3	10	18	0	sp44	Nocturnal Song
20200310_183000.flac	1	Yat1	2020	3	10	18	30	sp44	Nocturnal Song
20200310_190000.flac	0	Yat1	2020	3	10	19	0	sp44	Nocturnal Song
20200310_193000.flac	0	Yat1	2020	3	10	19	30	sp44	Nocturnal Song
20200310_200000.flac	0	Yat1	2020	3	10	20	0	sp44	Nocturnal Song
20200310_203000.flac	1	Yat1	2020	3	10	20	30	sp44	Nocturnal Song
20200310_210000.flac	0	Yat1	2020	3	10	21	0	sp44	Nocturnal Song
20200310_213000.flac	0	Yat1	2020	3	10	21	30	sp44	Nocturnal Song
20200310_220000.flac	0	Yat1	2020	3	10	22	0	sp44	Nocturnal Song
20200310_223000.flac	0	Yat1	2020	3	10	22	30	sp44	Nocturnal Song
20200310_230000.flac	0	Yat1	2020	3	10	23	0	sp44	Nocturnal Song
20200310_233000.flac	0	Yat1	2020	3	10	23	30	sp44	Nocturnal Song
20200311_180000.flac	0	Yat1	2020	3	11	18	0	sp44	Nocturnal Song
20200311_183000.flac	1	Yat1	2020	3	11	18	30	sp44	Nocturnal Song
20200311_190000.flac	1	Yat1	2020	3	11	19	0	sp44	Nocturnal Song
20200311_193000.flac	1	Yat1	2020	3	11	19	30	sp44	Nocturnal Song
20200311_200000.flac	1	Yat1	2020	3	11	20	0	sp44	Nocturnal Song
20200311_203000.flac	1	Yat1	2020	3	11	20	30	sp44	Nocturnal Song
20200311_210000.flac	1	Yat1	2020	3	11	21	0	sp44	Nocturnal Song
20200311_213000.flac	1	Yat1	2020	3	11	21	30	sp44	Nocturnal Song
20200311_220000.flac	0	Yat1	2020	3	11	22	0	sp44	Nocturnal Song
20200311_223000.flac	0	Yat1	2020	3	11	22	30	sp44	Nocturnal Song
20200311_230000.flac	0	Yat1	2020	3	11	23	0	sp44	Nocturnal Song
20200311_233000.flac	0	Yat1	2020	3	11	23	30	sp44	Nocturnal Song
20200312_180000.flac	0	Yat1	2020	3	12	18	0	sp44	Nocturnal Song
20200312_183000.flac	1	Yat1	2020	3	12	18	30	sp44	Nocturnal Song
20200312_190000.flac	1	Yat1	2020	3	12	19	0	sp44	Nocturnal Song
20200312_193000.flac	1	Yat1	2020	3	12	19	30	sp44	Nocturnal Song
20200312_200000.flac	0	Yat1	2020	3	12	20	0	sp44	Nocturnal Song
20200312_203000.flac	1	Yat1	2020	3	12	20	30	sp44	Nocturnal Song
20200312_210000.flac	1	Yat1	2020	3	12	21	0	sp44	Nocturnal Song
20200312_213000.flac	1	Yat1	2020	3	12	21	30	sp44	Nocturnal Song
20200312_220000.flac	0	Yat1	2020	3	12	22	0	sp44	Nocturnal Song
20200312_223000.flac	1	Yat1	2020	3	12	22	30	sp44	Nocturnal Song
20200312_230000.flac	0	Yat1	2020	3	12	23	0	sp44	Nocturnal Song
20200312_233000.flac	0	Yat1	2020	3	12	23	30	sp44	Nocturnal Song
20200313_180000.flac	0	Yat1	2020	3	13	18	0	sp44	Nocturnal Song
20200313_183000.flac	0	Yat1	2020	3	13	18	30	sp44	Nocturnal Song
20200313_190000.flac	0	Yat1	2020	3	13	19	0	sp44	Nocturnal Song
20200313_193000.flac	1	Yat1	2020	3	13	19	30	sp44	Nocturnal Song
20200313_200000.flac	0	Yat1	2020	3	13	20	0	sp44	Nocturnal Song
20200313_203000.flac	0	Yat1	2020	3	13	20	30	sp44	Nocturnal Song
20200313_210000.flac	0	Yat1	2020	3	13	21	0	sp44	Nocturnal Song
20200313_213000.flac	0	Yat1	2020	3	13	21	30	sp44	Nocturnal Song
20200313_220000.flac	0	Yat1	2020	3	13	22	0	sp44	Nocturnal Song
20200313_223000.flac	0	Yat1	2020	3	13	22	30	sp44	Nocturnal Song
20200313_230000.flac	0	Yat1	2020	3	13	23	0	sp44	Nocturnal Song
20200313_233000.flac	0	Yat1	2020	3	13	23	30	sp44	Nocturnal Song
20200314_180000.flac	0	Yat1	2020	3	14	18	0	sp44	Nocturnal Song
20200314_183000.flac	1	Yat1	2020	3	14	18	30	sp44	Nocturnal Song
20200314_190000.flac	1	Yat1	2020	3	14	19	0	sp44	Nocturnal Song
20200314_193000.flac	1	Yat1	2020	3	14	19	30	sp44	Nocturnal Song
20200314_200000.flac	1	Yat1	2020	3	14	20	0	sp44	Nocturnal Song
20200314_213000.flac	1	Yat1	2020	3	14	21	30	sp44	Nocturnal Song
20200314_220000.flac	0	Yat1	2020	3	14	22	0	sp44	Nocturnal Song
20200314_223000.flac	0	Yat1	2020	3	14	22	30	sp44	Nocturnal Song
20200314_230000.flac	0	Yat1	2020	3	14	23	0	sp44	Nocturnal Song
20200314_233000.flac	0	Yat1	2020	3	14	23	30	sp44	Nocturnal Song
20200314_203000.flac	1	Yat1	2020	3	14	20	30	sp44	Nocturnal Song
20200314_210000.flac	0	Yat1	2020	3	14	21	0	sp44	Nocturnal Song
20200315_180000.flac	0	Yat1	2020	3	15	18	0	sp44	Nocturnal Song
20200315_183000.flac	0	Yat1	2020	3	15	18	30	sp44	Nocturnal Song
20200315_190000.flac	0	Yat1	2020	3	15	19	0	sp44	Nocturnal Song
20200315_193000.flac	1	Yat1	2020	3	15	19	30	sp44	Nocturnal Song
20200315_200000.flac	0	Yat1	2020	3	15	20	0	sp44	Nocturnal Song
20200315_203000.flac	0	Yat1	2020	3	15	20	30	sp44	Nocturnal Song
20200315_210000.flac	0	Yat1	2020	3	15	21	0	sp44	Nocturnal Song
20200315_213000.flac	0	Yat1	2020	3	15	21	30	sp44	Nocturnal Song
20200315_220000.flac	0	Yat1	2020	3	15	22	0	sp44	Nocturnal Song
20200315_230000.flac	0	Yat1	2020	3	15	23	0	sp44	Nocturnal Song
20200315_233000.flac	0	Yat1	2020	3	15	23	30	sp44	Nocturnal Song
20200315_223000.flac	0	Yat1	2020	3	15	22	30	sp44	Nocturnal Song
20200316_180000.flac	0	Yat1	2020	3	16	18	0	sp44	Nocturnal Song
20200316_183000.flac	1	Yat1	2020	3	16	18	30	sp44	Nocturnal Song
20200316_190000.flac	1	Yat1	2020	3	16	19	0	sp44	Nocturnal Song
20200316_193000.flac	1	Yat1	2020	3	16	19	30	sp44	Nocturnal Song
20200316_200000.flac	1	Yat1	2020	3	16	20	0	sp44	Nocturnal Song
20200316_203000.flac	1	Yat1	2020	3	16	20	30	sp44	Nocturnal Song
20200316_210000.flac	0	Yat1	2020	3	16	21	0	sp44	Nocturnal Song
20200316_213000.flac	0	Yat1	2020	3	16	21	30	sp44	Nocturnal Song
20200316_220000.flac	0	Yat1	2020	3	16	22	0	sp44	Nocturnal Song
20200316_223000.flac	0	Yat1	2020	3	16	22	30	sp44	Nocturnal Song
20200316_230000.flac	0	Yat1	2020	3	16	23	0	sp44	Nocturnal Song
20200316_233000.flac	0	Yat1	2020	3	16	23	30	sp44	Nocturnal Song
20200317_180000.flac	0	Yat1	2020	3	17	18	0	sp44	Nocturnal Song
20200317_183000.flac	1	Yat1	2020	3	17	18	30	sp44	Nocturnal Song
20200317_190000.flac	1	Yat1	2020	3	17	19	0	sp44	Nocturnal Song
20200317_193000.flac	1	Yat1	2020	3	17	19	30	sp44	Nocturnal Song
20200317_200000.flac	0	Yat1	2020	3	17	20	0	sp44	Nocturnal Song
20200317_203000.flac	1	Yat1	2020	3	17	20	30	sp44	Nocturnal Song
20200317_210000.flac	0	Yat1	2020	3	17	21	0	sp44	Nocturnal Song
20200317_213000.flac	0	Yat1	2020	3	17	21	30	sp44	Nocturnal Song
20200317_220000.flac	0	Yat1	2020	3	17	22	0	sp44	Nocturnal Song
20200317_223000.flac	0	Yat1	2020	3	17	22	30	sp44	Nocturnal Song
20200317_230000.flac	0	Yat1	2020	3	17	23	0	sp44	Nocturnal Song
20200317_233000.flac	0	Yat1	2020	3	17	23	30	sp44	Nocturnal Song
20200318_180000.flac	0	Yat1	2020	3	18	18	0	sp44	Nocturnal Song
20200318_183000.flac	1	Yat1	2020	3	18	18	30	sp44	Nocturnal Song
20200318_190000.flac	1	Yat1	2020	3	18	19	0	sp44	Nocturnal Song
20200318_193000.flac	1	Yat1	2020	3	18	19	30	sp44	Nocturnal Song
20200318_200000.flac	1	Yat1	2020	3	18	20	0	sp44	Nocturnal Song
20200318_203000.flac	1	Yat1	2020	3	18	20	30	sp44	Nocturnal Song
20200318_210000.flac	0	Yat1	2020	3	18	21	0	sp44	Nocturnal Song
20200318_213000.flac	0	Yat1	2020	3	18	21	30	sp44	Nocturnal Song
20200318_220000.flac	0	Yat1	2020	3	18	22	0	sp44	Nocturnal Song
20200318_223000.flac	0	Yat1	2020	3	18	22	30	sp44	Nocturnal Song
20200318_230000.flac	0	Yat1	2020	3	18	23	0	sp44	Nocturnal Song
20200318_233000.flac	0	Yat1	2020	3	18	23	30	sp44	Nocturnal Song
20200319_180000.flac	0	Yat1	2020	3	19	18	0	sp44	Nocturnal Song
20200319_190000.flac	1	Yat1	2020	3	19	19	0	sp44	Nocturnal Song
20200319_193000.flac	0	Yat1	2020	3	19	19	30	sp44	Nocturnal Song
20200319_200000.flac	0	Yat1	2020	3	19	20	0	sp44	Nocturnal Song
20200319_203000.flac	1	Yat1	2020	3	19	20	30	sp44	Nocturnal Song
20200319_210000.flac	1	Yat1	2020	3	19	21	0	sp44	Nocturnal Song
20200319_213000.flac	0	Yat1	2020	3	19	21	30	sp44	Nocturnal Song
20200319_220000.flac	0	Yat1	2020	3	19	22	0	sp44	Nocturnal Song
20200319_223000.flac	0	Yat1	2020	3	19	22	30	sp44	Nocturnal Song
20200319_230000.flac	0	Yat1	2020	3	19	23	0	sp44	Nocturnal Song
20200319_183000.flac	1	Yat1	2020	3	19	18	30	sp44	Nocturnal Song
20200319_233000.flac	0	Yat1	2020	3	19	23	30	sp44	Nocturnal Song
20200320_180000.flac	0	Yat1	2020	3	20	18	0	sp44	Nocturnal Song
20200320_183000.flac	0	Yat1	2020	3	20	18	30	sp44	Nocturnal Song
20200320_190000.flac	0	Yat1	2020	3	20	19	0	sp44	Nocturnal Song
20200320_193000.flac	0	Yat1	2020	3	20	19	30	sp44	Nocturnal Song
20200320_200000.flac	0	Yat1	2020	3	20	20	0	sp44	Nocturnal Song
20200320_203000.flac	0	Yat1	2020	3	20	20	30	sp44	Nocturnal Song
20200320_210000.flac	0	Yat1	2020	3	20	21	0	sp44	Nocturnal Song
20200320_213000.flac	0	Yat1	2020	3	20	21	30	sp44	Nocturnal Song
20200320_220000.flac	0	Yat1	2020	3	20	22	0	sp44	Nocturnal Song
20200320_223000.flac	0	Yat1	2020	3	20	22	30	sp44	Nocturnal Song
20200320_230000.flac	0	Yat1	2020	3	20	23	0	sp44	Nocturnal Song
20200320_233000.flac	0	Yat1	2020	3	20	23	30	sp44	Nocturnal Song
20200321_180000.flac	0	Yat1	2020	3	21	18	0	sp44	Nocturnal Song
20200321_183000.flac	0	Yat1	2020	3	21	18	30	sp44	Nocturnal Song
20200321_190000.flac	0	Yat1	2020	3	21	19	0	sp44	Nocturnal Song
20200321_193000.flac	0	Yat1	2020	3	21	19	30	sp44	Nocturnal Song
20200321_200000.flac	0	Yat1	2020	3	21	20	0	sp44	Nocturnal Song
20200321_203000.flac	0	Yat1	2020	3	21	20	30	sp44	Nocturnal Song
20200321_210000.flac	0	Yat1	2020	3	21	21	0	sp44	Nocturnal Song
20200321_213000.flac	0	Yat1	2020	3	21	21	30	sp44	Nocturnal Song
20200321_220000.flac	0	Yat1	2020	3	21	22	0	sp44	Nocturnal Song
20200321_223000.flac	0	Yat1	2020	3	21	22	30	sp44	Nocturnal Song
20200321_230000.flac	0	Yat1	2020	3	21	23	0	sp44	Nocturnal Song
20200321_233000.flac	0	Yat1	2020	3	21	23	30	sp44	Nocturnal Song
20200322_183000.flac	1	Yat1	2020	3	22	18	30	sp44	Nocturnal Song
20200322_190000.flac	0	Yat1	2020	3	22	19	0	sp44	Nocturnal Song
20200322_193000.flac	1	Yat1	2020	3	22	19	30	sp44	Nocturnal Song
20200322_200000.flac	1	Yat1	2020	3	22	20	0	sp44	Nocturnal Song
20200322_203000.flac	1	Yat1	2020	3	22	20	30	sp44	Nocturnal Song
20200322_210000.flac	1	Yat1	2020	3	22	21	0	sp44	Nocturnal Song
20200322_213000.flac	1	Yat1	2020	3	22	21	30	sp44	Nocturnal Song
20200322_220000.flac	0	Yat1	2020	3	22	22	0	sp44	Nocturnal Song
20200322_223000.flac	0	Yat1	2020	3	22	22	30	sp44	Nocturnal Song
20200322_230000.flac	0	Yat1	2020	3	22	23	0	sp44	Nocturnal Song
20200322_233000.flac	0	Yat1	2020	3	22	23	30	sp44	Nocturnal Song
20200323_180000.flac	0	Yat1	2020	3	23	18	0	sp44	Nocturnal Song
20200323_183000.flac	0	Yat1	2020	3	23	18	30	sp44	Nocturnal Song
20200323_190000.flac	0	Yat1	2020	3	23	19	0	sp44	Nocturnal Song
20200323_193000.flac	0	Yat1	2020	3	23	19	30	sp44	Nocturnal Song
20200323_200000.flac	0	Yat1	2020	3	23	20	0	sp44	Nocturnal Song
20200323_203000.flac	0	Yat1	2020	3	23	20	30	sp44	Nocturnal Song
20200323_210000.flac	0	Yat1	2020	3	23	21	0	sp44	Nocturnal Song
20200323_213000.flac	0	Yat1	2020	3	23	21	30	sp44	Nocturnal Song
20200323_220000.flac	0	Yat1	2020	3	23	22	0	sp44	Nocturnal Song
20200323_223000.flac	0	Yat1	2020	3	23	22	30	sp44	Nocturnal Song
20200323_230000.flac	0	Yat1	2020	3	23	23	0	sp44	Nocturnal Song
20200323_233000.flac	0	Yat1	2020	3	23	23	30	sp44	Nocturnal Song
20200324_180000.flac	0	Yat1	2020	3	24	18	0	sp44	Nocturnal Song
20200324_183000.flac	0	Yat1	2020	3	24	18	30	sp44	Nocturnal Song
20200324_190000.flac	0	Yat1	2020	3	24	19	0	sp44	Nocturnal Song
20200324_193000.flac	0	Yat1	2020	3	24	19	30	sp44	Nocturnal Song
20200324_200000.flac	0	Yat1	2020	3	24	20	0	sp44	Nocturnal Song
20200324_203000.flac	0	Yat1	2020	3	24	20	30	sp44	Nocturnal Song
20200324_210000.flac	0	Yat1	2020	3	24	21	0	sp44	Nocturnal Song
20200324_213000.flac	0	Yat1	2020	3	24	21	30	sp44	Nocturnal Song
20200324_220000.flac	0	Yat1	2020	3	24	22	0	sp44	Nocturnal Song
20200324_223000.flac	0	Yat1	2020	3	24	22	30	sp44	Nocturnal Song
20200324_230000.flac	0	Yat1	2020	3	24	23	0	sp44	Nocturnal Song
20200324_233000.flac	0	Yat1	2020	3	24	23	30	sp44	Nocturnal Song
20200325_180000.flac	0	Yat1	2020	3	25	18	0	sp44	Nocturnal Song
20200325_183000.flac	0	Yat1	2020	3	25	18	30	sp44	Nocturnal Song
20200325_193000.flac	0	Yat1	2020	3	25	19	30	sp44	Nocturnal Song
20200325_200000.flac	0	Yat1	2020	3	25	20	0	sp44	Nocturnal Song
20200325_203000.flac	1	Yat1	2020	3	25	20	30	sp44	Nocturnal Song
20200325_210000.flac	0	Yat1	2020	3	25	21	0	sp44	Nocturnal Song
20200325_213000.flac	0	Yat1	2020	3	25	21	30	sp44	Nocturnal Song
20200325_220000.flac	0	Yat1	2020	3	25	22	0	sp44	Nocturnal Song
20200325_223000.flac	0	Yat1	2020	3	25	22	30	sp44	Nocturnal Song
20200325_230000.flac	0	Yat1	2020	3	25	23	0	sp44	Nocturnal Song
20200325_233000.flac	0	Yat1	2020	3	25	23	30	sp44	Nocturnal Song
20200326_180000.flac	0	Yat1	2020	3	26	18	0	sp44	Nocturnal Song
20200326_183000.flac	0	Yat1	2020	3	26	18	30	sp44	Nocturnal Song
20200326_190000.flac	1	Yat1	2020	3	26	19	0	sp44	Nocturnal Song
20200326_193000.flac	0	Yat1	2020	3	26	19	30	sp44	Nocturnal Song
20200326_200000.flac	0	Yat1	2020	3	26	20	0	sp44	Nocturnal Song
20200326_203000.flac	0	Yat1	2020	3	26	20	30	sp44	Nocturnal Song
20200326_210000.flac	0	Yat1	2020	3	26	21	0	sp44	Nocturnal Song
20200326_213000.flac	0	Yat1	2020	3	26	21	30	sp44	Nocturnal Song
20200326_220000.flac	0	Yat1	2020	3	26	22	0	sp44	Nocturnal Song
20200326_223000.flac	0	Yat1	2020	3	26	22	30	sp44	Nocturnal Song
20200326_230000.flac	0	Yat1	2020	3	26	23	0	sp44	Nocturnal Song
20200326_233000.flac	0	Yat1	2020	3	26	23	30	sp44	Nocturnal Song
20200327_180000.flac	0	Yat1	2020	3	27	18	0	sp44	Nocturnal Song
20200327_183000.flac	1	Yat1	2020	3	27	18	30	sp44	Nocturnal Song
20200327_190000.flac	0	Yat1	2020	3	27	19	0	sp44	Nocturnal Song
20200327_193000.flac	1	Yat1	2020	3	27	19	30	sp44	Nocturnal Song
20200327_200000.flac	0	Yat1	2020	3	27	20	0	sp44	Nocturnal Song
20200327_203000.flac	1	Yat1	2020	3	27	20	30	sp44	Nocturnal Song
20200327_210000.flac	1	Yat1	2020	3	27	21	0	sp44	Nocturnal Song
20200327_220000.flac	0	Yat1	2020	3	27	22	0	sp44	Nocturnal Song
20200327_223000.flac	0	Yat1	2020	3	27	22	30	sp44	Nocturnal Song
20200327_230000.flac	0	Yat1	2020	3	27	23	0	sp44	Nocturnal Song
20200327_233000.flac	0	Yat1	2020	3	27	23	30	sp44	Nocturnal Song
20200328_180000.flac	0	Yat1	2020	3	28	18	0	sp44	Nocturnal Song
20200328_183000.flac	0	Yat1	2020	3	28	18	30	sp44	Nocturnal Song
20200328_190000.flac	0	Yat1	2020	3	28	19	0	sp44	Nocturnal Song
20200328_193000.flac	0	Yat1	2020	3	28	19	30	sp44	Nocturnal Song
20200328_200000.flac	1	Yat1	2020	3	28	20	0	sp44	Nocturnal Song
20200328_203000.flac	1	Yat1	2020	3	28	20	30	sp44	Nocturnal Song
20200328_210000.flac	1	Yat1	2020	3	28	21	0	sp44	Nocturnal Song
20200328_213000.flac	0	Yat1	2020	3	28	21	30	sp44	Nocturnal Song
20200328_220000.flac	0	Yat1	2020	3	28	22	0	sp44	Nocturnal Song
20200328_223000.flac	0	Yat1	2020	3	28	22	30	sp44	Nocturnal Song
20200328_230000.flac	0	Yat1	2020	3	28	23	0	sp44	Nocturnal Song
20200328_233000.flac	0	Yat1	2020	3	28	23	30	sp44	Nocturnal Song
20200329_180000.flac	0	Yat1	2020	3	29	18	0	sp44	Nocturnal Song
20200329_183000.flac	1	Yat1	2020	3	29	18	30	sp44	Nocturnal Song
20200329_190000.flac	1	Yat1	2020	3	29	19	0	sp44	Nocturnal Song
20200329_193000.flac	1	Yat1	2020	3	29	19	30	sp44	Nocturnal Song
20200329_200000.flac	1	Yat1	2020	3	29	20	0	sp44	Nocturnal Song
20200329_203000.flac	1	Yat1	2020	3	29	20	30	sp44	Nocturnal Song
20200329_210000.flac	0	Yat1	2020	3	29	21	0	sp44	Nocturnal Song
20200329_213000.flac	0	Yat1	2020	3	29	21	30	sp44	Nocturnal Song
20200329_220000.flac	0	Yat1	2020	3	29	22	0	sp44	Nocturnal Song
20200329_223000.flac	0	Yat1	2020	3	29	22	30	sp44	Nocturnal Song
20200329_230000.flac	0	Yat1	2020	3	29	23	0	sp44	Nocturnal Song
20200329_233000.flac	0	Yat1	2020	3	29	23	30	sp44	Nocturnal Song
20200330_180000.flac	0	Yat1	2020	3	30	18	0	sp44	Nocturnal Song
20200330_183000.flac	0	Yat1	2020	3	30	18	30	sp44	Nocturnal Song
20200330_193000.flac	0	Yat1	2020	3	30	19	30	sp44	Nocturnal Song
20200330_200000.flac	0	Yat1	2020	3	30	20	0	sp44	Nocturnal Song
20200330_190000.flac	0	Yat1	2020	3	30	19	0	sp44	Nocturnal Song
20200330_213000.flac	0	Yat1	2020	3	30	21	30	sp44	Nocturnal Song
20200330_220000.flac	0	Yat1	2020	3	30	22	0	sp44	Nocturnal Song
20200330_223000.flac	0	Yat1	2020	3	30	22	30	sp44	Nocturnal Song
20200330_230000.flac	0	Yat1	2020	3	30	23	0	sp44	Nocturnal Song
20200330_233000.flac	0	Yat1	2020	3	30	23	30	sp44	Nocturnal Song
20200330_203000.flac	0	Yat1	2020	3	30	20	30	sp44	Nocturnal Song
20200330_210000.flac	0	Yat1	2020	3	30	21	0	sp44	Nocturnal Song
20200331_180000.flac	0	Yat1	2020	3	31	18	0	sp44	Nocturnal Song
20200331_183000.flac	1	Yat1	2020	3	31	18	30	sp44	Nocturnal Song
20200331_190000.flac	1	Yat1	2020	3	31	19	0	sp44	Nocturnal Song
20200331_200000.flac	1	Yat1	2020	3	31	20	0	sp44	Nocturnal Song
20200331_203000.flac	0	Yat1	2020	3	31	20	30	sp44	Nocturnal Song
20200331_210000.flac	0	Yat1	2020	3	31	21	0	sp44	Nocturnal Song
20200331_220000.flac	0	Yat1	2020	3	31	22	0	sp44	Nocturnal Song
20200331_223000.flac	0	Yat1	2020	3	31	22	30	sp44	Nocturnal Song
20200331_193000.flac	1	Yat1	2020	3	31	19	30	sp44	Nocturnal Song
20200331_213000.flac	0	Yat1	2020	3	31	21	30	sp44	Nocturnal Song
20200331_230000.flac	0	Yat1	2020	3	31	23	0	sp44	Nocturnal Song
20200331_233000.flac	0	Yat1	2020	3	31	23	30	sp44	Nocturnal Song
20200401_180000.flac	0	Yat1	2020	4	1	18	0	sp44	Nocturnal Song
20200401_183000.flac	1	Yat1	2020	4	1	18	30	sp44	Nocturnal Song
20200401_190000.flac	1	Yat1	2020	4	1	19	0	sp44	Nocturnal Song
20200401_193000.flac	1	Yat1	2020	4	1	19	30	sp44	Nocturnal Song
20200401_200000.flac	1	Yat1	2020	4	1	20	0	sp44	Nocturnal Song
20200401_203000.flac	1	Yat1	2020	4	1	20	30	sp44	Nocturnal Song
20200401_210000.flac	0	Yat1	2020	4	1	21	0	sp44	Nocturnal Song
20200401_213000.flac	0	Yat1	2020	4	1	21	30	sp44	Nocturnal Song
20200401_220000.flac	0	Yat1	2020	4	1	22	0	sp44	Nocturnal Song
20200401_223000.flac	0	Yat1	2020	4	1	22	30	sp44	Nocturnal Song
20200401_230000.flac	0	Yat1	2020	4	1	23	0	sp44	Nocturnal Song
20200401_233000.flac	0	Yat1	2020	4	1	23	30	sp44	Nocturnal Song
20200402_180000.flac	0	Yat1	2020	4	2	18	0	sp44	Nocturnal Song
20200402_183000.flac	1	Yat1	2020	4	2	18	30	sp44	Nocturnal Song
20200402_190000.flac	1	Yat1	2020	4	2	19	0	sp44	Nocturnal Song
20200402_193000.flac	1	Yat1	2020	4	2	19	30	sp44	Nocturnal Song
20200402_200000.flac	0	Yat1	2020	4	2	20	0	sp44	Nocturnal Song
20200402_203000.flac	0	Yat1	2020	4	2	20	30	sp44	Nocturnal Song
20200402_210000.flac	1	Yat1	2020	4	2	21	0	sp44	Nocturnal Song
20200402_213000.flac	0	Yat1	2020	4	2	21	30	sp44	Nocturnal Song
20200402_220000.flac	1	Yat1	2020	4	2	22	0	sp44	Nocturnal Song
20200402_223000.flac	0	Yat1	2020	4	2	22	30	sp44	Nocturnal Song
20200402_230000.flac	0	Yat1	2020	4	2	23	0	sp44	Nocturnal Song
20200402_233000.flac	0	Yat1	2020	4	2	23	30	sp44	Nocturnal Song
20200403_180000.flac	0	Yat1	2020	4	3	18	0	sp44	Nocturnal Song
20200403_183000.flac	1	Yat1	2020	4	3	18	30	sp44	Nocturnal Song
20200403_190000.flac	1	Yat1	2020	4	3	19	0	sp44	Nocturnal Song
20200403_193000.flac	1	Yat1	2020	4	3	19	30	sp44	Nocturnal Song
20200403_200000.flac	1	Yat1	2020	4	3	20	0	sp44	Nocturnal Song
20200403_203000.flac	0	Yat1	2020	4	3	20	30	sp44	Nocturnal Song
20200403_210000.flac	0	Yat1	2020	4	3	21	0	sp44	Nocturnal Song
20200403_213000.flac	0	Yat1	2020	4	3	21	30	sp44	Nocturnal Song
20200403_220000.flac	1	Yat1	2020	4	3	22	0	sp44	Nocturnal Song
20200403_223000.flac	0	Yat1	2020	4	3	22	30	sp44	Nocturnal Song
20200403_230000.flac	0	Yat1	2020	4	3	23	0	sp44	Nocturnal Song
20200403_233000.flac	0	Yat1	2020	4	3	23	30	sp44	Nocturnal Song
20200404_180000.flac	0	Yat1	2020	4	4	18	0	sp44	Nocturnal Song
20200404_183000.flac	1	Yat1	2020	4	4	18	30	sp44	Nocturnal Song
20200404_190000.flac	1	Yat1	2020	4	4	19	0	sp44	Nocturnal Song
20200404_193000.flac	1	Yat1	2020	4	4	19	30	sp44	Nocturnal Song
20200404_200000.flac	1	Yat1	2020	4	4	20	0	sp44	Nocturnal Song
20200404_203000.flac	0	Yat1	2020	4	4	20	30	sp44	Nocturnal Song
20200404_210000.flac	1	Yat1	2020	4	4	21	0	sp44	Nocturnal Song
20200404_213000.flac	0	Yat1	2020	4	4	21	30	sp44	Nocturnal Song
20200404_220000.flac	0	Yat1	2020	4	4	22	0	sp44	Nocturnal Song
20200404_223000.flac	0	Yat1	2020	4	4	22	30	sp44	Nocturnal Song
20200404_230000.flac	0	Yat1	2020	4	4	23	0	sp44	Nocturnal Song
20200404_233000.flac	0	Yat1	2020	4	4	23	30	sp44	Nocturnal Song
20200405_180000.flac	0	Yat1	2020	4	5	18	0	sp44	Nocturnal Song
20200405_183000.flac	1	Yat1	2020	4	5	18	30	sp44	Nocturnal Song
20200405_190000.flac	1	Yat1	2020	4	5	19	0	sp44	Nocturnal Song
20200405_193000.flac	1	Yat1	2020	4	5	19	30	sp44	Nocturnal Song
20200405_200000.flac	0	Yat1	2020	4	5	20	0	sp44	Nocturnal Song
20200405_203000.flac	1	Yat1	2020	4	5	20	30	sp44	Nocturnal Song
20200405_210000.flac	0	Yat1	2020	4	5	21	0	sp44	Nocturnal Song
20200405_213000.flac	0	Yat1	2020	4	5	21	30	sp44	Nocturnal Song
20200405_220000.flac	0	Yat1	2020	4	5	22	0	sp44	Nocturnal Song
20200405_223000.flac	0	Yat1	2020	4	5	22	30	sp44	Nocturnal Song
20200405_230000.flac	0	Yat1	2020	4	5	23	0	sp44	Nocturnal Song
20200405_233000.flac	0	Yat1	2020	4	5	23	30	sp44	Nocturnal Song
20200406_180000.flac	0	Yat1	2020	4	6	18	0	sp44	Nocturnal Song
20200406_183000.flac	1	Yat1	2020	4	6	18	30	sp44	Nocturnal Song
20200406_190000.flac	0	Yat1	2020	4	6	19	0	sp44	Nocturnal Song
20200406_193000.flac	0	Yat1	2020	4	6	19	30	sp44	Nocturnal Song
20200406_200000.flac	0	Yat1	2020	4	6	20	0	sp44	Nocturnal Song
20200406_203000.flac	0	Yat1	2020	4	6	20	30	sp44	Nocturnal Song
20200406_210000.flac	1	Yat1	2020	4	6	21	0	sp44	Nocturnal Song
20200406_213000.flac	0	Yat1	2020	4	6	21	30	sp44	Nocturnal Song
20200406_220000.flac	0	Yat1	2020	4	6	22	0	sp44	Nocturnal Song
20200406_223000.flac	0	Yat1	2020	4	6	22	30	sp44	Nocturnal Song
20200406_230000.flac	0	Yat1	2020	4	6	23	0	sp44	Nocturnal Song
20200406_233000.flac	0	Yat1	2020	4	6	23	30	sp44	Nocturnal Song
20200407_180000.flac	0	Yat1	2020	4	7	18	0	sp44	Nocturnal Song
20200407_183000.flac	0	Yat1	2020	4	7	18	30	sp44	Nocturnal Song
20200407_190000.flac	0	Yat1	2020	4	7	19	0	sp44	Nocturnal Song
20200407_193000.flac	1	Yat1	2020	4	7	19	30	sp44	Nocturnal Song
20200407_200000.flac	0	Yat1	2020	4	7	20	0	sp44	Nocturnal Song
20200407_203000.flac	1	Yat1	2020	4	7	20	30	sp44	Nocturnal Song
20200407_210000.flac	0	Yat1	2020	4	7	21	0	sp44	Nocturnal Song
20200407_213000.flac	0	Yat1	2020	4	7	21	30	sp44	Nocturnal Song
20200407_220000.flac	0	Yat1	2020	4	7	22	0	sp44	Nocturnal Song
20200407_223000.flac	0	Yat1	2020	4	7	22	30	sp44	Nocturnal Song
20200407_230000.flac	0	Yat1	2020	4	7	23	0	sp44	Nocturnal Song
20200407_233000.flac	0	Yat1	2020	4	7	23	30	sp44	Nocturnal Song
20200408_180000.flac	0	Yat1	2020	4	8	18	0	sp44	Nocturnal Song
20200408_183000.flac	1	Yat1	2020	4	8	18	30	sp44	Nocturnal Song
20200408_190000.flac	1	Yat1	2020	4	8	19	0	sp44	Nocturnal Song
20200408_193000.flac	0	Yat1	2020	4	8	19	30	sp44	Nocturnal Song
20200408_200000.flac	0	Yat1	2020	4	8	20	0	sp44	Nocturnal Song
20200408_203000.flac	0	Yat1	2020	4	8	20	30	sp44	Nocturnal Song
20200408_210000.flac	0	Yat1	2020	4	8	21	0	sp44	Nocturnal Song
20200408_220000.flac	0	Yat1	2020	4	8	22	0	sp44	Nocturnal Song
20200408_223000.flac	0	Yat1	2020	4	8	22	30	sp44	Nocturnal Song
20200408_230000.flac	0	Yat1	2020	4	8	23	0	sp44	Nocturnal Song
20200408_233000.flac	0	Yat1	2020	4	8	23	30	sp44	Nocturnal Song
20200409_180000.flac	0	Yat1	2020	4	9	18	0	sp44	Nocturnal Song
20200409_183000.flac	1	Yat1	2020	4	9	18	30	sp44	Nocturnal Song
20200409_190000.flac	1	Yat1	2020	4	9	19	0	sp44	Nocturnal Song
20200409_193000.flac	1	Yat1	2020	4	9	19	30	sp44	Nocturnal Song
20200409_200000.flac	1	Yat1	2020	4	9	20	0	sp44	Nocturnal Song
20200409_203000.flac	1	Yat1	2020	4	9	20	30	sp44	Nocturnal Song
20200409_210000.flac	0	Yat1	2020	4	9	21	0	sp44	Nocturnal Song
20200409_213000.flac	0	Yat1	2020	4	9	21	30	sp44	Nocturnal Song
20200409_220000.flac	0	Yat1	2020	4	9	22	0	sp44	Nocturnal Song
20200409_223000.flac	0	Yat1	2020	4	9	22	30	sp44	Nocturnal Song
20200409_230000.flac	0	Yat1	2020	4	9	23	0	sp44	Nocturnal Song
20200409_233000.flac	0	Yat1	2020	4	9	23	30	sp44	Nocturnal Song
20200410_180000.flac	0	Yat1	2020	4	10	18	0	sp44	Nocturnal Song
20200410_183000.flac	1	Yat1	2020	4	10	18	30	sp44	Nocturnal Song
20200410_190000.flac	1	Yat1	2020	4	10	19	0	sp44	Nocturnal Song
20200410_193000.flac	0	Yat1	2020	4	10	19	30	sp44	Nocturnal Song
20200410_200000.flac	0	Yat1	2020	4	10	20	0	sp44	Nocturnal Song
20200410_203000.flac	0	Yat1	2020	4	10	20	30	sp44	Nocturnal Song
20200410_210000.flac	0	Yat1	2020	4	10	21	0	sp44	Nocturnal Song
20200410_213000.flac	0	Yat1	2020	4	10	21	30	sp44	Nocturnal Song
20200410_220000.flac	0	Yat1	2020	4	10	22	0	sp44	Nocturnal Song
20200410_223000.flac	0	Yat1	2020	4	10	22	30	sp44	Nocturnal Song
20200410_230000.flac	0	Yat1	2020	4	10	23	0	sp44	Nocturnal Song
20200410_233000.flac	0	Yat1	2020	4	10	23	30	sp44	Nocturnal Song
20200411_180000.flac	0	Yat1	2020	4	11	18	0	sp44	Nocturnal Song
20200411_183000.flac	0	Yat1	2020	4	11	18	30	sp44	Nocturnal Song
20200411_190000.flac	0	Yat1	2020	4	11	19	0	sp44	Nocturnal Song
20200411_193000.flac	0	Yat1	2020	4	11	19	30	sp44	Nocturnal Song
20200411_200000.flac	0	Yat1	2020	4	11	20	0	sp44	Nocturnal Song
20200411_203000.flac	0	Yat1	2020	4	11	20	30	sp44	Nocturnal Song
20200411_210000.flac	0	Yat1	2020	4	11	21	0	sp44	Nocturnal Song
20200411_213000.flac	0	Yat1	2020	4	11	21	30	sp44	Nocturnal Song
20200411_220000.flac	0	Yat1	2020	4	11	22	0	sp44	Nocturnal Song
20200411_223000.flac	0	Yat1	2020	4	11	22	30	sp44	Nocturnal Song
20200411_230000.flac	0	Yat1	2020	4	11	23	0	sp44	Nocturnal Song
20200411_233000.flac	0	Yat1	2020	4	11	23	30	sp44	Nocturnal Song
20200412_180000.flac	0	Yat1	2020	4	12	18	0	sp44	Nocturnal Song
20200412_183000.flac	0	Yat1	2020	4	12	18	30	sp44	Nocturnal Song
20200412_190000.flac	0	Yat1	2020	4	12	19	0	sp44	Nocturnal Song
20200412_193000.flac	0	Yat1	2020	4	12	19	30	sp44	Nocturnal Song
20200412_200000.flac	0	Yat1	2020	4	12	20	0	sp44	Nocturnal Song
20200412_203000.flac	0	Yat1	2020	4	12	20	30	sp44	Nocturnal Song
20200412_210000.flac	0	Yat1	2020	4	12	21	0	sp44	Nocturnal Song
20200412_213000.flac	0	Yat1	2020	4	12	21	30	sp44	Nocturnal Song
20200412_220000.flac	0	Yat1	2020	4	12	22	0	sp44	Nocturnal Song
20200412_223000.flac	0	Yat1	2020	4	12	22	30	sp44	Nocturnal Song
20200412_230000.flac	0	Yat1	2020	4	12	23	0	sp44	Nocturnal Song
20200412_233000.flac	0	Yat1	2020	4	12	23	30	sp44	Nocturnal Song
20200413_180000.flac	0	Yat1	2020	4	13	18	0	sp44	Nocturnal Song
20200413_183000.flac	1	Yat1	2020	4	13	18	30	sp44	Nocturnal Song
20200413_190000.flac	1	Yat1	2020	4	13	19	0	sp44	Nocturnal Song
20200413_193000.flac	1	Yat1	2020	4	13	19	30	sp44	Nocturnal Song
20200413_200000.flac	0	Yat1	2020	4	13	20	0	sp44	Nocturnal Song
20200413_203000.flac	0	Yat1	2020	4	13	20	30	sp44	Nocturnal Song
20200413_210000.flac	0	Yat1	2020	4	13	21	0	sp44	Nocturnal Song
20200413_213000.flac	0	Yat1	2020	4	13	21	30	sp44	Nocturnal Song
20200413_220000.flac	1	Yat1	2020	4	13	22	0	sp44	Nocturnal Song
20200413_223000.flac	0	Yat1	2020	4	13	22	30	sp44	Nocturnal Song
20200413_230000.flac	0	Yat1	2020	4	13	23	0	sp44	Nocturnal Song
20200413_233000.flac	0	Yat1	2020	4	13	23	30	sp44	Nocturnal Song
20200414_180000.flac	0	Yat1	2020	4	14	18	0	sp44	Nocturnal Song
20200414_183000.flac	1	Yat1	2020	4	14	18	30	sp44	Nocturnal Song
20200414_190000.flac	0	Yat1	2020	4	14	19	0	sp44	Nocturnal Song
20200414_193000.flac	1	Yat1	2020	4	14	19	30	sp44	Nocturnal Song
20200414_200000.flac	0	Yat1	2020	4	14	20	0	sp44	Nocturnal Song
20200414_203000.flac	0	Yat1	2020	4	14	20	30	sp44	Nocturnal Song
20200414_210000.flac	0	Yat1	2020	4	14	21	0	sp44	Nocturnal Song
20200414_213000.flac	0	Yat1	2020	4	14	21	30	sp44	Nocturnal Song
20200414_223000.flac	0	Yat1	2020	4	14	22	30	sp44	Nocturnal Song
20200414_230000.flac	0	Yat1	2020	4	14	23	0	sp44	Nocturnal Song
20200414_233000.flac	0	Yat1	2020	4	14	23	30	sp44	Nocturnal Song
20200415_180000.flac	0	Yat1	2020	4	15	18	0	sp44	Nocturnal Song
20200415_183000.flac	1	Yat1	2020	4	15	18	30	sp44	Nocturnal Song
20200415_190000.flac	0	Yat1	2020	4	15	19	0	sp44	Nocturnal Song
20200415_193000.flac	0	Yat1	2020	4	15	19	30	sp44	Nocturnal Song
20200415_200000.flac	0	Yat1	2020	4	15	20	0	sp44	Nocturnal Song
20200415_203000.flac	0	Yat1	2020	4	15	20	30	sp44	Nocturnal Song
20200416_180000.flac	0	Yat1	2020	4	16	18	0	sp44	Nocturnal Song
20200416_183000.flac	1	Yat1	2020	4	16	18	30	sp44	Nocturnal Song
20200416_190000.flac	0	Yat1	2020	4	16	19	0	sp44	Nocturnal Song
20200416_193000.flac	0	Yat1	2020	4	16	19	30	sp44	Nocturnal Song
20200416_200000.flac	0	Yat1	2020	4	16	20	0	sp44	Nocturnal Song
20200416_203000.flac	0	Yat1	2020	4	16	20	30	sp44	Nocturnal Song
20200416_210000.flac	0	Yat1	2020	4	16	21	0	sp44	Nocturnal Song
20200416_213000.flac	0	Yat1	2020	4	16	21	30	sp44	Nocturnal Song
20200416_223000.flac	0	Yat1	2020	4	16	22	30	sp44	Nocturnal Song
20200416_230000.flac	0	Yat1	2020	4	16	23	0	sp44	Nocturnal Song
20200416_233000.flac	0	Yat1	2020	4	16	23	30	sp44	Nocturnal Song
20200417_180000.flac	0	Yat1	2020	4	17	18	0	sp44	Nocturnal Song
20200417_183000.flac	0	Yat1	2020	4	17	18	30	sp44	Nocturnal Song
20200417_190000.flac	0	Yat1	2020	4	17	19	0	sp44	Nocturnal Song
20200417_193000.flac	0	Yat1	2020	4	17	19	30	sp44	Nocturnal Song
20200417_200000.flac	0	Yat1	2020	4	17	20	0	sp44	Nocturnal Song
20200417_203000.flac	0	Yat1	2020	4	17	20	30	sp44	Nocturnal Song
20200417_210000.flac	0	Yat1	2020	4	17	21	0	sp44	Nocturnal Song
20200417_213000.flac	0	Yat1	2020	4	17	21	30	sp44	Nocturnal Song
20200417_220000.flac	0	Yat1	2020	4	17	22	0	sp44	Nocturnal Song
20200417_223000.flac	0	Yat1	2020	4	17	22	30	sp44	Nocturnal Song
20200417_230000.flac	0	Yat1	2020	4	17	23	0	sp44	Nocturnal Song
20200417_233000.flac	0	Yat1	2020	4	17	23	30	sp44	Nocturnal Song
20200418_180000.flac	0	Yat1	2020	4	18	18	0	sp44	Nocturnal Song
20200418_183000.flac	0	Yat1	2020	4	18	18	30	sp44	Nocturnal Song
20200418_190000.flac	0	Yat1	2020	4	18	19	0	sp44	Nocturnal Song
20200418_193000.flac	0	Yat1	2020	4	18	19	30	sp44	Nocturnal Song
20200418_200000.flac	0	Yat1	2020	4	18	20	0	sp44	Nocturnal Song
20200418_203000.flac	0	Yat1	2020	4	18	20	30	sp44	Nocturnal Song
20200418_210000.flac	0	Yat1	2020	4	18	21	0	sp44	Nocturnal Song
20200418_213000.flac	0	Yat1	2020	4	18	21	30	sp44	Nocturnal Song
20200418_220000.flac	0	Yat1	2020	4	18	22	0	sp44	Nocturnal Song
20200418_223000.flac	0	Yat1	2020	4	18	22	30	sp44	Nocturnal Song
20200418_230000.flac	0	Yat1	2020	4	18	23	0	sp44	Nocturnal Song
20200418_233000.flac	0	Yat1	2020	4	18	23	30	sp44	Nocturnal Song
20200419_180000.flac	0	Yat1	2020	4	19	18	0	sp44	Nocturnal Song
20200419_183000.flac	0	Yat1	2020	4	19	18	30	sp44	Nocturnal Song
20200419_190000.flac	0	Yat1	2020	4	19	19	0	sp44	Nocturnal Song
20200419_193000.flac	0	Yat1	2020	4	19	19	30	sp44	Nocturnal Song
20200419_200000.flac	0	Yat1	2020	4	19	20	0	sp44	Nocturnal Song
20200419_203000.flac	0	Yat1	2020	4	19	20	30	sp44	Nocturnal Song
20200419_210000.flac	0	Yat1	2020	4	19	21	0	sp44	Nocturnal Song
20200419_213000.flac	0	Yat1	2020	4	19	21	30	sp44	Nocturnal Song
20200419_220000.flac	0	Yat1	2020	4	19	22	0	sp44	Nocturnal Song
20200419_223000.flac	0	Yat1	2020	4	19	22	30	sp44	Nocturnal Song
20200419_230000.flac	0	Yat1	2020	4	19	23	0	sp44	Nocturnal Song
20200419_233000.flac	0	Yat1	2020	4	19	23	30	sp44	Nocturnal Song
20200420_180000.flac	0	Yat1	2020	4	20	18	0	sp44	Nocturnal Song
20200420_183000.flac	1	Yat1	2020	4	20	18	30	sp44	Nocturnal Song
20200420_190000.flac	1	Yat1	2020	4	20	19	0	sp44	Nocturnal Song
20200420_193000.flac	0	Yat1	2020	4	20	19	30	sp44	Nocturnal Song
20200420_200000.flac	1	Yat1	2020	4	20	20	0	sp44	Nocturnal Song
20200420_203000.flac	0	Yat1	2020	4	20	20	30	sp44	Nocturnal Song
20200420_210000.flac	0	Yat1	2020	4	20	21	0	sp44	Nocturnal Song
20200420_213000.flac	0	Yat1	2020	4	20	21	30	sp44	Nocturnal Song
20200420_220000.flac	0	Yat1	2020	4	20	22	0	sp44	Nocturnal Song
20200420_223000.flac	0	Yat1	2020	4	20	22	30	sp44	Nocturnal Song
20200420_230000.flac	0	Yat1	2020	4	20	23	0	sp44	Nocturnal Song
20200420_233000.flac	0	Yat1	2020	4	20	23	30	sp44	Nocturnal Song
20200421_180000.flac	0	Yat1	2020	4	21	18	0	sp44	Nocturnal Song
20200421_183000.flac	0	Yat1	2020	4	21	18	30	sp44	Nocturnal Song
20200421_190000.flac	0	Yat1	2020	4	21	19	0	sp44	Nocturnal Song
20200421_193000.flac	0	Yat1	2020	4	21	19	30	sp44	Nocturnal Song
20200421_200000.flac	0	Yat1	2020	4	21	20	0	sp44	Nocturnal Song
20200421_203000.flac	0	Yat1	2020	4	21	20	30	sp44	Nocturnal Song
20200421_210000.flac	0	Yat1	2020	4	21	21	0	sp44	Nocturnal Song
20200421_213000.flac	0	Yat1	2020	4	21	21	30	sp44	Nocturnal Song
20200421_220000.flac	0	Yat1	2020	4	21	22	0	sp44	Nocturnal Song
20200421_223000.flac	0	Yat1	2020	4	21	22	30	sp44	Nocturnal Song
20200421_230000.flac	0	Yat1	2020	4	21	23	0	sp44	Nocturnal Song
20200421_233000.flac	0	Yat1	2020	4	21	23	30	sp44	Nocturnal Song
20200422_180000.flac	0	Yat1	2020	4	22	18	0	sp44	Nocturnal Song
20200422_183000.flac	0	Yat1	2020	4	22	18	30	sp44	Nocturnal Song
20200422_190000.flac	0	Yat1	2020	4	22	19	0	sp44	Nocturnal Song
20200422_193000.flac	0	Yat1	2020	4	22	19	30	sp44	Nocturnal Song
20200422_200000.flac	0	Yat1	2020	4	22	20	0	sp44	Nocturnal Song
20200422_203000.flac	0	Yat1	2020	4	22	20	30	sp44	Nocturnal Song
20200422_210000.flac	0	Yat1	2020	4	22	21	0	sp44	Nocturnal Song
20200422_213000.flac	0	Yat1	2020	4	22	21	30	sp44	Nocturnal Song
20200422_220000.flac	0	Yat1	2020	4	22	22	0	sp44	Nocturnal Song
20200422_223000.flac	0	Yat1	2020	4	22	22	30	sp44	Nocturnal Song
20200422_230000.flac	0	Yat1	2020	4	22	23	0	sp44	Nocturnal Song
20200422_233000.flac	0	Yat1	2020	4	22	23	30	sp44	Nocturnal Song
20200423_180000.flac	0	Yat1	2020	4	23	18	0	sp44	Nocturnal Song
20200423_183000.flac	1	Yat1	2020	4	23	18	30	sp44	Nocturnal Song
20200423_190000.flac	0	Yat1	2020	4	23	19	0	sp44	Nocturnal Song
20200423_200000.flac	0	Yat1	2020	4	23	20	0	sp44	Nocturnal Song
20200423_203000.flac	0	Yat1	2020	4	23	20	30	sp44	Nocturnal Song
20200423_210000.flac	0	Yat1	2020	4	23	21	0	sp44	Nocturnal Song
20200423_213000.flac	0	Yat1	2020	4	23	21	30	sp44	Nocturnal Song
20200423_220000.flac	0	Yat1	2020	4	23	22	0	sp44	Nocturnal Song
20200423_223000.flac	0	Yat1	2020	4	23	22	30	sp44	Nocturnal Song
20200423_230000.flac	0	Yat1	2020	4	23	23	0	sp44	Nocturnal Song
20200423_233000.flac	0	Yat1	2020	4	23	23	30	sp44	Nocturnal Song
20200423_193000.flac	0	Yat1	2020	4	23	19	30	sp44	Nocturnal Song
20200424_180000.flac	0	Yat1	2020	4	24	18	0	sp44	Nocturnal Song
20200424_183000.flac	1	Yat1	2020	4	24	18	30	sp44	Nocturnal Song
20200424_190000.flac	0	Yat1	2020	4	24	19	0	sp44	Nocturnal Song
20200424_193000.flac	1	Yat1	2020	4	24	19	30	sp44	Nocturnal Song
20200424_200000.flac	0	Yat1	2020	4	24	20	0	sp44	Nocturnal Song
20200424_203000.flac	0	Yat1	2020	4	24	20	30	sp44	Nocturnal Song
20200424_210000.flac	0	Yat1	2020	4	24	21	0	sp44	Nocturnal Song
20200424_213000.flac	0	Yat1	2020	4	24	21	30	sp44	Nocturnal Song
20200424_220000.flac	0	Yat1	2020	4	24	22	0	sp44	Nocturnal Song
20200424_223000.flac	0	Yat1	2020	4	24	22	30	sp44	Nocturnal Song
20200424_230000.flac	0	Yat1	2020	4	24	23	0	sp44	Nocturnal Song
20200424_233000.flac	0	Yat1	2020	4	24	23	30	sp44	Nocturnal Song
20200425_180000.flac	0	Yat1	2020	4	25	18	0	sp44	Nocturnal Song
20200425_183000.flac	1	Yat1	2020	4	25	18	30	sp44	Nocturnal Song
20200425_190000.flac	0	Yat1	2020	4	25	19	0	sp44	Nocturnal Song
20200425_193000.flac	0	Yat1	2020	4	25	19	30	sp44	Nocturnal Song
20200425_200000.flac	0	Yat1	2020	4	25	20	0	sp44	Nocturnal Song
20200425_203000.flac	0	Yat1	2020	4	25	20	30	sp44	Nocturnal Song
20200425_210000.flac	0	Yat1	2020	4	25	21	0	sp44	Nocturnal Song
20200425_213000.flac	0	Yat1	2020	4	25	21	30	sp44	Nocturnal Song
20200425_220000.flac	0	Yat1	2020	4	25	22	0	sp44	Nocturnal Song
20200425_223000.flac	0	Yat1	2020	4	25	22	30	sp44	Nocturnal Song
20200425_230000.flac	0	Yat1	2020	4	25	23	0	sp44	Nocturnal Song
20200425_233000.flac	0	Yat1	2020	4	25	23	30	sp44	Nocturnal Song
20200426_180000.flac	0	Yat1	2020	4	26	18	0	sp44	Nocturnal Song
20200426_183000.flac	1	Yat1	2020	4	26	18	30	sp44	Nocturnal Song
20200426_190000.flac	1	Yat1	2020	4	26	19	0	sp44	Nocturnal Song
20200426_193000.flac	1	Yat1	2020	4	26	19	30	sp44	Nocturnal Song
20200426_200000.flac	1	Yat1	2020	4	26	20	0	sp44	Nocturnal Song
20200426_203000.flac	0	Yat1	2020	4	26	20	30	sp44	Nocturnal Song
20200426_210000.flac	0	Yat1	2020	4	26	21	0	sp44	Nocturnal Song
20200426_213000.flac	0	Yat1	2020	4	26	21	30	sp44	Nocturnal Song
20200426_220000.flac	0	Yat1	2020	4	26	22	0	sp44	Nocturnal Song
20200426_223000.flac	0	Yat1	2020	4	26	22	30	sp44	Nocturnal Song
20200426_230000.flac	0	Yat1	2020	4	26	23	0	sp44	Nocturnal Song
20200426_233000.flac	0	Yat1	2020	4	26	23	30	sp44	Nocturnal Song
20200427_180000.flac	0	Yat1	2020	4	27	18	0	sp44	Nocturnal Song
20200427_183000.flac	0	Yat1	2020	4	27	18	30	sp44	Nocturnal Song
20200427_190000.flac	0	Yat1	2020	4	27	19	0	sp44	Nocturnal Song
20200427_193000.flac	0	Yat1	2020	4	27	19	30	sp44	Nocturnal Song
20200427_200000.flac	0	Yat1	2020	4	27	20	0	sp44	Nocturnal Song
20200427_203000.flac	0	Yat1	2020	4	27	20	30	sp44	Nocturnal Song
20200427_210000.flac	0	Yat1	2020	4	27	21	0	sp44	Nocturnal Song
20200427_213000.flac	0	Yat1	2020	4	27	21	30	sp44	Nocturnal Song
20200427_223000.flac	0	Yat1	2020	4	27	22	30	sp44	Nocturnal Song
20200427_230000.flac	0	Yat1	2020	4	27	23	0	sp44	Nocturnal Song
20200427_233000.flac	0	Yat1	2020	4	27	23	30	sp44	Nocturnal Song
20200427_220000.flac	0	Yat1	2020	4	27	22	0	sp44	Nocturnal Song
20200428_180000.flac	0	Yat1	2020	4	28	18	0	sp44	Nocturnal Song
20200428_183000.flac	1	Yat1	2020	4	28	18	30	sp44	Nocturnal Song
20200428_190000.flac	1	Yat1	2020	4	28	19	0	sp44	Nocturnal Song
20200428_193000.flac	1	Yat1	2020	4	28	19	30	sp44	Nocturnal Song
20200428_200000.flac	0	Yat1	2020	4	28	20	0	sp44	Nocturnal Song
20200428_203000.flac	0	Yat1	2020	4	28	20	30	sp44	Nocturnal Song
20200428_210000.flac	0	Yat1	2020	4	28	21	0	sp44	Nocturnal Song
20200428_213000.flac	0	Yat1	2020	4	28	21	30	sp44	Nocturnal Song
20200428_220000.flac	0	Yat1	2020	4	28	22	0	sp44	Nocturnal Song
20200428_223000.flac	0	Yat1	2020	4	28	22	30	sp44	Nocturnal Song
20200428_230000.flac	0	Yat1	2020	4	28	23	0	sp44	Nocturnal Song
20200428_233000.flac	0	Yat1	2020	4	28	23	30	sp44	Nocturnal Song
20200828_210000.flac	0	Yat1	2020	8	28	21	0	sp44	Nocturnal Song
20200828_213000.flac	0	Yat1	2020	8	28	21	30	sp44	Nocturnal Song
20200828_220000.flac	0	Yat1	2020	8	28	22	0	sp44	Nocturnal Song
20200828_223000.flac	0	Yat1	2020	8	28	22	30	sp44	Nocturnal Song
20200828_230000.flac	0	Yat1	2020	8	28	23	0	sp44	Nocturnal Song
20200828_233000.flac	0	Yat1	2020	8	28	23	30	sp44	Nocturnal Song
20200828_180000.flac	0	Yat1	2020	8	28	18	0	sp44	Nocturnal Song
20200828_183000.flac	1	Yat1	2020	8	28	18	30	sp44	Nocturnal Song
20200828_190000.flac	0	Yat1	2020	8	28	19	0	sp44	Nocturnal Song
20200828_193000.flac	0	Yat1	2020	8	28	19	30	sp44	Nocturnal Song
20200828_200000.flac	0	Yat1	2020	8	28	20	0	sp44	Nocturnal Song
20200828_203000.flac	0	Yat1	2020	8	28	20	30	sp44	Nocturnal Song
20200827_233000.flac	0	Yat1	2020	8	27	23	30	sp44	Nocturnal Song
20200827_203000.flac	0	Yat1	2020	8	27	20	30	sp44	Nocturnal Song
20200827_210000.flac	0	Yat1	2020	8	27	21	0	sp44	Nocturnal Song
20200827_213000.flac	0	Yat1	2020	8	27	21	30	sp44	Nocturnal Song
20200827_220000.flac	0	Yat1	2020	8	27	22	0	sp44	Nocturnal Song
20200827_223000.flac	0	Yat1	2020	8	27	22	30	sp44	Nocturnal Song
20200827_230000.flac	0	Yat1	2020	8	27	23	0	sp44	Nocturnal Song
20200827_180000.flac	0	Yat1	2020	8	27	18	0	sp44	Nocturnal Song
20200827_183000.flac	1	Yat1	2020	8	27	18	30	sp44	Nocturnal Song
20200827_190000.flac	0	Yat1	2020	8	27	19	0	sp44	Nocturnal Song
20200827_193000.flac	0	Yat1	2020	8	27	19	30	sp44	Nocturnal Song
20200827_200000.flac	0	Yat1	2020	8	27	20	0	sp44	Nocturnal Song
20200826_223000.flac	0	Yat1	2020	8	26	22	30	sp44	Nocturnal Song
20200826_230000.flac	0	Yat1	2020	8	26	23	0	sp44	Nocturnal Song
20200826_233000.flac	0	Yat1	2020	8	26	23	30	sp44	Nocturnal Song
20200826_193000.flac	0	Yat1	2020	8	26	19	30	sp44	Nocturnal Song
20200826_200000.flac	0	Yat1	2020	8	26	20	0	sp44	Nocturnal Song
20200826_203000.flac	0	Yat1	2020	8	26	20	30	sp44	Nocturnal Song
20200826_213000.flac	0	Yat1	2020	8	26	21	30	sp44	Nocturnal Song
20200826_220000.flac	0	Yat1	2020	8	26	22	0	sp44	Nocturnal Song
20200826_180000.flac	0	Yat1	2020	8	26	18	0	sp44	Nocturnal Song
20200826_183000.flac	0	Yat1	2020	8	26	18	30	sp44	Nocturnal Song
20200826_190000.flac	0	Yat1	2020	8	26	19	0	sp44	Nocturnal Song
20200825_213000.flac	0	Yat1	2020	8	25	21	30	sp44	Nocturnal Song
20200825_220000.flac	0	Yat1	2020	8	25	22	0	sp44	Nocturnal Song
20200825_223000.flac	0	Yat1	2020	8	25	22	30	sp44	Nocturnal Song
20200825_230000.flac	0	Yat1	2020	8	25	23	0	sp44	Nocturnal Song
20200825_183000.flac	0	Yat1	2020	8	25	18	30	sp44	Nocturnal Song
20200825_190000.flac	0	Yat1	2020	8	25	19	0	sp44	Nocturnal Song
20200825_193000.flac	0	Yat1	2020	8	25	19	30	sp44	Nocturnal Song
20200825_200000.flac	0	Yat1	2020	8	25	20	0	sp44	Nocturnal Song
20200825_203000.flac	0	Yat1	2020	8	25	20	30	sp44	Nocturnal Song
20200825_210000.flac	0	Yat1	2020	8	25	21	0	sp44	Nocturnal Song
20200825_180000.flac	0	Yat1	2020	8	25	18	0	sp44	Nocturnal Song
20200824_203000.flac	0	Yat1	2020	8	24	20	30	sp44	Nocturnal Song
20200824_210000.flac	0	Yat1	2020	8	24	21	0	sp44	Nocturnal Song
20200824_213000.flac	0	Yat1	2020	8	24	21	30	sp44	Nocturnal Song
20200824_220000.flac	0	Yat1	2020	8	24	22	0	sp44	Nocturnal Song
20200824_223000.flac	0	Yat1	2020	8	24	22	30	sp44	Nocturnal Song
20200824_230000.flac	0	Yat1	2020	8	24	23	0	sp44	Nocturnal Song
20200824_233000.flac	0	Yat1	2020	8	24	23	30	sp44	Nocturnal Song
20200824_180000.flac	0	Yat1	2020	8	24	18	0	sp44	Nocturnal Song
20200824_183000.flac	0	Yat1	2020	8	24	18	30	sp44	Nocturnal Song
20200824_190000.flac	0	Yat1	2020	8	24	19	0	sp44	Nocturnal Song
20200824_200000.flac	0	Yat1	2020	8	24	20	0	sp44	Nocturnal Song
20200823_233000.flac	0	Yat1	2020	8	23	23	30	sp44	Nocturnal Song
20200823_210000.flac	0	Yat1	2020	8	23	21	0	sp44	Nocturnal Song
20200823_213000.flac	0	Yat1	2020	8	23	21	30	sp44	Nocturnal Song
20200823_220000.flac	0	Yat1	2020	8	23	22	0	sp44	Nocturnal Song
20200823_230000.flac	0	Yat1	2020	8	23	23	0	sp44	Nocturnal Song
20200614_180000.flac	0	Yat1	2020	6	14	18	0	sp44	Nocturnal Song
20200614_183000.flac	0	Yat1	2020	6	14	18	30	sp44	Nocturnal Song
20200614_190000.flac	0	Yat1	2020	6	14	19	0	sp44	Nocturnal Song
20200614_193000.flac	1	Yat1	2020	6	14	19	30	sp44	Nocturnal Song
20200614_200000.flac	0	Yat1	2020	6	14	20	0	sp44	Nocturnal Song
20200614_203000.flac	0	Yat1	2020	6	14	20	30	sp44	Nocturnal Song
20200614_210000.flac	0	Yat1	2020	6	14	21	0	sp44	Nocturnal Song
20200614_213000.flac	0	Yat1	2020	6	14	21	30	sp44	Nocturnal Song
20200614_220000.flac	0	Yat1	2020	6	14	22	0	sp44	Nocturnal Song
20200614_223000.flac	0	Yat1	2020	6	14	22	30	sp44	Nocturnal Song
20200614_230000.flac	0	Yat1	2020	6	14	23	0	sp44	Nocturnal Song
20200614_233000.flac	0	Yat1	2020	6	14	23	30	sp44	Nocturnal Song
20200615_180000.flac	0	Yat1	2020	6	15	18	0	sp44	Nocturnal Song
20200615_183000.flac	0	Yat1	2020	6	15	18	30	sp44	Nocturnal Song
20200615_190000.flac	1	Yat1	2020	6	15	19	0	sp44	Nocturnal Song
20200615_193000.flac	0	Yat1	2020	6	15	19	30	sp44	Nocturnal Song
20200615_200000.flac	0	Yat1	2020	6	15	20	0	sp44	Nocturnal Song
20200615_203000.flac	0	Yat1	2020	6	15	20	30	sp44	Nocturnal Song
20200615_210000.flac	0	Yat1	2020	6	15	21	0	sp44	Nocturnal Song
20200615_213000.flac	0	Yat1	2020	6	15	21	30	sp44	Nocturnal Song
20200615_220000.flac	0	Yat1	2020	6	15	22	0	sp44	Nocturnal Song
20200615_223000.flac	0	Yat1	2020	6	15	22	30	sp44	Nocturnal Song
20200615_230000.flac	0	Yat1	2020	6	15	23	0	sp44	Nocturnal Song
20200615_233000.flac	0	Yat1	2020	6	15	23	30	sp44	Nocturnal Song
20200616_180000.flac	0	Yat1	2020	6	16	18	0	sp44	Nocturnal Song
20200616_183000.flac	0	Yat1	2020	6	16	18	30	sp44	Nocturnal Song
20200616_190000.flac	0	Yat1	2020	6	16	19	0	sp44	Nocturnal Song
20200616_193000.flac	0	Yat1	2020	6	16	19	30	sp44	Nocturnal Song
20200616_200000.flac	0	Yat1	2020	6	16	20	0	sp44	Nocturnal Song
20200616_203000.flac	0	Yat1	2020	6	16	20	30	sp44	Nocturnal Song
20200616_210000.flac	0	Yat1	2020	6	16	21	0	sp44	Nocturnal Song
20200616_213000.flac	0	Yat1	2020	6	16	21	30	sp44	Nocturnal Song
20200616_220000.flac	0	Yat1	2020	6	16	22	0	sp44	Nocturnal Song
20200616_223000.flac	0	Yat1	2020	6	16	22	30	sp44	Nocturnal Song
20200616_230000.flac	0	Yat1	2020	6	16	23	0	sp44	Nocturnal Song
20200616_233000.flac	0	Yat1	2020	6	16	23	30	sp44	Nocturnal Song
20200617_180000.flac	0	Yat1	2020	6	17	18	0	sp44	Nocturnal Song
20200617_193000.flac	0	Yat1	2020	6	17	19	30	sp44	Nocturnal Song
20200617_200000.flac	0	Yat1	2020	6	17	20	0	sp44	Nocturnal Song
20200617_210000.flac	0	Yat1	2020	6	17	21	0	sp44	Nocturnal Song
20200617_213000.flac	0	Yat1	2020	6	17	21	30	sp44	Nocturnal Song
20200617_223000.flac	0	Yat1	2020	6	17	22	30	sp44	Nocturnal Song
20200617_230000.flac	0	Yat1	2020	6	17	23	0	sp44	Nocturnal Song
20200617_233000.flac	0	Yat1	2020	6	17	23	30	sp44	Nocturnal Song
20200618_180000.flac	0	Yat1	2020	6	18	18	0	sp44	Nocturnal Song
20200618_183000.flac	0	Yat1	2020	6	18	18	30	sp44	Nocturnal Song
20200618_190000.flac	0	Yat1	2020	6	18	19	0	sp44	Nocturnal Song
20200618_193000.flac	0	Yat1	2020	6	18	19	30	sp44	Nocturnal Song
20200618_200000.flac	0	Yat1	2020	6	18	20	0	sp44	Nocturnal Song
20200618_203000.flac	0	Yat1	2020	6	18	20	30	sp44	Nocturnal Song
20200618_210000.flac	0	Yat1	2020	6	18	21	0	sp44	Nocturnal Song
20200618_213000.flac	0	Yat1	2020	6	18	21	30	sp44	Nocturnal Song
20200618_223000.flac	0	Yat1	2020	6	18	22	30	sp44	Nocturnal Song
20200618_230000.flac	0	Yat1	2020	6	18	23	0	sp44	Nocturnal Song
20200618_233000.flac	0	Yat1	2020	6	18	23	30	sp44	Nocturnal Song
20200619_180000.flac	0	Yat1	2020	6	19	18	0	sp44	Nocturnal Song
20200619_183000.flac	0	Yat1	2020	6	19	18	30	sp44	Nocturnal Song
20200619_190000.flac	0	Yat1	2020	6	19	19	0	sp44	Nocturnal Song
20200619_193000.flac	0	Yat1	2020	6	19	19	30	sp44	Nocturnal Song
20200619_200000.flac	0	Yat1	2020	6	19	20	0	sp44	Nocturnal Song
20200619_203000.flac	0	Yat1	2020	6	19	20	30	sp44	Nocturnal Song
20200619_210000.flac	0	Yat1	2020	6	19	21	0	sp44	Nocturnal Song
20200619_213000.flac	0	Yat1	2020	6	19	21	30	sp44	Nocturnal Song
20200619_220000.flac	0	Yat1	2020	6	19	22	0	sp44	Nocturnal Song
20200619_223000.flac	0	Yat1	2020	6	19	22	30	sp44	Nocturnal Song
20200619_230000.flac	0	Yat1	2020	6	19	23	0	sp44	Nocturnal Song
20200619_233000.flac	0	Yat1	2020	6	19	23	30	sp44	Nocturnal Song
20200620_180000.flac	0	Yat1	2020	6	20	18	0	sp44	Nocturnal Song
20200620_183000.flac	0	Yat1	2020	6	20	18	30	sp44	Nocturnal Song
20200620_190000.flac	0	Yat1	2020	6	20	19	0	sp44	Nocturnal Song
20200620_193000.flac	0	Yat1	2020	6	20	19	30	sp44	Nocturnal Song
20200620_200000.flac	0	Yat1	2020	6	20	20	0	sp44	Nocturnal Song
20200620_203000.flac	0	Yat1	2020	6	20	20	30	sp44	Nocturnal Song
20200620_210000.flac	0	Yat1	2020	6	20	21	0	sp44	Nocturnal Song
20200620_213000.flac	0	Yat1	2020	6	20	21	30	sp44	Nocturnal Song
20200620_220000.flac	0	Yat1	2020	6	20	22	0	sp44	Nocturnal Song
20200620_223000.flac	0	Yat1	2020	6	20	22	30	sp44	Nocturnal Song
20200620_230000.flac	0	Yat1	2020	6	20	23	0	sp44	Nocturnal Song
20200620_233000.flac	0	Yat1	2020	6	20	23	30	sp44	Nocturnal Song
20200621_180000.flac	0	Yat1	2020	6	21	18	0	sp44	Nocturnal Song
20200621_183000.flac	0	Yat1	2020	6	21	18	30	sp44	Nocturnal Song
20200621_190000.flac	0	Yat1	2020	6	21	19	0	sp44	Nocturnal Song
20200621_193000.flac	1	Yat1	2020	6	21	19	30	sp44	Nocturnal Song
20200621_200000.flac	1	Yat1	2020	6	21	20	0	sp44	Nocturnal Song
20200621_203000.flac	0	Yat1	2020	6	21	20	30	sp44	Nocturnal Song
20200621_210000.flac	0	Yat1	2020	6	21	21	0	sp44	Nocturnal Song
20200621_213000.flac	0	Yat1	2020	6	21	21	30	sp44	Nocturnal Song
20200621_220000.flac	0	Yat1	2020	6	21	22	0	sp44	Nocturnal Song
20200621_223000.flac	0	Yat1	2020	6	21	22	30	sp44	Nocturnal Song
20200621_230000.flac	0	Yat1	2020	6	21	23	0	sp44	Nocturnal Song
20200621_233000.flac	0	Yat1	2020	6	21	23	30	sp44	Nocturnal Song
20200622_180000.flac	0	Yat1	2020	6	22	18	0	sp44	Nocturnal Song
20200622_183000.flac	0	Yat1	2020	6	22	18	30	sp44	Nocturnal Song
20200622_190000.flac	0	Yat1	2020	6	22	19	0	sp44	Nocturnal Song
20200622_193000.flac	0	Yat1	2020	6	22	19	30	sp44	Nocturnal Song
20200622_200000.flac	0	Yat1	2020	6	22	20	0	sp44	Nocturnal Song
20200622_203000.flac	0	Yat1	2020	6	22	20	30	sp44	Nocturnal Song
20200622_210000.flac	0	Yat1	2020	6	22	21	0	sp44	Nocturnal Song
20200622_213000.flac	0	Yat1	2020	6	22	21	30	sp44	Nocturnal Song
20200622_220000.flac	0	Yat1	2020	6	22	22	0	sp44	Nocturnal Song
20200622_223000.flac	0	Yat1	2020	6	22	22	30	sp44	Nocturnal Song
20200622_230000.flac	0	Yat1	2020	6	22	23	0	sp44	Nocturnal Song
20200622_233000.flac	0	Yat1	2020	6	22	23	30	sp44	Nocturnal Song
20200626_200000.flac	1	Yat1	2020	6	26	20	0	sp44	Nocturnal Song
20200626_213000.flac	0	Yat1	2020	6	26	21	30	sp44	Nocturnal Song
20200626_220000.flac	0	Yat1	2020	6	26	22	0	sp44	Nocturnal Song
20200626_223000.flac	0	Yat1	2020	6	26	22	30	sp44	Nocturnal Song
20200626_230000.flac	0	Yat1	2020	6	26	23	0	sp44	Nocturnal Song
20200626_233000.flac	0	Yat1	2020	6	26	23	30	sp44	Nocturnal Song
20200627_180000.flac	0	Yat1	2020	6	27	18	0	sp44	Nocturnal Song
20200627_190000.flac	1	Yat1	2020	6	27	19	0	sp44	Nocturnal Song
20200627_193000.flac	1	Yat1	2020	6	27	19	30	sp44	Nocturnal Song
20200627_200000.flac	1	Yat1	2020	6	27	20	0	sp44	Nocturnal Song
20200627_203000.flac	0	Yat1	2020	6	27	20	30	sp44	Nocturnal Song
20200627_210000.flac	0	Yat1	2020	6	27	21	0	sp44	Nocturnal Song
20200627_213000.flac	0	Yat1	2020	6	27	21	30	sp44	Nocturnal Song
20200627_220000.flac	0	Yat1	2020	6	27	22	0	sp44	Nocturnal Song
20200627_223000.flac	0	Yat1	2020	6	27	22	30	sp44	Nocturnal Song
20200627_230000.flac	0	Yat1	2020	6	27	23	0	sp44	Nocturnal Song
20200627_233000.flac	0	Yat1	2020	6	27	23	30	sp44	Nocturnal Song
20200628_180000.flac	0	Yat1	2020	6	28	18	0	sp44	Nocturnal Song
20200628_183000.flac	0	Yat1	2020	6	28	18	30	sp44	Nocturnal Song
20200628_190000.flac	0	Yat1	2020	6	28	19	0	sp44	Nocturnal Song
20200628_193000.flac	0	Yat1	2020	6	28	19	30	sp44	Nocturnal Song
20200628_200000.flac	0	Yat1	2020	6	28	20	0	sp44	Nocturnal Song
20200628_203000.flac	0	Yat1	2020	6	28	20	30	sp44	Nocturnal Song
20200628_210000.flac	0	Yat1	2020	6	28	21	0	sp44	Nocturnal Song
20200628_213000.flac	0	Yat1	2020	6	28	21	30	sp44	Nocturnal Song
20200628_220000.flac	0	Yat1	2020	6	28	22	0	sp44	Nocturnal Song
20200628_223000.flac	0	Yat1	2020	6	28	22	30	sp44	Nocturnal Song
20200628_230000.flac	0	Yat1	2020	6	28	23	0	sp44	Nocturnal Song
20200628_233000.flac	0	Yat1	2020	6	28	23	30	sp44	Nocturnal Song
20200629_180000.flac	0	Yat1	2020	6	29	18	0	sp44	Nocturnal Song
20200629_183000.flac	0	Yat1	2020	6	29	18	30	sp44	Nocturnal Song
20200629_190000.flac	1	Yat1	2020	6	29	19	0	sp44	Nocturnal Song
20200629_193000.flac	1	Yat1	2020	6	29	19	30	sp44	Nocturnal Song
20200629_200000.flac	0	Yat1	2020	6	29	20	0	sp44	Nocturnal Song
20200629_203000.flac	0	Yat1	2020	6	29	20	30	sp44	Nocturnal Song
20200629_210000.flac	0	Yat1	2020	6	29	21	0	sp44	Nocturnal Song
20200629_213000.flac	0	Yat1	2020	6	29	21	30	sp44	Nocturnal Song
20200629_220000.flac	0	Yat1	2020	6	29	22	0	sp44	Nocturnal Song
20200629_223000.flac	0	Yat1	2020	6	29	22	30	sp44	Nocturnal Song
20200629_230000.flac	0	Yat1	2020	6	29	23	0	sp44	Nocturnal Song
20200629_233000.flac	0	Yat1	2020	6	29	23	30	sp44	Nocturnal Song
20200630_180000.flac	0	Yat1	2020	6	30	18	0	sp44	Nocturnal Song
20200630_183000.flac	0	Yat1	2020	6	30	18	30	sp44	Nocturnal Song
20200630_190000.flac	0	Yat1	2020	6	30	19	0	sp44	Nocturnal Song
20200630_193000.flac	0	Yat1	2020	6	30	19	30	sp44	Nocturnal Song
20200630_200000.flac	0	Yat1	2020	6	30	20	0	sp44	Nocturnal Song
20200630_203000.flac	0	Yat1	2020	6	30	20	30	sp44	Nocturnal Song
20200630_210000.flac	0	Yat1	2020	6	30	21	0	sp44	Nocturnal Song
20200630_213000.flac	0	Yat1	2020	6	30	21	30	sp44	Nocturnal Song
20200630_220000.flac	0	Yat1	2020	6	30	22	0	sp44	Nocturnal Song
20200630_223000.flac	0	Yat1	2020	6	30	22	30	sp44	Nocturnal Song
20200630_230000.flac	0	Yat1	2020	6	30	23	0	sp44	Nocturnal Song
20200630_233000.flac	0	Yat1	2020	6	30	23	30	sp44	Nocturnal Song
20200701_180000.flac	0	Yat1	2020	7	1	18	0	sp44	Nocturnal Song
20200701_183000.flac	0	Yat1	2020	7	1	18	30	sp44	Nocturnal Song
20200701_190000.flac	0	Yat1	2020	7	1	19	0	sp44	Nocturnal Song
20200701_193000.flac	0	Yat1	2020	7	1	19	30	sp44	Nocturnal Song
20200701_200000.flac	0	Yat1	2020	7	1	20	0	sp44	Nocturnal Song
20200701_203000.flac	0	Yat1	2020	7	1	20	30	sp44	Nocturnal Song
20200701_210000.flac	0	Yat1	2020	7	1	21	0	sp44	Nocturnal Song
20200701_223000.flac	0	Yat1	2020	7	1	22	30	sp44	Nocturnal Song
20200701_230000.flac	0	Yat1	2020	7	1	23	0	sp44	Nocturnal Song
20200701_233000.flac	0	Yat1	2020	7	1	23	30	sp44	Nocturnal Song
20200702_180000.flac	0	Yat1	2020	7	2	18	0	sp44	Nocturnal Song
20200702_183000.flac	0	Yat1	2020	7	2	18	30	sp44	Nocturnal Song
20200702_190000.flac	0	Yat1	2020	7	2	19	0	sp44	Nocturnal Song
20200702_193000.flac	0	Yat1	2020	7	2	19	30	sp44	Nocturnal Song
20200702_200000.flac	0	Yat1	2020	7	2	20	0	sp44	Nocturnal Song
20200702_203000.flac	0	Yat1	2020	7	2	20	30	sp44	Nocturnal Song
20200702_210000.flac	0	Yat1	2020	7	2	21	0	sp44	Nocturnal Song
20200702_213000.flac	0	Yat1	2020	7	2	21	30	sp44	Nocturnal Song
20200702_220000.flac	0	Yat1	2020	7	2	22	0	sp44	Nocturnal Song
20200702_223000.flac	0	Yat1	2020	7	2	22	30	sp44	Nocturnal Song
20200702_230000.flac	0	Yat1	2020	7	2	23	0	sp44	Nocturnal Song
20200702_233000.flac	0	Yat1	2020	7	2	23	30	sp44	Nocturnal Song
20200703_180000.flac	0	Yat1	2020	7	3	18	0	sp44	Nocturnal Song
20200703_183000.flac	1	Yat1	2020	7	3	18	30	sp44	Nocturnal Song
20200703_190000.flac	1	Yat1	2020	7	3	19	0	sp44	Nocturnal Song
20200703_193000.flac	1	Yat1	2020	7	3	19	30	sp44	Nocturnal Song
20200703_200000.flac	0	Yat1	2020	7	3	20	0	sp44	Nocturnal Song
20200703_203000.flac	1	Yat1	2020	7	3	20	30	sp44	Nocturnal Song
20200703_210000.flac	0	Yat1	2020	7	3	21	0	sp44	Nocturnal Song
20200703_213000.flac	0	Yat1	2020	7	3	21	30	sp44	Nocturnal Song
20200703_220000.flac	0	Yat1	2020	7	3	22	0	sp44	Nocturnal Song
20200703_223000.flac	0	Yat1	2020	7	3	22	30	sp44	Nocturnal Song
20200703_230000.flac	0	Yat1	2020	7	3	23	0	sp44	Nocturnal Song
20200703_233000.flac	0	Yat1	2020	7	3	23	30	sp44	Nocturnal Song
20200704_180000.flac	0	Yat1	2020	7	4	18	0	sp44	Nocturnal Song
20200704_183000.flac	0	Yat1	2020	7	4	18	30	sp44	Nocturnal Song
20200704_190000.flac	0	Yat1	2020	7	4	19	0	sp44	Nocturnal Song
20200623_180000.flac	0	Yat1	2020	6	23	18	0	sp44	Nocturnal Song
20200623_183000.flac	0	Yat1	2020	6	23	18	30	sp44	Nocturnal Song
20200623_190000.flac	0	Yat1	2020	6	23	19	0	sp44	Nocturnal Song
20200623_193000.flac	0	Yat1	2020	6	23	19	30	sp44	Nocturnal Song
20200623_200000.flac	0	Yat1	2020	6	23	20	0	sp44	Nocturnal Song
20200623_203000.flac	0	Yat1	2020	6	23	20	30	sp44	Nocturnal Song
20200623_210000.flac	0	Yat1	2020	6	23	21	0	sp44	Nocturnal Song
20200623_213000.flac	0	Yat1	2020	6	23	21	30	sp44	Nocturnal Song
20200623_220000.flac	0	Yat1	2020	6	23	22	0	sp44	Nocturnal Song
20200623_223000.flac	0	Yat1	2020	6	23	22	30	sp44	Nocturnal Song
20200623_230000.flac	0	Yat1	2020	6	23	23	0	sp44	Nocturnal Song
20200623_233000.flac	0	Yat1	2020	6	23	23	30	sp44	Nocturnal Song
20200624_180000.flac	0	Yat1	2020	6	24	18	0	sp44	Nocturnal Song
20200624_183000.flac	0	Yat1	2020	6	24	18	30	sp44	Nocturnal Song
20200624_190000.flac	0	Yat1	2020	6	24	19	0	sp44	Nocturnal Song
20200624_193000.flac	0	Yat1	2020	6	24	19	30	sp44	Nocturnal Song
20200624_200000.flac	0	Yat1	2020	6	24	20	0	sp44	Nocturnal Song
20200624_203000.flac	0	Yat1	2020	6	24	20	30	sp44	Nocturnal Song
20200624_210000.flac	0	Yat1	2020	6	24	21	0	sp44	Nocturnal Song
20200624_213000.flac	0	Yat1	2020	6	24	21	30	sp44	Nocturnal Song
20200624_220000.flac	0	Yat1	2020	6	24	22	0	sp44	Nocturnal Song
20200624_223000.flac	0	Yat1	2020	6	24	22	30	sp44	Nocturnal Song
20200624_230000.flac	0	Yat1	2020	6	24	23	0	sp44	Nocturnal Song
20200624_233000.flac	0	Yat1	2020	6	24	23	30	sp44	Nocturnal Song
20200625_180000.flac	0	Yat1	2020	6	25	18	0	sp44	Nocturnal Song
20200625_183000.flac	0	Yat1	2020	6	25	18	30	sp44	Nocturnal Song
20200625_190000.flac	0	Yat1	2020	6	25	19	0	sp44	Nocturnal Song
20200625_193000.flac	0	Yat1	2020	6	25	19	30	sp44	Nocturnal Song
20200625_200000.flac	0	Yat1	2020	6	25	20	0	sp44	Nocturnal Song
20200625_203000.flac	0	Yat1	2020	6	25	20	30	sp44	Nocturnal Song
20200625_210000.flac	0	Yat1	2020	6	25	21	0	sp44	Nocturnal Song
20200625_213000.flac	0	Yat1	2020	6	25	21	30	sp44	Nocturnal Song
20200625_220000.flac	0	Yat1	2020	6	25	22	0	sp44	Nocturnal Song
20200625_223000.flac	0	Yat1	2020	6	25	22	30	sp44	Nocturnal Song
20200625_230000.flac	0	Yat1	2020	6	25	23	0	sp44	Nocturnal Song
20200625_233000.flac	0	Yat1	2020	6	25	23	30	sp44	Nocturnal Song
20200626_183000.flac	0	Yat1	2020	6	26	18	30	sp44	Nocturnal Song
20200626_190000.flac	1	Yat1	2020	6	26	19	0	sp44	Nocturnal Song
20200626_193000.flac	1	Yat1	2020	6	26	19	30	sp44	Nocturnal Song
20200704_193000.flac	0	Yat1	2020	7	4	19	30	sp44	Nocturnal Song
20200704_200000.flac	0	Yat1	2020	7	4	20	0	sp44	Nocturnal Song
20200704_203000.flac	0	Yat1	2020	7	4	20	30	sp44	Nocturnal Song
20200704_210000.flac	0	Yat1	2020	7	4	21	0	sp44	Nocturnal Song
20200704_213000.flac	0	Yat1	2020	7	4	21	30	sp44	Nocturnal Song
20200704_220000.flac	0	Yat1	2020	7	4	22	0	sp44	Nocturnal Song
20200704_223000.flac	0	Yat1	2020	7	4	22	30	sp44	Nocturnal Song
20200704_230000.flac	0	Yat1	2020	7	4	23	0	sp44	Nocturnal Song
20200704_233000.flac	0	Yat1	2020	7	4	23	30	sp44	Nocturnal Song
20200705_180000.flac	0	Yat1	2020	7	5	18	0	sp44	Nocturnal Song
20200705_183000.flac	0	Yat1	2020	7	5	18	30	sp44	Nocturnal Song
20200705_190000.flac	0	Yat1	2020	7	5	19	0	sp44	Nocturnal Song
20200705_193000.flac	0	Yat1	2020	7	5	19	30	sp44	Nocturnal Song
20200705_200000.flac	0	Yat1	2020	7	5	20	0	sp44	Nocturnal Song
20200705_203000.flac	0	Yat1	2020	7	5	20	30	sp44	Nocturnal Song
20200705_210000.flac	0	Yat1	2020	7	5	21	0	sp44	Nocturnal Song
20200705_220000.flac	0	Yat1	2020	7	5	22	0	sp44	Nocturnal Song
20200705_223000.flac	0	Yat1	2020	7	5	22	30	sp44	Nocturnal Song
20200705_230000.flac	0	Yat1	2020	7	5	23	0	sp44	Nocturnal Song
20200705_233000.flac	0	Yat1	2020	7	5	23	30	sp44	Nocturnal Song
20200706_183000.flac	0	Yat1	2020	7	6	18	30	sp44	Nocturnal Song
20200706_190000.flac	0	Yat1	2020	7	6	19	0	sp44	Nocturnal Song
20200706_193000.flac	0	Yat1	2020	7	6	19	30	sp44	Nocturnal Song
20200706_200000.flac	0	Yat1	2020	7	6	20	0	sp44	Nocturnal Song
20200706_203000.flac	0	Yat1	2020	7	6	20	30	sp44	Nocturnal Song
20200706_210000.flac	0	Yat1	2020	7	6	21	0	sp44	Nocturnal Song
20200706_213000.flac	0	Yat1	2020	7	6	21	30	sp44	Nocturnal Song
20200706_220000.flac	0	Yat1	2020	7	6	22	0	sp44	Nocturnal Song
20200706_223000.flac	0	Yat1	2020	7	6	22	30	sp44	Nocturnal Song
20200706_230000.flac	0	Yat1	2020	7	6	23	0	sp44	Nocturnal Song
20200706_233000.flac	0	Yat1	2020	7	6	23	30	sp44	Nocturnal Song
20200707_180000.flac	0	Yat1	2020	7	7	18	0	sp44	Nocturnal Song
20200707_183000.flac	0	Yat1	2020	7	7	18	30	sp44	Nocturnal Song
20200707_190000.flac	0	Yat1	2020	7	7	19	0	sp44	Nocturnal Song
20200707_193000.flac	0	Yat1	2020	7	7	19	30	sp44	Nocturnal Song
20200707_200000.flac	0	Yat1	2020	7	7	20	0	sp44	Nocturnal Song
20200707_203000.flac	0	Yat1	2020	7	7	20	30	sp44	Nocturnal Song
20200707_210000.flac	0	Yat1	2020	7	7	21	0	sp44	Nocturnal Song
20200707_213000.flac	0	Yat1	2020	7	7	21	30	sp44	Nocturnal Song
20200707_220000.flac	0	Yat1	2020	7	7	22	0	sp44	Nocturnal Song
20200707_223000.flac	0	Yat1	2020	7	7	22	30	sp44	Nocturnal Song
20200707_230000.flac	0	Yat1	2020	7	7	23	0	sp44	Nocturnal Song
20200707_233000.flac	0	Yat1	2020	7	7	23	30	sp44	Nocturnal Song
20200708_180000.flac	0	Yat1	2020	7	8	18	0	sp44	Nocturnal Song
20200708_183000.flac	0	Yat1	2020	7	8	18	30	sp44	Nocturnal Song
20200708_190000.flac	0	Yat1	2020	7	8	19	0	sp44	Nocturnal Song
20200708_193000.flac	0	Yat1	2020	7	8	19	30	sp44	Nocturnal Song
20200708_200000.flac	0	Yat1	2020	7	8	20	0	sp44	Nocturnal Song
20200708_203000.flac	0	Yat1	2020	7	8	20	30	sp44	Nocturnal Song
20200708_210000.flac	0	Yat1	2020	7	8	21	0	sp44	Nocturnal Song
20200708_213000.flac	0	Yat1	2020	7	8	21	30	sp44	Nocturnal Song
20200708_220000.flac	0	Yat1	2020	7	8	22	0	sp44	Nocturnal Song
20200708_230000.flac	0	Yat1	2020	7	8	23	0	sp44	Nocturnal Song
20200708_233000.flac	0	Yat1	2020	7	8	23	30	sp44	Nocturnal Song
20200717_180000.flac	0	Yat1	2020	7	17	18	0	sp44	Nocturnal Song
20200717_183000.flac	0	Yat1	2020	7	17	18	30	sp44	Nocturnal Song
20200717_190000.flac	0	Yat1	2020	7	17	19	0	sp44	Nocturnal Song
20200717_193000.flac	1	Yat1	2020	7	17	19	30	sp44	Nocturnal Song
20200717_200000.flac	0	Yat1	2020	7	17	20	0	sp44	Nocturnal Song
20200717_203000.flac	0	Yat1	2020	7	17	20	30	sp44	Nocturnal Song
20200717_210000.flac	0	Yat1	2020	7	17	21	0	sp44	Nocturnal Song
20200717_213000.flac	0	Yat1	2020	7	17	21	30	sp44	Nocturnal Song
20200717_220000.flac	0	Yat1	2020	7	17	22	0	sp44	Nocturnal Song
20200717_223000.flac	0	Yat1	2020	7	17	22	30	sp44	Nocturnal Song
20200717_230000.flac	0	Yat1	2020	7	17	23	0	sp44	Nocturnal Song
20200717_233000.flac	0	Yat1	2020	7	17	23	30	sp44	Nocturnal Song
20200718_180000.flac	0	Yat1	2020	7	18	18	0	sp44	Nocturnal Song
20200718_183000.flac	0	Yat1	2020	7	18	18	30	sp44	Nocturnal Song
20200718_190000.flac	0	Yat1	2020	7	18	19	0	sp44	Nocturnal Song
20200718_193000.flac	0	Yat1	2020	7	18	19	30	sp44	Nocturnal Song
20200718_200000.flac	0	Yat1	2020	7	18	20	0	sp44	Nocturnal Song
20200718_203000.flac	0	Yat1	2020	7	18	20	30	sp44	Nocturnal Song
20200718_210000.flac	0	Yat1	2020	7	18	21	0	sp44	Nocturnal Song
20200718_213000.flac	0	Yat1	2020	7	18	21	30	sp44	Nocturnal Song
20200718_220000.flac	0	Yat1	2020	7	18	22	0	sp44	Nocturnal Song
20200718_223000.flac	0	Yat1	2020	7	18	22	30	sp44	Nocturnal Song
20200718_230000.flac	0	Yat1	2020	7	18	23	0	sp44	Nocturnal Song
20200718_233000.flac	0	Yat1	2020	7	18	23	30	sp44	Nocturnal Song
20200719_180000.flac	0	Yat1	2020	7	19	18	0	sp44	Nocturnal Song
20200719_183000.flac	0	Yat1	2020	7	19	18	30	sp44	Nocturnal Song
20200719_190000.flac	0	Yat1	2020	7	19	19	0	sp44	Nocturnal Song
20200719_193000.flac	0	Yat1	2020	7	19	19	30	sp44	Nocturnal Song
20200719_200000.flac	0	Yat1	2020	7	19	20	0	sp44	Nocturnal Song
20200719_203000.flac	0	Yat1	2020	7	19	20	30	sp44	Nocturnal Song
20200719_210000.flac	0	Yat1	2020	7	19	21	0	sp44	Nocturnal Song
20200719_213000.flac	0	Yat1	2020	7	19	21	30	sp44	Nocturnal Song
20200719_220000.flac	0	Yat1	2020	7	19	22	0	sp44	Nocturnal Song
20200719_223000.flac	0	Yat1	2020	7	19	22	30	sp44	Nocturnal Song
20200719_230000.flac	0	Yat1	2020	7	19	23	0	sp44	Nocturnal Song
20200719_233000.flac	0	Yat1	2020	7	19	23	30	sp44	Nocturnal Song
20200720_180000.flac	0	Yat1	2020	7	20	18	0	sp44	Nocturnal Song
20200720_183000.flac	0	Yat1	2020	7	20	18	30	sp44	Nocturnal Song
20200720_190000.flac	0	Yat1	2020	7	20	19	0	sp44	Nocturnal Song
20200720_193000.flac	0	Yat1	2020	7	20	19	30	sp44	Nocturnal Song
20200720_200000.flac	0	Yat1	2020	7	20	20	0	sp44	Nocturnal Song
20200720_203000.flac	0	Yat1	2020	7	20	20	30	sp44	Nocturnal Song
20200720_210000.flac	0	Yat1	2020	7	20	21	0	sp44	Nocturnal Song
20200720_213000.flac	0	Yat1	2020	7	20	21	30	sp44	Nocturnal Song
20200720_220000.flac	0	Yat1	2020	7	20	22	0	sp44	Nocturnal Song
20200720_223000.flac	0	Yat1	2020	7	20	22	30	sp44	Nocturnal Song
20200720_230000.flac	0	Yat1	2020	7	20	23	0	sp44	Nocturnal Song
20200720_233000.flac	0	Yat1	2020	7	20	23	30	sp44	Nocturnal Song
20200721_180000.flac	0	Yat1	2020	7	21	18	0	sp44	Nocturnal Song
20200721_183000.flac	0	Yat1	2020	7	21	18	30	sp44	Nocturnal Song
20200721_190000.flac	0	Yat1	2020	7	21	19	0	sp44	Nocturnal Song
20200721_193000.flac	0	Yat1	2020	7	21	19	30	sp44	Nocturnal Song
20200721_200000.flac	0	Yat1	2020	7	21	20	0	sp44	Nocturnal Song
20200721_203000.flac	0	Yat1	2020	7	21	20	30	sp44	Nocturnal Song
20200721_210000.flac	0	Yat1	2020	7	21	21	0	sp44	Nocturnal Song
20200721_213000.flac	0	Yat1	2020	7	21	21	30	sp44	Nocturnal Song
20200721_220000.flac	0	Yat1	2020	7	21	22	0	sp44	Nocturnal Song
20200721_223000.flac	0	Yat1	2020	7	21	22	30	sp44	Nocturnal Song
20200721_230000.flac	0	Yat1	2020	7	21	23	0	sp44	Nocturnal Song
20200721_233000.flac	0	Yat1	2020	7	21	23	30	sp44	Nocturnal Song
20200722_180000.flac	0	Yat1	2020	7	22	18	0	sp44	Nocturnal Song
20200722_183000.flac	0	Yat1	2020	7	22	18	30	sp44	Nocturnal Song
20200722_190000.flac	0	Yat1	2020	7	22	19	0	sp44	Nocturnal Song
20200722_193000.flac	0	Yat1	2020	7	22	19	30	sp44	Nocturnal Song
20200722_203000.flac	0	Yat1	2020	7	22	20	30	sp44	Nocturnal Song
20200722_210000.flac	0	Yat1	2020	7	22	21	0	sp44	Nocturnal Song
20200722_213000.flac	0	Yat1	2020	7	22	21	30	sp44	Nocturnal Song
20200722_220000.flac	0	Yat1	2020	7	22	22	0	sp44	Nocturnal Song
20200722_223000.flac	0	Yat1	2020	7	22	22	30	sp44	Nocturnal Song
20200722_230000.flac	0	Yat1	2020	7	22	23	0	sp44	Nocturnal Song
20200722_233000.flac	0	Yat1	2020	7	22	23	30	sp44	Nocturnal Song
20200723_180000.flac	0	Yat1	2020	7	23	18	0	sp44	Nocturnal Song
20200723_183000.flac	0	Yat1	2020	7	23	18	30	sp44	Nocturnal Song
20200723_190000.flac	0	Yat1	2020	7	23	19	0	sp44	Nocturnal Song
20200723_193000.flac	0	Yat1	2020	7	23	19	30	sp44	Nocturnal Song
20200723_200000.flac	0	Yat1	2020	7	23	20	0	sp44	Nocturnal Song
20200723_203000.flac	0	Yat1	2020	7	23	20	30	sp44	Nocturnal Song
20200723_210000.flac	0	Yat1	2020	7	23	21	0	sp44	Nocturnal Song
20200723_213000.flac	0	Yat1	2020	7	23	21	30	sp44	Nocturnal Song
20200723_230000.flac	0	Yat1	2020	7	23	23	0	sp44	Nocturnal Song
20200723_233000.flac	0	Yat1	2020	7	23	23	30	sp44	Nocturnal Song
20200724_180000.flac	0	Yat1	2020	7	24	18	0	sp44	Nocturnal Song
20200724_183000.flac	0	Yat1	2020	7	24	18	30	sp44	Nocturnal Song
20200724_190000.flac	0	Yat1	2020	7	24	19	0	sp44	Nocturnal Song
20200724_193000.flac	0	Yat1	2020	7	24	19	30	sp44	Nocturnal Song
20200724_200000.flac	0	Yat1	2020	7	24	20	0	sp44	Nocturnal Song
20200724_203000.flac	0	Yat1	2020	7	24	20	30	sp44	Nocturnal Song
20200724_210000.flac	0	Yat1	2020	7	24	21	0	sp44	Nocturnal Song
20200724_213000.flac	0	Yat1	2020	7	24	21	30	sp44	Nocturnal Song
20200724_220000.flac	0	Yat1	2020	7	24	22	0	sp44	Nocturnal Song
20200724_223000.flac	0	Yat1	2020	7	24	22	30	sp44	Nocturnal Song
20200724_230000.flac	0	Yat1	2020	7	24	23	0	sp44	Nocturnal Song
20200724_233000.flac	0	Yat1	2020	7	24	23	30	sp44	Nocturnal Song
20200725_180000.flac	0	Yat1	2020	7	25	18	0	sp44	Nocturnal Song
20200725_183000.flac	0	Yat1	2020	7	25	18	30	sp44	Nocturnal Song
20200725_190000.flac	0	Yat1	2020	7	25	19	0	sp44	Nocturnal Song
20200725_193000.flac	0	Yat1	2020	7	25	19	30	sp44	Nocturnal Song
20200725_203000.flac	0	Yat1	2020	7	25	20	30	sp44	Nocturnal Song
20200725_210000.flac	0	Yat1	2020	7	25	21	0	sp44	Nocturnal Song
20200725_213000.flac	0	Yat1	2020	7	25	21	30	sp44	Nocturnal Song
20200725_220000.flac	0	Yat1	2020	7	25	22	0	sp44	Nocturnal Song
20200725_223000.flac	0	Yat1	2020	7	25	22	30	sp44	Nocturnal Song
20200725_230000.flac	0	Yat1	2020	7	25	23	0	sp44	Nocturnal Song
20200725_233000.flac	0	Yat1	2020	7	25	23	30	sp44	Nocturnal Song
20200726_180000.flac	0	Yat1	2020	7	26	18	0	sp44	Nocturnal Song
20200726_183000.flac	0	Yat1	2020	7	26	18	30	sp44	Nocturnal Song
20200726_190000.flac	0	Yat1	2020	7	26	19	0	sp44	Nocturnal Song
20200726_193000.flac	0	Yat1	2020	7	26	19	30	sp44	Nocturnal Song
20200726_200000.flac	0	Yat1	2020	7	26	20	0	sp44	Nocturnal Song
20200726_203000.flac	0	Yat1	2020	7	26	20	30	sp44	Nocturnal Song
20200726_210000.flac	0	Yat1	2020	7	26	21	0	sp44	Nocturnal Song
20200726_213000.flac	0	Yat1	2020	7	26	21	30	sp44	Nocturnal Song
20200726_220000.flac	0	Yat1	2020	7	26	22	0	sp44	Nocturnal Song
20200726_223000.flac	0	Yat1	2020	7	26	22	30	sp44	Nocturnal Song
20200726_230000.flac	0	Yat1	2020	7	26	23	0	sp44	Nocturnal Song
20200726_233000.flac	0	Yat1	2020	7	26	23	30	sp44	Nocturnal Song
20200727_180000.flac	0	Yat1	2020	7	27	18	0	sp44	Nocturnal Song
20200727_183000.flac	0	Yat1	2020	7	27	18	30	sp44	Nocturnal Song
20200727_190000.flac	0	Yat1	2020	7	27	19	0	sp44	Nocturnal Song
20200727_193000.flac	0	Yat1	2020	7	27	19	30	sp44	Nocturnal Song
20200727_200000.flac	0	Yat1	2020	7	27	20	0	sp44	Nocturnal Song
20200727_203000.flac	0	Yat1	2020	7	27	20	30	sp44	Nocturnal Song
20200727_210000.flac	0	Yat1	2020	7	27	21	0	sp44	Nocturnal Song
20200727_213000.flac	0	Yat1	2020	7	27	21	30	sp44	Nocturnal Song
20200727_220000.flac	0	Yat1	2020	7	27	22	0	sp44	Nocturnal Song
20200727_223000.flac	0	Yat1	2020	7	27	22	30	sp44	Nocturnal Song
20200727_230000.flac	0	Yat1	2020	7	27	23	0	sp44	Nocturnal Song
20200727_233000.flac	0	Yat1	2020	7	27	23	30	sp44	Nocturnal Song
20200728_180000.flac	0	Yat1	2020	7	28	18	0	sp44	Nocturnal Song
20200728_183000.flac	0	Yat1	2020	7	28	18	30	sp44	Nocturnal Song
20200728_190000.flac	0	Yat1	2020	7	28	19	0	sp44	Nocturnal Song
20200728_193000.flac	0	Yat1	2020	7	28	19	30	sp44	Nocturnal Song
20200728_200000.flac	0	Yat1	2020	7	28	20	0	sp44	Nocturnal Song
20200728_203000.flac	0	Yat1	2020	7	28	20	30	sp44	Nocturnal Song
20200728_210000.flac	0	Yat1	2020	7	28	21	0	sp44	Nocturnal Song
20200728_213000.flac	0	Yat1	2020	7	28	21	30	sp44	Nocturnal Song
20200728_220000.flac	0	Yat1	2020	7	28	22	0	sp44	Nocturnal Song
20200728_223000.flac	0	Yat1	2020	7	28	22	30	sp44	Nocturnal Song
20200728_230000.flac	0	Yat1	2020	7	28	23	0	sp44	Nocturnal Song
20200728_233000.flac	0	Yat1	2020	7	28	23	30	sp44	Nocturnal Song
20200729_180000.flac	0	Yat1	2020	7	29	18	0	sp44	Nocturnal Song
20200729_183000.flac	0	Yat1	2020	7	29	18	30	sp44	Nocturnal Song
20200729_190000.flac	0	Yat1	2020	7	29	19	0	sp44	Nocturnal Song
20200729_193000.flac	0	Yat1	2020	7	29	19	30	sp44	Nocturnal Song
20200729_200000.flac	0	Yat1	2020	7	29	20	0	sp44	Nocturnal Song
20200729_203000.flac	0	Yat1	2020	7	29	20	30	sp44	Nocturnal Song
20200729_210000.flac	0	Yat1	2020	7	29	21	0	sp44	Nocturnal Song
20200729_220000.flac	0	Yat1	2020	7	29	22	0	sp44	Nocturnal Song
20200729_223000.flac	0	Yat1	2020	7	29	22	30	sp44	Nocturnal Song
20200729_233000.flac	0	Yat1	2020	7	29	23	30	sp44	Nocturnal Song
20200730_180000.flac	0	Yat1	2020	7	30	18	0	sp44	Nocturnal Song
20200730_183000.flac	0	Yat1	2020	7	30	18	30	sp44	Nocturnal Song
20200730_190000.flac	0	Yat1	2020	7	30	19	0	sp44	Nocturnal Song
20200730_193000.flac	0	Yat1	2020	7	30	19	30	sp44	Nocturnal Song
20200730_200000.flac	0	Yat1	2020	7	30	20	0	sp44	Nocturnal Song
20200730_203000.flac	0	Yat1	2020	7	30	20	30	sp44	Nocturnal Song
20200730_210000.flac	0	Yat1	2020	7	30	21	0	sp44	Nocturnal Song
20200730_213000.flac	0	Yat1	2020	7	30	21	30	sp44	Nocturnal Song
20200730_220000.flac	0	Yat1	2020	7	30	22	0	sp44	Nocturnal Song
20200730_223000.flac	0	Yat1	2020	7	30	22	30	sp44	Nocturnal Song
20200730_230000.flac	0	Yat1	2020	7	30	23	0	sp44	Nocturnal Song
20200730_233000.flac	0	Yat1	2020	7	30	23	30	sp44	Nocturnal Song
20200731_180000.flac	0	Yat1	2020	7	31	18	0	sp44	Nocturnal Song
20200731_183000.flac	0	Yat1	2020	7	31	18	30	sp44	Nocturnal Song
20200731_190000.flac	0	Yat1	2020	7	31	19	0	sp44	Nocturnal Song
20200731_193000.flac	0	Yat1	2020	7	31	19	30	sp44	Nocturnal Song
20200731_200000.flac	0	Yat1	2020	7	31	20	0	sp44	Nocturnal Song
20200731_203000.flac	0	Yat1	2020	7	31	20	30	sp44	Nocturnal Song
20200731_210000.flac	0	Yat1	2020	7	31	21	0	sp44	Nocturnal Song
20200731_213000.flac	0	Yat1	2020	7	31	21	30	sp44	Nocturnal Song
20200731_220000.flac	0	Yat1	2020	7	31	22	0	sp44	Nocturnal Song
20200731_223000.flac	0	Yat1	2020	7	31	22	30	sp44	Nocturnal Song
20200731_230000.flac	0	Yat1	2020	7	31	23	0	sp44	Nocturnal Song
20200731_233000.flac	0	Yat1	2020	7	31	23	30	sp44	Nocturnal Song
20200801_180000.flac	0	Yat1	2020	8	1	18	0	sp44	Nocturnal Song
20200801_183000.flac	0	Yat1	2020	8	1	18	30	sp44	Nocturnal Song
20200801_190000.flac	0	Yat1	2020	8	1	19	0	sp44	Nocturnal Song
20200801_193000.flac	0	Yat1	2020	8	1	19	30	sp44	Nocturnal Song
20200801_200000.flac	0	Yat1	2020	8	1	20	0	sp44	Nocturnal Song
20200801_203000.flac	0	Yat1	2020	8	1	20	30	sp44	Nocturnal Song
20200801_210000.flac	0	Yat1	2020	8	1	21	0	sp44	Nocturnal Song
20200801_213000.flac	0	Yat1	2020	8	1	21	30	sp44	Nocturnal Song
20200801_220000.flac	0	Yat1	2020	8	1	22	0	sp44	Nocturnal Song
20200801_223000.flac	0	Yat1	2020	8	1	22	30	sp44	Nocturnal Song
20200801_230000.flac	0	Yat1	2020	8	1	23	0	sp44	Nocturnal Song
20200801_233000.flac	0	Yat1	2020	8	1	23	30	sp44	Nocturnal Song
20200802_180000.flac	0	Yat1	2020	8	2	18	0	sp44	Nocturnal Song
20200802_183000.flac	0	Yat1	2020	8	2	18	30	sp44	Nocturnal Song
20200802_190000.flac	0	Yat1	2020	8	2	19	0	sp44	Nocturnal Song
20200802_193000.flac	0	Yat1	2020	8	2	19	30	sp44	Nocturnal Song
20200802_200000.flac	0	Yat1	2020	8	2	20	0	sp44	Nocturnal Song
20200802_203000.flac	0	Yat1	2020	8	2	20	30	sp44	Nocturnal Song
20200802_210000.flac	0	Yat1	2020	8	2	21	0	sp44	Nocturnal Song
20200802_213000.flac	0	Yat1	2020	8	2	21	30	sp44	Nocturnal Song
20200802_220000.flac	0	Yat1	2020	8	2	22	0	sp44	Nocturnal Song
20200802_223000.flac	0	Yat1	2020	8	2	22	30	sp44	Nocturnal Song
20200802_230000.flac	0	Yat1	2020	8	2	23	0	sp44	Nocturnal Song
20200802_233000.flac	0	Yat1	2020	8	2	23	30	sp44	Nocturnal Song
20200803_180000.flac	0	Yat1	2020	8	3	18	0	sp44	Nocturnal Song
20200803_183000.flac	0	Yat1	2020	8	3	18	30	sp44	Nocturnal Song
20200803_190000.flac	0	Yat1	2020	8	3	19	0	sp44	Nocturnal Song
20200803_193000.flac	0	Yat1	2020	8	3	19	30	sp44	Nocturnal Song
20200803_200000.flac	0	Yat1	2020	8	3	20	0	sp44	Nocturnal Song
20200803_203000.flac	0	Yat1	2020	8	3	20	30	sp44	Nocturnal Song
20200803_210000.flac	0	Yat1	2020	8	3	21	0	sp44	Nocturnal Song
20200803_213000.flac	0	Yat1	2020	8	3	21	30	sp44	Nocturnal Song
20200803_220000.flac	0	Yat1	2020	8	3	22	0	sp44	Nocturnal Song
20200803_223000.flac	0	Yat1	2020	8	3	22	30	sp44	Nocturnal Song
20200803_230000.flac	0	Yat1	2020	8	3	23	0	sp44	Nocturnal Song
20200803_233000.flac	0	Yat1	2020	8	3	23	30	sp44	Nocturnal Song
20200804_180000.flac	0	Yat1	2020	8	4	18	0	sp44	Nocturnal Song
20200804_183000.flac	0	Yat1	2020	8	4	18	30	sp44	Nocturnal Song
20200804_190000.flac	0	Yat1	2020	8	4	19	0	sp44	Nocturnal Song
20200804_193000.flac	0	Yat1	2020	8	4	19	30	sp44	Nocturnal Song
20200804_200000.flac	0	Yat1	2020	8	4	20	0	sp44	Nocturnal Song
20200804_203000.flac	0	Yat1	2020	8	4	20	30	sp44	Nocturnal Song
20200804_210000.flac	0	Yat1	2020	8	4	21	0	sp44	Nocturnal Song
20200804_213000.flac	0	Yat1	2020	8	4	21	30	sp44	Nocturnal Song
20200804_220000.flac	0	Yat1	2020	8	4	22	0	sp44	Nocturnal Song
20200804_223000.flac	0	Yat1	2020	8	4	22	30	sp44	Nocturnal Song
20200804_230000.flac	0	Yat1	2020	8	4	23	0	sp44	Nocturnal Song
20200804_233000.flac	0	Yat1	2020	8	4	23	30	sp44	Nocturnal Song
20200805_180000.flac	0	Yat1	2020	8	5	18	0	sp44	Nocturnal Song
20200805_183000.flac	0	Yat1	2020	8	5	18	30	sp44	Nocturnal Song
20200805_190000.flac	0	Yat1	2020	8	5	19	0	sp44	Nocturnal Song
20200805_193000.flac	0	Yat1	2020	8	5	19	30	sp44	Nocturnal Song
20200805_200000.flac	0	Yat1	2020	8	5	20	0	sp44	Nocturnal Song
20200805_203000.flac	0	Yat1	2020	8	5	20	30	sp44	Nocturnal Song
20200805_210000.flac	0	Yat1	2020	8	5	21	0	sp44	Nocturnal Song
20200805_213000.flac	0	Yat1	2020	8	5	21	30	sp44	Nocturnal Song
20200805_220000.flac	0	Yat1	2020	8	5	22	0	sp44	Nocturnal Song
20200805_223000.flac	0	Yat1	2020	8	5	22	30	sp44	Nocturnal Song
20200805_230000.flac	0	Yat1	2020	8	5	23	0	sp44	Nocturnal Song
20200805_233000.flac	0	Yat1	2020	8	5	23	30	sp44	Nocturnal Song
20200806_180000.flac	0	Yat1	2020	8	6	18	0	sp44	Nocturnal Song
20200806_183000.flac	0	Yat1	2020	8	6	18	30	sp44	Nocturnal Song
20200806_190000.flac	0	Yat1	2020	8	6	19	0	sp44	Nocturnal Song
20200806_193000.flac	0	Yat1	2020	8	6	19	30	sp44	Nocturnal Song
20200806_200000.flac	0	Yat1	2020	8	6	20	0	sp44	Nocturnal Song
20200806_203000.flac	0	Yat1	2020	8	6	20	30	sp44	Nocturnal Song
20200806_210000.flac	0	Yat1	2020	8	6	21	0	sp44	Nocturnal Song
20200806_213000.flac	0	Yat1	2020	8	6	21	30	sp44	Nocturnal Song
20200806_220000.flac	0	Yat1	2020	8	6	22	0	sp44	Nocturnal Song
20200806_223000.flac	0	Yat1	2020	8	6	22	30	sp44	Nocturnal Song
20200806_230000.flac	0	Yat1	2020	8	6	23	0	sp44	Nocturnal Song
20200806_233000.flac	0	Yat1	2020	8	6	23	30	sp44	Nocturnal Song
20200807_180000.flac	0	Yat1	2020	8	7	18	0	sp44	Nocturnal Song
20200807_183000.flac	0	Yat1	2020	8	7	18	30	sp44	Nocturnal Song
20200807_190000.flac	0	Yat1	2020	8	7	19	0	sp44	Nocturnal Song
20200807_193000.flac	0	Yat1	2020	8	7	19	30	sp44	Nocturnal Song
20200807_200000.flac	0	Yat1	2020	8	7	20	0	sp44	Nocturnal Song
20200807_203000.flac	0	Yat1	2020	8	7	20	30	sp44	Nocturnal Song
20200807_210000.flac	0	Yat1	2020	8	7	21	0	sp44	Nocturnal Song
20200807_213000.flac	0	Yat1	2020	8	7	21	30	sp44	Nocturnal Song
20200807_220000.flac	0	Yat1	2020	8	7	22	0	sp44	Nocturnal Song
20200807_223000.flac	0	Yat1	2020	8	7	22	30	sp44	Nocturnal Song
20200807_230000.flac	0	Yat1	2020	8	7	23	0	sp44	Nocturnal Song
20200807_233000.flac	0	Yat1	2020	8	7	23	30	sp44	Nocturnal Song
20200808_180000.flac	0	Yat1	2020	8	8	18	0	sp44	Nocturnal Song
20200808_183000.flac	0	Yat1	2020	8	8	18	30	sp44	Nocturnal Song
20200808_190000.flac	0	Yat1	2020	8	8	19	0	sp44	Nocturnal Song
20200808_193000.flac	0	Yat1	2020	8	8	19	30	sp44	Nocturnal Song
20200808_200000.flac	0	Yat1	2020	8	8	20	0	sp44	Nocturnal Song
20200808_203000.flac	0	Yat1	2020	8	8	20	30	sp44	Nocturnal Song
20200808_210000.flac	0	Yat1	2020	8	8	21	0	sp44	Nocturnal Song
20200808_213000.flac	0	Yat1	2020	8	8	21	30	sp44	Nocturnal Song
20200808_220000.flac	0	Yat1	2020	8	8	22	0	sp44	Nocturnal Song
20200808_223000.flac	0	Yat1	2020	8	8	22	30	sp44	Nocturnal Song
20200808_230000.flac	0	Yat1	2020	8	8	23	0	sp44	Nocturnal Song
20200808_233000.flac	0	Yat1	2020	8	8	23	30	sp44	Nocturnal Song
20200809_180000.flac	0	Yat1	2020	8	9	18	0	sp44	Nocturnal Song
20200809_183000.flac	0	Yat1	2020	8	9	18	30	sp44	Nocturnal Song
20200809_190000.flac	0	Yat1	2020	8	9	19	0	sp44	Nocturnal Song
20200809_193000.flac	0	Yat1	2020	8	9	19	30	sp44	Nocturnal Song
20200809_200000.flac	0	Yat1	2020	8	9	20	0	sp44	Nocturnal Song
20200809_203000.flac	0	Yat1	2020	8	9	20	30	sp44	Nocturnal Song
20200809_210000.flac	0	Yat1	2020	8	9	21	0	sp44	Nocturnal Song
20200809_213000.flac	0	Yat1	2020	8	9	21	30	sp44	Nocturnal Song
20200809_220000.flac	0	Yat1	2020	8	9	22	0	sp44	Nocturnal Song
20200809_223000.flac	0	Yat1	2020	8	9	22	30	sp44	Nocturnal Song
20200809_230000.flac	0	Yat1	2020	8	9	23	0	sp44	Nocturnal Song
20200809_233000.flac	0	Yat1	2020	8	9	23	30	sp44	Nocturnal Song
20200810_180000.flac	0	Yat1	2020	8	10	18	0	sp44	Nocturnal Song
20200810_183000.flac	0	Yat1	2020	8	10	18	30	sp44	Nocturnal Song
20200810_190000.flac	0	Yat1	2020	8	10	19	0	sp44	Nocturnal Song
20200810_193000.flac	0	Yat1	2020	8	10	19	30	sp44	Nocturnal Song
20200810_200000.flac	0	Yat1	2020	8	10	20	0	sp44	Nocturnal Song
20200810_203000.flac	0	Yat1	2020	8	10	20	30	sp44	Nocturnal Song
20200810_210000.flac	0	Yat1	2020	8	10	21	0	sp44	Nocturnal Song
20200810_213000.flac	0	Yat1	2020	8	10	21	30	sp44	Nocturnal Song
20200810_220000.flac	0	Yat1	2020	8	10	22	0	sp44	Nocturnal Song
20200810_223000.flac	0	Yat1	2020	8	10	22	30	sp44	Nocturnal Song
20200810_230000.flac	0	Yat1	2020	8	10	23	0	sp44	Nocturnal Song
20200810_233000.flac	0	Yat1	2020	8	10	23	30	sp44	Nocturnal Song
20200811_180000.flac	0	Yat1	2020	8	11	18	0	sp44	Nocturnal Song
20200811_183000.flac	0	Yat1	2020	8	11	18	30	sp44	Nocturnal Song
20200811_190000.flac	0	Yat1	2020	8	11	19	0	sp44	Nocturnal Song
20200811_193000.flac	0	Yat1	2020	8	11	19	30	sp44	Nocturnal Song
20200811_200000.flac	0	Yat1	2020	8	11	20	0	sp44	Nocturnal Song
20200811_203000.flac	0	Yat1	2020	8	11	20	30	sp44	Nocturnal Song
20200811_210000.flac	0	Yat1	2020	8	11	21	0	sp44	Nocturnal Song
20200811_213000.flac	0	Yat1	2020	8	11	21	30	sp44	Nocturnal Song
20200811_220000.flac	0	Yat1	2020	8	11	22	0	sp44	Nocturnal Song
20200811_223000.flac	0	Yat1	2020	8	11	22	30	sp44	Nocturnal Song
20200811_230000.flac	0	Yat1	2020	8	11	23	0	sp44	Nocturnal Song
20200811_233000.flac	0	Yat1	2020	8	11	23	30	sp44	Nocturnal Song
20200812_180000.flac	0	Yat1	2020	8	12	18	0	sp44	Nocturnal Song
20200812_183000.flac	0	Yat1	2020	8	12	18	30	sp44	Nocturnal Song
20200812_190000.flac	0	Yat1	2020	8	12	19	0	sp44	Nocturnal Song
20200812_193000.flac	0	Yat1	2020	8	12	19	30	sp44	Nocturnal Song
20200812_200000.flac	0	Yat1	2020	8	12	20	0	sp44	Nocturnal Song
20200812_203000.flac	0	Yat1	2020	8	12	20	30	sp44	Nocturnal Song
20200812_210000.flac	0	Yat1	2020	8	12	21	0	sp44	Nocturnal Song
20200812_213000.flac	0	Yat1	2020	8	12	21	30	sp44	Nocturnal Song
20200812_220000.flac	0	Yat1	2020	8	12	22	0	sp44	Nocturnal Song
20200812_223000.flac	0	Yat1	2020	8	12	22	30	sp44	Nocturnal Song
20200812_230000.flac	0	Yat1	2020	8	12	23	0	sp44	Nocturnal Song
20200812_233000.flac	0	Yat1	2020	8	12	23	30	sp44	Nocturnal Song
20200813_180000.flac	0	Yat1	2020	8	13	18	0	sp44	Nocturnal Song
20200813_183000.flac	0	Yat1	2020	8	13	18	30	sp44	Nocturnal Song
20200813_190000.flac	0	Yat1	2020	8	13	19	0	sp44	Nocturnal Song
20200813_193000.flac	0	Yat1	2020	8	13	19	30	sp44	Nocturnal Song
20200813_200000.flac	0	Yat1	2020	8	13	20	0	sp44	Nocturnal Song
20200813_203000.flac	0	Yat1	2020	8	13	20	30	sp44	Nocturnal Song
20200813_210000.flac	0	Yat1	2020	8	13	21	0	sp44	Nocturnal Song
20200813_213000.flac	0	Yat1	2020	8	13	21	30	sp44	Nocturnal Song
20200813_220000.flac	0	Yat1	2020	8	13	22	0	sp44	Nocturnal Song
20200813_223000.flac	0	Yat1	2020	8	13	22	30	sp44	Nocturnal Song
20200813_230000.flac	0	Yat1	2020	8	13	23	0	sp44	Nocturnal Song
20200813_233000.flac	0	Yat1	2020	8	13	23	30	sp44	Nocturnal Song
20200814_180000.flac	0	Yat1	2020	8	14	18	0	sp44	Nocturnal Song
20200814_183000.flac	0	Yat1	2020	8	14	18	30	sp44	Nocturnal Song
20200814_190000.flac	0	Yat1	2020	8	14	19	0	sp44	Nocturnal Song
20200814_193000.flac	0	Yat1	2020	8	14	19	30	sp44	Nocturnal Song
20200814_200000.flac	0	Yat1	2020	8	14	20	0	sp44	Nocturnal Song
20200814_203000.flac	0	Yat1	2020	8	14	20	30	sp44	Nocturnal Song
20200814_210000.flac	0	Yat1	2020	8	14	21	0	sp44	Nocturnal Song
20200814_213000.flac	0	Yat1	2020	8	14	21	30	sp44	Nocturnal Song
20200814_220000.flac	0	Yat1	2020	8	14	22	0	sp44	Nocturnal Song
20200814_230000.flac	0	Yat1	2020	8	14	23	0	sp44	Nocturnal Song
20200814_233000.flac	0	Yat1	2020	8	14	23	30	sp44	Nocturnal Song
20200815_180000.flac	0	Yat1	2020	8	15	18	0	sp44	Nocturnal Song
20200815_183000.flac	0	Yat1	2020	8	15	18	30	sp44	Nocturnal Song
20200815_190000.flac	0	Yat1	2020	8	15	19	0	sp44	Nocturnal Song
20200815_193000.flac	0	Yat1	2020	8	15	19	30	sp44	Nocturnal Song
20200815_200000.flac	0	Yat1	2020	8	15	20	0	sp44	Nocturnal Song
20200815_203000.flac	0	Yat1	2020	8	15	20	30	sp44	Nocturnal Song
20200815_210000.flac	0	Yat1	2020	8	15	21	0	sp44	Nocturnal Song
20200815_213000.flac	0	Yat1	2020	8	15	21	30	sp44	Nocturnal Song
20200815_220000.flac	0	Yat1	2020	8	15	22	0	sp44	Nocturnal Song
20200815_223000.flac	0	Yat1	2020	8	15	22	30	sp44	Nocturnal Song
20200815_230000.flac	0	Yat1	2020	8	15	23	0	sp44	Nocturnal Song
20200815_233000.flac	0	Yat1	2020	8	15	23	30	sp44	Nocturnal Song
20200816_180000.flac	0	Yat1	2020	8	16	18	0	sp44	Nocturnal Song
20200816_183000.flac	0	Yat1	2020	8	16	18	30	sp44	Nocturnal Song
20200816_190000.flac	0	Yat1	2020	8	16	19	0	sp44	Nocturnal Song
20200816_193000.flac	0	Yat1	2020	8	16	19	30	sp44	Nocturnal Song
20200816_200000.flac	0	Yat1	2020	8	16	20	0	sp44	Nocturnal Song
20200816_203000.flac	0	Yat1	2020	8	16	20	30	sp44	Nocturnal Song
20200816_210000.flac	0	Yat1	2020	8	16	21	0	sp44	Nocturnal Song
20200816_213000.flac	0	Yat1	2020	8	16	21	30	sp44	Nocturnal Song
20200816_220000.flac	0	Yat1	2020	8	16	22	0	sp44	Nocturnal Song
20200816_223000.flac	0	Yat1	2020	8	16	22	30	sp44	Nocturnal Song
20200816_230000.flac	0	Yat1	2020	8	16	23	0	sp44	Nocturnal Song
20200816_233000.flac	0	Yat1	2020	8	16	23	30	sp44	Nocturnal Song
20200817_180000.flac	0	Yat1	2020	8	17	18	0	sp44	Nocturnal Song
20200817_183000.flac	0	Yat1	2020	8	17	18	30	sp44	Nocturnal Song
20200817_190000.flac	0	Yat1	2020	8	17	19	0	sp44	Nocturnal Song
20200817_193000.flac	0	Yat1	2020	8	17	19	30	sp44	Nocturnal Song
20200817_200000.flac	0	Yat1	2020	8	17	20	0	sp44	Nocturnal Song
20200817_203000.flac	0	Yat1	2020	8	17	20	30	sp44	Nocturnal Song
20200817_210000.flac	0	Yat1	2020	8	17	21	0	sp44	Nocturnal Song
20200817_213000.flac	0	Yat1	2020	8	17	21	30	sp44	Nocturnal Song
20200817_220000.flac	0	Yat1	2020	8	17	22	0	sp44	Nocturnal Song
20200817_223000.flac	0	Yat1	2020	8	17	22	30	sp44	Nocturnal Song
20200817_230000.flac	0	Yat1	2020	8	17	23	0	sp44	Nocturnal Song
20200817_233000.flac	0	Yat1	2020	8	17	23	30	sp44	Nocturnal Song
20200818_183000.flac	1	Yat1	2020	8	18	18	30	sp44	Nocturnal Song
20200818_190000.flac	1	Yat1	2020	8	18	19	0	sp44	Nocturnal Song
20200818_193000.flac	1	Yat1	2020	8	18	19	30	sp44	Nocturnal Song
20200818_200000.flac	0	Yat1	2020	8	18	20	0	sp44	Nocturnal Song
20200818_203000.flac	0	Yat1	2020	8	18	20	30	sp44	Nocturnal Song
20200818_210000.flac	0	Yat1	2020	8	18	21	0	sp44	Nocturnal Song
20200818_213000.flac	0	Yat1	2020	8	18	21	30	sp44	Nocturnal Song
20200818_220000.flac	0	Yat1	2020	8	18	22	0	sp44	Nocturnal Song
20200818_223000.flac	0	Yat1	2020	8	18	22	30	sp44	Nocturnal Song
20200818_230000.flac	0	Yat1	2020	8	18	23	0	sp44	Nocturnal Song
20200818_233000.flac	0	Yat1	2020	8	18	23	30	sp44	Nocturnal Song
20200819_180000.flac	0	Yat1	2020	8	19	18	0	sp44	Nocturnal Song
20200819_183000.flac	0	Yat1	2020	8	19	18	30	sp44	Nocturnal Song
20200819_190000.flac	0	Yat1	2020	8	19	19	0	sp44	Nocturnal Song
20200819_193000.flac	0	Yat1	2020	8	19	19	30	sp44	Nocturnal Song
20200819_203000.flac	0	Yat1	2020	8	19	20	30	sp44	Nocturnal Song
20200819_210000.flac	0	Yat1	2020	8	19	21	0	sp44	Nocturnal Song
20200819_220000.flac	0	Yat1	2020	8	19	22	0	sp44	Nocturnal Song
20200819_223000.flac	0	Yat1	2020	8	19	22	30	sp44	Nocturnal Song
20200819_230000.flac	0	Yat1	2020	8	19	23	0	sp44	Nocturnal Song
20200819_233000.flac	0	Yat1	2020	8	19	23	30	sp44	Nocturnal Song
20200820_180000.flac	0	Yat1	2020	8	20	18	0	sp44	Nocturnal Song
20200820_183000.flac	0	Yat1	2020	8	20	18	30	sp44	Nocturnal Song
20200820_190000.flac	0	Yat1	2020	8	20	19	0	sp44	Nocturnal Song
20200820_193000.flac	0	Yat1	2020	8	20	19	30	sp44	Nocturnal Song
20200820_200000.flac	0	Yat1	2020	8	20	20	0	sp44	Nocturnal Song
20200820_203000.flac	0	Yat1	2020	8	20	20	30	sp44	Nocturnal Song
20200820_210000.flac	0	Yat1	2020	8	20	21	0	sp44	Nocturnal Song
20200820_213000.flac	0	Yat1	2020	8	20	21	30	sp44	Nocturnal Song
20200820_220000.flac	0	Yat1	2020	8	20	22	0	sp44	Nocturnal Song
20200820_223000.flac	0	Yat1	2020	8	20	22	30	sp44	Nocturnal Song
20200820_230000.flac	0	Yat1	2020	8	20	23	0	sp44	Nocturnal Song
20200820_233000.flac	0	Yat1	2020	8	20	23	30	sp44	Nocturnal Song
20200821_180000.flac	0	Yat1	2020	8	21	18	0	sp44	Nocturnal Song
20200821_183000.flac	0	Yat1	2020	8	21	18	30	sp44	Nocturnal Song
20200821_190000.flac	0	Yat1	2020	8	21	19	0	sp44	Nocturnal Song
20200821_193000.flac	0	Yat1	2020	8	21	19	30	sp44	Nocturnal Song
20200821_200000.flac	0	Yat1	2020	8	21	20	0	sp44	Nocturnal Song
20200821_203000.flac	0	Yat1	2020	8	21	20	30	sp44	Nocturnal Song
20200821_210000.flac	0	Yat1	2020	8	21	21	0	sp44	Nocturnal Song
20200821_220000.flac	0	Yat1	2020	8	21	22	0	sp44	Nocturnal Song
20200821_230000.flac	0	Yat1	2020	8	21	23	0	sp44	Nocturnal Song
20200821_233000.flac	0	Yat1	2020	8	21	23	30	sp44	Nocturnal Song
20200822_180000.flac	0	Yat1	2020	8	22	18	0	sp44	Nocturnal Song
20200822_183000.flac	0	Yat1	2020	8	22	18	30	sp44	Nocturnal Song
20200822_190000.flac	0	Yat1	2020	8	22	19	0	sp44	Nocturnal Song
20200822_193000.flac	0	Yat1	2020	8	22	19	30	sp44	Nocturnal Song
20200822_200000.flac	0	Yat1	2020	8	22	20	0	sp44	Nocturnal Song
20200822_203000.flac	0	Yat1	2020	8	22	20	30	sp44	Nocturnal Song
20200822_210000.flac	0	Yat1	2020	8	22	21	0	sp44	Nocturnal Song
20200822_213000.flac	0	Yat1	2020	8	22	21	30	sp44	Nocturnal Song
20200822_220000.flac	0	Yat1	2020	8	22	22	0	sp44	Nocturnal Song
20200822_223000.flac	0	Yat1	2020	8	22	22	30	sp44	Nocturnal Song
20200822_230000.flac	0	Yat1	2020	8	22	23	0	sp44	Nocturnal Song
20200822_233000.flac	0	Yat1	2020	8	22	23	30	sp44	Nocturnal Song
20200823_180000.flac	0	Yat1	2020	8	23	18	0	sp44	Nocturnal Song
20200823_183000.flac	0	Yat1	2020	8	23	18	30	sp44	Nocturnal Song
20200823_190000.flac	0	Yat1	2020	8	23	19	0	sp44	Nocturnal Song
20200823_193000.flac	0	Yat1	2020	8	23	19	30	sp44	Nocturnal Song
20200823_200000.flac	0	Yat1	2020	8	23	20	0	sp44	Nocturnal Song
20200823_203000.flac	0	Yat1	2020	8	23	20	30	sp44	Nocturnal Song
20200823_223000.flac	0	Yat1	2020	8	23	22	30	sp44	Nocturnal Song
20200709_183000.flac	0	Yat1	2020	7	9	18	30	sp44	Nocturnal Song
20200709_190000.flac	0	Yat1	2020	7	9	19	0	sp44	Nocturnal Song
20200709_193000.flac	0	Yat1	2020	7	9	19	30	sp44	Nocturnal Song
20200709_200000.flac	0	Yat1	2020	7	9	20	0	sp44	Nocturnal Song
20200709_203000.flac	0	Yat1	2020	7	9	20	30	sp44	Nocturnal Song
20200709_210000.flac	0	Yat1	2020	7	9	21	0	sp44	Nocturnal Song
20200709_213000.flac	0	Yat1	2020	7	9	21	30	sp44	Nocturnal Song
20200709_220000.flac	0	Yat1	2020	7	9	22	0	sp44	Nocturnal Song
20200709_223000.flac	0	Yat1	2020	7	9	22	30	sp44	Nocturnal Song
20200709_230000.flac	0	Yat1	2020	7	9	23	0	sp44	Nocturnal Song
20200709_233000.flac	0	Yat1	2020	7	9	23	30	sp44	Nocturnal Song
20200710_180000.flac	0	Yat1	2020	7	10	18	0	sp44	Nocturnal Song
20200710_183000.flac	0	Yat1	2020	7	10	18	30	sp44	Nocturnal Song
20200710_190000.flac	0	Yat1	2020	7	10	19	0	sp44	Nocturnal Song
20200710_193000.flac	0	Yat1	2020	7	10	19	30	sp44	Nocturnal Song
20200710_200000.flac	0	Yat1	2020	7	10	20	0	sp44	Nocturnal Song
20200710_203000.flac	0	Yat1	2020	7	10	20	30	sp44	Nocturnal Song
20200710_210000.flac	0	Yat1	2020	7	10	21	0	sp44	Nocturnal Song
20200710_213000.flac	0	Yat1	2020	7	10	21	30	sp44	Nocturnal Song
20200710_220000.flac	0	Yat1	2020	7	10	22	0	sp44	Nocturnal Song
20200710_223000.flac	0	Yat1	2020	7	10	22	30	sp44	Nocturnal Song
20200710_230000.flac	0	Yat1	2020	7	10	23	0	sp44	Nocturnal Song
20200710_233000.flac	0	Yat1	2020	7	10	23	30	sp44	Nocturnal Song
20200711_180000.flac	0	Yat1	2020	7	11	18	0	sp44	Nocturnal Song
20200711_183000.flac	0	Yat1	2020	7	11	18	30	sp44	Nocturnal Song
20200711_190000.flac	0	Yat1	2020	7	11	19	0	sp44	Nocturnal Song
20200711_193000.flac	0	Yat1	2020	7	11	19	30	sp44	Nocturnal Song
20200711_200000.flac	0	Yat1	2020	7	11	20	0	sp44	Nocturnal Song
20200711_203000.flac	0	Yat1	2020	7	11	20	30	sp44	Nocturnal Song
20200711_210000.flac	0	Yat1	2020	7	11	21	0	sp44	Nocturnal Song
20200711_213000.flac	0	Yat1	2020	7	11	21	30	sp44	Nocturnal Song
20200711_220000.flac	0	Yat1	2020	7	11	22	0	sp44	Nocturnal Song
20200711_223000.flac	0	Yat1	2020	7	11	22	30	sp44	Nocturnal Song
20200711_233000.flac	0	Yat1	2020	7	11	23	30	sp44	Nocturnal Song
20200712_180000.flac	0	Yat1	2020	7	12	18	0	sp44	Nocturnal Song
20200712_183000.flac	0	Yat1	2020	7	12	18	30	sp44	Nocturnal Song
20200712_190000.flac	0	Yat1	2020	7	12	19	0	sp44	Nocturnal Song
20200712_193000.flac	0	Yat1	2020	7	12	19	30	sp44	Nocturnal Song
20200712_200000.flac	0	Yat1	2020	7	12	20	0	sp44	Nocturnal Song
20200712_203000.flac	0	Yat1	2020	7	12	20	30	sp44	Nocturnal Song
20200712_210000.flac	0	Yat1	2020	7	12	21	0	sp44	Nocturnal Song
20200712_213000.flac	0	Yat1	2020	7	12	21	30	sp44	Nocturnal Song
20200712_220000.flac	0	Yat1	2020	7	12	22	0	sp44	Nocturnal Song
20200712_223000.flac	0	Yat1	2020	7	12	22	30	sp44	Nocturnal Song
20200712_233000.flac	0	Yat1	2020	7	12	23	30	sp44	Nocturnal Song
20200713_180000.flac	0	Yat1	2020	7	13	18	0	sp44	Nocturnal Song
20200713_183000.flac	0	Yat1	2020	7	13	18	30	sp44	Nocturnal Song
20200713_190000.flac	0	Yat1	2020	7	13	19	0	sp44	Nocturnal Song
20200713_193000.flac	0	Yat1	2020	7	13	19	30	sp44	Nocturnal Song
20200713_200000.flac	0	Yat1	2020	7	13	20	0	sp44	Nocturnal Song
20200713_203000.flac	0	Yat1	2020	7	13	20	30	sp44	Nocturnal Song
20200713_210000.flac	0	Yat1	2020	7	13	21	0	sp44	Nocturnal Song
20200713_213000.flac	0	Yat1	2020	7	13	21	30	sp44	Nocturnal Song
20200713_220000.flac	0	Yat1	2020	7	13	22	0	sp44	Nocturnal Song
20200713_223000.flac	0	Yat1	2020	7	13	22	30	sp44	Nocturnal Song
20200713_230000.flac	0	Yat1	2020	7	13	23	0	sp44	Nocturnal Song
20200713_233000.flac	0	Yat1	2020	7	13	23	30	sp44	Nocturnal Song
20200714_180000.flac	0	Yat1	2020	7	14	18	0	sp44	Nocturnal Song
20200714_183000.flac	0	Yat1	2020	7	14	18	30	sp44	Nocturnal Song
20200714_190000.flac	1	Yat1	2020	7	14	19	0	sp44	Nocturnal Song
20200714_193000.flac	0	Yat1	2020	7	14	19	30	sp44	Nocturnal Song
20200714_200000.flac	0	Yat1	2020	7	14	20	0	sp44	Nocturnal Song
20200714_203000.flac	0	Yat1	2020	7	14	20	30	sp44	Nocturnal Song
20200714_210000.flac	0	Yat1	2020	7	14	21	0	sp44	Nocturnal Song
20200714_213000.flac	0	Yat1	2020	7	14	21	30	sp44	Nocturnal Song
20200714_220000.flac	0	Yat1	2020	7	14	22	0	sp44	Nocturnal Song
20200714_223000.flac	0	Yat1	2020	7	14	22	30	sp44	Nocturnal Song
20200714_230000.flac	0	Yat1	2020	7	14	23	0	sp44	Nocturnal Song
20200714_233000.flac	0	Yat1	2020	7	14	23	30	sp44	Nocturnal Song
20200715_180000.flac	0	Yat1	2020	7	15	18	0	sp44	Nocturnal Song
20200715_183000.flac	0	Yat1	2020	7	15	18	30	sp44	Nocturnal Song
20200715_190000.flac	0	Yat1	2020	7	15	19	0	sp44	Nocturnal Song
20200715_193000.flac	0	Yat1	2020	7	15	19	30	sp44	Nocturnal Song
20200715_200000.flac	0	Yat1	2020	7	15	20	0	sp44	Nocturnal Song
20200715_203000.flac	0	Yat1	2020	7	15	20	30	sp44	Nocturnal Song
20200715_210000.flac	0	Yat1	2020	7	15	21	0	sp44	Nocturnal Song
20200715_213000.flac	0	Yat1	2020	7	15	21	30	sp44	Nocturnal Song
20200715_220000.flac	0	Yat1	2020	7	15	22	0	sp44	Nocturnal Song
20200715_223000.flac	0	Yat1	2020	7	15	22	30	sp44	Nocturnal Song
20200715_230000.flac	0	Yat1	2020	7	15	23	0	sp44	Nocturnal Song
20200715_233000.flac	0	Yat1	2020	7	15	23	30	sp44	Nocturnal Song
20200716_180000.flac	0	Yat1	2020	7	16	18	0	sp44	Nocturnal Song
20200716_183000.flac	0	Yat1	2020	7	16	18	30	sp44	Nocturnal Song
20200716_190000.flac	0	Yat1	2020	7	16	19	0	sp44	Nocturnal Song
20200716_193000.flac	0	Yat1	2020	7	16	19	30	sp44	Nocturnal Song
20200716_200000.flac	0	Yat1	2020	7	16	20	0	sp44	Nocturnal Song
20200716_203000.flac	0	Yat1	2020	7	16	20	30	sp44	Nocturnal Song
20200716_210000.flac	0	Yat1	2020	7	16	21	0	sp44	Nocturnal Song
20200716_213000.flac	0	Yat1	2020	7	16	21	30	sp44	Nocturnal Song
20200716_220000.flac	0	Yat1	2020	7	16	22	0	sp44	Nocturnal Song
20200716_223000.flac	0	Yat1	2020	7	16	22	30	sp44	Nocturnal Song
20200716_230000.flac	0	Yat1	2020	7	16	23	0	sp44	Nocturnal Song
20200716_233000.flac	0	Yat1	2020	7	16	23	30	sp44	Nocturnal Song
20200429_180000.flac	0	Yat1	2020	4	29	18	0	sp44	Nocturnal Song
20200429_183000.flac	1	Yat1	2020	4	29	18	30	sp44	Nocturnal Song
20200429_190000.flac	0	Yat1	2020	4	29	19	0	sp44	Nocturnal Song
20200429_193000.flac	1	Yat1	2020	4	29	19	30	sp44	Nocturnal Song
20200429_200000.flac	0	Yat1	2020	4	29	20	0	sp44	Nocturnal Song
20200429_203000.flac	0	Yat1	2020	4	29	20	30	sp44	Nocturnal Song
20200429_210000.flac	0	Yat1	2020	4	29	21	0	sp44	Nocturnal Song
20200429_220000.flac	0	Yat1	2020	4	29	22	0	sp44	Nocturnal Song
20200429_223000.flac	0	Yat1	2020	4	29	22	30	sp44	Nocturnal Song
20200429_230000.flac	0	Yat1	2020	4	29	23	0	sp44	Nocturnal Song
20200429_233000.flac	0	Yat1	2020	4	29	23	30	sp44	Nocturnal Song
20200501_180000.flac	0	Yat1	2020	5	1	18	0	sp44	Nocturnal Song
20200501_183000.flac	0	Yat1	2020	5	1	18	30	sp44	Nocturnal Song
20200501_190000.flac	0	Yat1	2020	5	1	19	0	sp44	Nocturnal Song
20200501_193000.flac	0	Yat1	2020	5	1	19	30	sp44	Nocturnal Song
20200501_200000.flac	0	Yat1	2020	5	1	20	0	sp44	Nocturnal Song
20200501_203000.flac	0	Yat1	2020	5	1	20	30	sp44	Nocturnal Song
20200501_210000.flac	0	Yat1	2020	5	1	21	0	sp44	Nocturnal Song
20200501_213000.flac	0	Yat1	2020	5	1	21	30	sp44	Nocturnal Song
20200501_220000.flac	0	Yat1	2020	5	1	22	0	sp44	Nocturnal Song
20200501_223000.flac	0	Yat1	2020	5	1	22	30	sp44	Nocturnal Song
20200501_230000.flac	0	Yat1	2020	5	1	23	0	sp44	Nocturnal Song
20200501_233000.flac	0	Yat1	2020	5	1	23	30	sp44	Nocturnal Song
20200502_180000.flac	0	Yat1	2020	5	2	18	0	sp44	Nocturnal Song
20200502_183000.flac	0	Yat1	2020	5	2	18	30	sp44	Nocturnal Song
20200502_190000.flac	0	Yat1	2020	5	2	19	0	sp44	Nocturnal Song
20200502_193000.flac	0	Yat1	2020	5	2	19	30	sp44	Nocturnal Song
20200502_200000.flac	0	Yat1	2020	5	2	20	0	sp44	Nocturnal Song
20200502_203000.flac	0	Yat1	2020	5	2	20	30	sp44	Nocturnal Song
20200502_210000.flac	0	Yat1	2020	5	2	21	0	sp44	Nocturnal Song
20200502_213000.flac	0	Yat1	2020	5	2	21	30	sp44	Nocturnal Song
20200502_220000.flac	0	Yat1	2020	5	2	22	0	sp44	Nocturnal Song
20200502_230000.flac	0	Yat1	2020	5	2	23	0	sp44	Nocturnal Song
20200502_233000.flac	0	Yat1	2020	5	2	23	30	sp44	Nocturnal Song
20201004_180000.flac	0	Yat1	2020	10	4	18	0	sp44	Nocturnal Song
20201004_183000.flac	0	Yat1	2020	10	4	18	30	sp44	Nocturnal Song
20201004_190000.flac	0	Yat1	2020	10	4	19	0	sp44	Nocturnal Song
20201004_193000.flac	0	Yat1	2020	10	4	19	30	sp44	Nocturnal Song
20201004_200000.flac	0	Yat1	2020	10	4	20	0	sp44	Nocturnal Song
20201004_203000.flac	0	Yat1	2020	10	4	20	30	sp44	Nocturnal Song
20201004_210000.flac	0	Yat1	2020	10	4	21	0	sp44	Nocturnal Song
20201004_213000.flac	0	Yat1	2020	10	4	21	30	sp44	Nocturnal Song
20201004_220000.flac	0	Yat1	2020	10	4	22	0	sp44	Nocturnal Song
20201004_230000.flac	0	Yat1	2020	10	4	23	0	sp44	Nocturnal Song
20201004_233000.flac	0	Yat1	2020	10	4	23	30	sp44	Nocturnal Song
20201005_180000.flac	0	Yat1	2020	10	5	18	0	sp44	Nocturnal Song
20201005_183000.flac	0	Yat1	2020	10	5	18	30	sp44	Nocturnal Song
20201005_190000.flac	1	Yat1	2020	10	5	19	0	sp44	Nocturnal Song
20201005_193000.flac	0	Yat1	2020	10	5	19	30	sp44	Nocturnal Song
20201005_200000.flac	0	Yat1	2020	10	5	20	0	sp44	Nocturnal Song
20201005_203000.flac	0	Yat1	2020	10	5	20	30	sp44	Nocturnal Song
20201005_210000.flac	0	Yat1	2020	10	5	21	0	sp44	Nocturnal Song
20201005_213000.flac	0	Yat1	2020	10	5	21	30	sp44	Nocturnal Song
20201005_220000.flac	0	Yat1	2020	10	5	22	0	sp44	Nocturnal Song
20201005_223000.flac	0	Yat1	2020	10	5	22	30	sp44	Nocturnal Song
20201005_230000.flac	0	Yat1	2020	10	5	23	0	sp44	Nocturnal Song
20201005_233000.flac	0	Yat1	2020	10	5	23	30	sp44	Nocturnal Song
20201006_180000.flac	0	Yat1	2020	10	6	18	0	sp44	Nocturnal Song
20201006_183000.flac	0	Yat1	2020	10	6	18	30	sp44	Nocturnal Song
20201006_190000.flac	0	Yat1	2020	10	6	19	0	sp44	Nocturnal Song
20201006_193000.flac	0	Yat1	2020	10	6	19	30	sp44	Nocturnal Song
20201006_200000.flac	0	Yat1	2020	10	6	20	0	sp44	Nocturnal Song
20201006_203000.flac	0	Yat1	2020	10	6	20	30	sp44	Nocturnal Song
20201006_210000.flac	0	Yat1	2020	10	6	21	0	sp44	Nocturnal Song
20201006_213000.flac	0	Yat1	2020	10	6	21	30	sp44	Nocturnal Song
20201006_220000.flac	0	Yat1	2020	10	6	22	0	sp44	Nocturnal Song
20201006_223000.flac	0	Yat1	2020	10	6	22	30	sp44	Nocturnal Song
20201006_230000.flac	0	Yat1	2020	10	6	23	0	sp44	Nocturnal Song
20201006_233000.flac	0	Yat1	2020	10	6	23	30	sp44	Nocturnal Song
20201007_180000.flac	1	Yat1	2020	10	7	18	0	sp44	Nocturnal Song
20201007_183000.flac	1	Yat1	2020	10	7	18	30	sp44	Nocturnal Song
20201007_190000.flac	1	Yat1	2020	10	7	19	0	sp44	Nocturnal Song
20201007_193000.flac	0	Yat1	2020	10	7	19	30	sp44	Nocturnal Song
20201007_200000.flac	0	Yat1	2020	10	7	20	0	sp44	Nocturnal Song
20201007_203000.flac	0	Yat1	2020	10	7	20	30	sp44	Nocturnal Song
20201007_210000.flac	0	Yat1	2020	10	7	21	0	sp44	Nocturnal Song
20201007_213000.flac	0	Yat1	2020	10	7	21	30	sp44	Nocturnal Song
20201007_220000.flac	0	Yat1	2020	10	7	22	0	sp44	Nocturnal Song
20201007_223000.flac	0	Yat1	2020	10	7	22	30	sp44	Nocturnal Song
20201007_230000.flac	0	Yat1	2020	10	7	23	0	sp44	Nocturnal Song
20201007_233000.flac	0	Yat1	2020	10	7	23	30	sp44	Nocturnal Song
20201008_180000.flac	0	Yat1	2020	10	8	18	0	sp44	Nocturnal Song
20201008_183000.flac	0	Yat1	2020	10	8	18	30	sp44	Nocturnal Song
20201008_190000.flac	0	Yat1	2020	10	8	19	0	sp44	Nocturnal Song
20201008_193000.flac	0	Yat1	2020	10	8	19	30	sp44	Nocturnal Song
20201008_200000.flac	0	Yat1	2020	10	8	20	0	sp44	Nocturnal Song
20201008_203000.flac	0	Yat1	2020	10	8	20	30	sp44	Nocturnal Song
20201008_210000.flac	0	Yat1	2020	10	8	21	0	sp44	Nocturnal Song
20201008_213000.flac	0	Yat1	2020	10	8	21	30	sp44	Nocturnal Song
20201008_220000.flac	0	Yat1	2020	10	8	22	0	sp44	Nocturnal Song
20201008_223000.flac	0	Yat1	2020	10	8	22	30	sp44	Nocturnal Song
20201008_230000.flac	0	Yat1	2020	10	8	23	0	sp44	Nocturnal Song
20201008_233000.flac	0	Yat1	2020	10	8	23	30	sp44	Nocturnal Song
20201009_180000.flac	0	Yat1	2020	10	9	18	0	sp44	Nocturnal Song
20201009_183000.flac	1	Yat1	2020	10	9	18	30	sp44	Nocturnal Song
20201009_190000.flac	0	Yat1	2020	10	9	19	0	sp44	Nocturnal Song
20201009_193000.flac	0	Yat1	2020	10	9	19	30	sp44	Nocturnal Song
20201009_200000.flac	0	Yat1	2020	10	9	20	0	sp44	Nocturnal Song
20201009_203000.flac	0	Yat1	2020	10	9	20	30	sp44	Nocturnal Song
20201009_210000.flac	0	Yat1	2020	10	9	21	0	sp44	Nocturnal Song
20201009_213000.flac	0	Yat1	2020	10	9	21	30	sp44	Nocturnal Song
20201009_220000.flac	0	Yat1	2020	10	9	22	0	sp44	Nocturnal Song
20201009_223000.flac	0	Yat1	2020	10	9	22	30	sp44	Nocturnal Song
20201009_230000.flac	0	Yat1	2020	10	9	23	0	sp44	Nocturnal Song
20201009_233000.flac	0	Yat1	2020	10	9	23	30	sp44	Nocturnal Song
20201010_180000.flac	0	Yat1	2020	10	10	18	0	sp44	Nocturnal Song
20201010_183000.flac	1	Yat1	2020	10	10	18	30	sp44	Nocturnal Song
20201010_190000.flac	0	Yat1	2020	10	10	19	0	sp44	Nocturnal Song
20201010_193000.flac	0	Yat1	2020	10	10	19	30	sp44	Nocturnal Song
20201010_200000.flac	0	Yat1	2020	10	10	20	0	sp44	Nocturnal Song
20201010_203000.flac	0	Yat1	2020	10	10	20	30	sp44	Nocturnal Song
20201010_210000.flac	0	Yat1	2020	10	10	21	0	sp44	Nocturnal Song
20201010_213000.flac	0	Yat1	2020	10	10	21	30	sp44	Nocturnal Song
20201010_220000.flac	0	Yat1	2020	10	10	22	0	sp44	Nocturnal Song
20201010_230000.flac	0	Yat1	2020	10	10	23	0	sp44	Nocturnal Song
20201010_233000.flac	0	Yat1	2020	10	10	23	30	sp44	Nocturnal Song
20201011_180000.flac	0	Yat1	2020	10	11	18	0	sp44	Nocturnal Song
20201011_183000.flac	1	Yat1	2020	10	11	18	30	sp44	Nocturnal Song
20201011_190000.flac	0	Yat1	2020	10	11	19	0	sp44	Nocturnal Song
20201011_193000.flac	0	Yat1	2020	10	11	19	30	sp44	Nocturnal Song
20201011_200000.flac	0	Yat1	2020	10	11	20	0	sp44	Nocturnal Song
20201011_203000.flac	1	Yat1	2020	10	11	20	30	sp44	Nocturnal Song
20201011_210000.flac	1	Yat1	2020	10	11	21	0	sp44	Nocturnal Song
20201011_213000.flac	0	Yat1	2020	10	11	21	30	sp44	Nocturnal Song
20201011_220000.flac	0	Yat1	2020	10	11	22	0	sp44	Nocturnal Song
20201011_223000.flac	0	Yat1	2020	10	11	22	30	sp44	Nocturnal Song
20201011_230000.flac	0	Yat1	2020	10	11	23	0	sp44	Nocturnal Song
20201011_233000.flac	0	Yat1	2020	10	11	23	30	sp44	Nocturnal Song
20201012_183000.flac	0	Yat1	2020	10	12	18	30	sp44	Nocturnal Song
20201012_190000.flac	0	Yat1	2020	10	12	19	0	sp44	Nocturnal Song
20201012_193000.flac	0	Yat1	2020	10	12	19	30	sp44	Nocturnal Song
20201012_200000.flac	0	Yat1	2020	10	12	20	0	sp44	Nocturnal Song
20201012_203000.flac	0	Yat1	2020	10	12	20	30	sp44	Nocturnal Song
20201012_210000.flac	0	Yat1	2020	10	12	21	0	sp44	Nocturnal Song
20201012_213000.flac	0	Yat1	2020	10	12	21	30	sp44	Nocturnal Song
20201012_220000.flac	0	Yat1	2020	10	12	22	0	sp44	Nocturnal Song
20201012_223000.flac	0	Yat1	2020	10	12	22	30	sp44	Nocturnal Song
20201012_230000.flac	0	Yat1	2020	10	12	23	0	sp44	Nocturnal Song
20201012_233000.flac	0	Yat1	2020	10	12	23	30	sp44	Nocturnal Song
20201013_180000.flac	0	Yat1	2020	10	13	18	0	sp44	Nocturnal Song
20201013_183000.flac	1	Yat1	2020	10	13	18	30	sp44	Nocturnal Song
20201013_190000.flac	1	Yat1	2020	10	13	19	0	sp44	Nocturnal Song
20201013_193000.flac	0	Yat1	2020	10	13	19	30	sp44	Nocturnal Song
20201013_200000.flac	0	Yat1	2020	10	13	20	0	sp44	Nocturnal Song
20201013_203000.flac	0	Yat1	2020	10	13	20	30	sp44	Nocturnal Song
20201013_230000.flac	0	Yat1	2020	10	13	23	0	sp44	Nocturnal Song
20201015_200000.flac	0	Yat1	2020	10	15	20	0	sp44	Nocturnal Song
20201015_223000.flac	0	Yat1	2020	10	15	22	30	sp44	Nocturnal Song
20201015_230000.flac	0	Yat1	2020	10	15	23	0	sp44	Nocturnal Song
20201015_233000.flac	0	Yat1	2020	10	15	23	30	sp44	Nocturnal Song
20201016_200000.flac	1	Yat1	2020	10	16	20	0	sp44	Nocturnal Song
20201016_203000.flac	0	Yat1	2020	10	16	20	30	sp44	Nocturnal Song
20201016_210000.flac	0	Yat1	2020	10	16	21	0	sp44	Nocturnal Song
20201016_213000.flac	0	Yat1	2020	10	16	21	30	sp44	Nocturnal Song
20201016_220000.flac	0	Yat1	2020	10	16	22	0	sp44	Nocturnal Song
20201016_223000.flac	0	Yat1	2020	10	16	22	30	sp44	Nocturnal Song
20201016_230000.flac	0	Yat1	2020	10	16	23	0	sp44	Nocturnal Song
20201016_233000.flac	0	Yat1	2020	10	16	23	30	sp44	Nocturnal Song
20201013_213000.flac	0	Yat1	2020	10	13	21	30	sp44	Nocturnal Song
20201013_220000.flac	0	Yat1	2020	10	13	22	0	sp44	Nocturnal Song
20201013_223000.flac	0	Yat1	2020	10	13	22	30	sp44	Nocturnal Song
20201013_233000.flac	0	Yat1	2020	10	13	23	30	sp44	Nocturnal Song
20201014_180000.flac	0	Yat1	2020	10	14	18	0	sp44	Nocturnal Song
20201014_183000.flac	0	Yat1	2020	10	14	18	30	sp44	Nocturnal Song
20201014_190000.flac	0	Yat1	2020	10	14	19	0	sp44	Nocturnal Song
20201014_193000.flac	0	Yat1	2020	10	14	19	30	sp44	Nocturnal Song
20201014_200000.flac	0	Yat1	2020	10	14	20	0	sp44	Nocturnal Song
20201014_203000.flac	0	Yat1	2020	10	14	20	30	sp44	Nocturnal Song
20201014_210000.flac	0	Yat1	2020	10	14	21	0	sp44	Nocturnal Song
20201014_213000.flac	0	Yat1	2020	10	14	21	30	sp44	Nocturnal Song
20201014_220000.flac	0	Yat1	2020	10	14	22	0	sp44	Nocturnal Song
20201014_223000.flac	0	Yat1	2020	10	14	22	30	sp44	Nocturnal Song
20201014_230000.flac	0	Yat1	2020	10	14	23	0	sp44	Nocturnal Song
20201014_233000.flac	0	Yat1	2020	10	14	23	30	sp44	Nocturnal Song
20201015_180000.flac	0	Yat1	2020	10	15	18	0	sp44	Nocturnal Song
20201015_183000.flac	0	Yat1	2020	10	15	18	30	sp44	Nocturnal Song
20201015_190000.flac	0	Yat1	2020	10	15	19	0	sp44	Nocturnal Song
20201015_193000.flac	0	Yat1	2020	10	15	19	30	sp44	Nocturnal Song
20201015_203000.flac	0	Yat1	2020	10	15	20	30	sp44	Nocturnal Song
20201015_210000.flac	0	Yat1	2020	10	15	21	0	sp44	Nocturnal Song
20201015_213000.flac	0	Yat1	2020	10	15	21	30	sp44	Nocturnal Song
20201015_220000.flac	0	Yat1	2020	10	15	22	0	sp44	Nocturnal Song
20201016_180000.flac	1	Yat1	2020	10	16	18	0	sp44	Nocturnal Song
20201016_183000.flac	1	Yat1	2020	10	16	18	30	sp44	Nocturnal Song
20201016_190000.flac	1	Yat1	2020	10	16	19	0	sp44	Nocturnal Song
20201016_193000.flac	1	Yat1	2020	10	16	19	30	sp44	Nocturnal Song
20200430_180000.flac	0	Yat1	2020	4	30	18	0	sp44	Nocturnal Song
20200430_183000.flac	0	Yat1	2020	4	30	18	30	sp44	Nocturnal Song
20200430_190000.flac	0	Yat1	2020	4	30	19	0	sp44	Nocturnal Song
20200430_193000.flac	0	Yat1	2020	4	30	19	30	sp44	Nocturnal Song
20200430_200000.flac	0	Yat1	2020	4	30	20	0	sp44	Nocturnal Song
20200430_203000.flac	0	Yat1	2020	4	30	20	30	sp44	Nocturnal Song
20200430_210000.flac	0	Yat1	2020	4	30	21	0	sp44	Nocturnal Song
20200430_213000.flac	0	Yat1	2020	4	30	21	30	sp44	Nocturnal Song
20200430_220000.flac	0	Yat1	2020	4	30	22	0	sp44	Nocturnal Song
20200430_223000.flac	0	Yat1	2020	4	30	22	30	sp44	Nocturnal Song
20200430_230000.flac	0	Yat1	2020	4	30	23	0	sp44	Nocturnal Song
20200430_233000.flac	0	Yat1	2020	4	30	23	30	sp44	Nocturnal Song
