# Supplementary material for: Satellite remote sensing of environmental variables can predict acoustic activity of an orthopteran assemblage
Source: PeerJ. 2022 Sep 2;10:e13969. doi: 10.7717/peerj.13969 (PMC9443809; doi:10.7717/peerj.13969)
Supplement: Supplemental Information 2 — Random forests model output for Cricket2 [file peerj-10-13969-s002.csv]

rec	presence	site	year	month	day	hour	minute	species	songtype
20200301_183000.flac	1	Yat1	2020	3	1	18	30	sp40	Nocturnal Song
20200301_190000.flac	1	Yat1	2020	3	1	19	0	sp40	Nocturnal Song
20200302_180000.flac	1	Yat1	2020	3	2	18	0	sp40	Nocturnal Song
20200302_183000.flac	1	Yat1	2020	3	2	18	30	sp40	Nocturnal Song
20200302_190000.flac	1	Yat1	2020	3	2	19	0	sp40	Nocturnal Song
20200304_180000.flac	1	Yat1	2020	3	4	18	0	sp40	Nocturnal Song
20200304_183000.flac	1	Yat1	2020	3	4	18	30	sp40	Nocturnal Song
20200304_190000.flac	1	Yat1	2020	3	4	19	0	sp40	Nocturnal Song
20200305_180000.flac	1	Yat1	2020	3	5	18	0	sp40	Nocturnal Song
20200305_183000.flac	1	Yat1	2020	3	5	18	30	sp40	Nocturnal Song
20200305_190000.flac	1	Yat1	2020	3	5	19	0	sp40	Nocturnal Song
20200306_180000.flac	1	Yat1	2020	3	6	18	0	sp40	Nocturnal Song
20200306_183000.flac	1	Yat1	2020	3	6	18	30	sp40	Nocturnal Song
20200306_190000.flac	1	Yat1	2020	3	6	19	0	sp40	Nocturnal Song
20200307_180000.flac	1	Yat1	2020	3	7	18	0	sp40	Nocturnal Song
20200307_183000.flac	1	Yat1	2020	3	7	18	30	sp40	Nocturnal Song
20200308_180000.flac	1	Yat1	2020	3	8	18	0	sp40	Nocturnal Song
20200308_183000.flac	1	Yat1	2020	3	8	18	30	sp40	Nocturnal Song
20200308_193000.flac	1	Yat1	2020	3	8	19	30	sp40	Nocturnal Song
20200310_180000.flac	1	Yat1	2020	3	10	18	0	sp40	Nocturnal Song
20200311_183000.flac	1	Yat1	2020	3	11	18	30	sp40	Nocturnal Song
20200312_180000.flac	1	Yat1	2020	3	12	18	0	sp40	Nocturnal Song
20200312_183000.flac	1	Yat1	2020	3	12	18	30	sp40	Nocturnal Song
20200313_190000.flac	1	Yat1	2020	3	13	19	0	sp40	Nocturnal Song
20200313_193000.flac	1	Yat1	2020	3	13	19	30	sp40	Nocturnal Song
20200314_180000.flac	1	Yat1	2020	3	14	18	0	sp40	Nocturnal Song
20200314_183000.flac	1	Yat1	2020	3	14	18	30	sp40	Nocturnal Song
20200316_183000.flac	1	Yat1	2020	3	16	18	30	sp40	Nocturnal Song
20200316_190000.flac	1	Yat1	2020	3	16	19	0	sp40	Nocturnal Song
20200317_183000.flac	1	Yat1	2020	3	17	18	30	sp40	Nocturnal Song
20200318_180000.flac	1	Yat1	2020	3	18	18	0	sp40	Nocturnal Song
20200318_183000.flac	1	Yat1	2020	3	18	18	30	sp40	Nocturnal Song
20200318_190000.flac	1	Yat1	2020	3	18	19	0	sp40	Nocturnal Song
20200319_180000.flac	1	Yat1	2020	3	19	18	0	sp40	Nocturnal Song
20200319_190000.flac	1	Yat1	2020	3	19	19	0	sp40	Nocturnal Song
20200319_193000.flac	1	Yat1	2020	3	19	19	30	sp40	Nocturnal Song
20200319_200000.flac	1	Yat1	2020	3	19	20	0	sp40	Nocturnal Song
20200319_183000.flac	1	Yat1	2020	3	19	18	30	sp40	Nocturnal Song
20200322_180000.flac	1	Yat1	2020	3	22	18	0	sp40	Nocturnal Song
20200322_183000.flac	1	Yat1	2020	3	22	18	30	sp40	Nocturnal Song
20200322_190000.flac	1	Yat1	2020	3	22	19	0	sp40	Nocturnal Song
20200322_193000.flac	1	Yat1	2020	3	22	19	30	sp40	Nocturnal Song
20200325_180000.flac	1	Yat1	2020	3	25	18	0	sp40	Nocturnal Song
20200325_183000.flac	1	Yat1	2020	3	25	18	30	sp40	Nocturnal Song
20200326_180000.flac	1	Yat1	2020	3	26	18	0	sp40	Nocturnal Song
20200326_183000.flac	1	Yat1	2020	3	26	18	30	sp40	Nocturnal Song
20200326_190000.flac	1	Yat1	2020	3	26	19	0	sp40	Nocturnal Song
20200327_180000.flac	1	Yat1	2020	3	27	18	0	sp40	Nocturnal Song
20200327_190000.flac	1	Yat1	2020	3	27	19	0	sp40	Nocturnal Song
20200328_173000.flac	1	Yat1	2020	3	28	17	30	sp40	Nocturnal Song
20200328_180000.flac	1	Yat1	2020	3	28	18	0	sp40	Nocturnal Song
20200328_183000.flac	1	Yat1	2020	3	28	18	30	sp40	Nocturnal Song
20200329_180000.flac	1	Yat1	2020	3	29	18	0	sp40	Nocturnal Song
20200329_183000.flac	1	Yat1	2020	3	29	18	30	sp40	Nocturnal Song
20200329_190000.flac	1	Yat1	2020	3	29	19	0	sp40	Nocturnal Song
20200331_173000.flac	1	Yat1	2020	3	31	17	30	sp40	Nocturnal Song
20200331_183000.flac	1	Yat1	2020	3	31	18	30	sp40	Nocturnal Song
20200331_193000.flac	1	Yat1	2020	3	31	19	30	sp40	Nocturnal Song
20200401_183000.flac	1	Yat1	2020	4	1	18	30	sp40	Nocturnal Song
20200401_190000.flac	1	Yat1	2020	4	1	19	0	sp40	Nocturnal Song
20200402_180000.flac	1	Yat1	2020	4	2	18	0	sp40	Nocturnal Song
20200402_183000.flac	1	Yat1	2020	4	2	18	30	sp40	Nocturnal Song
20200403_180000.flac	1	Yat1	2020	4	3	18	0	sp40	Nocturnal Song
20200403_183000.flac	1	Yat1	2020	4	3	18	30	sp40	Nocturnal Song
20200403_190000.flac	1	Yat1	2020	4	3	19	0	sp40	Nocturnal Song
20200403_193000.flac	1	Yat1	2020	4	3	19	30	sp40	Nocturnal Song
20200404_180000.flac	1	Yat1	2020	4	4	18	0	sp40	Nocturnal Song
20200404_183000.flac	1	Yat1	2020	4	4	18	30	sp40	Nocturnal Song
20200404_190000.flac	1	Yat1	2020	4	4	19	0	sp40	Nocturnal Song
20200405_180000.flac	1	Yat1	2020	4	5	18	0	sp40	Nocturnal Song
20200405_183000.flac	1	Yat1	2020	4	5	18	30	sp40	Nocturnal Song
20200407_180000.flac	1	Yat1	2020	4	7	18	0	sp40	Nocturnal Song
20200407_183000.flac	1	Yat1	2020	4	7	18	30	sp40	Nocturnal Song
20200409_180000.flac	1	Yat1	2020	4	9	18	0	sp40	Nocturnal Song
20200409_183000.flac	1	Yat1	2020	4	9	18	30	sp40	Nocturnal Song
20200410_180000.flac	1	Yat1	2020	4	10	18	0	sp40	Nocturnal Song
20200413_180000.flac	1	Yat1	2020	4	13	18	0	sp40	Nocturnal Song
20200413_183000.flac	1	Yat1	2020	4	13	18	30	sp40	Nocturnal Song
20200413_190000.flac	1	Yat1	2020	4	13	19	0	sp40	Nocturnal Song
20200414_180000.flac	1	Yat1	2020	4	14	18	0	sp40	Nocturnal Song
20200414_190000.flac	1	Yat1	2020	4	14	19	0	sp40	Nocturnal Song
20200415_183000.flac	1	Yat1	2020	4	15	18	30	sp40	Nocturnal Song
20200416_180000.flac	1	Yat1	2020	4	16	18	0	sp40	Nocturnal Song
20200416_183000.flac	1	Yat1	2020	4	16	18	30	sp40	Nocturnal Song
20200416_190000.flac	1	Yat1	2020	4	16	19	0	sp40	Nocturnal Song
20200417_183000.flac	1	Yat1	2020	4	17	18	30	sp40	Nocturnal Song
20200418_180000.flac	1	Yat1	2020	4	18	18	0	sp40	Nocturnal Song
20200420_173000.flac	1	Yat1	2020	4	20	17	30	sp40	Nocturnal Song
20200420_180000.flac	1	Yat1	2020	4	20	18	0	sp40	Nocturnal Song
20200420_183000.flac	1	Yat1	2020	4	20	18	30	sp40	Nocturnal Song
20200423_180000.flac	1	Yat1	2020	4	23	18	0	sp40	Nocturnal Song
20200423_183000.flac	1	Yat1	2020	4	23	18	30	sp40	Nocturnal Song
20200424_180000.flac	1	Yat1	2020	4	24	18	0	sp40	Nocturnal Song
20200424_183000.flac	1	Yat1	2020	4	24	18	30	sp40	Nocturnal Song
20200424_190000.flac	1	Yat1	2020	4	24	19	0	sp40	Nocturnal Song
20200425_183000.flac	1	Yat1	2020	4	25	18	30	sp40	Nocturnal Song
20200426_173000.flac	1	Yat1	2020	4	26	17	30	sp40	Nocturnal Song
20200426_180000.flac	1	Yat1	2020	4	26	18	0	sp40	Nocturnal Song
20200426_183000.flac	1	Yat1	2020	4	26	18	30	sp40	Nocturnal Song
20200426_190000.flac	1	Yat1	2020	4	26	19	0	sp40	Nocturnal Song
20200427_180000.flac	1	Yat1	2020	4	27	18	0	sp40	Nocturnal Song
20200428_180000.flac	1	Yat1	2020	4	28	18	0	sp40	Nocturnal Song
20200428_183000.flac	1	Yat1	2020	4	28	18	30	sp40	Nocturnal Song
20200428_190000.flac	1	Yat1	2020	4	28	19	0	sp40	Nocturnal Song
20200428_193000.flac	1	Yat1	2020	4	28	19	30	sp40	Nocturnal Song
20200614_180000.flac	1	Yat1	2020	6	14	18	0	sp40	Nocturnal Song
20200614_183000.flac	1	Yat1	2020	6	14	18	30	sp40	Nocturnal Song
20200614_190000.flac	1	Yat1	2020	6	14	19	0	sp40	Nocturnal Song
20200615_180000.flac	1	Yat1	2020	6	15	18	0	sp40	Nocturnal Song
20200615_183000.flac	1	Yat1	2020	6	15	18	30	sp40	Nocturnal Song
20200619_173000.flac	1	Yat1	2020	6	19	17	30	sp40	Nocturnal Song
20200619_180000.flac	1	Yat1	2020	6	19	18	0	sp40	Nocturnal Song
20200619_183000.flac	1	Yat1	2020	6	19	18	30	sp40	Nocturnal Song
20200621_180000.flac	1	Yat1	2020	6	21	18	0	sp40	Nocturnal Song
20200621_183000.flac	1	Yat1	2020	6	21	18	30	sp40	Nocturnal Song
20200622_183000.flac	1	Yat1	2020	6	22	18	30	sp40	Nocturnal Song
20200627_190000.flac	1	Yat1	2020	6	27	19	0	sp40	Nocturnal Song
20200627_193000.flac	1	Yat1	2020	6	27	19	30	sp40	Nocturnal Song
20200629_180000.flac	1	Yat1	2020	6	29	18	0	sp40	Nocturnal Song
20200629_183000.flac	1	Yat1	2020	6	29	18	30	sp40	Nocturnal Song
20200629_190000.flac	1	Yat1	2020	6	29	19	0	sp40	Nocturnal Song
20200630_183000.flac	1	Yat1	2020	6	30	18	30	sp40	Nocturnal Song
20200702_183000.flac	1	Yat1	2020	7	2	18	30	sp40	Nocturnal Song
20200703_180000.flac	1	Yat1	2020	7	3	18	0	sp40	Nocturnal Song
20200703_183000.flac	1	Yat1	2020	7	3	18	30	sp40	Nocturnal Song
20200703_190000.flac	1	Yat1	2020	7	3	19	0	sp40	Nocturnal Song
20200623_180000.flac	1	Yat1	2020	6	23	18	0	sp40	Nocturnal Song
20200624_180000.flac	1	Yat1	2020	6	24	18	0	sp40	Nocturnal Song
20200624_183000.flac	1	Yat1	2020	6	24	18	30	sp40	Nocturnal Song
20200625_183000.flac	1	Yat1	2020	6	25	18	30	sp40	Nocturnal Song
20200626_183000.flac	1	Yat1	2020	6	26	18	30	sp40	Nocturnal Song
20200626_190000.flac	1	Yat1	2020	6	26	19	0	sp40	Nocturnal Song
20200705_180000.flac	1	Yat1	2020	7	5	18	0	sp40	Nocturnal Song
20200705_183000.flac	1	Yat1	2020	7	5	18	30	sp40	Nocturnal Song
20200707_183000.flac	1	Yat1	2020	7	7	18	30	sp40	Nocturnal Song
20200708_170000.flac	1	Yat1	2020	7	8	17	0	sp40	Nocturnal Song
20200708_173000.flac	1	Yat1	2020	7	8	17	30	sp40	Nocturnal Song
20200708_180000.flac	1	Yat1	2020	7	8	18	0	sp40	Nocturnal Song
20200708_183000.flac	1	Yat1	2020	7	8	18	30	sp40	Nocturnal Song
20200717_183000.flac	1	Yat1	2020	7	17	18	30	sp40	Nocturnal Song
20200717_193000.flac	1	Yat1	2020	7	17	19	30	sp40	Nocturnal Song
20200717_200000.flac	1	Yat1	2020	7	17	20	0	sp40	Nocturnal Song
20200719_183000.flac	1	Yat1	2020	7	19	18	30	sp40	Nocturnal Song
20200720_183000.flac	1	Yat1	2020	7	20	18	30	sp40	Nocturnal Song
20200720_190000.flac	1	Yat1	2020	7	20	19	0	sp40	Nocturnal Song
20200724_180000.flac	1	Yat1	2020	7	24	18	0	sp40	Nocturnal Song
20200726_173000.flac	1	Yat1	2020	7	26	17	30	sp40	Nocturnal Song
20200726_180000.flac	1	Yat1	2020	7	26	18	0	sp40	Nocturnal Song
20200728_183000.flac	1	Yat1	2020	7	28	18	30	sp40	Nocturnal Song
20200729_180000.flac	1	Yat1	2020	7	29	18	0	sp40	Nocturnal Song
20200730_183000.flac	1	Yat1	2020	7	30	18	30	sp40	Nocturnal Song
20200802_183000.flac	1	Yat1	2020	8	2	18	30	sp40	Nocturnal Song
20200804_183000.flac	1	Yat1	2020	8	4	18	30	sp40	Nocturnal Song
20200805_183000.flac	1	Yat1	2020	8	5	18	30	sp40	Nocturnal Song
20200806_183000.flac	1	Yat1	2020	8	6	18	30	sp40	Nocturnal Song
20200807_180000.flac	1	Yat1	2020	8	7	18	0	sp40	Nocturnal Song
20200807_183000.flac	1	Yat1	2020	8	7	18	30	sp40	Nocturnal Song
20200808_183000.flac	1	Yat1	2020	8	8	18	30	sp40	Nocturnal Song
20200808_190000.flac	1	Yat1	2020	8	8	19	0	sp40	Nocturnal Song
20200809_183000.flac	1	Yat1	2020	8	9	18	30	sp40	Nocturnal Song
20200810_180000.flac	1	Yat1	2020	8	10	18	0	sp40	Nocturnal Song
20200810_183000.flac	1	Yat1	2020	8	10	18	30	sp40	Nocturnal Song
20200810_190000.flac	1	Yat1	2020	8	10	19	0	sp40	Nocturnal Song
20200816_183000.flac	1	Yat1	2020	8	16	18	30	sp40	Nocturnal Song
20200818_180000.flac	1	Yat1	2020	8	18	18	0	sp40	Nocturnal Song
20200818_183000.flac	1	Yat1	2020	8	18	18	30	sp40	Nocturnal Song
20200713_180000.flac	1	Yat1	2020	7	13	18	0	sp40	Nocturnal Song
20200713_183000.flac	1	Yat1	2020	7	13	18	30	sp40	Nocturnal Song
20200714_180000.flac	1	Yat1	2020	7	14	18	0	sp40	Nocturnal Song
20200714_183000.flac	1	Yat1	2020	7	14	18	30	sp40	Nocturnal Song
20200714_190000.flac	1	Yat1	2020	7	14	19	0	sp40	Nocturnal Song
20200714_193000.flac	1	Yat1	2020	7	14	19	30	sp40	Nocturnal Song
20200716_180000.flac	1	Yat1	2020	7	16	18	0	sp40	Nocturnal Song
20200716_183000.flac	1	Yat1	2020	7	16	18	30	sp40	Nocturnal Song
20200716_190000.flac	1	Yat1	2020	7	16	19	0	sp40	Nocturnal Song
20200429_180000.flac	1	Yat1	2020	4	29	18	0	sp40	Nocturnal Song
20200429_183000.flac	1	Yat1	2020	4	29	18	30	sp40	Nocturnal Song
20201005_180000.flac	1	Yat1	2020	10	5	18	0	sp40	Nocturnal Song
20201005_183000.flac	1	Yat1	2020	10	5	18	30	sp40	Nocturnal Song
20201007_173000.flac	1	Yat1	2020	10	7	17	30	sp40	Nocturnal Song
20201007_180000.flac	1	Yat1	2020	10	7	18	0	sp40	Nocturnal Song
20201007_183000.flac	1	Yat1	2020	10	7	18	30	sp40	Nocturnal Song
20201009_180000.flac	1	Yat1	2020	10	9	18	0	sp40	Nocturnal Song
20201009_183000.flac	1	Yat1	2020	10	9	18	30	sp40	Nocturnal Song
20201010_173000.flac	1	Yat1	2020	10	10	17	30	sp40	Nocturnal Song
20201010_180000.flac	1	Yat1	2020	10	10	18	0	sp40	Nocturnal Song
20201011_173000.flac	1	Yat1	2020	10	11	17	30	sp40	Nocturnal Song
20201011_183000.flac	1	Yat1	2020	10	11	18	30	sp40	Nocturnal Song
20201011_190000.flac	1	Yat1	2020	10	11	19	0	sp40	Nocturnal Song
20201011_193000.flac	1	Yat1	2020	10	11	19	30	sp40	Nocturnal Song
20201013_180000.flac	1	Yat1	2020	10	13	18	0	sp40	Nocturnal Song
20201013_183000.flac	1	Yat1	2020	10	13	18	30	sp40	Nocturnal Song
20201016_200000.flac	1	Yat1	2020	10	16	20	0	sp40	Nocturnal Song
20201015_173000.flac	1	Yat1	2020	10	15	17	30	sp40	Nocturnal Song
20201016_180000.flac	1	Yat1	2020	10	16	18	0	sp40	Nocturnal Song
20201016_183000.flac	1	Yat1	2020	10	16	18	30	sp40	Nocturnal Song
20201016_190000.flac	1	Yat1	2020	10	16	19	0	sp40	Nocturnal Song
20201016_193000.flac	1	Yat1	2020	10	16	19	30	sp40	Nocturnal Song
20200430_180000.flac	1	Yat1	2020	4	30	18	0	sp40	Nocturnal Song
