# Supplementary material for: Satellite remote sensing of environmental variables can predict acoustic activity of an orthopteran assemblage
Source: PeerJ. 2022 Sep 2;10:e13969. doi: 10.7717/peerj.13969 (PMC9443809; doi:10.7717/peerj.13969)
Supplement: Supplemental Information 3 — Pattern matching model output for Katydid1. [file peerj-10-13969-s003.csv]

id	recording	site	year	month	day	hour	min	species	songtype	validated
84960810	20200301_060000.flac	Yat1	2020	3	1	6	0	sp46	Common Song	not present
84960835	20200301_073000.flac	Yat1	2020	3	1	7	30	sp46	Common Song	not present
84960916	20200302_073000.flac	Yat1	2020	3	2	7	30	sp46	Common Song	not present
84960948	20200319_220000.flac	Yat1	2020	3	19	22	0	sp46	Common Song	present
84960950	20200302_083000.flac	Yat1	2020	3	2	8	30	sp46	Common Song	not present
84960958	20200413_213000.flac	Yat1	2020	4	13	21	30	sp46	Common Song	present
84960979	20200319_223000.flac	Yat1	2020	3	19	22	30	sp46	Common Song	present
84960982	20200704_083000.flac	Yat1	2020	7	4	8	30	sp46	Common Song	not present
84960984	20200628_023000.flac	Yat1	2020	6	28	2	30	sp46	Common Song	present
84960990	20200413_220000.flac	Yat1	2020	4	13	22	0	sp46	Common Song	present
84960995	20201010_220000.flac	Yat1	2020	10	10	22	0	sp46	Common Song	present
84961023	20200413_223000.flac	Yat1	2020	4	13	22	30	sp46	Common Song	present
84961031	20201010_223000.flac	Yat1	2020	10	10	22	30	sp46	Common Song	present
84961038	20200704_093000.flac	Yat1	2020	7	4	9	30	sp46	Common Song	not present
84961040	20200628_033000.flac	Yat1	2020	6	28	3	30	sp46	Common Song	present
84961047	20200618_200000.flac	Yat1	2020	6	18	20	0	sp46	Common Song	present
84961071	20200809_133000.flac	Yat1	2020	8	9	13	30	sp46	Common Song	present
84961073	20200319_233000.flac	Yat1	2020	3	19	23	30	sp46	Common Song	present
84961075	20200628_040000.flac	Yat1	2020	6	28	4	0	sp46	Common Song	present
84961077	20200413_230000.flac	Yat1	2020	4	13	23	0	sp46	Common Song	present
84961078	20200303_090000.flac	Yat1	2020	3	3	9	0	sp46	Common Song	not present
84961084	20200407_180000.flac	Yat1	2020	4	7	18	0	sp46	Common Song	present
84961092	20201010_233000.flac	Yat1	2020	10	10	23	30	sp46	Common Song	present
84961110	20200803_080000.flac	Yat1	2020	8	3	8	0	sp46	Common Song	not present
84961116	20200320_000000.flac	Yat1	2020	3	20	0	0	sp46	Common Song	present
84961133	20200815_200000.flac	Yat1	2020	8	15	20	0	sp46	Common Song	present
84961134	20200618_213000.flac	Yat1	2020	6	18	21	30	sp46	Common Song	present
84961137	20200414_003000.flac	Yat1	2020	4	14	0	30	sp46	Common Song	present
84961141	20200304_060000.flac	Yat1	2020	3	4	6	0	sp46	Common Song	not present
84961144	20200320_003000.flac	Yat1	2020	3	20	0	30	sp46	Common Song	present
84961152	20200407_190000.flac	Yat1	2020	4	7	19	0	sp46	Common Song	present
84961157	20200426_123000.flac	Yat1	2020	4	26	12	30	sp46	Common Song	not present
84961171	20200320_010000.flac	Yat1	2020	3	20	1	0	sp46	Common Song	present
84961173	20200414_010000.flac	Yat1	2020	4	14	1	0	sp46	Common Song	present
84961195	20200320_013000.flac	Yat1	2020	3	20	1	30	sp46	Common Song	present
84961197	20200401_133000.flac	Yat1	2020	4	1	13	30	sp46	Common Song	not present
84961203	20200414_013000.flac	Yat1	2020	4	14	1	30	sp46	Common Song	present
84961212	20200420_090000.flac	Yat1	2020	4	20	9	0	sp46	Common Song	not present
84961222	20201004_200000.flac	Yat1	2020	10	4	20	0	sp46	Common Song	present
84961226	20201011_013000.flac	Yat1	2020	10	11	1	30	sp46	Common Song	present
84961227	20200407_200000.flac	Yat1	2020	4	7	20	0	sp46	Common Song	present
84961243	20200721_223000.flac	Yat1	2020	7	21	22	30	sp46	Common Song	present
84961245	20200306_190000.flac	Yat1	2020	3	6	19	0	sp46	Common Song	present
84961247	20200326_080000.flac	Yat1	2020	3	26	8	0	sp46	Common Song	not present
84961248	20200414_020000.flac	Yat1	2020	4	14	2	0	sp46	Common Song	present
84961276	20200721_230000.flac	Yat1	2020	7	21	23	0	sp46	Common Song	present
84961280	20200326_090000.flac	Yat1	2020	3	26	9	0	sp46	Common Song	not present
84961286	20200306_193000.flac	Yat1	2020	3	6	19	30	sp46	Common Song	present
84961287	20200407_210000.flac	Yat1	2020	4	7	21	0	sp46	Common Song	present
84961291	20201004_210000.flac	Yat1	2020	10	4	21	0	sp46	Common Song	present
84961309	20200721_233000.flac	Yat1	2020	7	21	23	30	sp46	Common Song	present
84961319	20200628_080000.flac	Yat1	2020	6	28	8	0	sp46	Common Song	not present
84961320	20200306_200000.flac	Yat1	2020	3	6	20	0	sp46	Common Song	present
84961323	20201004_213000.flac	Yat1	2020	10	4	21	30	sp46	Common Song	present
84961324	20200619_003000.flac	Yat1	2020	6	19	0	30	sp46	Common Song	present
84961326	20200407_213000.flac	Yat1	2020	4	7	21	30	sp46	Common Song	present
84961332	20200305_090000.flac	Yat1	2020	3	5	9	0	sp46	Common Song	not present
84961345	20200728_060000.flac	Yat1	2020	7	28	6	0	sp46	Common Song	not present
84961355	20200619_010000.flac	Yat1	2020	6	19	1	0	sp46	Common Song	present
84961361	20201004_220000.flac	Yat1	2020	10	4	22	0	sp46	Common Song	present
84961363	20200306_203000.flac	Yat1	2020	3	6	20	30	sp46	Common Song	present
84961378	20200728_063000.flac	Yat1	2020	7	28	6	30	sp46	Common Song	not present
84961391	20200707_190000.flac	Yat1	2020	7	7	19	0	sp46	Common Song	present
84961392	20200407_223000.flac	Yat1	2020	4	7	22	30	sp46	Common Song	present
84961393	20201016_180000.flac	Yat1	2020	10	16	18	0	sp46	Common Song	present
84961394	20200306_060000.flac	Yat1	2020	3	6	6	0	sp46	Common Song	not present
84961398	20200714_083000.flac	Yat1	2020	7	14	8	30	sp46	Common Song	not present
84961408	20200306_210000.flac	Yat1	2020	3	6	21	0	sp46	Common Song	present
84961409	20200728_070000.flac	Yat1	2020	7	28	7	0	sp46	Common Song	present
84961421	20200628_093000.flac	Yat1	2020	6	28	9	30	sp46	Common Song	not present
84961422	20200619_020000.flac	Yat1	2020	6	19	2	0	sp46	Common Song	present
84961425	20200306_070000.flac	Yat1	2020	3	6	7	0	sp46	Common Song	not present
84961432	20200707_193000.flac	Yat1	2020	7	7	19	30	sp46	Common Song	present
84961437	20200714_090000.flac	Yat1	2020	7	14	9	0	sp46	Common Song	not present
84961442	20200728_073000.flac	Yat1	2020	7	28	7	30	sp46	Common Song	not present
84961449	20200306_213000.flac	Yat1	2020	3	6	21	30	sp46	Common Song	present
84961450	20200809_190000.flac	Yat1	2020	8	9	19	0	sp46	Common Song	present
84961463	20201016_190000.flac	Yat1	2020	10	16	19	0	sp46	Common Song	present
84961469	20200722_020000.flac	Yat1	2020	7	22	2	0	sp46	Common Song	present
84961472	20200707_200000.flac	Yat1	2020	7	7	20	0	sp46	Common Song	present
84961481	20200306_220000.flac	Yat1	2020	3	6	22	0	sp46	Common Song	present
84961491	20201005_000000.flac	Yat1	2020	10	5	0	0	sp46	Common Song	present
84961494	20201016_193000.flac	Yat1	2020	10	16	19	30	sp46	Common Song	present
84961501	20200707_203000.flac	Yat1	2020	7	7	20	30	sp46	Common Song	present
84961504	20200728_083000.flac	Yat1	2020	7	28	8	30	sp46	Common Song	not present
84961508	20200408_003000.flac	Yat1	2020	4	8	0	30	sp46	Common Song	present
84961511	20200307_060000.flac	Yat1	2020	3	7	6	0	sp46	Common Song	not present
84961520	20200401_183000.flac	Yat1	2020	4	1	18	30	sp46	Common Song	present
84961523	20201005_003000.flac	Yat1	2020	10	5	0	30	sp46	Common Song	present
84961540	20200307_063000.flac	Yat1	2020	3	7	6	30	sp46	Common Song	not present
84961541	20200728_090000.flac	Yat1	2020	7	28	9	0	sp46	Common Song	not present
84961549	20200825_133000.flac	Yat1	2020	8	25	13	30	sp46	Common Song	not present
84961554	20200306_230000.flac	Yat1	2020	3	6	23	0	sp46	Common Song	present
84961561	20200707_213000.flac	Yat1	2020	7	7	21	30	sp46	Common Song	present
84961566	20200414_070000.flac	Yat1	2020	4	14	7	0	sp46	Common Song	not present
84961570	20200426_183000.flac	Yat1	2020	4	26	18	30	sp46	Common Song	present
84961578	20200401_193000.flac	Yat1	2020	4	1	19	30	sp46	Common Song	present
84961589	20200707_220000.flac	Yat1	2020	7	7	22	0	sp46	Common Song	present
84961605	20200401_200000.flac	Yat1	2020	4	1	20	0	sp46	Common Song	present
84961608	20200306_233000.flac	Yat1	2020	3	6	23	30	sp46	Common Song	present
84961621	20200707_223000.flac	Yat1	2020	7	7	22	30	sp46	Common Song	present
84961627	20200426_193000.flac	Yat1	2020	4	26	19	30	sp46	Common Song	present
84961630	20200414_080000.flac	Yat1	2020	4	14	8	0	sp46	Common Song	not present
84961654	20200426_200000.flac	Yat1	2020	4	26	20	0	sp46	Common Song	present
84961662	20200401_210000.flac	Yat1	2020	4	1	21	0	sp46	Common Song	present
84961668	20200307_003000.flac	Yat1	2020	3	7	0	30	sp46	Common Song	present
84961688	20200426_203000.flac	Yat1	2020	4	26	20	30	sp46	Common Song	present
84961696	20200401_213000.flac	Yat1	2020	4	1	21	30	sp46	Common Song	present
84961714	20200722_063000.flac	Yat1	2020	7	22	6	30	sp46	Common Song	not present
84961717	20200426_210000.flac	Yat1	2020	4	26	21	0	sp46	Common Song	present
84961723	20200307_013000.flac	Yat1	2020	3	7	1	30	sp46	Common Song	present
84961729	20200401_220000.flac	Yat1	2020	4	1	22	0	sp46	Common Song	present
84961732	20200816_060000.flac	Yat1	2020	8	16	6	0	sp46	Common Song	not present
84961737	20200708_003000.flac	Yat1	2020	7	8	0	30	sp46	Common Song	present
84961744	20200722_070000.flac	Yat1	2020	7	22	7	0	sp46	Common Song	not present
84961763	20200401_223000.flac	Yat1	2020	4	1	22	30	sp46	Common Song	present
84961774	20200803_193000.flac	Yat1	2020	8	3	19	30	sp46	Common Song	present
84961780	20200426_220000.flac	Yat1	2020	4	26	22	0	sp46	Common Song	present
84961792	20200401_230000.flac	Yat1	2020	4	1	23	0	sp46	Common Song	present
84961812	20200426_223000.flac	Yat1	2020	4	26	22	30	sp46	Common Song	present
84961814	20200408_060000.flac	Yat1	2020	4	8	6	0	sp46	Common Song	not present
84961820	20200326_183000.flac	Yat1	2020	3	26	18	30	sp46	Common Song	present
84961822	20200619_090000.flac	Yat1	2020	6	19	9	0	sp46	Common Song	not present
84961830	20200401_233000.flac	Yat1	2020	4	1	23	30	sp46	Common Song	present
84961841	20200708_020000.flac	Yat1	2020	7	8	2	0	sp46	Common Song	present
84961844	20200426_230000.flac	Yat1	2020	4	26	23	0	sp46	Common Song	present
84961848	20201005_060000.flac	Yat1	2020	10	5	6	0	sp46	Common Song	not present
84961862	20200402_000000.flac	Yat1	2020	4	2	0	0	sp46	Common Song	present
84961879	20200326_193000.flac	Yat1	2020	3	26	19	30	sp46	Common Song	present
84961895	20200623_200000.flac	Yat1	2020	6	23	20	0	sp46	Common Song	present
84961899	20200402_003000.flac	Yat1	2020	4	2	0	30	sp46	Common Song	present
84961902	20200427_000000.flac	Yat1	2020	4	27	0	0	sp46	Common Song	present
84961908	20200619_103000.flac	Yat1	2020	6	19	10	30	sp46	Common Song	not present
84961922	20200623_203000.flac	Yat1	2020	6	23	20	30	sp46	Common Song	present
84961926	20200402_010000.flac	Yat1	2020	4	2	1	0	sp46	Common Song	present
84961935	20200427_003000.flac	Yat1	2020	4	27	0	30	sp46	Common Song	present
84961963	20200402_013000.flac	Yat1	2020	4	2	1	30	sp46	Common Song	present
84961968	20200628_190000.flac	Yat1	2020	6	28	19	0	sp46	Common Song	present
84961973	20200619_113000.flac	Yat1	2020	6	19	11	30	sp46	Common Song	not present
84961975	20200420_203000.flac	Yat1	2020	4	20	20	30	sp46	Common Song	present
84961977	20200822_183000.flac	Yat1	2020	8	22	18	30	sp46	Common Song	present
84961984	20200623_213000.flac	Yat1	2020	6	23	21	30	sp46	Common Song	present
84961987	20201005_083000.flac	Yat1	2020	10	5	8	30	sp46	Common Song	not present
84961991	20200326_203000.flac	Yat1	2020	3	26	20	30	sp46	Common Song	present
84961998	20200427_013000.flac	Yat1	2020	4	27	1	30	sp46	Common Song	present
84962003	20200628_193000.flac	Yat1	2020	6	28	19	30	sp46	Common Song	present
84962007	20200714_190000.flac	Yat1	2020	7	14	19	0	sp46	Common Song	present
84962010	20200822_190000.flac	Yat1	2020	8	22	19	0	sp46	Common Song	present
84962022	20200326_210000.flac	Yat1	2020	3	26	21	0	sp46	Common Song	present
84962034	20200402_023000.flac	Yat1	2020	4	2	2	30	sp46	Common Song	present
84962039	20200619_123000.flac	Yat1	2020	6	19	12	30	sp46	Common Song	not present
84962045	20200714_193000.flac	Yat1	2020	7	14	19	30	sp46	Common Song	present
84962048	20200623_223000.flac	Yat1	2020	6	23	22	30	sp46	Common Song	present
84962049	20201005_093000.flac	Yat1	2020	10	5	9	30	sp46	Common Song	not present
84962054	20200326_213000.flac	Yat1	2020	3	26	21	30	sp46	Common Song	present
84962067	20200628_203000.flac	Yat1	2020	6	28	20	30	sp46	Common Song	present
84962073	20200402_030000.flac	Yat1	2020	4	2	3	0	sp46	Common Song	present
84962076	20200714_200000.flac	Yat1	2020	7	14	20	0	sp46	Common Song	present
84962082	20200326_220000.flac	Yat1	2020	3	26	22	0	sp46	Common Song	present
84962101	20200402_033000.flac	Yat1	2020	4	2	3	30	sp46	Common Song	present
84962115	20200326_223000.flac	Yat1	2020	3	26	22	30	sp46	Common Song	present
84962119	20200822_210000.flac	Yat1	2020	8	22	21	0	sp46	Common Song	present
84962126	20200708_070000.flac	Yat1	2020	7	8	7	0	sp46	Common Song	not present
84962130	20200420_230000.flac	Yat1	2020	4	20	23	0	sp46	Common Song	present
84962133	20200427_033000.flac	Yat1	2020	4	27	3	30	sp46	Common Song	present
84962140	20200624_000000.flac	Yat1	2020	6	24	0	0	sp46	Common Song	present
84962143	20200326_230000.flac	Yat1	2020	3	26	23	0	sp46	Common Song	present
84962160	20200714_210000.flac	Yat1	2020	7	14	21	0	sp46	Common Song	present
84962166	20200402_043000.flac	Yat1	2020	4	2	4	30	sp46	Common Song	present
84962178	20200326_233000.flac	Yat1	2020	3	26	23	30	sp46	Common Song	present
84962189	20200714_213000.flac	Yat1	2020	7	14	21	30	sp46	Common Song	present
84962193	20200708_080000.flac	Yat1	2020	7	8	8	0	sp46	Common Song	not present
84962199	20200822_223000.flac	Yat1	2020	8	22	22	30	sp46	Common Song	present
84962207	20200825_010000.flac	Yat1	2020	8	25	1	0	sp46	Common Song	present
84962214	20200327_000000.flac	Yat1	2020	3	27	0	0	sp46	Common Song	present
84962215	20200619_130000.flac	Yat1	2020	6	19	13	0	sp46	Common Song	not present
84962218	20200714_220000.flac	Yat1	2020	7	14	22	0	sp46	Common Song	present
84962228	20200822_230000.flac	Yat1	2020	8	22	23	0	sp46	Common Song	present
84962246	20200327_003000.flac	Yat1	2020	3	27	0	30	sp46	Common Song	present
84962248	20200619_133000.flac	Yat1	2020	6	19	13	30	sp46	Common Song	not present
84962252	20200714_223000.flac	Yat1	2020	7	14	22	30	sp46	Common Song	present
84962266	20200822_233000.flac	Yat1	2020	8	22	23	30	sp46	Common Song	present
84962275	20200810_090000.flac	Yat1	2020	8	10	9	0	sp46	Common Song	not present
84962277	20200728_213000.flac	Yat1	2020	7	28	21	30	sp46	Common Song	present
84962283	20200414_190000.flac	Yat1	2020	4	14	19	0	sp46	Common Song	present
84962285	20201011_200000.flac	Yat1	2020	10	11	20	0	sp46	Common Song	present
84962286	20200327_010000.flac	Yat1	2020	3	27	1	0	sp46	Common Song	present
84962290	20200619_140000.flac	Yat1	2020	6	19	14	0	sp46	Common Song	not present
84962298	20200629_000000.flac	Yat1	2020	6	29	0	0	sp46	Common Song	present
84962306	20200823_000000.flac	Yat1	2020	8	23	0	0	sp46	Common Song	present
84962322	20201011_203000.flac	Yat1	2020	10	11	20	30	sp46	Common Song	present
84962325	20200414_193000.flac	Yat1	2020	4	14	19	30	sp46	Common Song	present
84962326	20200327_013000.flac	Yat1	2020	3	27	1	30	sp46	Common Song	present
84962333	20200629_003000.flac	Yat1	2020	6	29	0	30	sp46	Common Song	present
84962357	20201011_210000.flac	Yat1	2020	10	11	21	0	sp46	Common Song	present
84962359	20200414_200000.flac	Yat1	2020	4	14	20	0	sp46	Common Song	present
84962383	20201011_213000.flac	Yat1	2020	10	11	21	30	sp46	Common Song	present
84962385	20200427_073000.flac	Yat1	2020	4	27	7	30	sp46	Common Song	not present
84962388	20200414_203000.flac	Yat1	2020	4	14	20	30	sp46	Common Song	present
84962393	20200816_180000.flac	Yat1	2020	8	16	18	0	sp46	Common Song	not present
84962411	20200728_233000.flac	Yat1	2020	7	28	23	30	sp46	Common Song	present
84962414	20201011_220000.flac	Yat1	2020	10	11	22	0	sp46	Common Song	present
84962416	20200414_210000.flac	Yat1	2020	4	14	21	0	sp46	Common Song	present
84962418	20200629_020000.flac	Yat1	2020	6	29	2	0	sp46	Common Song	present
84962429	20200816_183000.flac	Yat1	2020	8	16	18	30	sp46	Common Song	present
84962444	20201011_223000.flac	Yat1	2020	10	11	22	30	sp46	Common Song	present
84962449	20200624_053000.flac	Yat1	2020	6	24	5	30	sp46	Common Song	not present
84962455	20200414_213000.flac	Yat1	2020	4	14	21	30	sp46	Common Song	present
84962459	20200629_023000.flac	Yat1	2020	6	29	2	30	sp46	Common Song	present
84962465	20200816_190000.flac	Yat1	2020	8	16	19	0	sp46	Common Song	present
84962477	20201011_230000.flac	Yat1	2020	10	11	23	0	sp46	Common Song	present
84962487	20200414_220000.flac	Yat1	2020	4	14	22	0	sp46	Common Song	present
84962499	20200722_193000.flac	Yat1	2020	7	22	19	30	sp46	Common Song	present
84962512	20201011_233000.flac	Yat1	2020	10	11	23	30	sp46	Common Song	present
84962517	20200301_000000.flac	Yat1	2020	3	1	0	0	sp46	Common Song	present
84962520	20200414_223000.flac	Yat1	2020	4	14	22	30	sp46	Common Song	present
84962523	20200816_200000.flac	Yat1	2020	8	16	20	0	sp46	Common Song	present
84962538	20200624_070000.flac	Yat1	2020	6	24	7	0	sp46	Common Song	not present
84962542	20200722_200000.flac	Yat1	2020	7	22	20	0	sp46	Common Song	present
84962544	20201012_000000.flac	Yat1	2020	10	12	0	0	sp46	Common Song	present
84962553	20201005_173000.flac	Yat1	2020	10	5	17	30	sp46	Common Song	not present
84962554	20200414_230000.flac	Yat1	2020	4	14	23	0	sp46	Common Song	present
84962560	20200301_003000.flac	Yat1	2020	3	1	0	30	sp46	Common Song	present
84962563	20200816_203000.flac	Yat1	2020	8	16	20	30	sp46	Common Song	present
84962567	20200408_183000.flac	Yat1	2020	4	8	18	30	sp46	Common Song	present
84962574	20200624_073000.flac	Yat1	2020	6	24	7	30	sp46	Common Song	not present
84962577	20200823_043000.flac	Yat1	2020	8	23	4	30	sp46	Common Song	not present
84962583	20200619_190000.flac	Yat1	2020	6	19	19	0	sp46	Common Song	present
84962587	20201012_003000.flac	Yat1	2020	10	12	0	30	sp46	Common Song	present
84962591	20200414_233000.flac	Yat1	2020	4	14	23	30	sp46	Common Song	present
84962595	20200816_210000.flac	Yat1	2020	8	16	21	0	sp46	Common Song	present
84962596	20200301_010000.flac	Yat1	2020	3	1	1	0	sp46	Common Song	present
84962616	20201012_010000.flac	Yat1	2020	10	12	1	0	sp46	Common Song	present
84962619	20200619_193000.flac	Yat1	2020	6	19	19	30	sp46	Common Song	present
84962621	20201005_183000.flac	Yat1	2020	10	5	18	30	sp46	Common Song	present
84962648	20201012_013000.flac	Yat1	2020	10	12	1	30	sp46	Common Song	present
84962651	20200619_200000.flac	Yat1	2020	6	19	20	0	sp46	Common Song	present
84962652	20200301_020000.flac	Yat1	2020	3	1	2	0	sp46	Common Song	present
84962659	20201005_190000.flac	Yat1	2020	10	5	19	0	sp46	Common Song	present
84962667	20200307_190000.flac	Yat1	2020	3	7	19	0	sp46	Common Song	present
84962669	20200629_060000.flac	Yat1	2020	6	29	6	0	sp46	Common Song	not present
84962670	20200722_220000.flac	Yat1	2020	7	22	22	0	sp46	Common Song	present
84962684	20200619_203000.flac	Yat1	2020	6	19	20	30	sp46	Common Song	present
84962687	20200415_000000.flac	Yat1	2020	4	15	0	0	sp46	Common Song	present
84962695	20200307_193000.flac	Yat1	2020	3	7	19	30	sp46	Common Song	present
84962710	20200624_123000.flac	Yat1	2020	6	24	12	30	sp46	Common Song	not present
84962715	20200619_210000.flac	Yat1	2020	6	19	21	0	sp46	Common Song	present
84962719	20201005_200000.flac	Yat1	2020	10	5	20	0	sp46	Common Song	present
84962724	20200722_230000.flac	Yat1	2020	7	22	23	0	sp46	Common Song	present
84962754	20200722_233000.flac	Yat1	2020	7	22	23	30	sp46	Common Song	present
84962767	20200307_233000.flac	Yat1	2020	3	7	23	30	sp46	Common Song	present
84962768	20200619_220000.flac	Yat1	2020	6	19	22	0	sp46	Common Song	present
84962773	20201005_210000.flac	Yat1	2020	10	5	21	0	sp46	Common Song	present
84962795	20201005_213000.flac	Yat1	2020	10	5	21	30	sp46	Common Song	present
84962800	20200619_223000.flac	Yat1	2020	6	19	22	30	sp46	Common Song	present
84962805	20200708_180000.flac	Yat1	2020	7	8	18	0	sp46	Common Song	not present
84962808	20200729_060000.flac	Yat1	2020	7	29	6	0	sp46	Common Song	not present
84962811	20200321_060000.flac	Yat1	2020	3	21	6	0	sp46	Common Song	not present
84962829	20201005_220000.flac	Yat1	2020	10	5	22	0	sp46	Common Song	present
84962831	20200308_003000.flac	Yat1	2020	3	8	0	30	sp46	Common Song	present
84962836	20200619_230000.flac	Yat1	2020	6	19	23	0	sp46	Common Song	present
84962838	20200729_063000.flac	Yat1	2020	7	29	6	30	sp46	Common Song	not present
84962849	20200723_010000.flac	Yat1	2020	7	23	1	0	sp46	Common Song	present
84962855	20200321_063000.flac	Yat1	2020	3	21	6	30	sp46	Common Song	not present
84962856	20200624_150000.flac	Yat1	2020	6	24	15	0	sp46	Common Song	not present
84962862	20200308_010000.flac	Yat1	2020	3	8	1	0	sp46	Common Song	present
84962876	20200619_233000.flac	Yat1	2020	6	19	23	30	sp46	Common Song	present
84962877	20200708_190000.flac	Yat1	2020	7	8	19	0	sp46	Common Song	present
84962881	20200723_013000.flac	Yat1	2020	7	23	1	30	sp46	Common Song	present
84962896	20200308_013000.flac	Yat1	2020	3	8	1	30	sp46	Common Song	present
84962907	20201012_060000.flac	Yat1	2020	10	12	6	0	sp46	Common Song	not present
84962909	20200708_193000.flac	Yat1	2020	7	8	19	30	sp46	Common Song	present
84962913	20200620_000000.flac	Yat1	2020	6	20	0	0	sp46	Common Song	present
84962915	20200629_100000.flac	Yat1	2020	6	29	10	0	sp46	Common Song	not present
84962938	20200708_200000.flac	Yat1	2020	7	8	20	0	sp46	Common Song	present
84962941	20200723_023000.flac	Yat1	2020	7	23	2	30	sp46	Common Song	present
84962964	20200327_113000.flac	Yat1	2020	3	27	11	30	sp46	Common Song	not present
84962965	20200729_083000.flac	Yat1	2020	7	29	8	30	sp46	Common Song	not present
84962973	20200723_030000.flac	Yat1	2020	7	23	3	0	sp46	Common Song	present
84962975	20200708_203000.flac	Yat1	2020	7	8	20	30	sp46	Common Song	present
84962978	20200620_010000.flac	Yat1	2020	6	20	1	0	sp46	Common Song	present
84963007	20200729_090000.flac	Yat1	2020	7	29	9	0	sp46	Common Song	not present
84963008	20200708_210000.flac	Yat1	2020	7	8	21	0	sp46	Common Song	present
84963013	20201006_010000.flac	Yat1	2020	10	6	1	0	sp46	Common Song	present
84963046	20200708_213000.flac	Yat1	2020	7	8	21	30	sp46	Common Song	present
84963049	20200810_210000.flac	Yat1	2020	8	10	21	0	sp46	Common Song	present
84963056	20200624_183000.flac	Yat1	2020	6	24	18	30	sp46	Common Song	present
84963059	20200427_190000.flac	Yat1	2020	4	27	19	0	sp46	Common Song	present
84963066	20201012_083000.flac	Yat1	2020	10	12	8	30	sp46	Common Song	not present
84963074	20200729_100000.flac	Yat1	2020	7	29	10	0	sp46	Common Song	not present
84963077	20200708_220000.flac	Yat1	2020	7	8	22	0	sp46	Common Song	present
84963086	20200620_023000.flac	Yat1	2020	6	20	2	30	sp46	Common Song	present
84963094	20200624_190000.flac	Yat1	2020	6	24	19	0	sp46	Common Song	present
84963095	20200427_193000.flac	Yat1	2020	4	27	19	30	sp46	Common Song	present
84963104	20201012_090000.flac	Yat1	2020	10	12	9	0	sp46	Common Song	not present
84963107	20200402_190000.flac	Yat1	2020	4	2	19	0	sp46	Common Song	present
84963122	20200624_193000.flac	Yat1	2020	6	24	19	30	sp46	Common Song	present
84963130	20200427_200000.flac	Yat1	2020	4	27	20	0	sp46	Common Song	present
84963133	20200824_100000.flac	Yat1	2020	8	24	10	0	sp46	Common Song	not present
84963145	20200402_193000.flac	Yat1	2020	4	2	19	30	sp46	Common Song	present
84963147	20200723_060000.flac	Yat1	2020	7	23	6	0	sp46	Common Song	not present
84963159	20200624_200000.flac	Yat1	2020	6	24	20	0	sp46	Common Song	present
84963175	20200810_230000.flac	Yat1	2020	8	10	23	0	sp46	Common Song	present
84963179	20200402_200000.flac	Yat1	2020	4	2	20	0	sp46	Common Song	present
84963180	20200708_233000.flac	Yat1	2020	7	8	23	30	sp46	Common Song	present
84963185	20200817_063000.flac	Yat1	2020	8	17	6	30	sp46	Common Song	not present
84963186	20200624_203000.flac	Yat1	2020	6	24	20	30	sp46	Common Song	present
84963191	20200723_063000.flac	Yat1	2020	7	23	6	30	sp46	Common Song	not present
84963196	20200307_200000.flac	Yat1	2020	3	7	20	0	sp46	Common Song	present
84963201	20200824_110000.flac	Yat1	2020	8	24	11	0	sp46	Common Song	not present
84963206	20200804_193000.flac	Yat1	2020	8	4	19	30	sp46	Common Song	present
84963211	20200810_233000.flac	Yat1	2020	8	10	23	30	sp46	Common Song	present
84963217	20200709_000000.flac	Yat1	2020	7	9	0	0	sp46	Common Song	present
84963219	20200624_210000.flac	Yat1	2020	6	24	21	0	sp46	Common Song	present
84963235	20200307_203000.flac	Yat1	2020	3	7	20	30	sp46	Common Song	present
84963236	20200427_213000.flac	Yat1	2020	4	27	21	30	sp46	Common Song	present
84963238	20200804_200000.flac	Yat1	2020	8	4	20	0	sp46	Common Song	present
84963252	20200723_073000.flac	Yat1	2020	7	23	7	30	sp46	Common Song	not present
84963253	20200624_213000.flac	Yat1	2020	6	24	21	30	sp46	Common Song	present
84963264	20200409_060000.flac	Yat1	2020	4	9	6	0	sp46	Common Song	not present
84963265	20200427_223000.flac	Yat1	2020	4	27	22	30	sp46	Common Song	present
84963280	20200402_210000.flac	Yat1	2020	4	2	21	0	sp46	Common Song	present
84963283	20200817_080000.flac	Yat1	2020	8	17	8	0	sp46	Common Song	not present
84963286	20200624_220000.flac	Yat1	2020	6	24	22	0	sp46	Common Song	present
84963308	20200402_213000.flac	Yat1	2020	4	2	21	30	sp46	Common Song	present
84963317	20200624_223000.flac	Yat1	2020	6	24	22	30	sp46	Common Song	present
84963330	20200427_233000.flac	Yat1	2020	4	27	23	30	sp46	Common Song	present
84963337	20200402_220000.flac	Yat1	2020	4	2	22	0	sp46	Common Song	present
84963340	20201006_063000.flac	Yat1	2020	10	6	6	30	sp46	Common Song	not present
84963344	20200624_230000.flac	Yat1	2020	6	24	23	0	sp46	Common Song	present
84963346	20200321_150000.flac	Yat1	2020	3	21	15	0	sp46	Common Song	not present
84963349	20200723_090000.flac	Yat1	2020	7	23	9	0	sp46	Common Song	not present
84963365	20200824_073000.flac	Yat1	2020	8	24	7	30	sp46	Common Song	not present
84963369	20201006_070000.flac	Yat1	2020	10	6	7	0	sp46	Common Song	not present
84963375	20200327_190000.flac	Yat1	2020	3	27	19	0	sp46	Common Song	present
84963378	20200624_233000.flac	Yat1	2020	6	24	23	30	sp46	Common Song	present
84963384	20200409_080000.flac	Yat1	2020	4	9	8	0	sp46	Common Song	not present
84963398	20200402_230000.flac	Yat1	2020	4	2	23	0	sp46	Common Song	present
84963402	20200629_180000.flac	Yat1	2020	6	29	18	0	sp46	Common Song	present
84963408	20200327_193000.flac	Yat1	2020	3	27	19	30	sp46	Common Song	present
84963412	20200625_000000.flac	Yat1	2020	6	25	0	0	sp46	Common Song	present
84963430	20201006_080000.flac	Yat1	2020	10	6	8	0	sp46	Common Song	present
84963433	20200421_200000.flac	Yat1	2020	4	21	20	0	sp46	Common Song	present
84963435	20200301_190000.flac	Yat1	2020	3	1	19	0	sp46	Common Song	present
84963443	20200327_200000.flac	Yat1	2020	3	27	20	0	sp46	Common Song	present
84963445	20200625_003000.flac	Yat1	2020	6	25	0	30	sp46	Common Song	present
84963452	20200321_170000.flac	Yat1	2020	3	21	17	0	sp46	Common Song	not present
84963463	20200629_190000.flac	Yat1	2020	6	29	19	0	sp46	Common Song	present
84963466	20200723_110000.flac	Yat1	2020	7	23	11	0	sp46	Common Song	not present
84963469	20200805_000000.flac	Yat1	2020	8	5	0	0	sp46	Common Song	present
84963474	20200327_203000.flac	Yat1	2020	3	27	20	30	sp46	Common Song	present
84963481	20200824_030000.flac	Yat1	2020	8	24	3	0	sp46	Common Song	present
84963492	20201006_090000.flac	Yat1	2020	10	6	9	0	sp46	Common Song	not present
84963495	20200629_193000.flac	Yat1	2020	6	29	19	30	sp46	Common Song	present
84963496	20200421_210000.flac	Yat1	2020	4	21	21	0	sp46	Common Song	present
84963497	20200301_200000.flac	Yat1	2020	3	1	20	0	sp46	Common Song	present
84963514	20200428_013000.flac	Yat1	2020	4	28	1	30	sp46	Common Song	present
84963518	20200327_210000.flac	Yat1	2020	3	27	21	0	sp46	Common Song	present
84963524	20200625_013000.flac	Yat1	2020	6	25	1	30	sp46	Common Song	present
84963539	20200805_010000.flac	Yat1	2020	8	5	1	0	sp46	Common Song	present
84963545	20200327_213000.flac	Yat1	2020	3	27	21	30	sp46	Common Song	present
84963552	20200625_020000.flac	Yat1	2020	6	25	2	0	sp46	Common Song	present
84963557	20200629_203000.flac	Yat1	2020	6	29	20	30	sp46	Common Song	present
84963572	20200327_220000.flac	Yat1	2020	3	27	22	0	sp46	Common Song	present
84963580	20200709_060000.flac	Yat1	2020	7	9	6	0	sp46	Common Song	not present
84963584	20200715_210000.flac	Yat1	2020	7	15	21	0	sp46	Common Song	present
84963596	20200729_183000.flac	Yat1	2020	7	29	18	30	sp46	Common Song	present
84963601	20200403_020000.flac	Yat1	2020	4	3	2	0	sp46	Common Song	present
84963602	20200327_223000.flac	Yat1	2020	3	27	22	30	sp46	Common Song	present
84963613	20200823_233000.flac	Yat1	2020	8	23	23	30	sp46	Common Song	present
84963614	20200428_030000.flac	Yat1	2020	4	28	3	0	sp46	Common Song	present
84963625	20200629_213000.flac	Yat1	2020	6	29	21	30	sp46	Common Song	present
84963629	20200421_230000.flac	Yat1	2020	4	21	23	0	sp46	Common Song	present
84963639	20200327_230000.flac	Yat1	2020	3	27	23	0	sp46	Common Song	present
84963643	20200824_000000.flac	Yat1	2020	8	24	0	0	sp46	Common Song	present
84963664	20200421_233000.flac	Yat1	2020	4	21	23	30	sp46	Common Song	present
84963668	20200709_073000.flac	Yat1	2020	7	9	7	30	sp46	Common Song	not present
84963673	20200824_003000.flac	Yat1	2020	8	24	0	30	sp46	Common Song	present
84963677	20200327_233000.flac	Yat1	2020	3	27	23	30	sp46	Common Song	present
84963683	20200715_223000.flac	Yat1	2020	7	15	22	30	sp46	Common Song	present
84963690	20200629_223000.flac	Yat1	2020	6	29	22	30	sp46	Common Song	present
84963699	20200422_000000.flac	Yat1	2020	4	22	0	0	sp46	Common Song	present
84963701	20200709_080000.flac	Yat1	2020	7	9	8	0	sp46	Common Song	not present
84963707	20201012_190000.flac	Yat1	2020	10	12	19	0	sp46	Common Song	present
84963717	20200715_230000.flac	Yat1	2020	7	15	23	0	sp46	Common Song	present
84963722	20200629_230000.flac	Yat1	2020	6	29	23	0	sp46	Common Song	present
84963733	20200422_003000.flac	Yat1	2020	4	22	0	30	sp46	Common Song	present
84963744	20200328_000000.flac	Yat1	2020	3	28	0	0	sp46	Common Song	present
84963757	20200403_043000.flac	Yat1	2020	4	3	4	30	sp46	Common Song	present
84963760	20201012_200000.flac	Yat1	2020	10	12	20	0	sp46	Common Song	present
84963763	20200824_020000.flac	Yat1	2020	8	24	2	0	sp46	Common Song	present
84963774	20200709_090000.flac	Yat1	2020	7	9	9	0	sp46	Common Song	not present
84963779	20200422_010000.flac	Yat1	2020	4	22	1	0	sp46	Common Song	present
84963785	20200805_053000.flac	Yat1	2020	8	5	5	30	sp46	Common Song	not present
84963795	20200321_233000.flac	Yat1	2020	3	21	23	30	sp46	Common Song	present
84963809	20200709_213000.flac	Yat1	2020	7	9	21	30	sp46	Common Song	present
84963811	20200428_060000.flac	Yat1	2020	4	28	6	0	sp46	Common Song	not present
84963816	20200823_213000.flac	Yat1	2020	8	23	21	30	sp46	Common Song	present
84963820	20200422_013000.flac	Yat1	2020	4	22	1	30	sp46	Common Song	present
84963822	20201012_210000.flac	Yat1	2020	10	12	21	0	sp46	Common Song	present
84963831	20200415_190000.flac	Yat1	2020	4	15	19	0	sp46	Common Song	present
84963840	20200811_090000.flac	Yat1	2020	8	11	9	0	sp46	Common Song	not present
84963842	20200625_070000.flac	Yat1	2020	6	25	7	0	sp46	Common Song	not present
84963844	20200328_013000.flac	Yat1	2020	3	28	1	30	sp46	Common Song	present
84963852	20200422_020000.flac	Yat1	2020	4	22	2	0	sp46	Common Song	present
84963857	20201012_213000.flac	Yat1	2020	10	12	21	30	sp46	Common Song	present
84963862	20200415_193000.flac	Yat1	2020	4	15	19	30	sp46	Common Song	present
84963876	20200630_013000.flac	Yat1	2020	6	30	1	30	sp46	Common Song	present
84963881	20200328_020000.flac	Yat1	2020	3	28	2	0	sp46	Common Song	present
84963884	20201012_220000.flac	Yat1	2020	10	12	22	0	sp46	Common Song	present
84963894	20200625_073000.flac	Yat1	2020	6	25	7	30	sp46	Common Song	not present
84963899	20200716_013000.flac	Yat1	2020	7	16	1	30	sp46	Common Song	present
84963904	20200415_200000.flac	Yat1	2020	4	15	20	0	sp46	Common Song	present
84963907	20200805_073000.flac	Yat1	2020	8	5	7	30	sp46	Common Song	not present
84963913	20200328_023000.flac	Yat1	2020	3	28	2	30	sp46	Common Song	present
84963918	20201012_223000.flac	Yat1	2020	10	12	22	30	sp46	Common Song	present
84963928	20200422_030000.flac	Yat1	2020	4	22	3	0	sp46	Common Song	present
84963929	20200625_080000.flac	Yat1	2020	6	25	8	0	sp46	Common Song	not present
84963933	20200403_070000.flac	Yat1	2020	4	3	7	0	sp46	Common Song	not present
84963942	20200805_080000.flac	Yat1	2020	8	5	8	0	sp46	Common Song	not present
84963943	20200415_203000.flac	Yat1	2020	4	15	20	30	sp46	Common Song	present
84963951	20200328_030000.flac	Yat1	2020	3	28	3	0	sp46	Common Song	present
84963954	20200817_183000.flac	Yat1	2020	8	17	18	30	sp46	Common Song	present
84963961	20200625_083000.flac	Yat1	2020	6	25	8	30	sp46	Common Song	not present
84963964	20200422_033000.flac	Yat1	2020	4	22	3	30	sp46	Common Song	present
84963975	20200614_170000.flac	Yat1	2020	6	14	17	0	sp46	Common Song	not present
84963979	20200415_210000.flac	Yat1	2020	4	15	21	0	sp46	Common Song	present
84963984	20200403_073000.flac	Yat1	2020	4	3	7	30	sp46	Common Song	not present
84963985	20200709_120000.flac	Yat1	2020	7	9	12	0	sp46	Common Song	not present
84963987	20200328_033000.flac	Yat1	2020	3	28	3	30	sp46	Common Song	present
84964005	20200625_090000.flac	Yat1	2020	6	25	9	0	sp46	Common Song	not present
84964009	20200710_003000.flac	Yat1	2020	7	10	0	30	sp46	Common Song	present
84964013	20200415_213000.flac	Yat1	2020	4	15	21	30	sp46	Common Song	present
84964015	20201013_000000.flac	Yat1	2020	10	13	0	0	sp46	Common Song	present
84964023	20200817_193000.flac	Yat1	2020	8	17	19	30	sp46	Common Song	present
84964036	20200805_093000.flac	Yat1	2020	8	5	9	30	sp46	Common Song	not present
84964038	20200409_183000.flac	Yat1	2020	4	9	18	30	sp46	Common Song	present
84964050	20200428_093000.flac	Yat1	2020	4	28	9	30	sp46	Common Song	not present
84964051	20200415_220000.flac	Yat1	2020	4	15	22	0	sp46	Common Song	present
84964057	20200302_060000.flac	Yat1	2020	3	2	6	0	sp46	Common Song	not present
84964065	20200805_100000.flac	Yat1	2020	8	5	10	0	sp46	Common Song	not present
84964066	20200409_190000.flac	Yat1	2020	4	9	19	0	sp46	Common Song	present
84964084	20200614_183000.flac	Yat1	2020	6	14	18	30	sp46	Common Song	present
84964086	20200415_223000.flac	Yat1	2020	4	15	22	30	sp46	Common Song	present
84964092	20200625_103000.flac	Yat1	2020	6	25	10	30	sp46	Common Song	not present
84964107	20201013_013000.flac	Yat1	2020	10	13	1	30	sp46	Common Song	present
84964113	20200817_210000.flac	Yat1	2020	8	17	21	0	sp46	Common Song	present
84964118	20200415_230000.flac	Yat1	2020	4	15	23	0	sp46	Common Song	present
84964119	20200614_190000.flac	Yat1	2020	6	14	19	0	sp46	Common Song	present
84964133	20200409_200000.flac	Yat1	2020	4	9	20	0	sp46	Common Song	present
84964136	20201013_020000.flac	Yat1	2020	10	13	2	0	sp46	Common Song	present
84964148	20200614_193000.flac	Yat1	2020	6	14	19	30	sp46	Common Song	present
84964149	20200328_060000.flac	Yat1	2020	3	28	6	0	sp46	Common Song	not present
84964154	20200415_233000.flac	Yat1	2020	4	15	23	30	sp46	Common Song	present
84964160	20200422_063000.flac	Yat1	2020	4	22	6	30	sp46	Common Song	not present
84964170	20200315_210000.flac	Yat1	2020	3	15	21	0	sp46	Common Song	present
84964183	20200614_200000.flac	Yat1	2020	6	14	20	0	sp46	Common Song	present
84964184	20200328_063000.flac	Yat1	2020	3	28	6	30	sp46	Common Song	not present
84964195	20200322_060000.flac	Yat1	2020	3	22	6	0	sp46	Common Song	not present
84964209	20201006_213000.flac	Yat1	2020	10	6	21	30	sp46	Common Song	present
84964218	20200328_070000.flac	Yat1	2020	3	28	7	0	sp46	Common Song	not present
84964219	20200416_003000.flac	Yat1	2020	4	16	0	30	sp46	Common Song	present
84964222	20200614_203000.flac	Yat1	2020	6	14	20	30	sp46	Common Song	present
84964224	20200630_070000.flac	Yat1	2020	6	30	7	0	sp46	Common Song	not present
84964227	20200322_063000.flac	Yat1	2020	3	22	6	30	sp46	Common Song	not present
84964232	20200403_113000.flac	Yat1	2020	4	3	11	30	sp46	Common Song	not present
84964248	20200716_063000.flac	Yat1	2020	7	16	6	30	sp46	Common Song	not present
84964252	20200614_210000.flac	Yat1	2020	6	14	21	0	sp46	Common Song	present
84964255	20200630_073000.flac	Yat1	2020	6	30	7	30	sp46	Common Song	not present
84964256	20200416_010000.flac	Yat1	2020	4	16	1	0	sp46	Common Song	present
84964257	20200322_070000.flac	Yat1	2020	3	22	7	0	sp46	Common Song	not present
84964260	20200302_110000.flac	Yat1	2020	3	2	11	0	sp46	Common Song	not present
84964278	20200716_070000.flac	Yat1	2020	7	16	7	0	sp46	Common Song	not present
84964281	20200315_233000.flac	Yat1	2020	3	15	23	30	sp46	Common Song	present
84964285	20200614_213000.flac	Yat1	2020	6	14	21	30	sp46	Common Song	present
84964310	20200716_073000.flac	Yat1	2020	7	16	7	30	sp46	Common Song	not present
84964328	20200710_060000.flac	Yat1	2020	7	10	6	0	sp46	Common Song	not present
84964337	20200614_223000.flac	Yat1	2020	6	14	22	30	sp46	Common Song	present
84964347	20200416_023000.flac	Yat1	2020	4	16	2	30	sp46	Common Song	present
84964356	20200620_230000.flac	Yat1	2020	6	20	23	0	sp46	Common Song	present
84964381	20200710_070000.flac	Yat1	2020	7	10	7	0	sp46	Common Song	not present
84964386	20200730_073000.flac	Yat1	2020	7	30	7	30	sp46	Common Song	not present
84964398	20200322_093000.flac	Yat1	2020	3	22	9	30	sp46	Common Song	not present
84964403	20200716_090000.flac	Yat1	2020	7	16	9	0	sp46	Common Song	not present
84964408	20200710_073000.flac	Yat1	2020	7	10	7	30	sp46	Common Song	not present
84964411	20200614_233000.flac	Yat1	2020	6	14	23	30	sp46	Common Song	present
84964416	20200724_023000.flac	Yat1	2020	7	24	2	30	sp46	Common Song	not present
84964417	20200717_180000.flac	Yat1	2020	7	17	18	0	sp46	Common Song	not present
84964433	20200322_100000.flac	Yat1	2020	3	22	10	0	sp46	Common Song	not present
84964443	20200615_000000.flac	Yat1	2020	6	15	0	0	sp46	Common Song	present
84964467	20200716_100000.flac	Yat1	2020	7	16	10	0	sp46	Common Song	not present
84964472	20200730_090000.flac	Yat1	2020	7	30	9	0	sp46	Common Song	not present
84964481	20200717_190000.flac	Yat1	2020	7	17	19	0	sp46	Common Song	present
84964506	20200615_010000.flac	Yat1	2020	6	15	1	0	sp46	Common Song	present
84964518	20200717_193000.flac	Yat1	2020	7	17	19	30	sp46	Common Song	present
84964519	20200630_120000.flac	Yat1	2020	6	30	12	0	sp46	Common Song	not present
84964534	20200615_013000.flac	Yat1	2020	6	15	1	30	sp46	Common Song	present
84964552	20200630_123000.flac	Yat1	2020	6	30	12	30	sp46	Common Song	not present
84964555	20200416_060000.flac	Yat1	2020	4	16	6	0	sp46	Common Song	not present
84964556	20200724_050000.flac	Yat1	2020	7	24	5	0	sp46	Common Song	not present
84964558	20200625_190000.flac	Yat1	2020	6	25	19	0	sp46	Common Song	present
84964570	20200615_020000.flac	Yat1	2020	6	15	2	0	sp46	Common Song	present
84964576	20200717_203000.flac	Yat1	2020	7	17	20	30	sp46	Common Song	present
84964597	20200625_193000.flac	Yat1	2020	6	25	19	30	sp46	Common Song	present
84964599	20200615_023000.flac	Yat1	2020	6	15	2	30	sp46	Common Song	present
84964622	20200625_200000.flac	Yat1	2020	6	25	20	0	sp46	Common Song	present
84964625	20200615_030000.flac	Yat1	2020	6	15	3	0	sp46	Common Song	present
84964643	20200316_060000.flac	Yat1	2020	3	16	6	0	sp46	Common Song	not present
84964651	20200403_190000.flac	Yat1	2020	4	3	19	0	sp46	Common Song	present
84964652	20200625_203000.flac	Yat1	2020	6	25	20	30	sp46	Common Song	present
84964653	20200302_183000.flac	Yat1	2020	3	2	18	30	sp46	Common Song	present
84964672	20200316_063000.flac	Yat1	2020	3	16	6	30	sp46	Common Song	not present
84964679	20200302_190000.flac	Yat1	2020	3	2	19	0	sp46	Common Song	present
84964682	20200428_190000.flac	Yat1	2020	4	28	19	0	sp46	Common Song	present
84964688	20200717_223000.flac	Yat1	2020	7	17	22	30	sp46	Common Song	present
84964691	20200403_193000.flac	Yat1	2020	4	3	19	30	sp46	Common Song	present
84964704	20200625_210000.flac	Yat1	2020	6	25	21	0	sp46	Common Song	present
84964705	20200818_063000.flac	Yat1	2020	8	18	6	30	sp46	Common Song	not present
84964721	20200410_060000.flac	Yat1	2020	4	10	6	0	sp46	Common Song	not present
84964729	20200717_230000.flac	Yat1	2020	7	17	23	0	sp46	Common Song	present
84964735	20200316_073000.flac	Yat1	2020	3	16	7	30	sp46	Common Song	not present
84964736	20200625_213000.flac	Yat1	2020	6	25	21	30	sp46	Common Song	present
84964738	20200818_070000.flac	Yat1	2020	8	18	7	0	sp46	Common Song	not present
84964752	20200403_203000.flac	Yat1	2020	4	3	20	30	sp46	Common Song	present
84964758	20200410_063000.flac	Yat1	2020	4	10	6	30	sp46	Common Song	not present
84964765	20200302_203000.flac	Yat1	2020	3	2	20	30	sp46	Common Song	present
84964766	20200625_220000.flac	Yat1	2020	6	25	22	0	sp46	Common Song	present
84964792	20200302_210000.flac	Yat1	2020	3	2	21	0	sp46	Common Song	present
84964794	20200625_223000.flac	Yat1	2020	6	25	22	30	sp46	Common Song	present
84964809	20200403_213000.flac	Yat1	2020	4	3	21	30	sp46	Common Song	present
84964816	20200718_003000.flac	Yat1	2020	7	18	0	30	sp46	Common Song	present
84964831	20200818_083000.flac	Yat1	2020	8	18	8	30	sp46	Common Song	not present
84964842	20200718_010000.flac	Yat1	2020	7	18	1	0	sp46	Common Song	present
84964845	20200302_220000.flac	Yat1	2020	3	2	22	0	sp46	Common Song	present
84964872	20200403_223000.flac	Yat1	2020	4	3	22	30	sp46	Common Song	present
84964874	20200322_183000.flac	Yat1	2020	3	22	18	30	sp46	Common Song	present
84964886	20200621_080000.flac	Yat1	2020	6	21	8	0	sp46	Common Song	not present
84964889	20200626_000000.flac	Yat1	2020	6	26	0	0	sp46	Common Song	present
84964891	20200422_190000.flac	Yat1	2020	4	22	19	0	sp46	Common Song	present
84964903	20200302_230000.flac	Yat1	2020	3	2	23	0	sp46	Common Song	present
84964906	20200316_103000.flac	Yat1	2020	3	16	10	30	sp46	Common Song	not present
84964915	20200718_020000.flac	Yat1	2020	7	18	2	0	sp46	Common Song	present
84964918	20200328_190000.flac	Yat1	2020	3	28	19	0	sp46	Common Song	present
84964921	20200403_230000.flac	Yat1	2020	4	3	23	0	sp46	Common Song	present
84964925	20200422_193000.flac	Yat1	2020	4	22	19	30	sp46	Common Song	present
84964940	20200615_080000.flac	Yat1	2020	6	15	8	0	sp46	Common Song	not present
84964941	20200302_233000.flac	Yat1	2020	3	2	23	30	sp46	Common Song	present
84964949	20201013_153000.flac	Yat1	2020	10	13	15	30	sp46	Common Song	not present
84964951	20200718_023000.flac	Yat1	2020	7	18	2	30	sp46	Common Song	present
84964952	20201007_100000.flac	Yat1	2020	10	7	10	0	sp46	Common Song	not present
84964953	20200403_233000.flac	Yat1	2020	4	3	23	30	sp46	Common Song	present
84964965	20200422_200000.flac	Yat1	2020	4	22	20	0	sp46	Common Song	present
84964967	20200322_200000.flac	Yat1	2020	3	22	20	0	sp46	Common Song	present
84964974	20200303_000000.flac	Yat1	2020	3	3	0	0	sp46	Common Song	present
84964975	20200615_083000.flac	Yat1	2020	6	15	8	30	sp46	Common Song	not present
84964978	20200626_013000.flac	Yat1	2020	6	26	1	30	sp46	Common Song	present
84964981	20200316_113000.flac	Yat1	2020	3	16	11	30	sp46	Common Song	not present
84964988	20200328_200000.flac	Yat1	2020	3	28	20	0	sp46	Common Song	present
84964989	20200630_200000.flac	Yat1	2020	6	30	20	0	sp46	Common Song	present
84964995	20200404_000000.flac	Yat1	2020	4	4	0	0	sp46	Common Song	present
84964998	20200322_203000.flac	Yat1	2020	3	22	20	30	sp46	Common Song	present
84965006	20200422_203000.flac	Yat1	2020	4	22	20	30	sp46	Common Song	present
84965013	20200730_190000.flac	Yat1	2020	7	30	19	0	sp46	Common Song	present
84965023	20200328_203000.flac	Yat1	2020	3	28	20	30	sp46	Common Song	present
84965026	20200630_203000.flac	Yat1	2020	6	30	20	30	sp46	Common Song	present
84965032	20200404_003000.flac	Yat1	2020	4	4	0	30	sp46	Common Song	present
84965036	20200322_210000.flac	Yat1	2020	3	22	21	0	sp46	Common Song	present
84965039	20200303_010000.flac	Yat1	2020	3	3	1	0	sp46	Common Song	present
84965040	20200422_210000.flac	Yat1	2020	4	22	21	0	sp46	Common Song	present
84965044	20200730_193000.flac	Yat1	2020	7	30	19	30	sp46	Common Song	present
84965047	20200716_190000.flac	Yat1	2020	7	16	19	0	sp46	Common Song	present
84965065	20200322_213000.flac	Yat1	2020	3	22	21	30	sp46	Common Song	present
84965073	20200303_013000.flac	Yat1	2020	3	3	1	30	sp46	Common Song	present
84965076	20200422_213000.flac	Yat1	2020	4	22	21	30	sp46	Common Song	present
84965078	20200730_200000.flac	Yat1	2020	7	30	20	0	sp46	Common Song	present
84965083	20200716_193000.flac	Yat1	2020	7	16	19	30	sp46	Common Song	present
84965091	20200328_213000.flac	Yat1	2020	3	28	21	30	sp46	Common Song	present
84965097	20200322_220000.flac	Yat1	2020	3	22	22	0	sp46	Common Song	present
84965102	20200404_013000.flac	Yat1	2020	4	4	1	30	sp46	Common Song	not present
84965105	20200303_020000.flac	Yat1	2020	3	3	2	0	sp46	Common Song	present
84965110	20200730_203000.flac	Yat1	2020	7	30	20	30	sp46	Common Song	present
84965124	20200328_220000.flac	Yat1	2020	3	28	22	0	sp46	Common Song	present
84965126	20200716_200000.flac	Yat1	2020	7	16	20	0	sp46	Common Song	present
84965128	20201013_180000.flac	Yat1	2020	10	13	18	0	sp46	Common Song	present
84965129	20200322_223000.flac	Yat1	2020	3	22	22	30	sp46	Common Song	present
84965135	20200404_020000.flac	Yat1	2020	4	4	2	0	sp46	Common Song	present
84965137	20200710_200000.flac	Yat1	2020	7	10	20	0	sp46	Common Song	present
84965140	20200730_210000.flac	Yat1	2020	7	30	21	0	sp46	Common Song	present
84965156	20200328_223000.flac	Yat1	2020	3	28	22	30	sp46	Common Song	present
84965157	20200718_053000.flac	Yat1	2020	7	18	5	30	sp46	Common Song	not present
84965159	20200322_230000.flac	Yat1	2020	3	22	23	0	sp46	Common Song	present
84965166	20200303_030000.flac	Yat1	2020	3	3	3	0	sp46	Common Song	present
84965173	20200404_023000.flac	Yat1	2020	4	4	2	30	sp46	Common Song	present
84965191	20200322_233000.flac	Yat1	2020	3	22	23	30	sp46	Common Song	present
84965195	20200710_210000.flac	Yat1	2020	7	10	21	0	sp46	Common Song	present
84965204	20200404_030000.flac	Yat1	2020	4	4	3	0	sp46	Common Song	present
84965207	20201013_190000.flac	Yat1	2020	10	13	19	0	sp46	Common Song	present
84965218	20200328_233000.flac	Yat1	2020	3	28	23	30	sp46	Common Song	present
84965234	20200404_033000.flac	Yat1	2020	4	4	3	30	sp46	Common Song	present
84965239	20200716_213000.flac	Yat1	2020	7	16	21	30	sp46	Common Song	present
84965243	20201013_193000.flac	Yat1	2020	10	13	19	30	sp46	Common Song	present
84965247	20200323_003000.flac	Yat1	2020	3	23	0	30	sp46	Common Song	present
84965252	20200329_000000.flac	Yat1	2020	3	29	0	0	sp46	Common Song	present
84965254	20200806_060000.flac	Yat1	2020	8	6	6	0	sp46	Common Song	not present
84965269	20200404_040000.flac	Yat1	2020	4	4	4	0	sp46	Common Song	present
84965276	20200716_220000.flac	Yat1	2020	7	16	22	0	sp46	Common Song	present
84965277	20201013_200000.flac	Yat1	2020	10	13	20	0	sp46	Common Song	present
84965286	20200812_073000.flac	Yat1	2020	8	12	7	30	sp46	Common Song	not present
84965289	20200329_003000.flac	Yat1	2020	3	29	0	30	sp46	Common Song	present
84965305	20200416_180000.flac	Yat1	2020	4	16	18	0	sp46	Common Song	present
84965309	20200731_000000.flac	Yat1	2020	7	31	0	0	sp46	Common Song	present
84965315	20201013_203000.flac	Yat1	2020	10	13	20	30	sp46	Common Song	present
84965320	20200329_010000.flac	Yat1	2020	3	29	1	0	sp46	Common Song	present
84965326	20200718_080000.flac	Yat1	2020	7	18	8	0	sp46	Common Song	not present
84965343	20200626_073000.flac	Yat1	2020	6	26	7	30	sp46	Common Song	not present
84965350	20200423_000000.flac	Yat1	2020	4	23	0	0	sp46	Common Song	present
84965352	20200812_083000.flac	Yat1	2020	8	12	8	30	sp46	Common Song	not present
84965356	20200718_083000.flac	Yat1	2020	7	18	8	30	sp46	Common Song	not present
84965357	20200329_013000.flac	Yat1	2020	3	29	1	30	sp46	Common Song	present
84965371	20200416_190000.flac	Yat1	2020	4	16	19	0	sp46	Common Song	present
84965377	20200626_080000.flac	Yat1	2020	6	26	8	0	sp46	Common Song	not present
84965389	20200718_090000.flac	Yat1	2020	7	18	9	0	sp46	Common Song	not present
84965393	20200812_090000.flac	Yat1	2020	8	12	9	0	sp46	Common Song	not present
84965405	20200806_090000.flac	Yat1	2020	8	6	9	0	sp46	Common Song	not present
84965406	20200626_083000.flac	Yat1	2020	6	26	8	30	sp46	Common Song	not present
84965419	20200615_153000.flac	Yat1	2020	6	15	15	30	sp46	Common Song	not present
84965421	20200423_010000.flac	Yat1	2020	4	23	1	0	sp46	Common Song	present
84965425	20200812_093000.flac	Yat1	2020	8	12	9	30	sp46	Common Song	not present
84965437	20200416_200000.flac	Yat1	2020	4	16	20	0	sp46	Common Song	present
84965462	20200416_203000.flac	Yat1	2020	4	16	20	30	sp46	Common Song	present
84965465	20201015_223000.flac	Yat1	2020	10	15	22	30	sp46	Common Song	present
84965471	20200731_030000.flac	Yat1	2020	7	31	3	0	sp46	Common Song	present
84965478	20200410_183000.flac	Yat1	2020	4	10	18	30	sp46	Common Song	present
84965491	20200724_200000.flac	Yat1	2020	7	24	20	0	sp46	Common Song	present
84965524	20200416_213000.flac	Yat1	2020	4	16	21	30	sp46	Common Song	present
84965527	20200423_023000.flac	Yat1	2020	4	23	2	30	sp46	Common Song	present
84965528	20201007_183000.flac	Yat1	2020	10	7	18	30	sp46	Common Song	present
84965529	20200731_040000.flac	Yat1	2020	7	31	4	0	sp46	Common Song	present
84965540	20200410_193000.flac	Yat1	2020	4	10	19	30	sp46	Common Song	present
84965544	20200818_193000.flac	Yat1	2020	8	18	19	30	sp46	Common Song	present
84965554	20200316_183000.flac	Yat1	2020	3	16	18	30	sp46	Common Song	present
84965561	20200416_220000.flac	Yat1	2020	4	16	22	0	sp46	Common Song	present
84965566	20200621_190000.flac	Yat1	2020	6	21	19	0	sp46	Common Song	present
84965575	20200818_200000.flac	Yat1	2020	8	18	20	0	sp46	Common Song	present
84965576	20200410_200000.flac	Yat1	2020	4	10	20	0	sp46	Common Song	present
84965583	20200806_120000.flac	Yat1	2020	8	6	12	0	sp46	Common Song	not present
84965587	20201007_193000.flac	Yat1	2020	10	7	19	30	sp46	Common Song	present
84965597	20200416_223000.flac	Yat1	2020	4	16	22	30	sp46	Common Song	present
84965600	20200621_193000.flac	Yat1	2020	6	21	19	30	sp46	Common Song	present
84965606	20200818_203000.flac	Yat1	2020	8	18	20	30	sp46	Common Song	present
84965609	20200410_203000.flac	Yat1	2020	4	10	20	30	sp46	Common Song	present
84965618	20200615_190000.flac	Yat1	2020	6	15	19	0	sp46	Common Song	present
84965619	20200404_100000.flac	Yat1	2020	4	4	10	0	sp46	Common Song	not present
84965622	20201007_200000.flac	Yat1	2020	10	7	20	0	sp46	Common Song	present
84965632	20200316_193000.flac	Yat1	2020	3	16	19	30	sp46	Common Song	present
84965634	20200416_230000.flac	Yat1	2020	4	16	23	0	sp46	Common Song	present
84965636	20200621_200000.flac	Yat1	2020	6	21	20	0	sp46	Common Song	present
84965640	20200818_210000.flac	Yat1	2020	8	18	21	0	sp46	Common Song	present
84965648	20200731_060000.flac	Yat1	2020	7	31	6	0	sp46	Common Song	not present
84965649	20201007_203000.flac	Yat1	2020	10	7	20	30	sp46	Common Song	present
84965657	20200615_193000.flac	Yat1	2020	6	15	19	30	sp46	Common Song	present
84965660	20200316_200000.flac	Yat1	2020	3	16	20	0	sp46	Common Song	present
84965669	20200416_233000.flac	Yat1	2020	4	16	23	30	sp46	Common Song	present
84965676	20200818_213000.flac	Yat1	2020	8	18	21	30	sp46	Common Song	present
84965683	20201007_210000.flac	Yat1	2020	10	7	21	0	sp46	Common Song	present
84965689	20200615_200000.flac	Yat1	2020	6	15	20	0	sp46	Common Song	present
84965693	20200621_210000.flac	Yat1	2020	6	21	21	0	sp46	Common Song	present
84965699	20200323_083000.flac	Yat1	2020	3	23	8	30	sp46	Common Song	not present
84965709	20200417_000000.flac	Yat1	2020	4	17	0	0	sp46	Common Song	present
84965710	20200316_203000.flac	Yat1	2020	3	16	20	30	sp46	Common Song	present
84965714	20201007_213000.flac	Yat1	2020	10	7	21	30	sp46	Common Song	present
84965715	20200818_220000.flac	Yat1	2020	8	18	22	0	sp46	Common Song	present
84965723	20200615_203000.flac	Yat1	2020	6	15	20	30	sp46	Common Song	present
84965735	20200711_060000.flac	Yat1	2020	7	11	6	0	sp46	Common Song	not present
84965737	20200329_073000.flac	Yat1	2020	3	29	7	30	sp46	Common Song	not present
84965740	20200621_213000.flac	Yat1	2020	6	21	21	30	sp46	Common Song	present
84965743	20200417_003000.flac	Yat1	2020	4	17	0	30	sp46	Common Song	present
84965746	20200717_053000.flac	Yat1	2020	7	17	5	30	sp46	Common Song	not present
84965747	20200818_223000.flac	Yat1	2020	8	18	22	30	sp46	Common Song	present
84965757	20200615_210000.flac	Yat1	2020	6	15	21	0	sp46	Common Song	present
84965770	20200621_220000.flac	Yat1	2020	6	21	22	0	sp46	Common Song	present
84965783	20200615_213000.flac	Yat1	2020	6	15	21	30	sp46	Common Song	present
84965784	20200417_010000.flac	Yat1	2020	4	17	1	0	sp46	Common Song	present
84965786	20201016_200000.flac	Yat1	2020	10	16	20	0	sp46	Common Song	present
84965790	20200711_070000.flac	Yat1	2020	7	11	7	0	sp46	Common Song	not present
84965802	20200329_083000.flac	Yat1	2020	3	29	8	30	sp46	Common Song	not present
84965814	20201016_203000.flac	Yat1	2020	10	16	20	30	sp46	Common Song	present
84965815	20200621_223000.flac	Yat1	2020	6	21	22	30	sp46	Common Song	present
84965816	20200615_220000.flac	Yat1	2020	6	15	22	0	sp46	Common Song	present
84965820	20200316_220000.flac	Yat1	2020	3	16	22	0	sp46	Common Song	present
84965824	20200417_013000.flac	Yat1	2020	4	17	1	30	sp46	Common Song	present
84965844	20200711_080000.flac	Yat1	2020	7	11	8	0	sp46	Common Song	not present
84965846	20201007_223000.flac	Yat1	2020	10	7	22	30	sp46	Common Song	present
84965849	20200423_073000.flac	Yat1	2020	4	23	7	30	sp46	Common Song	not present
84965850	20201016_210000.flac	Yat1	2020	10	16	21	0	sp46	Common Song	present
84965851	20200812_163000.flac	Yat1	2020	8	12	16	30	sp46	Common Song	not present
84965852	20200615_223000.flac	Yat1	2020	6	15	22	30	sp46	Common Song	present
84965857	20200819_000000.flac	Yat1	2020	8	19	0	0	sp46	Common Song	present
84965875	20200621_233000.flac	Yat1	2020	6	21	23	30	sp46	Common Song	present
84965876	20201007_230000.flac	Yat1	2020	10	7	23	0	sp46	Common Song	present
84965877	20200731_100000.flac	Yat1	2020	7	31	10	0	sp46	Common Song	not present
84965889	20200819_003000.flac	Yat1	2020	8	19	0	30	sp46	Common Song	present
84965893	20200316_230000.flac	Yat1	2020	3	16	23	0	sp46	Common Song	present
84965903	20200701_103000.flac	Yat1	2020	7	1	10	30	sp46	Common Song	not present
84965908	20201007_233000.flac	Yat1	2020	10	7	23	30	sp46	Common Song	present
84965910	20200622_000000.flac	Yat1	2020	6	22	0	0	sp46	Common Song	present
84965912	20201016_220000.flac	Yat1	2020	10	16	22	0	sp46	Common Song	present
84965917	20200731_103000.flac	Yat1	2020	7	31	10	30	sp46	Common Song	not present
84965918	20200615_233000.flac	Yat1	2020	6	15	23	30	sp46	Common Song	present
84965923	20200417_030000.flac	Yat1	2020	4	17	3	0	sp46	Common Song	present
84965935	20200717_083000.flac	Yat1	2020	7	17	8	30	sp46	Common Song	not present
84965943	20201016_223000.flac	Yat1	2020	10	16	22	30	sp46	Common Song	present
84965945	20200616_000000.flac	Yat1	2020	6	16	0	0	sp46	Common Song	present
84965946	20201008_000000.flac	Yat1	2020	10	8	0	0	sp46	Common Song	present
84965949	20200622_003000.flac	Yat1	2020	6	22	0	30	sp46	Common Song	present
84965951	20200317_000000.flac	Yat1	2020	3	17	0	0	sp46	Common Song	present
84965958	20200404_153000.flac	Yat1	2020	4	4	15	30	sp46	Common Song	not present
84965967	20200711_100000.flac	Yat1	2020	7	11	10	0	sp46	Common Song	not present
84965973	20200806_183000.flac	Yat1	2020	8	6	18	30	sp46	Common Song	present
84965980	20201008_003000.flac	Yat1	2020	10	8	0	30	sp46	Common Song	present
84965981	20200616_003000.flac	Yat1	2020	6	16	0	30	sp46	Common Song	present
84965982	20201016_230000.flac	Yat1	2020	10	16	23	0	sp46	Common Song	present
84965983	20200622_010000.flac	Yat1	2020	6	22	1	0	sp46	Common Song	present
84965986	20200317_003000.flac	Yat1	2020	3	17	0	30	sp46	Common Song	present
84966002	20200806_190000.flac	Yat1	2020	8	6	19	0	sp46	Common Song	present
84966011	20200616_010000.flac	Yat1	2020	6	16	1	0	sp46	Common Song	present
84966014	20200622_013000.flac	Yat1	2020	6	22	1	30	sp46	Common Song	present
84966016	20201016_233000.flac	Yat1	2020	10	16	23	30	sp46	Common Song	present
84966019	20200423_100000.flac	Yat1	2020	4	23	10	0	sp46	Common Song	not present
84966023	20200626_193000.flac	Yat1	2020	6	26	19	30	sp46	Common Song	present
84966026	20200317_010000.flac	Yat1	2020	3	17	1	0	sp46	Common Song	present
84966034	20200731_123000.flac	Yat1	2020	7	31	12	30	sp46	Common Song	not present
84966043	20200616_013000.flac	Yat1	2020	6	16	1	30	sp46	Common Song	present
84966047	20200828_213000.flac	Yat1	2020	8	28	21	30	sp46	Common Song	present
84966050	20200812_193000.flac	Yat1	2020	8	12	19	30	sp46	Common Song	present
84966052	20200622_020000.flac	Yat1	2020	6	22	2	0	sp46	Common Song	present
84966053	20200718_193000.flac	Yat1	2020	7	18	19	30	sp46	Common Song	present
84966058	20201017_000000.flac	Yat1	2020	10	17	0	0	sp46	Common Song	present
84966059	20200317_013000.flac	Yat1	2020	3	17	1	30	sp46	Common Song	present
84966071	20200806_200000.flac	Yat1	2020	8	6	20	0	sp46	Common Song	present
84966081	20200616_020000.flac	Yat1	2020	6	16	2	0	sp46	Common Song	present
84966083	20200622_023000.flac	Yat1	2020	6	22	2	30	sp46	Common Song	present
84966086	20200718_200000.flac	Yat1	2020	7	18	20	0	sp46	Common Song	present
84966110	20200616_023000.flac	Yat1	2020	6	16	2	30	sp46	Common Song	present
84966111	20200622_030000.flac	Yat1	2020	6	22	3	0	sp46	Common Song	present
84966113	20200411_050000.flac	Yat1	2020	4	11	5	0	sp46	Common Song	not present
84966118	20201017_010000.flac	Yat1	2020	10	17	1	0	sp46	Common Song	present
84966129	20201008_030000.flac	Yat1	2020	10	8	3	0	sp46	Common Song	present
84966138	20200616_030000.flac	Yat1	2020	6	16	3	0	sp46	Common Song	present
84966142	20200622_033000.flac	Yat1	2020	6	22	3	30	sp46	Common Song	present
84966167	20200616_033000.flac	Yat1	2020	6	16	3	30	sp46	Common Song	present
84966168	20200411_060000.flac	Yat1	2020	4	11	6	0	sp46	Common Song	not present
84966182	20201017_020000.flac	Yat1	2020	10	17	2	0	sp46	Common Song	present
84966188	20200417_073000.flac	Yat1	2020	4	17	7	30	sp46	Common Song	not present
84966203	20200404_193000.flac	Yat1	2020	4	4	19	30	sp46	Common Song	present
84966209	20200718_220000.flac	Yat1	2020	7	18	22	0	sp46	Common Song	present
84966215	20200725_080000.flac	Yat1	2020	7	25	8	0	sp46	Common Song	not present
84966217	20200828_183000.flac	Yat1	2020	8	28	18	30	sp46	Common Song	present
84966231	20200423_133000.flac	Yat1	2020	4	23	13	30	sp46	Common Song	not present
84966233	20200411_070000.flac	Yat1	2020	4	11	7	0	sp46	Common Song	not present
84966240	20200404_200000.flac	Yat1	2020	4	4	20	0	sp46	Common Song	present
84966262	20200411_073000.flac	Yat1	2020	4	11	7	30	sp46	Common Song	not present
84966270	20200819_063000.flac	Yat1	2020	8	19	6	30	sp46	Common Song	not present
84966273	20200304_003000.flac	Yat1	2020	3	4	0	30	sp46	Common Song	present
84966278	20200718_230000.flac	Yat1	2020	7	18	23	0	sp46	Common Song	present
84966283	20200616_053000.flac	Yat1	2020	6	16	5	30	sp46	Common Song	not present
84966295	20201008_060000.flac	Yat1	2020	10	8	6	0	sp46	Common Song	not present
84966298	20200717_140000.flac	Yat1	2020	7	17	14	0	sp46	Common Song	not present
84966312	20200828_200000.flac	Yat1	2020	8	28	20	0	sp46	Common Song	present
84966319	20200317_060000.flac	Yat1	2020	3	17	6	0	sp46	Common Song	not present
84966329	20200304_013000.flac	Yat1	2020	3	4	1	30	sp46	Common Song	present
84966332	20201008_063000.flac	Yat1	2020	10	8	6	30	sp46	Common Song	not present
84966335	20200719_000000.flac	Yat1	2020	7	19	0	0	sp46	Common Song	not present
84966345	20200616_063000.flac	Yat1	2020	6	16	6	30	sp46	Common Song	not present
84966360	20200717_150000.flac	Yat1	2020	7	17	15	0	sp46	Common Song	not present
84966362	20201008_070000.flac	Yat1	2020	10	8	7	0	sp46	Common Song	not present
84966365	20200304_020000.flac	Yat1	2020	3	4	2	0	sp46	Common Song	present
84966373	20200323_203000.flac	Yat1	2020	3	23	20	30	sp46	Common Song	present
84966376	20200616_070000.flac	Yat1	2020	6	16	7	0	sp46	Common Song	not present
84966379	20200731_183000.flac	Yat1	2020	7	31	18	30	sp46	Common Song	present
84966389	20200317_070000.flac	Yat1	2020	3	17	7	0	sp46	Common Song	not present
84966401	20200411_100000.flac	Yat1	2020	4	11	10	0	sp46	Common Song	not present
84966405	20201017_060000.flac	Yat1	2020	10	17	6	0	sp46	Common Song	not present
84966407	20200323_210000.flac	Yat1	2020	3	23	21	0	sp46	Common Song	present
84966410	20200731_190000.flac	Yat1	2020	7	31	19	0	sp46	Common Song	present
84966440	20200329_193000.flac	Yat1	2020	3	29	19	30	sp46	Common Song	present
84966445	20200731_193000.flac	Yat1	2020	7	31	19	30	sp46	Common Song	present
84966449	20200622_083000.flac	Yat1	2020	6	22	8	30	sp46	Common Song	not present
84966450	20200819_093000.flac	Yat1	2020	8	19	9	30	sp46	Common Song	not present
84966471	20200616_083000.flac	Yat1	2020	6	16	8	30	sp46	Common Song	not present
84966477	20200329_200000.flac	Yat1	2020	3	29	20	0	sp46	Common Song	present
84966486	20200622_090000.flac	Yat1	2020	6	22	9	0	sp46	Common Song	not present
84966490	20200323_223000.flac	Yat1	2020	3	23	22	30	sp46	Common Song	present
84966509	20200329_203000.flac	Yat1	2020	3	29	20	30	sp46	Common Song	present
84966529	20200423_190000.flac	Yat1	2020	4	23	19	0	sp46	Common Song	present
84966530	20200711_200000.flac	Yat1	2020	7	11	20	0	sp46	Common Song	present
84966533	20200317_093000.flac	Yat1	2020	3	17	9	30	sp46	Common Song	not present
84966534	20200411_123000.flac	Yat1	2020	4	11	12	30	sp46	Common Song	not present
84966544	20200622_100000.flac	Yat1	2020	6	22	10	0	sp46	Common Song	not present
84966545	20200329_210000.flac	Yat1	2020	3	29	21	0	sp46	Common Song	present
84966553	20200304_063000.flac	Yat1	2020	3	4	6	30	sp46	Common Song	not present
84966565	20200423_200000.flac	Yat1	2020	4	23	20	0	sp46	Common Song	present
84966574	20200329_213000.flac	Yat1	2020	3	29	21	30	sp46	Common Song	present
84966582	20200304_070000.flac	Yat1	2020	3	4	7	0	sp46	Common Song	not present
84966591	20200616_103000.flac	Yat1	2020	6	16	10	30	sp46	Common Song	not present
84966595	20200423_203000.flac	Yat1	2020	4	23	20	30	sp46	Common Song	present
84966612	20200324_003000.flac	Yat1	2020	3	24	0	30	sp46	Common Song	present
84966614	20200304_080000.flac	Yat1	2020	3	4	8	0	sp46	Common Song	not present
84966626	20200423_210000.flac	Yat1	2020	4	23	21	0	sp46	Common Song	present
84966636	20200405_030000.flac	Yat1	2020	4	5	3	0	sp46	Common Song	present
84966637	20200317_110000.flac	Yat1	2020	3	17	11	0	sp46	Common Song	not present
84966641	20200731_230000.flac	Yat1	2020	7	31	23	0	sp46	Common Song	present
84966644	20200329_223000.flac	Yat1	2020	3	29	22	30	sp46	Common Song	present
84966651	20200711_220000.flac	Yat1	2020	7	11	22	0	sp46	Common Song	present
84966662	20200423_213000.flac	Yat1	2020	4	23	21	30	sp46	Common Song	present
84966665	20200622_120000.flac	Yat1	2020	6	22	12	0	sp46	Common Song	not present
84966670	20200405_033000.flac	Yat1	2020	4	5	3	30	sp46	Common Song	present
84966671	20200329_230000.flac	Yat1	2020	3	29	23	0	sp46	Common Song	present
84966691	20200423_220000.flac	Yat1	2020	4	23	22	0	sp46	Common Song	present
84966692	20200807_070000.flac	Yat1	2020	8	7	7	0	sp46	Common Song	not present
84966702	20200329_233000.flac	Yat1	2020	3	29	23	30	sp46	Common Song	present
84966718	20200705_073000.flac	Yat1	2020	7	5	7	30	sp46	Common Song	not present
84966724	20200330_000000.flac	Yat1	2020	3	30	0	0	sp46	Common Song	present
84966750	20200719_073000.flac	Yat1	2020	7	19	7	30	sp46	Common Song	not present
84966751	20200423_230000.flac	Yat1	2020	4	23	23	0	sp46	Common Song	present
84966753	20200330_003000.flac	Yat1	2020	3	30	0	30	sp46	Common Song	present
84966756	20200813_073000.flac	Yat1	2020	8	13	7	30	sp46	Common Song	not present
84966776	20201013_220000.flac	Yat1	2020	10	13	22	0	sp46	Common Song	present
84966780	20200330_010000.flac	Yat1	2020	3	30	1	0	sp46	Common Song	present
84966792	20200705_090000.flac	Yat1	2020	7	5	9	0	sp46	Common Song	not present
84966799	20201013_223000.flac	Yat1	2020	10	13	22	30	sp46	Common Song	present
84966806	20200330_013000.flac	Yat1	2020	3	30	1	30	sp46	Common Song	present
84966808	20200324_043000.flac	Yat1	2020	3	24	4	30	sp46	Common Song	not present
84966811	20200405_060000.flac	Yat1	2020	4	5	6	0	sp46	Common Song	not present
84966825	20201013_233000.flac	Yat1	2020	10	13	23	30	sp46	Common Song	present
84966829	20200423_193000.flac	Yat1	2020	4	23	19	30	sp46	Common Song	present
84966831	20200330_020000.flac	Yat1	2020	3	30	2	0	sp46	Common Song	present
84966847	20201014_000000.flac	Yat1	2020	10	14	0	0	sp46	Common Song	present
84966852	20200330_023000.flac	Yat1	2020	3	30	2	30	sp46	Common Song	present
84966862	20200324_060000.flac	Yat1	2020	3	24	6	0	sp46	Common Song	not present
84966864	20200719_100000.flac	Yat1	2020	7	19	10	0	sp46	Common Song	not present
84966865	20200417_200000.flac	Yat1	2020	4	17	20	0	sp46	Common Song	present
84966867	20200828_070000.flac	Yat1	2020	8	28	7	0	sp46	Common Song	not present
84966874	20200424_003000.flac	Yat1	2020	4	24	0	30	sp46	Common Song	present
84966876	20200330_030000.flac	Yat1	2020	3	30	3	0	sp46	Common Song	present
84966888	20200417_203000.flac	Yat1	2020	4	17	20	30	sp46	Common Song	present
84966894	20200424_010000.flac	Yat1	2020	4	24	1	0	sp46	Common Song	present
84966900	20200330_033000.flac	Yat1	2020	3	30	3	30	sp46	Common Song	present
84966905	20200411_200000.flac	Yat1	2020	4	11	20	0	sp46	Common Song	present
84966909	20200417_210000.flac	Yat1	2020	4	17	21	0	sp46	Common Song	present
84966925	20200330_040000.flac	Yat1	2020	3	30	4	0	sp46	Common Song	present
84966927	20200417_213000.flac	Yat1	2020	4	17	21	30	sp46	Common Song	present
84966929	20200424_020000.flac	Yat1	2020	4	24	2	0	sp46	Common Song	present
84966944	20200801_060000.flac	Yat1	2020	8	1	6	0	sp46	Common Song	not present
84966947	20200417_220000.flac	Yat1	2020	4	17	22	0	sp46	Common Song	present
84966964	20200616_190000.flac	Yat1	2020	6	16	19	0	sp46	Common Song	present
84966965	20200424_030000.flac	Yat1	2020	4	24	3	0	sp46	Common Song	present
84966972	20200317_190000.flac	Yat1	2020	3	17	19	0	sp46	Common Song	present
84966978	20200417_230000.flac	Yat1	2020	4	17	23	0	sp46	Common Song	present
84966981	20200616_193000.flac	Yat1	2020	6	16	19	30	sp46	Common Song	present
84966994	20200417_233000.flac	Yat1	2020	4	17	23	30	sp46	Common Song	present
84966998	20201008_203000.flac	Yat1	2020	10	8	20	30	sp46	Common Song	present
84966999	20200304_183000.flac	Yat1	2020	3	4	18	30	sp46	Common Song	present
84967005	20200622_200000.flac	Yat1	2020	6	22	20	0	sp46	Common Song	present
84967007	20200702_080000.flac	Yat1	2020	7	2	8	0	sp46	Common Song	not present
84967009	20200801_080000.flac	Yat1	2020	8	1	8	0	sp46	Common Song	not present
84967012	20200616_203000.flac	Yat1	2020	6	16	20	30	sp46	Common Song	present
84967014	20200418_000000.flac	Yat1	2020	4	18	0	0	sp46	Common Song	present
84967021	20200317_203000.flac	Yat1	2020	3	17	20	30	sp46	Common Song	present
84967022	20200324_110000.flac	Yat1	2020	3	24	11	0	sp46	Common Song	not present
84967024	20200412_000000.flac	Yat1	2020	4	12	0	0	sp46	Common Song	present
84967027	20200622_203000.flac	Yat1	2020	6	22	20	30	sp46	Common Song	present
84967031	20200418_003000.flac	Yat1	2020	4	18	0	30	sp46	Common Song	present
84967034	20200304_193000.flac	Yat1	2020	3	4	19	30	sp46	Common Song	present
84967038	20200317_210000.flac	Yat1	2020	3	17	21	0	sp46	Common Song	present
84967041	20201014_060000.flac	Yat1	2020	10	14	6	0	sp46	Common Song	not present
84967050	20200828_003000.flac	Yat1	2020	8	28	0	30	sp46	Common Song	present
84967053	20200330_080000.flac	Yat1	2020	3	30	8	0	sp46	Common Song	not present
84967058	20200622_213000.flac	Yat1	2020	6	22	21	30	sp46	Common Song	present
84967064	20200304_203000.flac	Yat1	2020	3	4	20	30	sp46	Common Song	present
84967065	20200424_060000.flac	Yat1	2020	4	24	6	0	sp46	Common Song	not present
84967068	20200317_220000.flac	Yat1	2020	3	17	22	0	sp46	Common Song	present
84967074	20201014_070000.flac	Yat1	2020	10	14	7	0	sp46	Common Song	not present
84967075	20200622_220000.flac	Yat1	2020	6	22	22	0	sp46	Common Song	present
84967080	20200616_223000.flac	Yat1	2020	6	16	22	30	sp46	Common Song	present
84967081	20200304_210000.flac	Yat1	2020	3	4	21	0	sp46	Common Song	present
84967082	20200330_093000.flac	Yat1	2020	3	30	9	30	sp46	Common Song	not present
84967084	20200424_063000.flac	Yat1	2020	4	24	6	30	sp46	Common Song	not present
84967089	20200317_223000.flac	Yat1	2020	3	17	22	30	sp46	Common Song	present
84967095	20200304_213000.flac	Yat1	2020	3	4	21	30	sp46	Common Song	present
84967105	20200828_023000.flac	Yat1	2020	8	28	2	30	sp46	Common Song	present
84967106	20200622_230000.flac	Yat1	2020	6	22	23	0	sp46	Common Song	present
84967110	20200712_110000.flac	Yat1	2020	7	12	11	0	sp46	Common Song	not present
84967111	20200304_220000.flac	Yat1	2020	3	4	22	0	sp46	Common Song	present
84967118	20200317_233000.flac	Yat1	2020	3	17	23	30	sp46	Common Song	not present
84967119	20200827_203000.flac	Yat1	2020	8	27	20	30	sp46	Common Song	present
84967120	20201014_083000.flac	Yat1	2020	10	14	8	30	sp46	Common Song	not present
84967124	20200304_223000.flac	Yat1	2020	3	4	22	30	sp46	Common Song	present
84967125	20200622_233000.flac	Yat1	2020	6	22	23	30	sp46	Common Song	present
84967129	20200705_193000.flac	Yat1	2020	7	5	19	30	sp46	Common Song	present
84967133	20200318_000000.flac	Yat1	2020	3	18	0	0	sp46	Common Song	present
84967134	20200827_210000.flac	Yat1	2020	8	27	21	0	sp46	Common Song	present
84967136	20200330_110000.flac	Yat1	2020	3	30	11	0	sp46	Common Song	not present
84967142	20200304_230000.flac	Yat1	2020	3	4	23	0	sp46	Common Song	present
84967143	20200705_200000.flac	Yat1	2020	7	5	20	0	sp46	Common Song	present
84967147	20201009_013000.flac	Yat1	2020	10	9	1	30	sp46	Common Song	present
84967149	20200719_190000.flac	Yat1	2020	7	19	19	0	sp46	Common Song	present
84967153	20200705_203000.flac	Yat1	2020	7	5	20	30	sp46	Common Song	present
84967154	20200304_233000.flac	Yat1	2020	3	4	23	30	sp46	Common Song	present
84967157	20200318_010000.flac	Yat1	2020	3	18	1	0	sp46	Common Song	present
84967163	20200705_210000.flac	Yat1	2020	7	5	21	0	sp46	Common Song	present
84967164	20200418_053000.flac	Yat1	2020	4	18	5	30	sp46	Common Song	not present
84967166	20200318_013000.flac	Yat1	2020	3	18	1	30	sp46	Common Song	present
84967167	20200827_223000.flac	Yat1	2020	8	27	22	30	sp46	Common Song	present
84967170	20200305_003000.flac	Yat1	2020	3	5	0	30	sp46	Common Song	present
84967173	20200418_060000.flac	Yat1	2020	4	18	6	0	sp46	Common Song	not present
84967174	20200705_213000.flac	Yat1	2020	7	5	21	30	sp46	Common Song	present
84967179	20200807_213000.flac	Yat1	2020	8	7	21	30	sp46	Common Song	present
84967180	20200705_220000.flac	Yat1	2020	7	5	22	0	sp46	Common Song	present
84967181	20200318_023000.flac	Yat1	2020	3	18	2	30	sp46	Common Song	not present
84967184	20200719_210000.flac	Yat1	2020	7	19	21	0	sp46	Common Song	present
84967185	20200705_223000.flac	Yat1	2020	7	5	22	30	sp46	Common Song	present
84967187	20200318_030000.flac	Yat1	2020	3	18	3	0	sp46	Common Song	not present
84967189	20200726_073000.flac	Yat1	2020	7	26	7	30	sp46	Common Song	not present
84967190	20200827_183000.flac	Yat1	2020	8	27	18	30	sp46	Common Song	present
84967191	20200424_113000.flac	Yat1	2020	4	24	11	30	sp46	Common Song	not present
84967193	20200405_190000.flac	Yat1	2020	4	5	19	0	sp46	Common Song	present
84967194	20200719_220000.flac	Yat1	2020	7	19	22	0	sp46	Common Song	present
84967195	20200705_233000.flac	Yat1	2020	7	5	23	30	sp46	Common Song	present
84967196	20200726_080000.flac	Yat1	2020	7	26	8	0	sp46	Common Song	not present
84967197	20200424_120000.flac	Yat1	2020	4	24	12	0	sp46	Common Song	not present
84967198	20200719_223000.flac	Yat1	2020	7	19	22	30	sp46	Common Song	present
84967200	20200726_083000.flac	Yat1	2020	7	26	8	30	sp46	Common Song	not present
84967201	20200405_200000.flac	Yat1	2020	4	5	20	0	sp46	Common Song	present
84967203	20200719_230000.flac	Yat1	2020	7	19	23	0	sp46	Common Song	present
84967205	20200719_233000.flac	Yat1	2020	7	19	23	30	sp46	Common Song	present
84967206	20200726_093000.flac	Yat1	2020	7	26	9	30	sp46	Common Song	not present
84967208	20200405_210000.flac	Yat1	2020	4	5	21	0	sp46	Common Song	present
84967209	20200324_203000.flac	Yat1	2020	3	24	20	30	sp46	Common Song	present
84967210	20200720_000000.flac	Yat1	2020	7	20	0	0	sp46	Common Song	present
84967211	20200318_060000.flac	Yat1	2020	3	18	6	0	sp46	Common Song	not present
84967212	20201009_070000.flac	Yat1	2020	10	9	7	0	sp46	Common Song	not present
84967214	20200814_003000.flac	Yat1	2020	8	14	0	30	sp46	Common Song	present
84967215	20200801_190000.flac	Yat1	2020	8	1	19	0	sp46	Common Song	present
84967217	20200726_103000.flac	Yat1	2020	7	26	10	30	sp46	Common Song	not present
84967218	20200720_003000.flac	Yat1	2020	7	20	0	30	sp46	Common Song	present
84967219	20200702_190000.flac	Yat1	2020	7	2	19	0	sp46	Common Song	present
84967220	20200324_213000.flac	Yat1	2020	3	24	21	30	sp46	Common Song	present
84967221	20200405_220000.flac	Yat1	2020	4	5	22	0	sp46	Common Song	present
84967222	20200623_063000.flac	Yat1	2020	6	23	6	30	sp46	Common Song	not present
84967223	20200712_190000.flac	Yat1	2020	7	12	19	0	sp46	Common Song	present
84967224	20200720_010000.flac	Yat1	2020	7	20	1	0	sp46	Common Song	present
84967226	20200702_193000.flac	Yat1	2020	7	2	19	30	sp46	Common Song	present
84967227	20200623_070000.flac	Yat1	2020	6	23	7	0	sp46	Common Song	not present
84967229	20200720_013000.flac	Yat1	2020	7	20	1	30	sp46	Common Song	present
84967230	20200702_200000.flac	Yat1	2020	7	2	20	0	sp46	Common Song	present
84967231	20200405_230000.flac	Yat1	2020	4	5	23	0	sp46	Common Song	present
84967232	20200712_200000.flac	Yat1	2020	7	12	20	0	sp46	Common Song	present
84967233	20200801_203000.flac	Yat1	2020	8	1	20	30	sp46	Common Song	present
84967234	20200623_073000.flac	Yat1	2020	6	23	7	30	sp46	Common Song	not present
84967235	20201009_090000.flac	Yat1	2020	10	9	9	0	sp46	Common Song	not present
84967237	20200720_020000.flac	Yat1	2020	7	20	2	0	sp46	Common Song	present
84967238	20200424_160000.flac	Yat1	2020	4	24	16	0	sp46	Common Song	not present
84967240	20200405_233000.flac	Yat1	2020	4	5	23	30	sp46	Common Song	present
84967241	20200801_210000.flac	Yat1	2020	8	1	21	0	sp46	Common Song	present
84967242	20200412_123000.flac	Yat1	2020	4	12	12	30	sp46	Common Song	not present
84967243	20200702_210000.flac	Yat1	2020	7	2	21	0	sp46	Common Song	present
84967244	20200623_080000.flac	Yat1	2020	6	23	8	0	sp46	Common Song	not present
84967246	20200318_090000.flac	Yat1	2020	3	18	9	0	sp46	Common Song	not present
84967247	20200406_000000.flac	Yat1	2020	4	6	0	0	sp46	Common Song	present
84967248	20200827_120000.flac	Yat1	2020	8	27	12	0	sp46	Common Song	not present
84967249	20200720_030000.flac	Yat1	2020	7	20	3	0	sp46	Common Song	present
84967250	20201014_190000.flac	Yat1	2020	10	14	19	0	sp46	Common Song	present
84967252	20200801_220000.flac	Yat1	2020	8	1	22	0	sp46	Common Song	present
84967253	20200406_003000.flac	Yat1	2020	4	6	0	30	sp46	Common Song	present
84967254	20200720_033000.flac	Yat1	2020	7	20	3	30	sp46	Common Song	present
84967255	20200623_090000.flac	Yat1	2020	6	23	9	0	sp46	Common Song	not present
84967256	20201014_193000.flac	Yat1	2020	10	14	19	30	sp46	Common Song	present
84967257	20200702_220000.flac	Yat1	2020	7	2	22	0	sp46	Common Song	present
84967259	20200406_010000.flac	Yat1	2020	4	6	1	0	sp46	Common Song	present
84967260	20200623_093000.flac	Yat1	2020	6	23	9	30	sp46	Common Song	not present
84967261	20201014_200000.flac	Yat1	2020	10	14	20	0	sp46	Common Song	present
84967262	20200702_223000.flac	Yat1	2020	7	2	22	30	sp46	Common Song	present
84967264	20200801_230000.flac	Yat1	2020	8	1	23	0	sp46	Common Song	present
84967265	20200424_183000.flac	Yat1	2020	4	24	18	30	sp46	Common Song	present
84967266	20200808_060000.flac	Yat1	2020	8	8	6	0	sp46	Common Song	not present
84967267	20200406_013000.flac	Yat1	2020	4	6	1	30	sp46	Common Song	present
84967268	20200702_230000.flac	Yat1	2020	7	2	23	0	sp46	Common Song	present
84967270	20200406_020000.flac	Yat1	2020	4	6	2	0	sp46	Common Song	present
84967272	20200424_193000.flac	Yat1	2020	4	24	19	30	sp46	Common Song	present
84967273	20200406_023000.flac	Yat1	2020	4	6	2	30	sp46	Common Song	present
84967275	20200703_000000.flac	Yat1	2020	7	3	0	0	sp46	Common Song	present
84967276	20201014_213000.flac	Yat1	2020	10	14	21	30	sp46	Common Song	present
84967278	20200406_030000.flac	Yat1	2020	4	6	3	0	sp46	Common Song	present
84967279	20201014_220000.flac	Yat1	2020	10	14	22	0	sp46	Common Song	present
84967280	20200706_090000.flac	Yat1	2020	7	6	9	0	sp46	Common Song	not present
84967282	20200406_033000.flac	Yat1	2020	4	6	3	30	sp46	Common Song	present
84967283	20201014_223000.flac	Yat1	2020	10	14	22	30	sp46	Common Song	present
84967284	20200706_093000.flac	Yat1	2020	7	6	9	30	sp46	Common Song	not present
84967286	20200424_210000.flac	Yat1	2020	4	24	21	0	sp46	Common Song	present
84967287	20200406_040000.flac	Yat1	2020	4	6	4	0	sp46	Common Song	present
84967288	20200623_123000.flac	Yat1	2020	6	23	12	30	sp46	Common Song	not present
84967289	20201014_230000.flac	Yat1	2020	10	14	23	0	sp46	Common Song	present
84967290	20200703_020000.flac	Yat1	2020	7	3	2	0	sp46	Common Song	present
84967291	20200706_100000.flac	Yat1	2020	7	6	10	0	sp46	Common Song	not present
84967293	20200424_213000.flac	Yat1	2020	4	24	21	30	sp46	Common Song	present
84967295	20200706_103000.flac	Yat1	2020	7	6	10	30	sp46	Common Song	not present
84967296	20200424_220000.flac	Yat1	2020	4	24	22	0	sp46	Common Song	present
84967297	20200820_153000.flac	Yat1	2020	8	20	15	30	sp46	Common Song	not present
84967298	20201015_000000.flac	Yat1	2020	10	15	0	0	sp46	Common Song	present
84967300	20200305_190000.flac	Yat1	2020	3	5	19	0	sp46	Common Song	present
84967301	20200412_190000.flac	Yat1	2020	4	12	19	0	sp46	Common Song	present
84967302	20200703_030000.flac	Yat1	2020	7	3	3	0	sp46	Common Song	present
84967303	20200424_223000.flac	Yat1	2020	4	24	22	30	sp46	Common Song	present
84967304	20201015_003000.flac	Yat1	2020	10	15	0	30	sp46	Common Song	present
84967305	20200820_160000.flac	Yat1	2020	8	20	16	0	sp46	Common Song	not present
84967307	20200305_193000.flac	Yat1	2020	3	5	19	30	sp46	Common Song	present
84967308	20200814_093000.flac	Yat1	2020	8	14	9	30	sp46	Common Song	not present
84967309	20200720_090000.flac	Yat1	2020	7	20	9	0	sp46	Common Song	not present
84967310	20200424_230000.flac	Yat1	2020	4	24	23	0	sp46	Common Song	present
84967312	20200827_070000.flac	Yat1	2020	8	27	7	0	sp46	Common Song	not present
84967313	20200305_203000.flac	Yat1	2020	3	5	20	30	sp46	Common Song	present
84967314	20200424_233000.flac	Yat1	2020	4	24	23	30	sp46	Common Song	present
84967317	20200814_103000.flac	Yat1	2020	8	14	10	30	sp46	Common Song	not present
84967318	20200412_203000.flac	Yat1	2020	4	12	20	30	sp46	Common Song	present
84967320	20200325_090000.flac	Yat1	2020	3	25	9	0	sp46	Common Song	not present
84967321	20200425_000000.flac	Yat1	2020	4	25	0	0	sp46	Common Song	present
84967322	20200412_210000.flac	Yat1	2020	4	12	21	0	sp46	Common Song	present
84967323	20200626_200000.flac	Yat1	2020	6	26	20	0	sp46	Common Song	present
84967324	20200406_073000.flac	Yat1	2020	4	6	7	30	sp46	Common Song	not present
84967326	20201009_180000.flac	Yat1	2020	10	9	18	0	sp46	Common Song	present
84967327	20200814_113000.flac	Yat1	2020	8	14	11	30	sp46	Common Song	not present
84967328	20200703_053000.flac	Yat1	2020	7	3	5	30	sp46	Common Song	not present
84967330	20200425_010000.flac	Yat1	2020	4	25	1	0	sp46	Common Song	present
84967331	20200726_220000.flac	Yat1	2020	7	26	22	0	sp46	Common Song	present
84967332	20200305_223000.flac	Yat1	2020	3	5	22	30	sp46	Common Song	present
84967334	20200412_220000.flac	Yat1	2020	4	12	22	0	sp46	Common Song	present
84967335	20200626_210000.flac	Yat1	2020	6	26	21	0	sp46	Common Song	present
84967336	20200325_103000.flac	Yat1	2020	3	25	10	30	sp46	Common Song	not present
84967337	20201009_190000.flac	Yat1	2020	10	9	19	0	sp46	Common Song	present
84967338	20200802_063000.flac	Yat1	2020	8	2	6	30	sp46	Common Song	not present
84967339	20200412_223000.flac	Yat1	2020	4	12	22	30	sp46	Common Song	present
84967340	20200814_123000.flac	Yat1	2020	8	14	12	30	sp46	Common Song	not present
84967342	20200318_190000.flac	Yat1	2020	3	18	19	0	sp46	Common Song	present
84967343	20200626_213000.flac	Yat1	2020	6	26	21	30	sp46	Common Song	present
84967344	20200305_233000.flac	Yat1	2020	3	5	23	30	sp46	Common Song	present
84967345	20200425_020000.flac	Yat1	2020	4	25	2	0	sp46	Common Song	present
84967346	20201009_193000.flac	Yat1	2020	10	9	19	30	sp46	Common Song	present
84967347	20200412_230000.flac	Yat1	2020	4	12	23	0	sp46	Common Song	present
84967348	20200626_220000.flac	Yat1	2020	6	26	22	0	sp46	Common Song	present
84967349	20200306_000000.flac	Yat1	2020	3	6	0	0	sp46	Common Song	present
84967350	20200425_023000.flac	Yat1	2020	4	25	2	30	sp46	Common Song	present
84967351	20200802_073000.flac	Yat1	2020	8	2	7	30	sp46	Common Song	not present
84967353	20200626_223000.flac	Yat1	2020	6	26	22	30	sp46	Common Song	present
84967354	20200306_003000.flac	Yat1	2020	3	6	0	30	sp46	Common Song	present
84967355	20201009_203000.flac	Yat1	2020	10	9	20	30	sp46	Common Song	present
84967357	20200713_083000.flac	Yat1	2020	7	13	8	30	sp46	Common Song	not present
84967358	20200703_080000.flac	Yat1	2020	7	3	8	0	sp46	Common Song	not present
84967359	20200413_003000.flac	Yat1	2020	4	13	0	30	sp46	Common Song	present
84967360	20200820_210000.flac	Yat1	2020	8	20	21	0	sp46	Common Song	present
84967361	20200318_203000.flac	Yat1	2020	3	18	20	30	sp46	Common Song	present
84967362	20200626_230000.flac	Yat1	2020	6	26	23	0	sp46	Common Song	present
84967363	20200331_073000.flac	Yat1	2020	3	31	7	30	sp46	Common Song	not present
84967364	20201009_210000.flac	Yat1	2020	10	9	21	0	sp46	Common Song	present
84967365	20200727_003000.flac	Yat1	2020	7	27	0	30	sp46	Common Song	present
84967367	20200703_083000.flac	Yat1	2020	7	3	8	30	sp46	Common Song	not present
84967368	20200626_233000.flac	Yat1	2020	6	26	23	30	sp46	Common Song	present
84967369	20200318_210000.flac	Yat1	2020	3	18	21	0	sp46	Common Song	present
84967371	20201009_213000.flac	Yat1	2020	10	9	21	30	sp46	Common Song	present
84967372	20200713_093000.flac	Yat1	2020	7	13	9	30	sp46	Common Song	not present
84967373	20200306_020000.flac	Yat1	2020	3	6	2	0	sp46	Common Song	present
84967374	20200627_000000.flac	Yat1	2020	6	27	0	0	sp46	Common Song	present
84967375	20200703_090000.flac	Yat1	2020	7	3	9	0	sp46	Common Song	not present
84967376	20200617_213000.flac	Yat1	2020	6	17	21	30	sp46	Common Song	present
84967377	20200318_213000.flac	Yat1	2020	3	18	21	30	sp46	Common Song	present
84967379	20200331_083000.flac	Yat1	2020	3	31	8	30	sp46	Common Song	not present
84967380	20200425_043000.flac	Yat1	2020	4	25	4	30	sp46	Common Song	present
84967381	20201009_220000.flac	Yat1	2020	10	9	22	0	sp46	Common Song	present
84967382	20200627_003000.flac	Yat1	2020	6	27	0	30	sp46	Common Song	present
84967384	20200318_220000.flac	Yat1	2020	3	18	22	0	sp46	Common Song	present
84967385	20200331_090000.flac	Yat1	2020	3	31	9	0	sp46	Common Song	not present
84967386	20201009_223000.flac	Yat1	2020	10	9	22	30	sp46	Common Song	present
84967388	20200627_010000.flac	Yat1	2020	6	27	1	0	sp46	Common Song	present
84967389	20200617_223000.flac	Yat1	2020	6	17	22	30	sp46	Common Song	present
84967390	20200318_223000.flac	Yat1	2020	3	18	22	30	sp46	Common Song	present
84967391	20200425_053000.flac	Yat1	2020	4	25	5	30	sp46	Common Song	not present
84967392	20201009_230000.flac	Yat1	2020	10	9	23	0	sp46	Common Song	present
84967394	20200627_013000.flac	Yat1	2020	6	27	1	30	sp46	Common Song	present
84967395	20200318_230000.flac	Yat1	2020	3	18	23	0	sp46	Common Song	present
84967396	20200617_230000.flac	Yat1	2020	6	17	23	0	sp46	Common Song	present
84967398	20201009_233000.flac	Yat1	2020	10	9	23	30	sp46	Common Song	present
84967399	20200802_113000.flac	Yat1	2020	8	2	11	30	sp46	Common Song	not present
84967400	20200318_233000.flac	Yat1	2020	3	18	23	30	sp46	Common Song	present
84967401	20200627_020000.flac	Yat1	2020	6	27	2	0	sp46	Common Song	present
84967402	20201010_000000.flac	Yat1	2020	10	10	0	0	sp46	Common Song	present
84967403	20200618_000000.flac	Yat1	2020	6	18	0	0	sp46	Common Song	present
84967404	20200319_000000.flac	Yat1	2020	3	19	0	0	sp46	Common Song	present
84967405	20200325_160000.flac	Yat1	2020	3	25	16	0	sp46	Common Song	not present
84967406	20200627_023000.flac	Yat1	2020	6	27	2	30	sp46	Common Song	present
84967407	20200306_030000.flac	Yat1	2020	3	6	3	0	sp46	Common Song	present
84967408	20201010_003000.flac	Yat1	2020	10	10	0	30	sp46	Common Song	present
84967409	20200319_003000.flac	Yat1	2020	3	19	0	30	sp46	Common Song	present
84967410	20200814_183000.flac	Yat1	2020	8	14	18	30	sp46	Common Song	present
84967411	20200808_190000.flac	Yat1	2020	8	8	19	0	sp46	Common Song	present
84967412	20200425_080000.flac	Yat1	2020	4	25	8	0	sp46	Common Song	not present
84967413	20200319_013000.flac	Yat1	2020	3	19	1	30	sp46	Common Song	present
84967414	20201010_013000.flac	Yat1	2020	10	10	1	30	sp46	Common Song	present
84967415	20201015_110000.flac	Yat1	2020	10	15	11	0	sp46	Common Song	not present
84967416	20200413_063000.flac	Yat1	2020	4	13	6	30	sp46	Common Song	not present
84967417	20200802_140000.flac	Yat1	2020	8	2	14	0	sp46	Common Song	not present
84967418	20200325_180000.flac	Yat1	2020	3	25	18	0	sp46	Common Song	present
84967419	20200720_190000.flac	Yat1	2020	7	20	19	0	sp46	Common Song	present
84967420	20200727_063000.flac	Yat1	2020	7	27	6	30	sp46	Common Song	not present
84967421	20200419_063000.flac	Yat1	2020	4	19	6	30	sp46	Common Song	not present
84967422	20200808_210000.flac	Yat1	2020	8	8	21	0	sp46	Common Song	present
84967423	20200413_080000.flac	Yat1	2020	4	13	8	0	sp46	Common Song	not present
84967424	20200627_053000.flac	Yat1	2020	6	27	5	30	sp46	Common Song	not present
84967425	20200814_210000.flac	Yat1	2020	8	14	21	0	sp46	Common Song	present
84967426	20200419_070000.flac	Yat1	2020	4	19	7	0	sp46	Common Song	not present
84967427	20200627_060000.flac	Yat1	2020	6	27	6	0	sp46	Common Song	not present
84967428	20200713_163000.flac	Yat1	2020	7	13	16	30	sp46	Common Song	not present
84967429	20200413_093000.flac	Yat1	2020	4	13	9	30	sp46	Common Song	not present
84967430	20200406_183000.flac	Yat1	2020	4	6	18	30	sp46	Common Song	present
84967431	20200325_213000.flac	Yat1	2020	3	25	21	30	sp46	Common Song	present
84967432	20200306_090000.flac	Yat1	2020	3	6	9	0	sp46	Common Song	not present
84967433	20200319_060000.flac	Yat1	2020	3	19	6	0	sp46	Common Song	not present
84967434	20200720_220000.flac	Yat1	2020	7	20	22	0	sp46	Common Song	present
84967435	20200325_220000.flac	Yat1	2020	3	25	22	0	sp46	Common Song	present
84967436	20200727_073000.flac	Yat1	2020	7	27	7	30	sp46	Common Song	not present
84967437	20200720_223000.flac	Yat1	2020	7	20	22	30	sp46	Common Song	present
84967438	20200319_010000.flac	Yat1	2020	3	19	1	0	sp46	Common Song	present
84967439	20200406_193000.flac	Yat1	2020	4	6	19	30	sp46	Common Song	present
84967440	20200808_233000.flac	Yat1	2020	8	8	23	30	sp46	Common Song	present
84967441	20200325_223000.flac	Yat1	2020	3	25	22	30	sp46	Common Song	present
84967442	20200502_080000.flac	Yat1	2020	5	2	8	0	sp46	Common Song	not present
84967443	20200720_230000.flac	Yat1	2020	7	20	23	0	sp46	Common Song	present
84967444	20200325_230000.flac	Yat1	2020	3	25	23	0	sp46	Common Song	present
84967445	20200713_190000.flac	Yat1	2020	7	13	19	0	sp46	Common Song	present
84967446	20200627_090000.flac	Yat1	2020	6	27	9	0	sp46	Common Song	not present
84967447	20200406_203000.flac	Yat1	2020	4	6	20	30	sp46	Common Song	present
84967448	20200720_233000.flac	Yat1	2020	7	20	23	30	sp46	Common Song	present
84967449	20200331_183000.flac	Yat1	2020	3	31	18	30	sp46	Common Song	present
84967450	20200325_233000.flac	Yat1	2020	3	25	23	30	sp46	Common Song	present
84967451	20200713_193000.flac	Yat1	2020	7	13	19	30	sp46	Common Song	present
84967452	20200627_093000.flac	Yat1	2020	6	27	9	30	sp46	Common Song	not present
84967453	20200703_190000.flac	Yat1	2020	7	3	19	0	sp46	Common Song	present
84967454	20200713_200000.flac	Yat1	2020	7	13	20	0	sp46	Common Song	present
84967455	20200821_083000.flac	Yat1	2020	8	21	8	30	sp46	Common Song	not present
84967456	20200326_000000.flac	Yat1	2020	3	26	0	0	sp46	Common Song	present
84967457	20200703_193000.flac	Yat1	2020	7	3	19	30	sp46	Common Song	present
84967458	20200713_203000.flac	Yat1	2020	7	13	20	30	sp46	Common Song	present
84967459	20200802_203000.flac	Yat1	2020	8	2	20	30	sp46	Common Song	present
84967460	20200703_200000.flac	Yat1	2020	7	3	20	0	sp46	Common Song	present
84967461	20200331_203000.flac	Yat1	2020	3	31	20	30	sp46	Common Song	present
84967462	20200713_210000.flac	Yat1	2020	7	13	21	0	sp46	Common Song	present
84967463	20200721_013000.flac	Yat1	2020	7	21	1	30	sp46	Common Song	present
84967464	20200802_210000.flac	Yat1	2020	8	2	21	0	sp46	Common Song	present
84967465	20200502_103000.flac	Yat1	2020	5	2	10	30	sp46	Common Song	not present
84967466	20200727_110000.flac	Yat1	2020	7	27	11	0	sp46	Common Song	not present
84967467	20200821_100000.flac	Yat1	2020	8	21	10	0	sp46	Common Song	not present
84967468	20200713_213000.flac	Yat1	2020	7	13	21	30	sp46	Common Song	present
84967469	20200703_203000.flac	Yat1	2020	7	3	20	30	sp46	Common Song	present
84967470	20201015_190000.flac	Yat1	2020	10	15	19	0	sp46	Common Song	present
84967471	20200419_130000.flac	Yat1	2020	4	19	13	0	sp46	Common Song	not present
84967472	20200713_220000.flac	Yat1	2020	7	13	22	0	sp46	Common Song	present
84967473	20200707_063000.flac	Yat1	2020	7	7	6	30	sp46	Common Song	not present
84967474	20200703_210000.flac	Yat1	2020	7	3	21	0	sp46	Common Song	present
84967475	20201015_193000.flac	Yat1	2020	10	15	19	30	sp46	Common Song	present
84967476	20200618_093000.flac	Yat1	2020	6	18	9	30	sp46	Common Song	not present
84967477	20200821_110000.flac	Yat1	2020	8	21	11	0	sp46	Common Song	not present
84967478	20200707_070000.flac	Yat1	2020	7	7	7	0	sp46	Common Song	not present
84967479	20200703_213000.flac	Yat1	2020	7	3	21	30	sp46	Common Song	present
84967480	20200618_103000.flac	Yat1	2020	6	18	10	30	sp46	Common Song	not present
84967481	20201015_210000.flac	Yat1	2020	10	15	21	0	sp46	Common Song	present
84967482	20200703_220000.flac	Yat1	2020	7	3	22	0	sp46	Common Song	present
84967483	20200707_080000.flac	Yat1	2020	7	7	8	0	sp46	Common Song	not present
84967484	20201015_213000.flac	Yat1	2020	10	15	21	30	sp46	Common Song	present
84967485	20200703_223000.flac	Yat1	2020	7	3	22	30	sp46	Common Song	present
84967486	20200826_070000.flac	Yat1	2020	8	26	7	0	sp46	Common Song	not present
84967487	20200714_000000.flac	Yat1	2020	7	14	0	0	sp46	Common Song	present
84967488	20201015_220000.flac	Yat1	2020	10	15	22	0	sp46	Common Song	present
84967489	20200703_230000.flac	Yat1	2020	7	3	23	0	sp46	Common Song	present
84967490	20200714_003000.flac	Yat1	2020	7	14	0	30	sp46	Common Song	present
84967491	20200413_190000.flac	Yat1	2020	4	13	19	0	sp46	Common Song	present
84967492	20200703_233000.flac	Yat1	2020	7	3	23	30	sp46	Common Song	present
84967493	20200815_063000.flac	Yat1	2020	8	15	6	30	sp46	Common Song	not present
84967494	20200704_000000.flac	Yat1	2020	7	4	0	0	sp46	Common Song	present
84967495	20200714_013000.flac	Yat1	2020	7	14	1	30	sp46	Common Song	present
84967496	20200413_200000.flac	Yat1	2020	4	13	20	0	sp46	Common Song	present
84967497	20200401_003000.flac	Yat1	2020	4	1	0	30	sp46	Common Song	present
84967498	20200815_073000.flac	Yat1	2020	8	15	7	30	sp46	Common Song	not present
84967499	20200413_203000.flac	Yat1	2020	4	13	20	30	sp46	Common Song	present
84967500	20200704_003000.flac	Yat1	2020	7	4	0	30	sp46	Common Song	present
84967501	20200401_010000.flac	Yat1	2020	4	1	1	0	sp46	Common Song	present
84967502	20200425_203000.flac	Yat1	2020	4	25	20	30	sp46	Common Song	present
84967503	20200413_210000.flac	Yat1	2020	4	13	21	0	sp46	Common Song	present
84967504	20200704_010000.flac	Yat1	2020	7	4	1	0	sp46	Common Song	present
84967505	20201016_060000.flac	Yat1	2020	10	16	6	0	sp46	Common Song	not present
84967506	20200425_210000.flac	Yat1	2020	4	25	21	0	sp46	Common Song	present
84967507	20200419_190000.flac	Yat1	2020	4	19	19	0	sp46	Common Song	present
84967508	20200809_093000.flac	Yat1	2020	8	9	9	30	sp46	Common Song	not present
84967509	20200425_213000.flac	Yat1	2020	4	25	21	30	sp46	Common Song	present
84967510	20200815_093000.flac	Yat1	2020	8	15	9	30	sp46	Common Song	present
84967511	20200721_083000.flac	Yat1	2020	7	21	8	30	sp46	Common Song	not present
84967512	20200704_023000.flac	Yat1	2020	7	4	2	30	sp46	Common Song	present
84967513	20200721_090000.flac	Yat1	2020	7	21	9	0	sp46	Common Song	not present
84967514	20200704_030000.flac	Yat1	2020	7	4	3	0	sp46	Common Song	present
84967515	20200627_193000.flac	Yat1	2020	6	27	19	30	sp46	Common Song	present
84967516	20200809_110000.flac	Yat1	2020	8	9	11	0	sp46	Common Song	not present
84967517	20200319_110000.flac	Yat1	2020	3	19	11	0	sp46	Common Song	not present
84967518	20200826_013000.flac	Yat1	2020	8	26	1	30	sp46	Common Song	present
84967519	20200815_110000.flac	Yat1	2020	8	15	11	0	sp46	Common Song	not present
84967520	20200425_233000.flac	Yat1	2020	4	25	23	30	sp46	Common Song	present
84967521	20200704_040000.flac	Yat1	2020	7	4	4	0	sp46	Common Song	present
84967522	20200627_203000.flac	Yat1	2020	6	27	20	30	sp46	Common Song	present
84967523	20200426_000000.flac	Yat1	2020	4	26	0	0	sp46	Common Song	present
84967524	20200826_023000.flac	Yat1	2020	8	26	2	30	sp46	Common Song	present
84967525	20200627_210000.flac	Yat1	2020	6	27	21	0	sp46	Common Song	present
84967526	20201010_183000.flac	Yat1	2020	10	10	18	30	sp46	Common Song	present
84967527	20200826_030000.flac	Yat1	2020	8	26	3	0	sp46	Common Song	present
84967528	20200319_190000.flac	Yat1	2020	3	19	19	0	sp46	Common Song	present
84967529	20200401_060000.flac	Yat1	2020	4	1	6	0	sp46	Common Song	not present
84967530	20201010_190000.flac	Yat1	2020	10	10	19	0	sp46	Common Song	present
84967531	20200426_010000.flac	Yat1	2020	4	26	1	0	sp46	Common Song	present
84967532	20200627_213000.flac	Yat1	2020	6	27	21	30	sp46	Common Song	present
84967533	20200419_230000.flac	Yat1	2020	4	19	23	0	sp46	Common Song	present
84967534	20200821_200000.flac	Yat1	2020	8	21	20	0	sp46	Common Song	present
84967535	20200319_193000.flac	Yat1	2020	3	19	19	30	sp46	Common Song	present
84967536	20200627_220000.flac	Yat1	2020	6	27	22	0	sp46	Common Song	present
84967537	20200319_200000.flac	Yat1	2020	3	19	20	0	sp46	Common Song	present
84967538	20200419_233000.flac	Yat1	2020	4	19	23	30	sp46	Common Song	present
84967539	20200627_223000.flac	Yat1	2020	6	27	22	30	sp46	Common Song	present
84967540	20200821_210000.flac	Yat1	2020	8	21	21	0	sp46	Common Song	present
84967541	20200627_230000.flac	Yat1	2020	6	27	23	0	sp46	Common Song	present
84967542	20200319_210000.flac	Yat1	2020	3	19	21	0	sp46	Common Song	present
84967543	20200407_110000.flac	Yat1	2020	4	7	11	0	sp46	Common Song	not present
84967544	20201010_210000.flac	Yat1	2020	10	10	21	0	sp46	Common Song	present
84967545	20200704_070000.flac	Yat1	2020	7	4	7	0	sp46	Common Song	not present
84967546	20200627_233000.flac	Yat1	2020	6	27	23	30	sp46	Common Song	present
84967547	20200420_010000.flac	Yat1	2020	4	20	1	0	sp46	Common Song	present
84967548	20200407_113000.flac	Yat1	2020	4	7	11	30	sp46	Common Song	not present
84967549	20201010_213000.flac	Yat1	2020	10	10	21	30	sp46	Common Song	present
84967550	20200628_000000.flac	Yat1	2020	6	28	0	0	sp46	Common Song	present
84967551	20200420_020000.flac	Yat1	2020	4	20	2	0	sp46	Common Song	present
84967552	20200628_003000.flac	Yat1	2020	6	28	0	30	sp46	Common Song	present
84967553	20200628_010000.flac	Yat1	2020	6	28	1	0	sp46	Common Song	present
84967554	20200628_013000.flac	Yat1	2020	6	28	1	30	sp46	Common Song	present
84967555	20200628_020000.flac	Yat1	2020	6	28	2	0	sp46	Common Song	present
84967556	20200426_063000.flac	Yat1	2020	4	26	6	30	sp46	Common Song	not present
