# Supplementary material for: Satellite remote sensing of environmental variables can predict acoustic activity of an orthopteran assemblage
Source: PeerJ. 2022 Sep 2;10:e13969. doi: 10.7717/peerj.13969 (PMC9443809; doi:10.7717/peerj.13969)
Supplement: Supplemental Information 4 — Random forests model output for Katydid2 [file peerj-10-13969-s004.csv]

rec	presence	site	year	month	day	hour	minute	species	songtype
20200301_050000.flac	0	Yat1	2020	3	1	5	0	sp47	Common Song
20200301_073000.flac	0	Yat1	2020	3	1	7	30	sp47	Common Song
20200301_090000.flac	0	Yat1	2020	3	1	9	0	sp47	Common Song
20200302_053000.flac	0	Yat1	2020	3	2	5	30	sp47	Common Song
20200302_073000.flac	0	Yat1	2020	3	2	7	30	sp47	Common Song
20200302_083000.flac	0	Yat1	2020	3	2	8	30	sp47	Common Song
20200302_090000.flac	0	Yat1	2020	3	2	9	0	sp47	Common Song
20200303_053000.flac	0	Yat1	2020	3	3	5	30	sp47	Common Song
20200303_063000.flac	0	Yat1	2020	3	3	6	30	sp47	Common Song
20200303_080000.flac	0	Yat1	2020	3	3	8	0	sp47	Common Song
20200303_090000.flac	0	Yat1	2020	3	3	9	0	sp47	Common Song
20200304_050000.flac	0	Yat1	2020	3	4	5	0	sp47	Common Song
20200304_060000.flac	0	Yat1	2020	3	4	6	0	sp47	Common Song
20200304_073000.flac	0	Yat1	2020	3	4	7	30	sp47	Common Song
20200304_090000.flac	0	Yat1	2020	3	4	9	0	sp47	Common Song
20200305_060000.flac	0	Yat1	2020	3	5	6	0	sp47	Common Song
20200305_073000.flac	0	Yat1	2020	3	5	7	30	sp47	Common Song
20200305_083000.flac	0	Yat1	2020	3	5	8	30	sp47	Common Song
20200305_090000.flac	0	Yat1	2020	3	5	9	0	sp47	Common Song
20200306_053000.flac	0	Yat1	2020	3	6	5	30	sp47	Common Song
20200306_060000.flac	0	Yat1	2020	3	6	6	0	sp47	Common Song
20200306_070000.flac	0	Yat1	2020	3	6	7	0	sp47	Common Song
20200306_083000.flac	0	Yat1	2020	3	6	8	30	sp47	Common Song
20200307_050000.flac	0	Yat1	2020	3	7	5	0	sp47	Common Song
20200307_060000.flac	0	Yat1	2020	3	7	6	0	sp47	Common Song
20200307_063000.flac	0	Yat1	2020	3	7	6	30	sp47	Common Song
20200307_073000.flac	0	Yat1	2020	3	7	7	30	sp47	Common Song
20200307_083000.flac	0	Yat1	2020	3	7	8	30	sp47	Common Song
20200307_090000.flac	0	Yat1	2020	3	7	9	0	sp47	Common Song
20200308_050000.flac	0	Yat1	2020	3	8	5	0	sp47	Common Song
20200308_060000.flac	0	Yat1	2020	3	8	6	0	sp47	Common Song
20200308_070000.flac	0	Yat1	2020	3	8	7	0	sp47	Common Song
20200308_090000.flac	0	Yat1	2020	3	8	9	0	sp47	Common Song
20200309_050000.flac	0	Yat1	2020	3	9	5	0	sp47	Common Song
20200309_053000.flac	0	Yat1	2020	3	9	5	30	sp47	Common Song
20200309_083000.flac	0	Yat1	2020	3	9	8	30	sp47	Common Song
20200309_090000.flac	0	Yat1	2020	3	9	9	0	sp47	Common Song
20200310_053000.flac	0	Yat1	2020	3	10	5	30	sp47	Common Song
20200310_070000.flac	0	Yat1	2020	3	10	7	0	sp47	Common Song
20200310_073000.flac	0	Yat1	2020	3	10	7	30	sp47	Common Song
20200310_083000.flac	0	Yat1	2020	3	10	8	30	sp47	Common Song
20200311_050000.flac	0	Yat1	2020	3	11	5	0	sp47	Common Song
20200311_060000.flac	0	Yat1	2020	3	11	6	0	sp47	Common Song
20200311_063000.flac	0	Yat1	2020	3	11	6	30	sp47	Common Song
20200311_080000.flac	0	Yat1	2020	3	11	8	0	sp47	Common Song
20200312_050000.flac	0	Yat1	2020	3	12	5	0	sp47	Common Song
20200312_060000.flac	0	Yat1	2020	3	12	6	0	sp47	Common Song
20200312_070000.flac	0	Yat1	2020	3	12	7	0	sp47	Common Song
20200312_080000.flac	0	Yat1	2020	3	12	8	0	sp47	Common Song
20200313_050000.flac	0	Yat1	2020	3	13	5	0	sp47	Common Song
20200313_053000.flac	0	Yat1	2020	3	13	5	30	sp47	Common Song
20200313_063000.flac	0	Yat1	2020	3	13	6	30	sp47	Common Song
20200313_070000.flac	0	Yat1	2020	3	13	7	0	sp47	Common Song
20200314_050000.flac	0	Yat1	2020	3	14	5	0	sp47	Common Song
20200314_060000.flac	0	Yat1	2020	3	14	6	0	sp47	Common Song
20200314_070000.flac	0	Yat1	2020	3	14	7	0	sp47	Common Song
20200314_080000.flac	0	Yat1	2020	3	14	8	0	sp47	Common Song
20200315_050000.flac	0	Yat1	2020	3	15	5	0	sp47	Common Song
20200315_060000.flac	0	Yat1	2020	3	15	6	0	sp47	Common Song
20200301_000000.flac	1	Yat1	2020	3	1	0	0	sp47	Common Song
20200301_003000.flac	1	Yat1	2020	3	1	0	30	sp47	Common Song
20200301_010000.flac	1	Yat1	2020	3	1	1	0	sp47	Common Song
20200301_013000.flac	1	Yat1	2020	3	1	1	30	sp47	Common Song
20200301_020000.flac	1	Yat1	2020	3	1	2	0	sp47	Common Song
20200301_023000.flac	0	Yat1	2020	3	1	2	30	sp47	Common Song
20200301_030000.flac	0	Yat1	2020	3	1	3	0	sp47	Common Song
20200301_033000.flac	0	Yat1	2020	3	1	3	30	sp47	Common Song
20200301_040000.flac	0	Yat1	2020	3	1	4	0	sp47	Common Song
20200301_043000.flac	0	Yat1	2020	3	1	4	30	sp47	Common Song
20200301_053000.flac	0	Yat1	2020	3	1	5	30	sp47	Common Song
20200301_063000.flac	0	Yat1	2020	3	1	6	30	sp47	Common Song
20200301_070000.flac	0	Yat1	2020	3	1	7	0	sp47	Common Song
20200301_080000.flac	0	Yat1	2020	3	1	8	0	sp47	Common Song
20200301_093000.flac	0	Yat1	2020	3	1	9	30	sp47	Common Song
20200301_110000.flac	0	Yat1	2020	3	1	11	0	sp47	Common Song
20200301_103000.flac	0	Yat1	2020	3	1	10	30	sp47	Common Song
20200301_100000.flac	0	Yat1	2020	3	1	10	0	sp47	Common Song
20200301_130000.flac	0	Yat1	2020	3	1	13	0	sp47	Common Song
20200301_133000.flac	0	Yat1	2020	3	1	13	30	sp47	Common Song
20200301_143000.flac	0	Yat1	2020	3	1	14	30	sp47	Common Song
20200301_150000.flac	0	Yat1	2020	3	1	15	0	sp47	Common Song
20200301_140000.flac	0	Yat1	2020	3	1	14	0	sp47	Common Song
20200301_153000.flac	0	Yat1	2020	3	1	15	30	sp47	Common Song
20200301_160000.flac	0	Yat1	2020	3	1	16	0	sp47	Common Song
20200301_163000.flac	0	Yat1	2020	3	1	16	30	sp47	Common Song
20200301_170000.flac	0	Yat1	2020	3	1	17	0	sp47	Common Song
20200301_173000.flac	0	Yat1	2020	3	1	17	30	sp47	Common Song
20200301_180000.flac	0	Yat1	2020	3	1	18	0	sp47	Common Song
20200301_183000.flac	1	Yat1	2020	3	1	18	30	sp47	Common Song
20200301_190000.flac	1	Yat1	2020	3	1	19	0	sp47	Common Song
20200301_193000.flac	1	Yat1	2020	3	1	19	30	sp47	Common Song
20200301_200000.flac	1	Yat1	2020	3	1	20	0	sp47	Common Song
20200301_210000.flac	0	Yat1	2020	3	1	21	0	sp47	Common Song
20200301_220000.flac	0	Yat1	2020	3	1	22	0	sp47	Common Song
20200302_000000.flac	1	Yat1	2020	3	2	0	0	sp47	Common Song
20200302_003000.flac	1	Yat1	2020	3	2	0	30	sp47	Common Song
20200302_010000.flac	1	Yat1	2020	3	2	1	0	sp47	Common Song
20200302_013000.flac	1	Yat1	2020	3	2	1	30	sp47	Common Song
20200302_020000.flac	1	Yat1	2020	3	2	2	0	sp47	Common Song
20200302_023000.flac	1	Yat1	2020	3	2	2	30	sp47	Common Song
20200302_043000.flac	0	Yat1	2020	3	2	4	30	sp47	Common Song
20200302_050000.flac	0	Yat1	2020	3	2	5	0	sp47	Common Song
20200302_060000.flac	0	Yat1	2020	3	2	6	0	sp47	Common Song
20200302_063000.flac	0	Yat1	2020	3	2	6	30	sp47	Common Song
20200302_070000.flac	0	Yat1	2020	3	2	7	0	sp47	Common Song
20200302_080000.flac	0	Yat1	2020	3	2	8	0	sp47	Common Song
20200302_093000.flac	0	Yat1	2020	3	2	9	30	sp47	Common Song
20200302_100000.flac	0	Yat1	2020	3	2	10	0	sp47	Common Song
20200302_103000.flac	0	Yat1	2020	3	2	10	30	sp47	Common Song
20200302_110000.flac	0	Yat1	2020	3	2	11	0	sp47	Common Song
20200302_113000.flac	0	Yat1	2020	3	2	11	30	sp47	Common Song
20200302_120000.flac	0	Yat1	2020	3	2	12	0	sp47	Common Song
20200302_123000.flac	0	Yat1	2020	3	2	12	30	sp47	Common Song
20200302_130000.flac	0	Yat1	2020	3	2	13	0	sp47	Common Song
20200302_133000.flac	0	Yat1	2020	3	2	13	30	sp47	Common Song
20200302_140000.flac	0	Yat1	2020	3	2	14	0	sp47	Common Song
20200302_143000.flac	0	Yat1	2020	3	2	14	30	sp47	Common Song
20200302_150000.flac	0	Yat1	2020	3	2	15	0	sp47	Common Song
20200302_153000.flac	0	Yat1	2020	3	2	15	30	sp47	Common Song
20200302_160000.flac	0	Yat1	2020	3	2	16	0	sp47	Common Song
20200302_163000.flac	0	Yat1	2020	3	2	16	30	sp47	Common Song
20200302_170000.flac	0	Yat1	2020	3	2	17	0	sp47	Common Song
20200302_173000.flac	0	Yat1	2020	3	2	17	30	sp47	Common Song
20200302_180000.flac	0	Yat1	2020	3	2	18	0	sp47	Common Song
20200302_190000.flac	1	Yat1	2020	3	2	19	0	sp47	Common Song
20200302_193000.flac	1	Yat1	2020	3	2	19	30	sp47	Common Song
20200302_200000.flac	0	Yat1	2020	3	2	20	0	sp47	Common Song
20200302_203000.flac	1	Yat1	2020	3	2	20	30	sp47	Common Song
20200302_213000.flac	1	Yat1	2020	3	2	21	30	sp47	Common Song
20200302_220000.flac	1	Yat1	2020	3	2	22	0	sp47	Common Song
20200302_223000.flac	1	Yat1	2020	3	2	22	30	sp47	Common Song
20200302_230000.flac	1	Yat1	2020	3	2	23	0	sp47	Common Song
20200302_233000.flac	1	Yat1	2020	3	2	23	30	sp47	Common Song
20200303_000000.flac	1	Yat1	2020	3	3	0	0	sp47	Common Song
20200303_003000.flac	0	Yat1	2020	3	3	0	30	sp47	Common Song
20200303_010000.flac	1	Yat1	2020	3	3	1	0	sp47	Common Song
20200303_013000.flac	1	Yat1	2020	3	3	1	30	sp47	Common Song
20200303_020000.flac	1	Yat1	2020	3	3	2	0	sp47	Common Song
20200303_023000.flac	1	Yat1	2020	3	3	2	30	sp47	Common Song
20200303_030000.flac	1	Yat1	2020	3	3	3	0	sp47	Common Song
20200303_033000.flac	1	Yat1	2020	3	3	3	30	sp47	Common Song
20200303_040000.flac	0	Yat1	2020	3	3	4	0	sp47	Common Song
20200303_043000.flac	0	Yat1	2020	3	3	4	30	sp47	Common Song
20200303_050000.flac	0	Yat1	2020	3	3	5	0	sp47	Common Song
20200303_060000.flac	0	Yat1	2020	3	3	6	0	sp47	Common Song
20200303_070000.flac	0	Yat1	2020	3	3	7	0	sp47	Common Song
20200303_073000.flac	0	Yat1	2020	3	3	7	30	sp47	Common Song
20200303_083000.flac	0	Yat1	2020	3	3	8	30	sp47	Common Song
20200303_093000.flac	0	Yat1	2020	3	3	9	30	sp47	Common Song
20200303_100000.flac	0	Yat1	2020	3	3	10	0	sp47	Common Song
20200303_103000.flac	0	Yat1	2020	3	3	10	30	sp47	Common Song
20200303_113000.flac	0	Yat1	2020	3	3	11	30	sp47	Common Song
20200303_120000.flac	0	Yat1	2020	3	3	12	0	sp47	Common Song
20200303_110000.flac	0	Yat1	2020	3	3	11	0	sp47	Common Song
20200303_123000.flac	0	Yat1	2020	3	3	12	30	sp47	Common Song
20200303_130000.flac	0	Yat1	2020	3	3	13	0	sp47	Common Song
20200303_133000.flac	0	Yat1	2020	3	3	13	30	sp47	Common Song
20200303_140000.flac	0	Yat1	2020	3	3	14	0	sp47	Common Song
20200303_143000.flac	0	Yat1	2020	3	3	14	30	sp47	Common Song
20200303_150000.flac	0	Yat1	2020	3	3	15	0	sp47	Common Song
20200303_153000.flac	0	Yat1	2020	3	3	15	30	sp47	Common Song
20200303_160000.flac	0	Yat1	2020	3	3	16	0	sp47	Common Song
20200303_163000.flac	0	Yat1	2020	3	3	16	30	sp47	Common Song
20200303_170000.flac	0	Yat1	2020	3	3	17	0	sp47	Common Song
20200303_173000.flac	0	Yat1	2020	3	3	17	30	sp47	Common Song
20200303_180000.flac	0	Yat1	2020	3	3	18	0	sp47	Common Song
20200303_183000.flac	0	Yat1	2020	3	3	18	30	sp47	Common Song
20200303_190000.flac	0	Yat1	2020	3	3	19	0	sp47	Common Song
20200303_193000.flac	0	Yat1	2020	3	3	19	30	sp47	Common Song
20200303_213000.flac	0	Yat1	2020	3	3	21	30	sp47	Common Song
20200303_223000.flac	0	Yat1	2020	3	3	22	30	sp47	Common Song
20200303_233000.flac	0	Yat1	2020	3	3	23	30	sp47	Common Song
20200304_000000.flac	0	Yat1	2020	3	4	0	0	sp47	Common Song
20200304_003000.flac	1	Yat1	2020	3	4	0	30	sp47	Common Song
20200304_010000.flac	0	Yat1	2020	3	4	1	0	sp47	Common Song
20200304_013000.flac	1	Yat1	2020	3	4	1	30	sp47	Common Song
20200304_020000.flac	1	Yat1	2020	3	4	2	0	sp47	Common Song
20200304_023000.flac	1	Yat1	2020	3	4	2	30	sp47	Common Song
20200304_033000.flac	1	Yat1	2020	3	4	3	30	sp47	Common Song
20200304_043000.flac	0	Yat1	2020	3	4	4	30	sp47	Common Song
20200304_053000.flac	0	Yat1	2020	3	4	5	30	sp47	Common Song
20200304_063000.flac	0	Yat1	2020	3	4	6	30	sp47	Common Song
20200304_070000.flac	0	Yat1	2020	3	4	7	0	sp47	Common Song
20200304_080000.flac	0	Yat1	2020	3	4	8	0	sp47	Common Song
20200304_083000.flac	0	Yat1	2020	3	4	8	30	sp47	Common Song
20200304_093000.flac	0	Yat1	2020	3	4	9	30	sp47	Common Song
20200304_100000.flac	0	Yat1	2020	3	4	10	0	sp47	Common Song
20200304_103000.flac	0	Yat1	2020	3	4	10	30	sp47	Common Song
20200304_110000.flac	0	Yat1	2020	3	4	11	0	sp47	Common Song
20200304_113000.flac	0	Yat1	2020	3	4	11	30	sp47	Common Song
20200304_120000.flac	0	Yat1	2020	3	4	12	0	sp47	Common Song
20200304_123000.flac	0	Yat1	2020	3	4	12	30	sp47	Common Song
20200304_130000.flac	0	Yat1	2020	3	4	13	0	sp47	Common Song
20200304_133000.flac	0	Yat1	2020	3	4	13	30	sp47	Common Song
20200304_140000.flac	0	Yat1	2020	3	4	14	0	sp47	Common Song
20200304_143000.flac	0	Yat1	2020	3	4	14	30	sp47	Common Song
20200304_150000.flac	0	Yat1	2020	3	4	15	0	sp47	Common Song
20200304_153000.flac	0	Yat1	2020	3	4	15	30	sp47	Common Song
20200304_160000.flac	0	Yat1	2020	3	4	16	0	sp47	Common Song
20200304_163000.flac	0	Yat1	2020	3	4	16	30	sp47	Common Song
20200304_170000.flac	0	Yat1	2020	3	4	17	0	sp47	Common Song
20200304_173000.flac	0	Yat1	2020	3	4	17	30	sp47	Common Song
20200304_180000.flac	0	Yat1	2020	3	4	18	0	sp47	Common Song
20200304_183000.flac	0	Yat1	2020	3	4	18	30	sp47	Common Song
20200304_190000.flac	0	Yat1	2020	3	4	19	0	sp47	Common Song
20200304_193000.flac	1	Yat1	2020	3	4	19	30	sp47	Common Song
20200304_200000.flac	1	Yat1	2020	3	4	20	0	sp47	Common Song
20200304_203000.flac	1	Yat1	2020	3	4	20	30	sp47	Common Song
20200304_210000.flac	1	Yat1	2020	3	4	21	0	sp47	Common Song
20200304_213000.flac	1	Yat1	2020	3	4	21	30	sp47	Common Song
20200304_220000.flac	0	Yat1	2020	3	4	22	0	sp47	Common Song
20200304_223000.flac	0	Yat1	2020	3	4	22	30	sp47	Common Song
20200304_230000.flac	0	Yat1	2020	3	4	23	0	sp47	Common Song
20200304_233000.flac	0	Yat1	2020	3	4	23	30	sp47	Common Song
20200305_000000.flac	1	Yat1	2020	3	5	0	0	sp47	Common Song
20200305_003000.flac	0	Yat1	2020	3	5	0	30	sp47	Common Song
20200305_020000.flac	0	Yat1	2020	3	5	2	0	sp47	Common Song
20200305_023000.flac	0	Yat1	2020	3	5	2	30	sp47	Common Song
20200305_030000.flac	0	Yat1	2020	3	5	3	0	sp47	Common Song
20200305_033000.flac	0	Yat1	2020	3	5	3	30	sp47	Common Song
20200305_040000.flac	0	Yat1	2020	3	5	4	0	sp47	Common Song
20200305_043000.flac	0	Yat1	2020	3	5	4	30	sp47	Common Song
20200305_050000.flac	0	Yat1	2020	3	5	5	0	sp47	Common Song
20200305_053000.flac	0	Yat1	2020	3	5	5	30	sp47	Common Song
20200305_063000.flac	0	Yat1	2020	3	5	6	30	sp47	Common Song
20200305_070000.flac	0	Yat1	2020	3	5	7	0	sp47	Common Song
20200305_080000.flac	0	Yat1	2020	3	5	8	0	sp47	Common Song
20200305_093000.flac	0	Yat1	2020	3	5	9	30	sp47	Common Song
20200305_100000.flac	0	Yat1	2020	3	5	10	0	sp47	Common Song
20200305_103000.flac	0	Yat1	2020	3	5	10	30	sp47	Common Song
20200305_110000.flac	0	Yat1	2020	3	5	11	0	sp47	Common Song
20200305_113000.flac	0	Yat1	2020	3	5	11	30	sp47	Common Song
20200305_120000.flac	0	Yat1	2020	3	5	12	0	sp47	Common Song
20200305_123000.flac	0	Yat1	2020	3	5	12	30	sp47	Common Song
20200305_150000.flac	0	Yat1	2020	3	5	15	0	sp47	Common Song
20200305_153000.flac	0	Yat1	2020	3	5	15	30	sp47	Common Song
20200305_160000.flac	0	Yat1	2020	3	5	16	0	sp47	Common Song
20200305_163000.flac	0	Yat1	2020	3	5	16	30	sp47	Common Song
20200305_170000.flac	0	Yat1	2020	3	5	17	0	sp47	Common Song
20200305_173000.flac	0	Yat1	2020	3	5	17	30	sp47	Common Song
20200305_180000.flac	0	Yat1	2020	3	5	18	0	sp47	Common Song
20200305_183000.flac	1	Yat1	2020	3	5	18	30	sp47	Common Song
20200305_190000.flac	1	Yat1	2020	3	5	19	0	sp47	Common Song
20200305_193000.flac	1	Yat1	2020	3	5	19	30	sp47	Common Song
20200305_200000.flac	1	Yat1	2020	3	5	20	0	sp47	Common Song
20200305_203000.flac	0	Yat1	2020	3	5	20	30	sp47	Common Song
20200305_210000.flac	1	Yat1	2020	3	5	21	0	sp47	Common Song
20200305_213000.flac	0	Yat1	2020	3	5	21	30	sp47	Common Song
20200305_220000.flac	1	Yat1	2020	3	5	22	0	sp47	Common Song
20200305_223000.flac	1	Yat1	2020	3	5	22	30	sp47	Common Song
20200305_230000.flac	1	Yat1	2020	3	5	23	0	sp47	Common Song
20200305_233000.flac	1	Yat1	2020	3	5	23	30	sp47	Common Song
20200306_000000.flac	1	Yat1	2020	3	6	0	0	sp47	Common Song
20200306_003000.flac	1	Yat1	2020	3	6	0	30	sp47	Common Song
20200306_010000.flac	1	Yat1	2020	3	6	1	0	sp47	Common Song
20200306_013000.flac	1	Yat1	2020	3	6	1	30	sp47	Common Song
20200306_020000.flac	0	Yat1	2020	3	6	2	0	sp47	Common Song
20200306_023000.flac	0	Yat1	2020	3	6	2	30	sp47	Common Song
20200305_130000.flac	0	Yat1	2020	3	5	13	0	sp47	Common Song
20200305_133000.flac	0	Yat1	2020	3	5	13	30	sp47	Common Song
20200305_140000.flac	0	Yat1	2020	3	5	14	0	sp47	Common Song
20200305_143000.flac	0	Yat1	2020	3	5	14	30	sp47	Common Song
20200306_030000.flac	0	Yat1	2020	3	6	3	0	sp47	Common Song
20200306_033000.flac	0	Yat1	2020	3	6	3	30	sp47	Common Song
20200306_040000.flac	0	Yat1	2020	3	6	4	0	sp47	Common Song
20200306_043000.flac	0	Yat1	2020	3	6	4	30	sp47	Common Song
20200306_050000.flac	0	Yat1	2020	3	6	5	0	sp47	Common Song
20200306_063000.flac	0	Yat1	2020	3	6	6	30	sp47	Common Song
20200306_073000.flac	0	Yat1	2020	3	6	7	30	sp47	Common Song
20200306_080000.flac	0	Yat1	2020	3	6	8	0	sp47	Common Song
20200306_100000.flac	0	Yat1	2020	3	6	10	0	sp47	Common Song
20200306_103000.flac	0	Yat1	2020	3	6	10	30	sp47	Common Song
20200306_090000.flac	0	Yat1	2020	3	6	9	0	sp47	Common Song
20200306_110000.flac	0	Yat1	2020	3	6	11	0	sp47	Common Song
20200306_113000.flac	0	Yat1	2020	3	6	11	30	sp47	Common Song
20200306_120000.flac	0	Yat1	2020	3	6	12	0	sp47	Common Song
20200306_123000.flac	0	Yat1	2020	3	6	12	30	sp47	Common Song
20200306_130000.flac	0	Yat1	2020	3	6	13	0	sp47	Common Song
20200306_140000.flac	0	Yat1	2020	3	6	14	0	sp47	Common Song
20200306_143000.flac	0	Yat1	2020	3	6	14	30	sp47	Common Song
20200306_150000.flac	0	Yat1	2020	3	6	15	0	sp47	Common Song
20200306_153000.flac	0	Yat1	2020	3	6	15	30	sp47	Common Song
20200306_160000.flac	0	Yat1	2020	3	6	16	0	sp47	Common Song
20200306_163000.flac	0	Yat1	2020	3	6	16	30	sp47	Common Song
20200306_170000.flac	0	Yat1	2020	3	6	17	0	sp47	Common Song
20200306_173000.flac	0	Yat1	2020	3	6	17	30	sp47	Common Song
20200306_180000.flac	0	Yat1	2020	3	6	18	0	sp47	Common Song
20200306_183000.flac	1	Yat1	2020	3	6	18	30	sp47	Common Song
20200306_210000.flac	1	Yat1	2020	3	6	21	0	sp47	Common Song
20200306_220000.flac	1	Yat1	2020	3	6	22	0	sp47	Common Song
20200306_223000.flac	1	Yat1	2020	3	6	22	30	sp47	Common Song
20200306_230000.flac	1	Yat1	2020	3	6	23	0	sp47	Common Song
20200306_093000.flac	0	Yat1	2020	3	6	9	30	sp47	Common Song
20200306_233000.flac	1	Yat1	2020	3	6	23	30	sp47	Common Song
20200307_000000.flac	0	Yat1	2020	3	7	0	0	sp47	Common Song
20200307_003000.flac	1	Yat1	2020	3	7	0	30	sp47	Common Song
20200307_013000.flac	1	Yat1	2020	3	7	1	30	sp47	Common Song
20200307_020000.flac	1	Yat1	2020	3	7	2	0	sp47	Common Song
20200307_030000.flac	0	Yat1	2020	3	7	3	0	sp47	Common Song
20200307_033000.flac	0	Yat1	2020	3	7	3	30	sp47	Common Song
20200307_040000.flac	0	Yat1	2020	3	7	4	0	sp47	Common Song
20200307_043000.flac	0	Yat1	2020	3	7	4	30	sp47	Common Song
20200307_053000.flac	0	Yat1	2020	3	7	5	30	sp47	Common Song
20200307_070000.flac	0	Yat1	2020	3	7	7	0	sp47	Common Song
20200307_080000.flac	0	Yat1	2020	3	7	8	0	sp47	Common Song
20200307_093000.flac	0	Yat1	2020	3	7	9	30	sp47	Common Song
20200307_100000.flac	0	Yat1	2020	3	7	10	0	sp47	Common Song
20200307_103000.flac	0	Yat1	2020	3	7	10	30	sp47	Common Song
20200307_110000.flac	0	Yat1	2020	3	7	11	0	sp47	Common Song
20200307_113000.flac	0	Yat1	2020	3	7	11	30	sp47	Common Song
20200307_120000.flac	0	Yat1	2020	3	7	12	0	sp47	Common Song
20200307_123000.flac	0	Yat1	2020	3	7	12	30	sp47	Common Song
20200307_130000.flac	0	Yat1	2020	3	7	13	0	sp47	Common Song
20200307_140000.flac	0	Yat1	2020	3	7	14	0	sp47	Common Song
20200307_150000.flac	0	Yat1	2020	3	7	15	0	sp47	Common Song
20200307_153000.flac	0	Yat1	2020	3	7	15	30	sp47	Common Song
20200307_160000.flac	0	Yat1	2020	3	7	16	0	sp47	Common Song
20200307_163000.flac	0	Yat1	2020	3	7	16	30	sp47	Common Song
20200307_170000.flac	0	Yat1	2020	3	7	17	0	sp47	Common Song
20200307_173000.flac	0	Yat1	2020	3	7	17	30	sp47	Common Song
20200307_180000.flac	0	Yat1	2020	3	7	18	0	sp47	Common Song
20200307_183000.flac	0	Yat1	2020	3	7	18	30	sp47	Common Song
20200308_000000.flac	0	Yat1	2020	3	8	0	0	sp47	Common Song
20200308_003000.flac	1	Yat1	2020	3	8	0	30	sp47	Common Song
20200308_010000.flac	0	Yat1	2020	3	8	1	0	sp47	Common Song
20200308_013000.flac	0	Yat1	2020	3	8	1	30	sp47	Common Song
20200308_030000.flac	0	Yat1	2020	3	8	3	0	sp47	Common Song
20200308_040000.flac	0	Yat1	2020	3	8	4	0	sp47	Common Song
20200308_043000.flac	0	Yat1	2020	3	8	4	30	sp47	Common Song
20200308_053000.flac	0	Yat1	2020	3	8	5	30	sp47	Common Song
20200308_063000.flac	0	Yat1	2020	3	8	6	30	sp47	Common Song
20200308_073000.flac	0	Yat1	2020	3	8	7	30	sp47	Common Song
20200307_200000.flac	0	Yat1	2020	3	7	20	0	sp47	Common Song
20200307_210000.flac	0	Yat1	2020	3	7	21	0	sp47	Common Song
20200307_213000.flac	0	Yat1	2020	3	7	21	30	sp47	Common Song
20200307_223000.flac	0	Yat1	2020	3	7	22	30	sp47	Common Song
20200308_033000.flac	0	Yat1	2020	3	8	3	30	sp47	Common Song
20200308_080000.flac	0	Yat1	2020	3	8	8	0	sp47	Common Song
20200308_083000.flac	0	Yat1	2020	3	8	8	30	sp47	Common Song
20200308_093000.flac	0	Yat1	2020	3	8	9	30	sp47	Common Song
20200308_100000.flac	0	Yat1	2020	3	8	10	0	sp47	Common Song
20200308_103000.flac	0	Yat1	2020	3	8	10	30	sp47	Common Song
20200308_110000.flac	0	Yat1	2020	3	8	11	0	sp47	Common Song
20200308_120000.flac	0	Yat1	2020	3	8	12	0	sp47	Common Song
20200308_123000.flac	0	Yat1	2020	3	8	12	30	sp47	Common Song
20200308_113000.flac	0	Yat1	2020	3	8	11	30	sp47	Common Song
20200308_130000.flac	0	Yat1	2020	3	8	13	0	sp47	Common Song
20200308_133000.flac	0	Yat1	2020	3	8	13	30	sp47	Common Song
20200308_140000.flac	0	Yat1	2020	3	8	14	0	sp47	Common Song
20200308_143000.flac	0	Yat1	2020	3	8	14	30	sp47	Common Song
20200308_150000.flac	0	Yat1	2020	3	8	15	0	sp47	Common Song
20200308_153000.flac	0	Yat1	2020	3	8	15	30	sp47	Common Song
20200308_160000.flac	0	Yat1	2020	3	8	16	0	sp47	Common Song
20200308_163000.flac	0	Yat1	2020	3	8	16	30	sp47	Common Song
20200308_170000.flac	0	Yat1	2020	3	8	17	0	sp47	Common Song
20200308_173000.flac	0	Yat1	2020	3	8	17	30	sp47	Common Song
20200308_180000.flac	0	Yat1	2020	3	8	18	0	sp47	Common Song
20200308_183000.flac	0	Yat1	2020	3	8	18	30	sp47	Common Song
20200308_190000.flac	0	Yat1	2020	3	8	19	0	sp47	Common Song
20200308_200000.flac	0	Yat1	2020	3	8	20	0	sp47	Common Song
20200308_203000.flac	0	Yat1	2020	3	8	20	30	sp47	Common Song
20200308_210000.flac	0	Yat1	2020	3	8	21	0	sp47	Common Song
20200308_213000.flac	0	Yat1	2020	3	8	21	30	sp47	Common Song
20200308_220000.flac	0	Yat1	2020	3	8	22	0	sp47	Common Song
20200308_223000.flac	0	Yat1	2020	3	8	22	30	sp47	Common Song
20200308_230000.flac	0	Yat1	2020	3	8	23	0	sp47	Common Song
20200308_233000.flac	0	Yat1	2020	3	8	23	30	sp47	Common Song
20200309_000000.flac	0	Yat1	2020	3	9	0	0	sp47	Common Song
20200309_003000.flac	0	Yat1	2020	3	9	0	30	sp47	Common Song
20200309_010000.flac	0	Yat1	2020	3	9	1	0	sp47	Common Song
20200309_013000.flac	0	Yat1	2020	3	9	1	30	sp47	Common Song
20200309_020000.flac	0	Yat1	2020	3	9	2	0	sp47	Common Song
20200309_023000.flac	0	Yat1	2020	3	9	2	30	sp47	Common Song
20200309_030000.flac	0	Yat1	2020	3	9	3	0	sp47	Common Song
20200309_033000.flac	0	Yat1	2020	3	9	3	30	sp47	Common Song
20200309_040000.flac	0	Yat1	2020	3	9	4	0	sp47	Common Song
20200309_043000.flac	0	Yat1	2020	3	9	4	30	sp47	Common Song
20200309_060000.flac	0	Yat1	2020	3	9	6	0	sp47	Common Song
20200309_063000.flac	0	Yat1	2020	3	9	6	30	sp47	Common Song
20200309_070000.flac	0	Yat1	2020	3	9	7	0	sp47	Common Song
20200309_073000.flac	0	Yat1	2020	3	9	7	30	sp47	Common Song
20200309_080000.flac	0	Yat1	2020	3	9	8	0	sp47	Common Song
20200309_093000.flac	0	Yat1	2020	3	9	9	30	sp47	Common Song
20200309_100000.flac	0	Yat1	2020	3	9	10	0	sp47	Common Song
20200309_103000.flac	0	Yat1	2020	3	9	10	30	sp47	Common Song
20200309_110000.flac	0	Yat1	2020	3	9	11	0	sp47	Common Song
20200309_113000.flac	0	Yat1	2020	3	9	11	30	sp47	Common Song
20200309_120000.flac	0	Yat1	2020	3	9	12	0	sp47	Common Song
20200309_123000.flac	0	Yat1	2020	3	9	12	30	sp47	Common Song
20200309_130000.flac	0	Yat1	2020	3	9	13	0	sp47	Common Song
20200309_153000.flac	0	Yat1	2020	3	9	15	30	sp47	Common Song
20200309_160000.flac	0	Yat1	2020	3	9	16	0	sp47	Common Song
20200309_163000.flac	0	Yat1	2020	3	9	16	30	sp47	Common Song
20200309_170000.flac	0	Yat1	2020	3	9	17	0	sp47	Common Song
20200309_180000.flac	0	Yat1	2020	3	9	18	0	sp47	Common Song
20200309_183000.flac	0	Yat1	2020	3	9	18	30	sp47	Common Song
20200309_190000.flac	0	Yat1	2020	3	9	19	0	sp47	Common Song
20200309_193000.flac	0	Yat1	2020	3	9	19	30	sp47	Common Song
20200309_200000.flac	0	Yat1	2020	3	9	20	0	sp47	Common Song
20200309_210000.flac	0	Yat1	2020	3	9	21	0	sp47	Common Song
20200309_213000.flac	0	Yat1	2020	3	9	21	30	sp47	Common Song
20200309_223000.flac	0	Yat1	2020	3	9	22	30	sp47	Common Song
20200309_230000.flac	0	Yat1	2020	3	9	23	0	sp47	Common Song
20200309_233000.flac	0	Yat1	2020	3	9	23	30	sp47	Common Song
20200310_000000.flac	0	Yat1	2020	3	10	0	0	sp47	Common Song
20200310_003000.flac	0	Yat1	2020	3	10	0	30	sp47	Common Song
20200310_010000.flac	0	Yat1	2020	3	10	1	0	sp47	Common Song
20200310_013000.flac	0	Yat1	2020	3	10	1	30	sp47	Common Song
20200310_020000.flac	0	Yat1	2020	3	10	2	0	sp47	Common Song
20200310_023000.flac	0	Yat1	2020	3	10	2	30	sp47	Common Song
20200310_030000.flac	0	Yat1	2020	3	10	3	0	sp47	Common Song
20200310_033000.flac	0	Yat1	2020	3	10	3	30	sp47	Common Song
20200310_040000.flac	0	Yat1	2020	3	10	4	0	sp47	Common Song
20200310_043000.flac	0	Yat1	2020	3	10	4	30	sp47	Common Song
20200310_050000.flac	0	Yat1	2020	3	10	5	0	sp47	Common Song
20200310_060000.flac	0	Yat1	2020	3	10	6	0	sp47	Common Song
20200309_133000.flac	0	Yat1	2020	3	9	13	30	sp47	Common Song
20200309_140000.flac	0	Yat1	2020	3	9	14	0	sp47	Common Song
20200309_143000.flac	0	Yat1	2020	3	9	14	30	sp47	Common Song
20200309_220000.flac	0	Yat1	2020	3	9	22	0	sp47	Common Song
20200310_063000.flac	0	Yat1	2020	3	10	6	30	sp47	Common Song
20200310_080000.flac	0	Yat1	2020	3	10	8	0	sp47	Common Song
20200310_090000.flac	0	Yat1	2020	3	10	9	0	sp47	Common Song
20200310_110000.flac	0	Yat1	2020	3	10	11	0	sp47	Common Song
20200310_093000.flac	0	Yat1	2020	3	10	9	30	sp47	Common Song
20200310_100000.flac	0	Yat1	2020	3	10	10	0	sp47	Common Song
20200310_103000.flac	0	Yat1	2020	3	10	10	30	sp47	Common Song
20200310_113000.flac	0	Yat1	2020	3	10	11	30	sp47	Common Song
20200310_120000.flac	0	Yat1	2020	3	10	12	0	sp47	Common Song
20200310_123000.flac	0	Yat1	2020	3	10	12	30	sp47	Common Song
20200310_130000.flac	0	Yat1	2020	3	10	13	0	sp47	Common Song
20200310_133000.flac	0	Yat1	2020	3	10	13	30	sp47	Common Song
20200310_140000.flac	0	Yat1	2020	3	10	14	0	sp47	Common Song
20200310_143000.flac	0	Yat1	2020	3	10	14	30	sp47	Common Song
20200310_150000.flac	0	Yat1	2020	3	10	15	0	sp47	Common Song
20200310_153000.flac	0	Yat1	2020	3	10	15	30	sp47	Common Song
20200310_160000.flac	0	Yat1	2020	3	10	16	0	sp47	Common Song
20200310_163000.flac	0	Yat1	2020	3	10	16	30	sp47	Common Song
20200310_180000.flac	0	Yat1	2020	3	10	18	0	sp47	Common Song
20200310_183000.flac	0	Yat1	2020	3	10	18	30	sp47	Common Song
20200310_190000.flac	0	Yat1	2020	3	10	19	0	sp47	Common Song
20200310_193000.flac	0	Yat1	2020	3	10	19	30	sp47	Common Song
20200310_203000.flac	0	Yat1	2020	3	10	20	30	sp47	Common Song
20200310_210000.flac	0	Yat1	2020	3	10	21	0	sp47	Common Song
20200310_223000.flac	0	Yat1	2020	3	10	22	30	sp47	Common Song
20200310_230000.flac	0	Yat1	2020	3	10	23	0	sp47	Common Song
20200310_233000.flac	0	Yat1	2020	3	10	23	30	sp47	Common Song
20200311_000000.flac	0	Yat1	2020	3	11	0	0	sp47	Common Song
20200311_003000.flac	0	Yat1	2020	3	11	0	30	sp47	Common Song
20200311_010000.flac	0	Yat1	2020	3	11	1	0	sp47	Common Song
20200311_013000.flac	0	Yat1	2020	3	11	1	30	sp47	Common Song
20200311_020000.flac	0	Yat1	2020	3	11	2	0	sp47	Common Song
20200311_023000.flac	0	Yat1	2020	3	11	2	30	sp47	Common Song
20200311_030000.flac	0	Yat1	2020	3	11	3	0	sp47	Common Song
20200311_033000.flac	0	Yat1	2020	3	11	3	30	sp47	Common Song
20200311_040000.flac	0	Yat1	2020	3	11	4	0	sp47	Common Song
20200311_043000.flac	0	Yat1	2020	3	11	4	30	sp47	Common Song
20200311_053000.flac	0	Yat1	2020	3	11	5	30	sp47	Common Song
20200311_070000.flac	0	Yat1	2020	3	11	7	0	sp47	Common Song
20200311_073000.flac	0	Yat1	2020	3	11	7	30	sp47	Common Song
20200311_083000.flac	0	Yat1	2020	3	11	8	30	sp47	Common Song
20200311_090000.flac	0	Yat1	2020	3	11	9	0	sp47	Common Song
20200311_093000.flac	0	Yat1	2020	3	11	9	30	sp47	Common Song
20200311_100000.flac	0	Yat1	2020	3	11	10	0	sp47	Common Song
20200311_103000.flac	0	Yat1	2020	3	11	10	30	sp47	Common Song
20200311_110000.flac	0	Yat1	2020	3	11	11	0	sp47	Common Song
20200311_113000.flac	0	Yat1	2020	3	11	11	30	sp47	Common Song
20200311_120000.flac	0	Yat1	2020	3	11	12	0	sp47	Common Song
20200311_123000.flac	0	Yat1	2020	3	11	12	30	sp47	Common Song
20200311_130000.flac	0	Yat1	2020	3	11	13	0	sp47	Common Song
20200311_133000.flac	0	Yat1	2020	3	11	13	30	sp47	Common Song
20200311_140000.flac	0	Yat1	2020	3	11	14	0	sp47	Common Song
20200311_143000.flac	0	Yat1	2020	3	11	14	30	sp47	Common Song
20200311_150000.flac	0	Yat1	2020	3	11	15	0	sp47	Common Song
20200311_153000.flac	0	Yat1	2020	3	11	15	30	sp47	Common Song
20200311_160000.flac	0	Yat1	2020	3	11	16	0	sp47	Common Song
20200311_163000.flac	0	Yat1	2020	3	11	16	30	sp47	Common Song
20200311_170000.flac	0	Yat1	2020	3	11	17	0	sp47	Common Song
20200311_173000.flac	0	Yat1	2020	3	11	17	30	sp47	Common Song
20200311_180000.flac	0	Yat1	2020	3	11	18	0	sp47	Common Song
20200311_183000.flac	0	Yat1	2020	3	11	18	30	sp47	Common Song
20200311_190000.flac	0	Yat1	2020	3	11	19	0	sp47	Common Song
20200311_193000.flac	0	Yat1	2020	3	11	19	30	sp47	Common Song
20200311_200000.flac	0	Yat1	2020	3	11	20	0	sp47	Common Song
20200311_203000.flac	0	Yat1	2020	3	11	20	30	sp47	Common Song
20200311_210000.flac	0	Yat1	2020	3	11	21	0	sp47	Common Song
20200311_213000.flac	0	Yat1	2020	3	11	21	30	sp47	Common Song
20200311_220000.flac	0	Yat1	2020	3	11	22	0	sp47	Common Song
20200311_223000.flac	0	Yat1	2020	3	11	22	30	sp47	Common Song
20200311_230000.flac	0	Yat1	2020	3	11	23	0	sp47	Common Song
20200311_233000.flac	0	Yat1	2020	3	11	23	30	sp47	Common Song
20200312_000000.flac	0	Yat1	2020	3	12	0	0	sp47	Common Song
20200312_003000.flac	0	Yat1	2020	3	12	0	30	sp47	Common Song
20200312_010000.flac	0	Yat1	2020	3	12	1	0	sp47	Common Song
20200312_013000.flac	0	Yat1	2020	3	12	1	30	sp47	Common Song
20200312_020000.flac	0	Yat1	2020	3	12	2	0	sp47	Common Song
20200312_023000.flac	0	Yat1	2020	3	12	2	30	sp47	Common Song
20200312_030000.flac	0	Yat1	2020	3	12	3	0	sp47	Common Song
20200312_033000.flac	0	Yat1	2020	3	12	3	30	sp47	Common Song
20200312_040000.flac	0	Yat1	2020	3	12	4	0	sp47	Common Song
20200312_043000.flac	0	Yat1	2020	3	12	4	30	sp47	Common Song
20200312_053000.flac	0	Yat1	2020	3	12	5	30	sp47	Common Song
20200312_063000.flac	0	Yat1	2020	3	12	6	30	sp47	Common Song
20200312_073000.flac	0	Yat1	2020	3	12	7	30	sp47	Common Song
20200312_083000.flac	0	Yat1	2020	3	12	8	30	sp47	Common Song
20200312_090000.flac	0	Yat1	2020	3	12	9	0	sp47	Common Song
20200312_093000.flac	0	Yat1	2020	3	12	9	30	sp47	Common Song
20200312_100000.flac	0	Yat1	2020	3	12	10	0	sp47	Common Song
20200312_103000.flac	0	Yat1	2020	3	12	10	30	sp47	Common Song
20200312_130000.flac	0	Yat1	2020	3	12	13	0	sp47	Common Song
20200312_110000.flac	0	Yat1	2020	3	12	11	0	sp47	Common Song
20200312_113000.flac	0	Yat1	2020	3	12	11	30	sp47	Common Song
20200312_120000.flac	0	Yat1	2020	3	12	12	0	sp47	Common Song
20200312_123000.flac	0	Yat1	2020	3	12	12	30	sp47	Common Song
20200312_133000.flac	0	Yat1	2020	3	12	13	30	sp47	Common Song
20200312_140000.flac	0	Yat1	2020	3	12	14	0	sp47	Common Song
20200312_143000.flac	0	Yat1	2020	3	12	14	30	sp47	Common Song
20200312_150000.flac	0	Yat1	2020	3	12	15	0	sp47	Common Song
20200312_153000.flac	0	Yat1	2020	3	12	15	30	sp47	Common Song
20200312_160000.flac	0	Yat1	2020	3	12	16	0	sp47	Common Song
20200312_163000.flac	0	Yat1	2020	3	12	16	30	sp47	Common Song
20200312_170000.flac	0	Yat1	2020	3	12	17	0	sp47	Common Song
20200312_173000.flac	0	Yat1	2020	3	12	17	30	sp47	Common Song
20200312_180000.flac	0	Yat1	2020	3	12	18	0	sp47	Common Song
20200312_183000.flac	0	Yat1	2020	3	12	18	30	sp47	Common Song
20200312_193000.flac	0	Yat1	2020	3	12	19	30	sp47	Common Song
20200312_200000.flac	0	Yat1	2020	3	12	20	0	sp47	Common Song
20200312_203000.flac	0	Yat1	2020	3	12	20	30	sp47	Common Song
20200312_210000.flac	0	Yat1	2020	3	12	21	0	sp47	Common Song
20200312_213000.flac	0	Yat1	2020	3	12	21	30	sp47	Common Song
20200312_220000.flac	0	Yat1	2020	3	12	22	0	sp47	Common Song
20200312_223000.flac	0	Yat1	2020	3	12	22	30	sp47	Common Song
20200312_230000.flac	0	Yat1	2020	3	12	23	0	sp47	Common Song
20200312_233000.flac	0	Yat1	2020	3	12	23	30	sp47	Common Song
20200313_000000.flac	0	Yat1	2020	3	13	0	0	sp47	Common Song
20200313_003000.flac	0	Yat1	2020	3	13	0	30	sp47	Common Song
20200313_010000.flac	0	Yat1	2020	3	13	1	0	sp47	Common Song
20200313_013000.flac	0	Yat1	2020	3	13	1	30	sp47	Common Song
20200313_020000.flac	0	Yat1	2020	3	13	2	0	sp47	Common Song
20200313_023000.flac	0	Yat1	2020	3	13	2	30	sp47	Common Song
20200313_030000.flac	0	Yat1	2020	3	13	3	0	sp47	Common Song
20200313_033000.flac	0	Yat1	2020	3	13	3	30	sp47	Common Song
20200313_040000.flac	0	Yat1	2020	3	13	4	0	sp47	Common Song
20200313_043000.flac	0	Yat1	2020	3	13	4	30	sp47	Common Song
20200313_060000.flac	0	Yat1	2020	3	13	6	0	sp47	Common Song
20200313_073000.flac	0	Yat1	2020	3	13	7	30	sp47	Common Song
20200313_080000.flac	0	Yat1	2020	3	13	8	0	sp47	Common Song
20200313_083000.flac	0	Yat1	2020	3	13	8	30	sp47	Common Song
20200313_090000.flac	0	Yat1	2020	3	13	9	0	sp47	Common Song
20200313_093000.flac	0	Yat1	2020	3	13	9	30	sp47	Common Song
20200313_100000.flac	0	Yat1	2020	3	13	10	0	sp47	Common Song
20200313_103000.flac	0	Yat1	2020	3	13	10	30	sp47	Common Song
20200313_110000.flac	0	Yat1	2020	3	13	11	0	sp47	Common Song
20200313_113000.flac	0	Yat1	2020	3	13	11	30	sp47	Common Song
20200313_120000.flac	0	Yat1	2020	3	13	12	0	sp47	Common Song
20200313_123000.flac	0	Yat1	2020	3	13	12	30	sp47	Common Song
20200313_130000.flac	0	Yat1	2020	3	13	13	0	sp47	Common Song
20200313_133000.flac	0	Yat1	2020	3	13	13	30	sp47	Common Song
20200313_140000.flac	0	Yat1	2020	3	13	14	0	sp47	Common Song
20200313_143000.flac	0	Yat1	2020	3	13	14	30	sp47	Common Song
20200313_150000.flac	0	Yat1	2020	3	13	15	0	sp47	Common Song
20200313_153000.flac	0	Yat1	2020	3	13	15	30	sp47	Common Song
20200313_160000.flac	0	Yat1	2020	3	13	16	0	sp47	Common Song
20200313_163000.flac	0	Yat1	2020	3	13	16	30	sp47	Common Song
20200313_170000.flac	0	Yat1	2020	3	13	17	0	sp47	Common Song
20200313_173000.flac	0	Yat1	2020	3	13	17	30	sp47	Common Song
20200313_180000.flac	0	Yat1	2020	3	13	18	0	sp47	Common Song
20200313_183000.flac	0	Yat1	2020	3	13	18	30	sp47	Common Song
20200313_190000.flac	0	Yat1	2020	3	13	19	0	sp47	Common Song
20200313_203000.flac	1	Yat1	2020	3	13	20	30	sp47	Common Song
20200313_210000.flac	0	Yat1	2020	3	13	21	0	sp47	Common Song
20200313_223000.flac	0	Yat1	2020	3	13	22	30	sp47	Common Song
20200313_230000.flac	0	Yat1	2020	3	13	23	0	sp47	Common Song
20200313_233000.flac	0	Yat1	2020	3	13	23	30	sp47	Common Song
20200314_000000.flac	0	Yat1	2020	3	14	0	0	sp47	Common Song
20200314_003000.flac	0	Yat1	2020	3	14	0	30	sp47	Common Song
20200314_010000.flac	0	Yat1	2020	3	14	1	0	sp47	Common Song
20200314_013000.flac	0	Yat1	2020	3	14	1	30	sp47	Common Song
20200314_020000.flac	0	Yat1	2020	3	14	2	0	sp47	Common Song
20200314_023000.flac	0	Yat1	2020	3	14	2	30	sp47	Common Song
20200314_030000.flac	0	Yat1	2020	3	14	3	0	sp47	Common Song
20200314_033000.flac	0	Yat1	2020	3	14	3	30	sp47	Common Song
20200314_040000.flac	0	Yat1	2020	3	14	4	0	sp47	Common Song
20200314_043000.flac	0	Yat1	2020	3	14	4	30	sp47	Common Song
20200314_053000.flac	0	Yat1	2020	3	14	5	30	sp47	Common Song
20200314_063000.flac	0	Yat1	2020	3	14	6	30	sp47	Common Song
20200314_073000.flac	0	Yat1	2020	3	14	7	30	sp47	Common Song
20200314_083000.flac	0	Yat1	2020	3	14	8	30	sp47	Common Song
20200314_090000.flac	0	Yat1	2020	3	14	9	0	sp47	Common Song
20200314_093000.flac	0	Yat1	2020	3	14	9	30	sp47	Common Song
20200314_100000.flac	0	Yat1	2020	3	14	10	0	sp47	Common Song
20200314_103000.flac	0	Yat1	2020	3	14	10	30	sp47	Common Song
20200314_110000.flac	0	Yat1	2020	3	14	11	0	sp47	Common Song
20200314_113000.flac	0	Yat1	2020	3	14	11	30	sp47	Common Song
20200314_120000.flac	0	Yat1	2020	3	14	12	0	sp47	Common Song
20200314_123000.flac	0	Yat1	2020	3	14	12	30	sp47	Common Song
20200314_130000.flac	0	Yat1	2020	3	14	13	0	sp47	Common Song
20200314_133000.flac	0	Yat1	2020	3	14	13	30	sp47	Common Song
20200314_140000.flac	0	Yat1	2020	3	14	14	0	sp47	Common Song
20200314_143000.flac	0	Yat1	2020	3	14	14	30	sp47	Common Song
20200314_150000.flac	0	Yat1	2020	3	14	15	0	sp47	Common Song
20200314_153000.flac	0	Yat1	2020	3	14	15	30	sp47	Common Song
20200314_160000.flac	0	Yat1	2020	3	14	16	0	sp47	Common Song
20200314_163000.flac	0	Yat1	2020	3	14	16	30	sp47	Common Song
20200314_170000.flac	0	Yat1	2020	3	14	17	0	sp47	Common Song
20200314_173000.flac	0	Yat1	2020	3	14	17	30	sp47	Common Song
20200314_180000.flac	0	Yat1	2020	3	14	18	0	sp47	Common Song
20200314_183000.flac	0	Yat1	2020	3	14	18	30	sp47	Common Song
20200314_190000.flac	0	Yat1	2020	3	14	19	0	sp47	Common Song
20200314_220000.flac	0	Yat1	2020	3	14	22	0	sp47	Common Song
20200314_223000.flac	0	Yat1	2020	3	14	22	30	sp47	Common Song
20200314_230000.flac	0	Yat1	2020	3	14	23	0	sp47	Common Song
20200314_233000.flac	0	Yat1	2020	3	14	23	30	sp47	Common Song
20200315_000000.flac	0	Yat1	2020	3	15	0	0	sp47	Common Song
20200315_003000.flac	0	Yat1	2020	3	15	0	30	sp47	Common Song
20200315_010000.flac	0	Yat1	2020	3	15	1	0	sp47	Common Song
20200315_013000.flac	0	Yat1	2020	3	15	1	30	sp47	Common Song
20200315_020000.flac	0	Yat1	2020	3	15	2	0	sp47	Common Song
20200315_030000.flac	0	Yat1	2020	3	15	3	0	sp47	Common Song
20200315_033000.flac	0	Yat1	2020	3	15	3	30	sp47	Common Song
20200315_040000.flac	0	Yat1	2020	3	15	4	0	sp47	Common Song
20200315_043000.flac	0	Yat1	2020	3	15	4	30	sp47	Common Song
20200315_053000.flac	0	Yat1	2020	3	15	5	30	sp47	Common Song
20200315_063000.flac	0	Yat1	2020	3	15	6	30	sp47	Common Song
20200315_080000.flac	0	Yat1	2020	3	15	8	0	sp47	Common Song
20200315_083000.flac	0	Yat1	2020	3	15	8	30	sp47	Common Song
20200315_090000.flac	0	Yat1	2020	3	15	9	0	sp47	Common Song
20200315_093000.flac	0	Yat1	2020	3	15	9	30	sp47	Common Song
20200315_100000.flac	0	Yat1	2020	3	15	10	0	sp47	Common Song
20200315_103000.flac	0	Yat1	2020	3	15	10	30	sp47	Common Song
20200315_110000.flac	0	Yat1	2020	3	15	11	0	sp47	Common Song
20200314_203000.flac	0	Yat1	2020	3	14	20	30	sp47	Common Song
20200315_023000.flac	0	Yat1	2020	3	15	2	30	sp47	Common Song
20200315_070000.flac	0	Yat1	2020	3	15	7	0	sp47	Common Song
20200315_073000.flac	0	Yat1	2020	3	15	7	30	sp47	Common Song
20200301_120000.flac	0	Yat1	2020	3	1	12	0	sp47	Common Song
20200301_123000.flac	0	Yat1	2020	3	1	12	30	sp47	Common Song
20200301_113000.flac	0	Yat1	2020	3	1	11	30	sp47	Common Song
20200315_140000.flac	0	Yat1	2020	3	15	14	0	sp47	Common Song
20200315_143000.flac	0	Yat1	2020	3	15	14	30	sp47	Common Song
20200315_150000.flac	0	Yat1	2020	3	15	15	0	sp47	Common Song
20200315_153000.flac	0	Yat1	2020	3	15	15	30	sp47	Common Song
20200315_160000.flac	0	Yat1	2020	3	15	16	0	sp47	Common Song
20200315_163000.flac	0	Yat1	2020	3	15	16	30	sp47	Common Song
20200315_170000.flac	0	Yat1	2020	3	15	17	0	sp47	Common Song
20200315_180000.flac	0	Yat1	2020	3	15	18	0	sp47	Common Song
20200315_173000.flac	0	Yat1	2020	3	15	17	30	sp47	Common Song
20200315_183000.flac	0	Yat1	2020	3	15	18	30	sp47	Common Song
20200315_210000.flac	1	Yat1	2020	3	15	21	0	sp47	Common Song
20200315_213000.flac	1	Yat1	2020	3	15	21	30	sp47	Common Song
20200315_220000.flac	1	Yat1	2020	3	15	22	0	sp47	Common Song
20200315_230000.flac	1	Yat1	2020	3	15	23	0	sp47	Common Song
20200315_233000.flac	1	Yat1	2020	3	15	23	30	sp47	Common Song
20200316_000000.flac	1	Yat1	2020	3	16	0	0	sp47	Common Song
20200316_003000.flac	0	Yat1	2020	3	16	0	30	sp47	Common Song
20200316_010000.flac	1	Yat1	2020	3	16	1	0	sp47	Common Song
20200316_013000.flac	1	Yat1	2020	3	16	1	30	sp47	Common Song
20200316_020000.flac	1	Yat1	2020	3	16	2	0	sp47	Common Song
20200316_023000.flac	1	Yat1	2020	3	16	2	30	sp47	Common Song
20200315_223000.flac	1	Yat1	2020	3	15	22	30	sp47	Common Song
20200316_050000.flac	0	Yat1	2020	3	16	5	0	sp47	Common Song
20200316_053000.flac	0	Yat1	2020	3	16	5	30	sp47	Common Song
20200316_060000.flac	0	Yat1	2020	3	16	6	0	sp47	Common Song
20200316_063000.flac	0	Yat1	2020	3	16	6	30	sp47	Common Song
20200316_070000.flac	0	Yat1	2020	3	16	7	0	sp47	Common Song
20200316_073000.flac	0	Yat1	2020	3	16	7	30	sp47	Common Song
20200316_080000.flac	0	Yat1	2020	3	16	8	0	sp47	Common Song
20200316_083000.flac	0	Yat1	2020	3	16	8	30	sp47	Common Song
20200316_090000.flac	0	Yat1	2020	3	16	9	0	sp47	Common Song
20200316_093000.flac	0	Yat1	2020	3	16	9	30	sp47	Common Song
20200316_100000.flac	0	Yat1	2020	3	16	10	0	sp47	Common Song
20200316_103000.flac	0	Yat1	2020	3	16	10	30	sp47	Common Song
20200316_110000.flac	0	Yat1	2020	3	16	11	0	sp47	Common Song
20200316_113000.flac	0	Yat1	2020	3	16	11	30	sp47	Common Song
20200316_120000.flac	0	Yat1	2020	3	16	12	0	sp47	Common Song
20200316_123000.flac	0	Yat1	2020	3	16	12	30	sp47	Common Song
20200316_130000.flac	0	Yat1	2020	3	16	13	0	sp47	Common Song
20200316_133000.flac	0	Yat1	2020	3	16	13	30	sp47	Common Song
20200316_140000.flac	0	Yat1	2020	3	16	14	0	sp47	Common Song
20200316_143000.flac	0	Yat1	2020	3	16	14	30	sp47	Common Song
20200316_150000.flac	0	Yat1	2020	3	16	15	0	sp47	Common Song
20200316_153000.flac	0	Yat1	2020	3	16	15	30	sp47	Common Song
20200316_160000.flac	0	Yat1	2020	3	16	16	0	sp47	Common Song
20200316_163000.flac	0	Yat1	2020	3	16	16	30	sp47	Common Song
20200316_170000.flac	0	Yat1	2020	3	16	17	0	sp47	Common Song
20200316_180000.flac	0	Yat1	2020	3	16	18	0	sp47	Common Song
20200316_190000.flac	1	Yat1	2020	3	16	19	0	sp47	Common Song
20200316_193000.flac	1	Yat1	2020	3	16	19	30	sp47	Common Song
20200316_200000.flac	1	Yat1	2020	3	16	20	0	sp47	Common Song
20200316_203000.flac	1	Yat1	2020	3	16	20	30	sp47	Common Song
20200316_210000.flac	1	Yat1	2020	3	16	21	0	sp47	Common Song
20200316_213000.flac	1	Yat1	2020	3	16	21	30	sp47	Common Song
20200316_230000.flac	1	Yat1	2020	3	16	23	0	sp47	Common Song
20200316_233000.flac	1	Yat1	2020	3	16	23	30	sp47	Common Song
20200317_000000.flac	1	Yat1	2020	3	17	0	0	sp47	Common Song
20200317_003000.flac	1	Yat1	2020	3	17	0	30	sp47	Common Song
20200317_010000.flac	1	Yat1	2020	3	17	1	0	sp47	Common Song
20200317_013000.flac	1	Yat1	2020	3	17	1	30	sp47	Common Song
20200317_020000.flac	1	Yat1	2020	3	17	2	0	sp47	Common Song
20200317_023000.flac	1	Yat1	2020	3	17	2	30	sp47	Common Song
20200317_030000.flac	1	Yat1	2020	3	17	3	0	sp47	Common Song
20200317_033000.flac	1	Yat1	2020	3	17	3	30	sp47	Common Song
20200317_043000.flac	0	Yat1	2020	3	17	4	30	sp47	Common Song
20200317_050000.flac	0	Yat1	2020	3	17	5	0	sp47	Common Song
20200317_053000.flac	0	Yat1	2020	3	17	5	30	sp47	Common Song
20200317_060000.flac	0	Yat1	2020	3	17	6	0	sp47	Common Song
20200317_063000.flac	0	Yat1	2020	3	17	6	30	sp47	Common Song
20200317_070000.flac	0	Yat1	2020	3	17	7	0	sp47	Common Song
20200317_073000.flac	0	Yat1	2020	3	17	7	30	sp47	Common Song
20200317_080000.flac	0	Yat1	2020	3	17	8	0	sp47	Common Song
20200317_083000.flac	0	Yat1	2020	3	17	8	30	sp47	Common Song
20200317_090000.flac	0	Yat1	2020	3	17	9	0	sp47	Common Song
20200317_093000.flac	0	Yat1	2020	3	17	9	30	sp47	Common Song
20200317_100000.flac	0	Yat1	2020	3	17	10	0	sp47	Common Song
20200317_103000.flac	0	Yat1	2020	3	17	10	30	sp47	Common Song
20200317_110000.flac	0	Yat1	2020	3	17	11	0	sp47	Common Song
20200317_113000.flac	0	Yat1	2020	3	17	11	30	sp47	Common Song
20200317_120000.flac	0	Yat1	2020	3	17	12	0	sp47	Common Song
20200317_123000.flac	0	Yat1	2020	3	17	12	30	sp47	Common Song
20200317_130000.flac	0	Yat1	2020	3	17	13	0	sp47	Common Song
20200317_133000.flac	0	Yat1	2020	3	17	13	30	sp47	Common Song
20200317_140000.flac	0	Yat1	2020	3	17	14	0	sp47	Common Song
20200317_143000.flac	0	Yat1	2020	3	17	14	30	sp47	Common Song
20200317_150000.flac	0	Yat1	2020	3	17	15	0	sp47	Common Song
20200317_153000.flac	0	Yat1	2020	3	17	15	30	sp47	Common Song
20200317_160000.flac	0	Yat1	2020	3	17	16	0	sp47	Common Song
20200317_163000.flac	0	Yat1	2020	3	17	16	30	sp47	Common Song
20200317_170000.flac	0	Yat1	2020	3	17	17	0	sp47	Common Song
20200317_173000.flac	0	Yat1	2020	3	17	17	30	sp47	Common Song
20200317_180000.flac	0	Yat1	2020	3	17	18	0	sp47	Common Song
20200317_190000.flac	1	Yat1	2020	3	17	19	0	sp47	Common Song
20200317_193000.flac	1	Yat1	2020	3	17	19	30	sp47	Common Song
20200317_200000.flac	1	Yat1	2020	3	17	20	0	sp47	Common Song
20200317_203000.flac	1	Yat1	2020	3	17	20	30	sp47	Common Song
20200317_210000.flac	1	Yat1	2020	3	17	21	0	sp47	Common Song
20200317_213000.flac	1	Yat1	2020	3	17	21	30	sp47	Common Song
20200317_220000.flac	1	Yat1	2020	3	17	22	0	sp47	Common Song
20200317_223000.flac	1	Yat1	2020	3	17	22	30	sp47	Common Song
20200317_230000.flac	1	Yat1	2020	3	17	23	0	sp47	Common Song
20200317_233000.flac	1	Yat1	2020	3	17	23	30	sp47	Common Song
20200318_000000.flac	1	Yat1	2020	3	18	0	0	sp47	Common Song
20200318_003000.flac	1	Yat1	2020	3	18	0	30	sp47	Common Song
20200318_010000.flac	1	Yat1	2020	3	18	1	0	sp47	Common Song
20200318_013000.flac	1	Yat1	2020	3	18	1	30	sp47	Common Song
20200318_020000.flac	1	Yat1	2020	3	18	2	0	sp47	Common Song
20200318_023000.flac	1	Yat1	2020	3	18	2	30	sp47	Common Song
20200318_040000.flac	1	Yat1	2020	3	18	4	0	sp47	Common Song
20200318_043000.flac	1	Yat1	2020	3	18	4	30	sp47	Common Song
20200318_053000.flac	0	Yat1	2020	3	18	5	30	sp47	Common Song
20200318_060000.flac	0	Yat1	2020	3	18	6	0	sp47	Common Song
20200318_063000.flac	0	Yat1	2020	3	18	6	30	sp47	Common Song
20200318_070000.flac	0	Yat1	2020	3	18	7	0	sp47	Common Song
20200318_073000.flac	0	Yat1	2020	3	18	7	30	sp47	Common Song
20200318_080000.flac	0	Yat1	2020	3	18	8	0	sp47	Common Song
20200318_083000.flac	0	Yat1	2020	3	18	8	30	sp47	Common Song
20200318_090000.flac	0	Yat1	2020	3	18	9	0	sp47	Common Song
20200318_093000.flac	0	Yat1	2020	3	18	9	30	sp47	Common Song
20200318_100000.flac	0	Yat1	2020	3	18	10	0	sp47	Common Song
20200318_103000.flac	0	Yat1	2020	3	18	10	30	sp47	Common Song
20200318_110000.flac	0	Yat1	2020	3	18	11	0	sp47	Common Song
20200318_113000.flac	0	Yat1	2020	3	18	11	30	sp47	Common Song
20200318_120000.flac	0	Yat1	2020	3	18	12	0	sp47	Common Song
20200318_123000.flac	0	Yat1	2020	3	18	12	30	sp47	Common Song
20200318_130000.flac	0	Yat1	2020	3	18	13	0	sp47	Common Song
20200318_133000.flac	0	Yat1	2020	3	18	13	30	sp47	Common Song
20200318_140000.flac	0	Yat1	2020	3	18	14	0	sp47	Common Song
20200318_143000.flac	0	Yat1	2020	3	18	14	30	sp47	Common Song
20200318_150000.flac	0	Yat1	2020	3	18	15	0	sp47	Common Song
20200318_153000.flac	0	Yat1	2020	3	18	15	30	sp47	Common Song
20200318_160000.flac	0	Yat1	2020	3	18	16	0	sp47	Common Song
20200318_163000.flac	0	Yat1	2020	3	18	16	30	sp47	Common Song
20200318_170000.flac	0	Yat1	2020	3	18	17	0	sp47	Common Song
20200318_173000.flac	0	Yat1	2020	3	18	17	30	sp47	Common Song
20200318_180000.flac	0	Yat1	2020	3	18	18	0	sp47	Common Song
20200318_183000.flac	0	Yat1	2020	3	18	18	30	sp47	Common Song
20200318_190000.flac	1	Yat1	2020	3	18	19	0	sp47	Common Song
20200318_193000.flac	1	Yat1	2020	3	18	19	30	sp47	Common Song
20200318_200000.flac	1	Yat1	2020	3	18	20	0	sp47	Common Song
20200318_203000.flac	1	Yat1	2020	3	18	20	30	sp47	Common Song
20200318_220000.flac	1	Yat1	2020	3	18	22	0	sp47	Common Song
20200318_223000.flac	1	Yat1	2020	3	18	22	30	sp47	Common Song
20200318_230000.flac	1	Yat1	2020	3	18	23	0	sp47	Common Song
20200319_000000.flac	1	Yat1	2020	3	19	0	0	sp47	Common Song
20200319_003000.flac	1	Yat1	2020	3	19	0	30	sp47	Common Song
20200319_013000.flac	1	Yat1	2020	3	19	1	30	sp47	Common Song
20200319_020000.flac	1	Yat1	2020	3	19	2	0	sp47	Common Song
20200319_033000.flac	1	Yat1	2020	3	19	3	30	sp47	Common Song
20200319_053000.flac	0	Yat1	2020	3	19	5	30	sp47	Common Song
20200319_060000.flac	0	Yat1	2020	3	19	6	0	sp47	Common Song
20200319_010000.flac	1	Yat1	2020	3	19	1	0	sp47	Common Song
20200319_023000.flac	1	Yat1	2020	3	19	2	30	sp47	Common Song
20200319_063000.flac	0	Yat1	2020	3	19	6	30	sp47	Common Song
20200319_070000.flac	0	Yat1	2020	3	19	7	0	sp47	Common Song
20200319_073000.flac	0	Yat1	2020	3	19	7	30	sp47	Common Song
20200319_080000.flac	0	Yat1	2020	3	19	8	0	sp47	Common Song
20200319_083000.flac	0	Yat1	2020	3	19	8	30	sp47	Common Song
20200319_090000.flac	0	Yat1	2020	3	19	9	0	sp47	Common Song
20200319_093000.flac	0	Yat1	2020	3	19	9	30	sp47	Common Song
20200319_100000.flac	0	Yat1	2020	3	19	10	0	sp47	Common Song
20200319_103000.flac	0	Yat1	2020	3	19	10	30	sp47	Common Song
20200319_113000.flac	0	Yat1	2020	3	19	11	30	sp47	Common Song
20200319_120000.flac	0	Yat1	2020	3	19	12	0	sp47	Common Song
20200319_123000.flac	0	Yat1	2020	3	19	12	30	sp47	Common Song
20200319_130000.flac	0	Yat1	2020	3	19	13	0	sp47	Common Song
20200319_133000.flac	0	Yat1	2020	3	19	13	30	sp47	Common Song
20200319_140000.flac	0	Yat1	2020	3	19	14	0	sp47	Common Song
20200319_143000.flac	0	Yat1	2020	3	19	14	30	sp47	Common Song
20200319_150000.flac	0	Yat1	2020	3	19	15	0	sp47	Common Song
20200319_153000.flac	0	Yat1	2020	3	19	15	30	sp47	Common Song
20200319_160000.flac	0	Yat1	2020	3	19	16	0	sp47	Common Song
20200319_163000.flac	0	Yat1	2020	3	19	16	30	sp47	Common Song
20200319_170000.flac	0	Yat1	2020	3	19	17	0	sp47	Common Song
20200319_110000.flac	0	Yat1	2020	3	19	11	0	sp47	Common Song
20200319_173000.flac	0	Yat1	2020	3	19	17	30	sp47	Common Song
20200319_180000.flac	0	Yat1	2020	3	19	18	0	sp47	Common Song
20200319_190000.flac	1	Yat1	2020	3	19	19	0	sp47	Common Song
20200319_193000.flac	1	Yat1	2020	3	19	19	30	sp47	Common Song
20200319_200000.flac	1	Yat1	2020	3	19	20	0	sp47	Common Song
20200319_203000.flac	1	Yat1	2020	3	19	20	30	sp47	Common Song
20200319_210000.flac	1	Yat1	2020	3	19	21	0	sp47	Common Song
20200319_213000.flac	1	Yat1	2020	3	19	21	30	sp47	Common Song
20200319_220000.flac	1	Yat1	2020	3	19	22	0	sp47	Common Song
20200319_223000.flac	1	Yat1	2020	3	19	22	30	sp47	Common Song
20200319_230000.flac	1	Yat1	2020	3	19	23	0	sp47	Common Song
20200319_233000.flac	1	Yat1	2020	3	19	23	30	sp47	Common Song
20200320_000000.flac	1	Yat1	2020	3	20	0	0	sp47	Common Song
20200320_003000.flac	1	Yat1	2020	3	20	0	30	sp47	Common Song
20200320_010000.flac	1	Yat1	2020	3	20	1	0	sp47	Common Song
20200320_013000.flac	1	Yat1	2020	3	20	1	30	sp47	Common Song
20200320_020000.flac	1	Yat1	2020	3	20	2	0	sp47	Common Song
20200320_023000.flac	1	Yat1	2020	3	20	2	30	sp47	Common Song
20200320_030000.flac	1	Yat1	2020	3	20	3	0	sp47	Common Song
20200320_033000.flac	1	Yat1	2020	3	20	3	30	sp47	Common Song
20200320_050000.flac	1	Yat1	2020	3	20	5	0	sp47	Common Song
20200320_053000.flac	0	Yat1	2020	3	20	5	30	sp47	Common Song
20200320_060000.flac	0	Yat1	2020	3	20	6	0	sp47	Common Song
20200320_063000.flac	0	Yat1	2020	3	20	6	30	sp47	Common Song
20200320_070000.flac	0	Yat1	2020	3	20	7	0	sp47	Common Song
20200320_073000.flac	0	Yat1	2020	3	20	7	30	sp47	Common Song
20200320_080000.flac	0	Yat1	2020	3	20	8	0	sp47	Common Song
20200320_090000.flac	0	Yat1	2020	3	20	9	0	sp47	Common Song
20200320_093000.flac	0	Yat1	2020	3	20	9	30	sp47	Common Song
20200320_100000.flac	0	Yat1	2020	3	20	10	0	sp47	Common Song
20200320_103000.flac	0	Yat1	2020	3	20	10	30	sp47	Common Song
20200320_110000.flac	0	Yat1	2020	3	20	11	0	sp47	Common Song
20200320_113000.flac	0	Yat1	2020	3	20	11	30	sp47	Common Song
20200320_120000.flac	0	Yat1	2020	3	20	12	0	sp47	Common Song
20200320_123000.flac	0	Yat1	2020	3	20	12	30	sp47	Common Song
20200320_130000.flac	0	Yat1	2020	3	20	13	0	sp47	Common Song
20200320_133000.flac	0	Yat1	2020	3	20	13	30	sp47	Common Song
20200320_140000.flac	0	Yat1	2020	3	20	14	0	sp47	Common Song
20200320_143000.flac	0	Yat1	2020	3	20	14	30	sp47	Common Song
20200320_150000.flac	0	Yat1	2020	3	20	15	0	sp47	Common Song
20200320_153000.flac	0	Yat1	2020	3	20	15	30	sp47	Common Song
20200320_160000.flac	0	Yat1	2020	3	20	16	0	sp47	Common Song
20200320_163000.flac	0	Yat1	2020	3	20	16	30	sp47	Common Song
20200320_170000.flac	0	Yat1	2020	3	20	17	0	sp47	Common Song
20200320_173000.flac	0	Yat1	2020	3	20	17	30	sp47	Common Song
20200320_180000.flac	0	Yat1	2020	3	20	18	0	sp47	Common Song
20200320_193000.flac	0	Yat1	2020	3	20	19	30	sp47	Common Song
20200320_200000.flac	1	Yat1	2020	3	20	20	0	sp47	Common Song
20200320_203000.flac	1	Yat1	2020	3	20	20	30	sp47	Common Song
20200320_210000.flac	1	Yat1	2020	3	20	21	0	sp47	Common Song
20200320_213000.flac	1	Yat1	2020	3	20	21	30	sp47	Common Song
20200320_220000.flac	1	Yat1	2020	3	20	22	0	sp47	Common Song
20200320_223000.flac	1	Yat1	2020	3	20	22	30	sp47	Common Song
20200320_230000.flac	1	Yat1	2020	3	20	23	0	sp47	Common Song
20200320_233000.flac	1	Yat1	2020	3	20	23	30	sp47	Common Song
20200321_000000.flac	1	Yat1	2020	3	21	0	0	sp47	Common Song
20200321_003000.flac	1	Yat1	2020	3	21	0	30	sp47	Common Song
20200321_010000.flac	1	Yat1	2020	3	21	1	0	sp47	Common Song
20200321_013000.flac	1	Yat1	2020	3	21	1	30	sp47	Common Song
20200321_020000.flac	1	Yat1	2020	3	21	2	0	sp47	Common Song
20200321_023000.flac	1	Yat1	2020	3	21	2	30	sp47	Common Song
20200321_030000.flac	1	Yat1	2020	3	21	3	0	sp47	Common Song
20200321_033000.flac	1	Yat1	2020	3	21	3	30	sp47	Common Song
20200321_040000.flac	0	Yat1	2020	3	21	4	0	sp47	Common Song
20200321_053000.flac	0	Yat1	2020	3	21	5	30	sp47	Common Song
20200321_060000.flac	0	Yat1	2020	3	21	6	0	sp47	Common Song
20200321_063000.flac	0	Yat1	2020	3	21	6	30	sp47	Common Song
20200321_070000.flac	0	Yat1	2020	3	21	7	0	sp47	Common Song
20200321_073000.flac	0	Yat1	2020	3	21	7	30	sp47	Common Song
20200321_080000.flac	0	Yat1	2020	3	21	8	0	sp47	Common Song
20200321_083000.flac	0	Yat1	2020	3	21	8	30	sp47	Common Song
20200321_090000.flac	0	Yat1	2020	3	21	9	0	sp47	Common Song
20200321_103000.flac	0	Yat1	2020	3	21	10	30	sp47	Common Song
20200321_110000.flac	0	Yat1	2020	3	21	11	0	sp47	Common Song
20200321_113000.flac	0	Yat1	2020	3	21	11	30	sp47	Common Song
20200321_120000.flac	0	Yat1	2020	3	21	12	0	sp47	Common Song
20200321_123000.flac	0	Yat1	2020	3	21	12	30	sp47	Common Song
20200321_130000.flac	0	Yat1	2020	3	21	13	0	sp47	Common Song
20200321_133000.flac	0	Yat1	2020	3	21	13	30	sp47	Common Song
20200321_140000.flac	0	Yat1	2020	3	21	14	0	sp47	Common Song
20200321_143000.flac	0	Yat1	2020	3	21	14	30	sp47	Common Song
20200321_150000.flac	0	Yat1	2020	3	21	15	0	sp47	Common Song
20200321_153000.flac	0	Yat1	2020	3	21	15	30	sp47	Common Song
20200321_160000.flac	0	Yat1	2020	3	21	16	0	sp47	Common Song
20200321_163000.flac	0	Yat1	2020	3	21	16	30	sp47	Common Song
20200321_170000.flac	0	Yat1	2020	3	21	17	0	sp47	Common Song
20200321_180000.flac	0	Yat1	2020	3	21	18	0	sp47	Common Song
20200321_183000.flac	0	Yat1	2020	3	21	18	30	sp47	Common Song
20200321_190000.flac	1	Yat1	2020	3	21	19	0	sp47	Common Song
20200321_193000.flac	1	Yat1	2020	3	21	19	30	sp47	Common Song
20200321_203000.flac	1	Yat1	2020	3	21	20	30	sp47	Common Song
20200321_210000.flac	1	Yat1	2020	3	21	21	0	sp47	Common Song
20200321_213000.flac	1	Yat1	2020	3	21	21	30	sp47	Common Song
20200321_220000.flac	1	Yat1	2020	3	21	22	0	sp47	Common Song
20200321_223000.flac	1	Yat1	2020	3	21	22	30	sp47	Common Song
20200321_230000.flac	1	Yat1	2020	3	21	23	0	sp47	Common Song
20200321_233000.flac	1	Yat1	2020	3	21	23	30	sp47	Common Song
20200321_173000.flac	0	Yat1	2020	3	21	17	30	sp47	Common Song
20200322_000000.flac	1	Yat1	2020	3	22	0	0	sp47	Common Song
20200322_003000.flac	1	Yat1	2020	3	22	0	30	sp47	Common Song
20200322_010000.flac	1	Yat1	2020	3	22	1	0	sp47	Common Song
20200322_020000.flac	1	Yat1	2020	3	22	2	0	sp47	Common Song
20200322_023000.flac	1	Yat1	2020	3	22	2	30	sp47	Common Song
20200322_030000.flac	1	Yat1	2020	3	22	3	0	sp47	Common Song
20200322_033000.flac	0	Yat1	2020	3	22	3	30	sp47	Common Song
20200322_040000.flac	0	Yat1	2020	3	22	4	0	sp47	Common Song
20200322_043000.flac	0	Yat1	2020	3	22	4	30	sp47	Common Song
20200322_050000.flac	0	Yat1	2020	3	22	5	0	sp47	Common Song
20200322_053000.flac	0	Yat1	2020	3	22	5	30	sp47	Common Song
20200322_060000.flac	0	Yat1	2020	3	22	6	0	sp47	Common Song
20200322_063000.flac	0	Yat1	2020	3	22	6	30	sp47	Common Song
20200322_070000.flac	0	Yat1	2020	3	22	7	0	sp47	Common Song
20200322_073000.flac	0	Yat1	2020	3	22	7	30	sp47	Common Song
20200322_080000.flac	0	Yat1	2020	3	22	8	0	sp47	Common Song
20200322_083000.flac	0	Yat1	2020	3	22	8	30	sp47	Common Song
20200322_090000.flac	0	Yat1	2020	3	22	9	0	sp47	Common Song
20200322_093000.flac	0	Yat1	2020	3	22	9	30	sp47	Common Song
20200322_100000.flac	0	Yat1	2020	3	22	10	0	sp47	Common Song
20200322_103000.flac	0	Yat1	2020	3	22	10	30	sp47	Common Song
20200322_110000.flac	0	Yat1	2020	3	22	11	0	sp47	Common Song
20200322_113000.flac	0	Yat1	2020	3	22	11	30	sp47	Common Song
20200322_120000.flac	0	Yat1	2020	3	22	12	0	sp47	Common Song
20200322_123000.flac	0	Yat1	2020	3	22	12	30	sp47	Common Song
20200322_130000.flac	0	Yat1	2020	3	22	13	0	sp47	Common Song
20200322_133000.flac	0	Yat1	2020	3	22	13	30	sp47	Common Song
20200322_140000.flac	0	Yat1	2020	3	22	14	0	sp47	Common Song
20200322_143000.flac	0	Yat1	2020	3	22	14	30	sp47	Common Song
20200322_150000.flac	0	Yat1	2020	3	22	15	0	sp47	Common Song
20200322_153000.flac	0	Yat1	2020	3	22	15	30	sp47	Common Song
20200322_160000.flac	0	Yat1	2020	3	22	16	0	sp47	Common Song
20200322_163000.flac	0	Yat1	2020	3	22	16	30	sp47	Common Song
20200322_170000.flac	0	Yat1	2020	3	22	17	0	sp47	Common Song
20200322_173000.flac	0	Yat1	2020	3	22	17	30	sp47	Common Song
20200322_180000.flac	1	Yat1	2020	3	22	18	0	sp47	Common Song
20200322_193000.flac	1	Yat1	2020	3	22	19	30	sp47	Common Song
20200322_200000.flac	1	Yat1	2020	3	22	20	0	sp47	Common Song
20200322_203000.flac	1	Yat1	2020	3	22	20	30	sp47	Common Song
20200322_213000.flac	1	Yat1	2020	3	22	21	30	sp47	Common Song
20200322_220000.flac	1	Yat1	2020	3	22	22	0	sp47	Common Song
20200322_223000.flac	1	Yat1	2020	3	22	22	30	sp47	Common Song
20200322_230000.flac	1	Yat1	2020	3	22	23	0	sp47	Common Song
20200322_233000.flac	1	Yat1	2020	3	22	23	30	sp47	Common Song
20200323_000000.flac	1	Yat1	2020	3	23	0	0	sp47	Common Song
20200323_050000.flac	0	Yat1	2020	3	23	5	0	sp47	Common Song
20200323_053000.flac	0	Yat1	2020	3	23	5	30	sp47	Common Song
20200323_060000.flac	0	Yat1	2020	3	23	6	0	sp47	Common Song
20200323_063000.flac	0	Yat1	2020	3	23	6	30	sp47	Common Song
20200323_070000.flac	0	Yat1	2020	3	23	7	0	sp47	Common Song
20200323_073000.flac	0	Yat1	2020	3	23	7	30	sp47	Common Song
20200323_080000.flac	0	Yat1	2020	3	23	8	0	sp47	Common Song
20200323_083000.flac	0	Yat1	2020	3	23	8	30	sp47	Common Song
20200323_090000.flac	0	Yat1	2020	3	23	9	0	sp47	Common Song
20200323_093000.flac	0	Yat1	2020	3	23	9	30	sp47	Common Song
20200323_100000.flac	0	Yat1	2020	3	23	10	0	sp47	Common Song
20200323_103000.flac	0	Yat1	2020	3	23	10	30	sp47	Common Song
20200323_110000.flac	0	Yat1	2020	3	23	11	0	sp47	Common Song
20200323_113000.flac	0	Yat1	2020	3	23	11	30	sp47	Common Song
20200323_120000.flac	0	Yat1	2020	3	23	12	0	sp47	Common Song
20200323_123000.flac	0	Yat1	2020	3	23	12	30	sp47	Common Song
20200323_130000.flac	0	Yat1	2020	3	23	13	0	sp47	Common Song
20200323_133000.flac	0	Yat1	2020	3	23	13	30	sp47	Common Song
20200323_140000.flac	0	Yat1	2020	3	23	14	0	sp47	Common Song
20200323_143000.flac	0	Yat1	2020	3	23	14	30	sp47	Common Song
20200323_150000.flac	0	Yat1	2020	3	23	15	0	sp47	Common Song
20200323_153000.flac	0	Yat1	2020	3	23	15	30	sp47	Common Song
20200323_160000.flac	0	Yat1	2020	3	23	16	0	sp47	Common Song
20200323_163000.flac	0	Yat1	2020	3	23	16	30	sp47	Common Song
20200323_170000.flac	0	Yat1	2020	3	23	17	0	sp47	Common Song
20200323_173000.flac	0	Yat1	2020	3	23	17	30	sp47	Common Song
20200323_180000.flac	0	Yat1	2020	3	23	18	0	sp47	Common Song
20200323_183000.flac	0	Yat1	2020	3	23	18	30	sp47	Common Song
20200323_190000.flac	0	Yat1	2020	3	23	19	0	sp47	Common Song
20200324_003000.flac	1	Yat1	2020	3	24	0	30	sp47	Common Song
20200324_010000.flac	1	Yat1	2020	3	24	1	0	sp47	Common Song
20200324_020000.flac	1	Yat1	2020	3	24	2	0	sp47	Common Song
20200324_023000.flac	1	Yat1	2020	3	24	2	30	sp47	Common Song
20200324_030000.flac	1	Yat1	2020	3	24	3	0	sp47	Common Song
20200324_033000.flac	0	Yat1	2020	3	24	3	30	sp47	Common Song
20200324_043000.flac	0	Yat1	2020	3	24	4	30	sp47	Common Song
20200324_050000.flac	0	Yat1	2020	3	24	5	0	sp47	Common Song
20200324_053000.flac	0	Yat1	2020	3	24	5	30	sp47	Common Song
20200324_060000.flac	0	Yat1	2020	3	24	6	0	sp47	Common Song
20200324_063000.flac	0	Yat1	2020	3	24	6	30	sp47	Common Song
20200324_070000.flac	0	Yat1	2020	3	24	7	0	sp47	Common Song
20200324_073000.flac	0	Yat1	2020	3	24	7	30	sp47	Common Song
20200324_080000.flac	0	Yat1	2020	3	24	8	0	sp47	Common Song
20200324_083000.flac	0	Yat1	2020	3	24	8	30	sp47	Common Song
20200324_090000.flac	0	Yat1	2020	3	24	9	0	sp47	Common Song
20200324_093000.flac	0	Yat1	2020	3	24	9	30	sp47	Common Song
20200324_100000.flac	0	Yat1	2020	3	24	10	0	sp47	Common Song
20200324_103000.flac	0	Yat1	2020	3	24	10	30	sp47	Common Song
20200324_110000.flac	0	Yat1	2020	3	24	11	0	sp47	Common Song
20200324_113000.flac	0	Yat1	2020	3	24	11	30	sp47	Common Song
20200324_120000.flac	0	Yat1	2020	3	24	12	0	sp47	Common Song
20200324_123000.flac	0	Yat1	2020	3	24	12	30	sp47	Common Song
20200324_130000.flac	0	Yat1	2020	3	24	13	0	sp47	Common Song
20200324_133000.flac	0	Yat1	2020	3	24	13	30	sp47	Common Song
20200324_140000.flac	0	Yat1	2020	3	24	14	0	sp47	Common Song
20200324_143000.flac	0	Yat1	2020	3	24	14	30	sp47	Common Song
20200324_150000.flac	0	Yat1	2020	3	24	15	0	sp47	Common Song
20200324_153000.flac	0	Yat1	2020	3	24	15	30	sp47	Common Song
20200324_160000.flac	0	Yat1	2020	3	24	16	0	sp47	Common Song
20200324_163000.flac	0	Yat1	2020	3	24	16	30	sp47	Common Song
20200324_170000.flac	0	Yat1	2020	3	24	17	0	sp47	Common Song
20200324_173000.flac	0	Yat1	2020	3	24	17	30	sp47	Common Song
20200324_180000.flac	0	Yat1	2020	3	24	18	0	sp47	Common Song
20200324_183000.flac	0	Yat1	2020	3	24	18	30	sp47	Common Song
20200324_193000.flac	0	Yat1	2020	3	24	19	30	sp47	Common Song
20200325_003000.flac	1	Yat1	2020	3	25	0	30	sp47	Common Song
20200325_010000.flac	1	Yat1	2020	3	25	1	0	sp47	Common Song
20200325_013000.flac	1	Yat1	2020	3	25	1	30	sp47	Common Song
20200325_020000.flac	1	Yat1	2020	3	25	2	0	sp47	Common Song
20200325_023000.flac	1	Yat1	2020	3	25	2	30	sp47	Common Song
20200325_030000.flac	0	Yat1	2020	3	25	3	0	sp47	Common Song
20200325_050000.flac	0	Yat1	2020	3	25	5	0	sp47	Common Song
20200325_053000.flac	0	Yat1	2020	3	25	5	30	sp47	Common Song
20200325_060000.flac	0	Yat1	2020	3	25	6	0	sp47	Common Song
20200325_063000.flac	0	Yat1	2020	3	25	6	30	sp47	Common Song
20200325_070000.flac	0	Yat1	2020	3	25	7	0	sp47	Common Song
20200325_073000.flac	0	Yat1	2020	3	25	7	30	sp47	Common Song
20200325_083000.flac	0	Yat1	2020	3	25	8	30	sp47	Common Song
20200325_090000.flac	0	Yat1	2020	3	25	9	0	sp47	Common Song
20200325_093000.flac	0	Yat1	2020	3	25	9	30	sp47	Common Song
20200325_100000.flac	0	Yat1	2020	3	25	10	0	sp47	Common Song
20200325_103000.flac	0	Yat1	2020	3	25	10	30	sp47	Common Song
20200325_110000.flac	0	Yat1	2020	3	25	11	0	sp47	Common Song
20200325_113000.flac	0	Yat1	2020	3	25	11	30	sp47	Common Song
20200325_120000.flac	0	Yat1	2020	3	25	12	0	sp47	Common Song
20200325_123000.flac	0	Yat1	2020	3	25	12	30	sp47	Common Song
20200325_130000.flac	0	Yat1	2020	3	25	13	0	sp47	Common Song
20200325_133000.flac	0	Yat1	2020	3	25	13	30	sp47	Common Song
20200325_080000.flac	0	Yat1	2020	3	25	8	0	sp47	Common Song
20200325_140000.flac	0	Yat1	2020	3	25	14	0	sp47	Common Song
20200325_143000.flac	0	Yat1	2020	3	25	14	30	sp47	Common Song
20200325_150000.flac	0	Yat1	2020	3	25	15	0	sp47	Common Song
20200325_153000.flac	0	Yat1	2020	3	25	15	30	sp47	Common Song
20200325_160000.flac	0	Yat1	2020	3	25	16	0	sp47	Common Song
20200325_163000.flac	0	Yat1	2020	3	25	16	30	sp47	Common Song
20200325_170000.flac	0	Yat1	2020	3	25	17	0	sp47	Common Song
20200325_173000.flac	0	Yat1	2020	3	25	17	30	sp47	Common Song
20200325_180000.flac	0	Yat1	2020	3	25	18	0	sp47	Common Song
20200325_183000.flac	0	Yat1	2020	3	25	18	30	sp47	Common Song
20200326_000000.flac	1	Yat1	2020	3	26	0	0	sp47	Common Song
20200326_003000.flac	1	Yat1	2020	3	26	0	30	sp47	Common Song
20200326_010000.flac	1	Yat1	2020	3	26	1	0	sp47	Common Song
20200326_013000.flac	1	Yat1	2020	3	26	1	30	sp47	Common Song
20200326_023000.flac	0	Yat1	2020	3	26	2	30	sp47	Common Song
20200326_040000.flac	0	Yat1	2020	3	26	4	0	sp47	Common Song
20200326_053000.flac	0	Yat1	2020	3	26	5	30	sp47	Common Song
20200326_060000.flac	0	Yat1	2020	3	26	6	0	sp47	Common Song
20200326_063000.flac	0	Yat1	2020	3	26	6	30	sp47	Common Song
20200326_070000.flac	0	Yat1	2020	3	26	7	0	sp47	Common Song
20200326_073000.flac	0	Yat1	2020	3	26	7	30	sp47	Common Song
20200326_080000.flac	0	Yat1	2020	3	26	8	0	sp47	Common Song
20200326_090000.flac	0	Yat1	2020	3	26	9	0	sp47	Common Song
20200326_093000.flac	0	Yat1	2020	3	26	9	30	sp47	Common Song
20200326_100000.flac	0	Yat1	2020	3	26	10	0	sp47	Common Song
20200326_103000.flac	0	Yat1	2020	3	26	10	30	sp47	Common Song
20200326_110000.flac	0	Yat1	2020	3	26	11	0	sp47	Common Song
20200326_113000.flac	0	Yat1	2020	3	26	11	30	sp47	Common Song
20200326_083000.flac	0	Yat1	2020	3	26	8	30	sp47	Common Song
20200326_120000.flac	0	Yat1	2020	3	26	12	0	sp47	Common Song
20200326_130000.flac	0	Yat1	2020	3	26	13	0	sp47	Common Song
20200326_133000.flac	0	Yat1	2020	3	26	13	30	sp47	Common Song
20200326_140000.flac	0	Yat1	2020	3	26	14	0	sp47	Common Song
20200326_143000.flac	0	Yat1	2020	3	26	14	30	sp47	Common Song
20200326_150000.flac	0	Yat1	2020	3	26	15	0	sp47	Common Song
20200326_153000.flac	0	Yat1	2020	3	26	15	30	sp47	Common Song
20200326_160000.flac	0	Yat1	2020	3	26	16	0	sp47	Common Song
20200326_163000.flac	0	Yat1	2020	3	26	16	30	sp47	Common Song
20200326_170000.flac	0	Yat1	2020	3	26	17	0	sp47	Common Song
20200326_190000.flac	1	Yat1	2020	3	26	19	0	sp47	Common Song
20200326_193000.flac	1	Yat1	2020	3	26	19	30	sp47	Common Song
20200326_200000.flac	1	Yat1	2020	3	26	20	0	sp47	Common Song
20200326_123000.flac	0	Yat1	2020	3	26	12	30	sp47	Common Song
20200326_173000.flac	0	Yat1	2020	3	26	17	30	sp47	Common Song
20200326_203000.flac	1	Yat1	2020	3	26	20	30	sp47	Common Song
20200326_213000.flac	1	Yat1	2020	3	26	21	30	sp47	Common Song
20200326_223000.flac	1	Yat1	2020	3	26	22	30	sp47	Common Song
20200327_010000.flac	1	Yat1	2020	3	27	1	0	sp47	Common Song
20200327_013000.flac	1	Yat1	2020	3	27	1	30	sp47	Common Song
20200327_020000.flac	1	Yat1	2020	3	27	2	0	sp47	Common Song
20200327_023000.flac	1	Yat1	2020	3	27	2	30	sp47	Common Song
20200327_040000.flac	0	Yat1	2020	3	27	4	0	sp47	Common Song
20200327_043000.flac	0	Yat1	2020	3	27	4	30	sp47	Common Song
20200327_050000.flac	0	Yat1	2020	3	27	5	0	sp47	Common Song
20200327_053000.flac	0	Yat1	2020	3	27	5	30	sp47	Common Song
20200327_060000.flac	0	Yat1	2020	3	27	6	0	sp47	Common Song
20200327_063000.flac	0	Yat1	2020	3	27	6	30	sp47	Common Song
20200327_070000.flac	0	Yat1	2020	3	27	7	0	sp47	Common Song
20200327_073000.flac	0	Yat1	2020	3	27	7	30	sp47	Common Song
20200327_080000.flac	0	Yat1	2020	3	27	8	0	sp47	Common Song
20200327_083000.flac	0	Yat1	2020	3	27	8	30	sp47	Common Song
20200327_090000.flac	0	Yat1	2020	3	27	9	0	sp47	Common Song
20200327_093000.flac	0	Yat1	2020	3	27	9	30	sp47	Common Song
20200327_100000.flac	0	Yat1	2020	3	27	10	0	sp47	Common Song
20200327_103000.flac	0	Yat1	2020	3	27	10	30	sp47	Common Song
20200327_110000.flac	0	Yat1	2020	3	27	11	0	sp47	Common Song
20200327_113000.flac	0	Yat1	2020	3	27	11	30	sp47	Common Song
20200327_120000.flac	0	Yat1	2020	3	27	12	0	sp47	Common Song
20200327_123000.flac	0	Yat1	2020	3	27	12	30	sp47	Common Song
20200327_130000.flac	0	Yat1	2020	3	27	13	0	sp47	Common Song
20200327_133000.flac	0	Yat1	2020	3	27	13	30	sp47	Common Song
20200327_140000.flac	0	Yat1	2020	3	27	14	0	sp47	Common Song
20200327_143000.flac	0	Yat1	2020	3	27	14	30	sp47	Common Song
20200327_153000.flac	0	Yat1	2020	3	27	15	30	sp47	Common Song
20200327_160000.flac	0	Yat1	2020	3	27	16	0	sp47	Common Song
20200327_163000.flac	0	Yat1	2020	3	27	16	30	sp47	Common Song
20200327_170000.flac	0	Yat1	2020	3	27	17	0	sp47	Common Song
20200327_173000.flac	0	Yat1	2020	3	27	17	30	sp47	Common Song
20200327_180000.flac	0	Yat1	2020	3	27	18	0	sp47	Common Song
20200327_190000.flac	1	Yat1	2020	3	27	19	0	sp47	Common Song
20200327_193000.flac	1	Yat1	2020	3	27	19	30	sp47	Common Song
20200327_200000.flac	1	Yat1	2020	3	27	20	0	sp47	Common Song
20200327_203000.flac	1	Yat1	2020	3	27	20	30	sp47	Common Song
20200327_210000.flac	1	Yat1	2020	3	27	21	0	sp47	Common Song
20200327_213000.flac	1	Yat1	2020	3	27	21	30	sp47	Common Song
20200327_220000.flac	1	Yat1	2020	3	27	22	0	sp47	Common Song
20200327_150000.flac	0	Yat1	2020	3	27	15	0	sp47	Common Song
20200328_003000.flac	1	Yat1	2020	3	28	0	30	sp47	Common Song
20200328_013000.flac	1	Yat1	2020	3	28	1	30	sp47	Common Song
20200328_020000.flac	0	Yat1	2020	3	28	2	0	sp47	Common Song
20200328_023000.flac	1	Yat1	2020	3	28	2	30	sp47	Common Song
20200328_030000.flac	1	Yat1	2020	3	28	3	0	sp47	Common Song
20200328_033000.flac	1	Yat1	2020	3	28	3	30	sp47	Common Song
20200328_053000.flac	0	Yat1	2020	3	28	5	30	sp47	Common Song
20200328_060000.flac	0	Yat1	2020	3	28	6	0	sp47	Common Song
20200328_063000.flac	0	Yat1	2020	3	28	6	30	sp47	Common Song
20200328_070000.flac	0	Yat1	2020	3	28	7	0	sp47	Common Song
20200328_073000.flac	0	Yat1	2020	3	28	7	30	sp47	Common Song
20200328_080000.flac	0	Yat1	2020	3	28	8	0	sp47	Common Song
20200328_083000.flac	0	Yat1	2020	3	28	8	30	sp47	Common Song
20200328_090000.flac	0	Yat1	2020	3	28	9	0	sp47	Common Song
20200328_093000.flac	0	Yat1	2020	3	28	9	30	sp47	Common Song
20200328_100000.flac	0	Yat1	2020	3	28	10	0	sp47	Common Song
20200328_110000.flac	0	Yat1	2020	3	28	11	0	sp47	Common Song
20200328_113000.flac	0	Yat1	2020	3	28	11	30	sp47	Common Song
20200328_120000.flac	0	Yat1	2020	3	28	12	0	sp47	Common Song
20200328_123000.flac	0	Yat1	2020	3	28	12	30	sp47	Common Song
20200328_130000.flac	0	Yat1	2020	3	28	13	0	sp47	Common Song
20200328_133000.flac	0	Yat1	2020	3	28	13	30	sp47	Common Song
20200328_140000.flac	0	Yat1	2020	3	28	14	0	sp47	Common Song
20200328_143000.flac	0	Yat1	2020	3	28	14	30	sp47	Common Song
20200328_153000.flac	0	Yat1	2020	3	28	15	30	sp47	Common Song
20200328_160000.flac	0	Yat1	2020	3	28	16	0	sp47	Common Song
20200328_163000.flac	0	Yat1	2020	3	28	16	30	sp47	Common Song
20200328_170000.flac	0	Yat1	2020	3	28	17	0	sp47	Common Song
20200328_173000.flac	0	Yat1	2020	3	28	17	30	sp47	Common Song
20200328_180000.flac	0	Yat1	2020	3	28	18	0	sp47	Common Song
20200328_183000.flac	1	Yat1	2020	3	28	18	30	sp47	Common Song
20200328_190000.flac	1	Yat1	2020	3	28	19	0	sp47	Common Song
20200328_193000.flac	1	Yat1	2020	3	28	19	30	sp47	Common Song
20200328_200000.flac	1	Yat1	2020	3	28	20	0	sp47	Common Song
20200328_203000.flac	1	Yat1	2020	3	28	20	30	sp47	Common Song
20200328_210000.flac	1	Yat1	2020	3	28	21	0	sp47	Common Song
20200328_220000.flac	1	Yat1	2020	3	28	22	0	sp47	Common Song
20200328_223000.flac	1	Yat1	2020	3	28	22	30	sp47	Common Song
20200328_233000.flac	1	Yat1	2020	3	28	23	30	sp47	Common Song
20200329_000000.flac	1	Yat1	2020	3	29	0	0	sp47	Common Song
20200329_003000.flac	1	Yat1	2020	3	29	0	30	sp47	Common Song
20200329_010000.flac	1	Yat1	2020	3	29	1	0	sp47	Common Song
20200329_013000.flac	0	Yat1	2020	3	29	1	30	sp47	Common Song
20200329_040000.flac	0	Yat1	2020	3	29	4	0	sp47	Common Song
20200329_043000.flac	0	Yat1	2020	3	29	4	30	sp47	Common Song
20200329_050000.flac	0	Yat1	2020	3	29	5	0	sp47	Common Song
20200329_053000.flac	0	Yat1	2020	3	29	5	30	sp47	Common Song
20200329_060000.flac	0	Yat1	2020	3	29	6	0	sp47	Common Song
20200329_063000.flac	0	Yat1	2020	3	29	6	30	sp47	Common Song
20200329_070000.flac	0	Yat1	2020	3	29	7	0	sp47	Common Song
20200329_073000.flac	0	Yat1	2020	3	29	7	30	sp47	Common Song
20200329_080000.flac	0	Yat1	2020	3	29	8	0	sp47	Common Song
20200329_083000.flac	0	Yat1	2020	3	29	8	30	sp47	Common Song
20200329_090000.flac	0	Yat1	2020	3	29	9	0	sp47	Common Song
20200329_093000.flac	0	Yat1	2020	3	29	9	30	sp47	Common Song
20200329_100000.flac	0	Yat1	2020	3	29	10	0	sp47	Common Song
20200329_103000.flac	0	Yat1	2020	3	29	10	30	sp47	Common Song
20200329_110000.flac	0	Yat1	2020	3	29	11	0	sp47	Common Song
20200329_113000.flac	0	Yat1	2020	3	29	11	30	sp47	Common Song
20200329_120000.flac	0	Yat1	2020	3	29	12	0	sp47	Common Song
20200329_123000.flac	0	Yat1	2020	3	29	12	30	sp47	Common Song
20200329_130000.flac	0	Yat1	2020	3	29	13	0	sp47	Common Song
20200329_133000.flac	0	Yat1	2020	3	29	13	30	sp47	Common Song
20200329_140000.flac	0	Yat1	2020	3	29	14	0	sp47	Common Song
20200329_143000.flac	0	Yat1	2020	3	29	14	30	sp47	Common Song
20200329_150000.flac	0	Yat1	2020	3	29	15	0	sp47	Common Song
20200329_153000.flac	0	Yat1	2020	3	29	15	30	sp47	Common Song
20200329_160000.flac	0	Yat1	2020	3	29	16	0	sp47	Common Song
20200329_163000.flac	0	Yat1	2020	3	29	16	30	sp47	Common Song
20200329_170000.flac	0	Yat1	2020	3	29	17	0	sp47	Common Song
20200329_173000.flac	0	Yat1	2020	3	29	17	30	sp47	Common Song
20200329_180000.flac	0	Yat1	2020	3	29	18	0	sp47	Common Song
20200329_200000.flac	1	Yat1	2020	3	29	20	0	sp47	Common Song
20200329_210000.flac	1	Yat1	2020	3	29	21	0	sp47	Common Song
20200329_230000.flac	1	Yat1	2020	3	29	23	0	sp47	Common Song
20200329_233000.flac	1	Yat1	2020	3	29	23	30	sp47	Common Song
20200330_000000.flac	1	Yat1	2020	3	30	0	0	sp47	Common Song
20200330_003000.flac	1	Yat1	2020	3	30	0	30	sp47	Common Song
20200330_010000.flac	1	Yat1	2020	3	30	1	0	sp47	Common Song
20200330_013000.flac	1	Yat1	2020	3	30	1	30	sp47	Common Song
20200330_020000.flac	1	Yat1	2020	3	30	2	0	sp47	Common Song
20200330_023000.flac	0	Yat1	2020	3	30	2	30	sp47	Common Song
20200330_040000.flac	0	Yat1	2020	3	30	4	0	sp47	Common Song
20200330_043000.flac	1	Yat1	2020	3	30	4	30	sp47	Common Song
20200330_050000.flac	0	Yat1	2020	3	30	5	0	sp47	Common Song
20200330_053000.flac	0	Yat1	2020	3	30	5	30	sp47	Common Song
20200330_060000.flac	0	Yat1	2020	3	30	6	0	sp47	Common Song
20200330_063000.flac	0	Yat1	2020	3	30	6	30	sp47	Common Song
20200330_070000.flac	0	Yat1	2020	3	30	7	0	sp47	Common Song
20200330_073000.flac	0	Yat1	2020	3	30	7	30	sp47	Common Song
20200330_080000.flac	0	Yat1	2020	3	30	8	0	sp47	Common Song
20200330_083000.flac	0	Yat1	2020	3	30	8	30	sp47	Common Song
20200330_093000.flac	0	Yat1	2020	3	30	9	30	sp47	Common Song
20200330_100000.flac	0	Yat1	2020	3	30	10	0	sp47	Common Song
20200330_103000.flac	0	Yat1	2020	3	30	10	30	sp47	Common Song
20200330_110000.flac	0	Yat1	2020	3	30	11	0	sp47	Common Song
20200330_113000.flac	0	Yat1	2020	3	30	11	30	sp47	Common Song
20200330_090000.flac	0	Yat1	2020	3	30	9	0	sp47	Common Song
20200330_120000.flac	0	Yat1	2020	3	30	12	0	sp47	Common Song
20200330_123000.flac	0	Yat1	2020	3	30	12	30	sp47	Common Song
20200330_130000.flac	0	Yat1	2020	3	30	13	0	sp47	Common Song
20200330_133000.flac	0	Yat1	2020	3	30	13	30	sp47	Common Song
20200330_140000.flac	0	Yat1	2020	3	30	14	0	sp47	Common Song
20200330_143000.flac	0	Yat1	2020	3	30	14	30	sp47	Common Song
20200330_150000.flac	0	Yat1	2020	3	30	15	0	sp47	Common Song
20200330_153000.flac	0	Yat1	2020	3	30	15	30	sp47	Common Song
20200330_160000.flac	0	Yat1	2020	3	30	16	0	sp47	Common Song
20200330_163000.flac	0	Yat1	2020	3	30	16	30	sp47	Common Song
20200330_170000.flac	0	Yat1	2020	3	30	17	0	sp47	Common Song
20200330_173000.flac	0	Yat1	2020	3	30	17	30	sp47	Common Song
20200330_183000.flac	0	Yat1	2020	3	30	18	30	sp47	Common Song
20200330_193000.flac	1	Yat1	2020	3	30	19	30	sp47	Common Song
20200330_230000.flac	1	Yat1	2020	3	30	23	0	sp47	Common Song
20200330_233000.flac	0	Yat1	2020	3	30	23	30	sp47	Common Song
20200330_203000.flac	0	Yat1	2020	3	30	20	30	sp47	Common Song
20200331_000000.flac	1	Yat1	2020	3	31	0	0	sp47	Common Song
20200331_010000.flac	1	Yat1	2020	3	31	1	0	sp47	Common Song
20200331_020000.flac	1	Yat1	2020	3	31	2	0	sp47	Common Song
20200331_043000.flac	1	Yat1	2020	3	31	4	30	sp47	Common Song
20200331_050000.flac	1	Yat1	2020	3	31	5	0	sp47	Common Song
20200331_053000.flac	0	Yat1	2020	3	31	5	30	sp47	Common Song
20200331_060000.flac	0	Yat1	2020	3	31	6	0	sp47	Common Song
20200331_063000.flac	0	Yat1	2020	3	31	6	30	sp47	Common Song
20200331_070000.flac	0	Yat1	2020	3	31	7	0	sp47	Common Song
20200331_073000.flac	0	Yat1	2020	3	31	7	30	sp47	Common Song
20200331_080000.flac	0	Yat1	2020	3	31	8	0	sp47	Common Song
20200331_083000.flac	0	Yat1	2020	3	31	8	30	sp47	Common Song
20200331_090000.flac	0	Yat1	2020	3	31	9	0	sp47	Common Song
20200331_093000.flac	0	Yat1	2020	3	31	9	30	sp47	Common Song
20200331_100000.flac	0	Yat1	2020	3	31	10	0	sp47	Common Song
20200331_103000.flac	0	Yat1	2020	3	31	10	30	sp47	Common Song
20200331_110000.flac	0	Yat1	2020	3	31	11	0	sp47	Common Song
20200331_113000.flac	0	Yat1	2020	3	31	11	30	sp47	Common Song
20200331_120000.flac	0	Yat1	2020	3	31	12	0	sp47	Common Song
20200331_123000.flac	0	Yat1	2020	3	31	12	30	sp47	Common Song
20200331_130000.flac	0	Yat1	2020	3	31	13	0	sp47	Common Song
20200331_133000.flac	0	Yat1	2020	3	31	13	30	sp47	Common Song
20200331_140000.flac	0	Yat1	2020	3	31	14	0	sp47	Common Song
20200331_143000.flac	0	Yat1	2020	3	31	14	30	sp47	Common Song
20200331_153000.flac	0	Yat1	2020	3	31	15	30	sp47	Common Song
20200331_160000.flac	0	Yat1	2020	3	31	16	0	sp47	Common Song
20200331_170000.flac	0	Yat1	2020	3	31	17	0	sp47	Common Song
20200331_173000.flac	0	Yat1	2020	3	31	17	30	sp47	Common Song
20200331_180000.flac	0	Yat1	2020	3	31	18	0	sp47	Common Song
20200331_190000.flac	1	Yat1	2020	3	31	19	0	sp47	Common Song
20200331_200000.flac	1	Yat1	2020	3	31	20	0	sp47	Common Song
20200331_203000.flac	1	Yat1	2020	3	31	20	30	sp47	Common Song
20200331_023000.flac	1	Yat1	2020	3	31	2	30	sp47	Common Song
20200331_150000.flac	0	Yat1	2020	3	31	15	0	sp47	Common Song
20200331_163000.flac	0	Yat1	2020	3	31	16	30	sp47	Common Song
20200331_213000.flac	0	Yat1	2020	3	31	21	30	sp47	Common Song
20200331_233000.flac	1	Yat1	2020	3	31	23	30	sp47	Common Song
20200401_010000.flac	1	Yat1	2020	4	1	1	0	sp47	Common Song
20200401_013000.flac	0	Yat1	2020	4	1	1	30	sp47	Common Song
20200401_040000.flac	1	Yat1	2020	4	1	4	0	sp47	Common Song
20200401_053000.flac	0	Yat1	2020	4	1	5	30	sp47	Common Song
20200401_060000.flac	0	Yat1	2020	4	1	6	0	sp47	Common Song
20200401_063000.flac	0	Yat1	2020	4	1	6	30	sp47	Common Song
20200401_070000.flac	0	Yat1	2020	4	1	7	0	sp47	Common Song
20200401_073000.flac	0	Yat1	2020	4	1	7	30	sp47	Common Song
20200401_080000.flac	0	Yat1	2020	4	1	8	0	sp47	Common Song
20200401_083000.flac	0	Yat1	2020	4	1	8	30	sp47	Common Song
20200401_090000.flac	0	Yat1	2020	4	1	9	0	sp47	Common Song
20200401_093000.flac	0	Yat1	2020	4	1	9	30	sp47	Common Song
20200401_100000.flac	0	Yat1	2020	4	1	10	0	sp47	Common Song
20200401_103000.flac	0	Yat1	2020	4	1	10	30	sp47	Common Song
20200401_110000.flac	0	Yat1	2020	4	1	11	0	sp47	Common Song
20200401_113000.flac	0	Yat1	2020	4	1	11	30	sp47	Common Song
20200401_120000.flac	0	Yat1	2020	4	1	12	0	sp47	Common Song
20200401_123000.flac	0	Yat1	2020	4	1	12	30	sp47	Common Song
20200401_130000.flac	0	Yat1	2020	4	1	13	0	sp47	Common Song
20200401_133000.flac	0	Yat1	2020	4	1	13	30	sp47	Common Song
20200401_140000.flac	0	Yat1	2020	4	1	14	0	sp47	Common Song
20200401_143000.flac	0	Yat1	2020	4	1	14	30	sp47	Common Song
20200401_150000.flac	0	Yat1	2020	4	1	15	0	sp47	Common Song
20200401_153000.flac	0	Yat1	2020	4	1	15	30	sp47	Common Song
20200401_160000.flac	0	Yat1	2020	4	1	16	0	sp47	Common Song
20200401_163000.flac	0	Yat1	2020	4	1	16	30	sp47	Common Song
20200401_170000.flac	0	Yat1	2020	4	1	17	0	sp47	Common Song
20200401_173000.flac	0	Yat1	2020	4	1	17	30	sp47	Common Song
20200401_180000.flac	0	Yat1	2020	4	1	18	0	sp47	Common Song
20200401_193000.flac	1	Yat1	2020	4	1	19	30	sp47	Common Song
20200401_213000.flac	1	Yat1	2020	4	1	21	30	sp47	Common Song
20200401_220000.flac	1	Yat1	2020	4	1	22	0	sp47	Common Song
20200401_223000.flac	1	Yat1	2020	4	1	22	30	sp47	Common Song
20200401_230000.flac	1	Yat1	2020	4	1	23	0	sp47	Common Song
20200401_233000.flac	1	Yat1	2020	4	1	23	30	sp47	Common Song
20200402_000000.flac	1	Yat1	2020	4	2	0	0	sp47	Common Song
20200402_003000.flac	1	Yat1	2020	4	2	0	30	sp47	Common Song
20200402_010000.flac	1	Yat1	2020	4	2	1	0	sp47	Common Song
20200402_013000.flac	1	Yat1	2020	4	2	1	30	sp47	Common Song
20200402_030000.flac	1	Yat1	2020	4	2	3	0	sp47	Common Song
20200402_040000.flac	1	Yat1	2020	4	2	4	0	sp47	Common Song
20200402_043000.flac	1	Yat1	2020	4	2	4	30	sp47	Common Song
20200402_053000.flac	0	Yat1	2020	4	2	5	30	sp47	Common Song
20200402_060000.flac	0	Yat1	2020	4	2	6	0	sp47	Common Song
20200402_063000.flac	0	Yat1	2020	4	2	6	30	sp47	Common Song
20200402_070000.flac	0	Yat1	2020	4	2	7	0	sp47	Common Song
20200402_073000.flac	0	Yat1	2020	4	2	7	30	sp47	Common Song
20200402_083000.flac	0	Yat1	2020	4	2	8	30	sp47	Common Song
20200402_090000.flac	0	Yat1	2020	4	2	9	0	sp47	Common Song
20200402_093000.flac	0	Yat1	2020	4	2	9	30	sp47	Common Song
20200402_100000.flac	0	Yat1	2020	4	2	10	0	sp47	Common Song
20200402_103000.flac	0	Yat1	2020	4	2	10	30	sp47	Common Song
20200402_110000.flac	0	Yat1	2020	4	2	11	0	sp47	Common Song
20200402_113000.flac	0	Yat1	2020	4	2	11	30	sp47	Common Song
20200402_120000.flac	0	Yat1	2020	4	2	12	0	sp47	Common Song
20200402_123000.flac	0	Yat1	2020	4	2	12	30	sp47	Common Song
20200402_130000.flac	0	Yat1	2020	4	2	13	0	sp47	Common Song
20200402_133000.flac	0	Yat1	2020	4	2	13	30	sp47	Common Song
20200402_140000.flac	0	Yat1	2020	4	2	14	0	sp47	Common Song
20200402_143000.flac	0	Yat1	2020	4	2	14	30	sp47	Common Song
20200402_150000.flac	0	Yat1	2020	4	2	15	0	sp47	Common Song
20200402_153000.flac	0	Yat1	2020	4	2	15	30	sp47	Common Song
20200402_160000.flac	0	Yat1	2020	4	2	16	0	sp47	Common Song
20200402_163000.flac	0	Yat1	2020	4	2	16	30	sp47	Common Song
20200402_170000.flac	0	Yat1	2020	4	2	17	0	sp47	Common Song
20200402_173000.flac	0	Yat1	2020	4	2	17	30	sp47	Common Song
20200402_180000.flac	1	Yat1	2020	4	2	18	0	sp47	Common Song
20200402_183000.flac	1	Yat1	2020	4	2	18	30	sp47	Common Song
20200402_190000.flac	1	Yat1	2020	4	2	19	0	sp47	Common Song
20200402_193000.flac	1	Yat1	2020	4	2	19	30	sp47	Common Song
20200402_200000.flac	1	Yat1	2020	4	2	20	0	sp47	Common Song
20200402_203000.flac	1	Yat1	2020	4	2	20	30	sp47	Common Song
20200402_210000.flac	1	Yat1	2020	4	2	21	0	sp47	Common Song
20200402_213000.flac	1	Yat1	2020	4	2	21	30	sp47	Common Song
20200402_230000.flac	1	Yat1	2020	4	2	23	0	sp47	Common Song
20200401_000000.flac	1	Yat1	2020	4	1	0	0	sp47	Common Song
20200403_000000.flac	1	Yat1	2020	4	3	0	0	sp47	Common Song
20200403_030000.flac	1	Yat1	2020	4	3	3	0	sp47	Common Song
20200403_040000.flac	1	Yat1	2020	4	3	4	0	sp47	Common Song
20200403_053000.flac	0	Yat1	2020	4	3	5	30	sp47	Common Song
20200403_060000.flac	0	Yat1	2020	4	3	6	0	sp47	Common Song
20200403_063000.flac	0	Yat1	2020	4	3	6	30	sp47	Common Song
20200403_070000.flac	0	Yat1	2020	4	3	7	0	sp47	Common Song
20200403_073000.flac	0	Yat1	2020	4	3	7	30	sp47	Common Song
20200403_080000.flac	0	Yat1	2020	4	3	8	0	sp47	Common Song
20200403_083000.flac	0	Yat1	2020	4	3	8	30	sp47	Common Song
20200403_090000.flac	0	Yat1	2020	4	3	9	0	sp47	Common Song
20200403_093000.flac	0	Yat1	2020	4	3	9	30	sp47	Common Song
20200403_100000.flac	0	Yat1	2020	4	3	10	0	sp47	Common Song
20200403_103000.flac	0	Yat1	2020	4	3	10	30	sp47	Common Song
20200403_110000.flac	0	Yat1	2020	4	3	11	0	sp47	Common Song
20200403_113000.flac	0	Yat1	2020	4	3	11	30	sp47	Common Song
20200403_120000.flac	0	Yat1	2020	4	3	12	0	sp47	Common Song
20200403_123000.flac	0	Yat1	2020	4	3	12	30	sp47	Common Song
20200403_130000.flac	0	Yat1	2020	4	3	13	0	sp47	Common Song
20200403_133000.flac	0	Yat1	2020	4	3	13	30	sp47	Common Song
20200403_140000.flac	0	Yat1	2020	4	3	14	0	sp47	Common Song
20200403_143000.flac	0	Yat1	2020	4	3	14	30	sp47	Common Song
20200403_150000.flac	0	Yat1	2020	4	3	15	0	sp47	Common Song
20200403_153000.flac	0	Yat1	2020	4	3	15	30	sp47	Common Song
20200403_160000.flac	0	Yat1	2020	4	3	16	0	sp47	Common Song
20200403_163000.flac	0	Yat1	2020	4	3	16	30	sp47	Common Song
20200403_170000.flac	0	Yat1	2020	4	3	17	0	sp47	Common Song
20200403_173000.flac	0	Yat1	2020	4	3	17	30	sp47	Common Song
20200403_180000.flac	0	Yat1	2020	4	3	18	0	sp47	Common Song
20200403_183000.flac	1	Yat1	2020	4	3	18	30	sp47	Common Song
20200403_190000.flac	1	Yat1	2020	4	3	19	0	sp47	Common Song
20200403_193000.flac	1	Yat1	2020	4	3	19	30	sp47	Common Song
20200403_200000.flac	1	Yat1	2020	4	3	20	0	sp47	Common Song
20200403_203000.flac	1	Yat1	2020	4	3	20	30	sp47	Common Song
20200403_210000.flac	1	Yat1	2020	4	3	21	0	sp47	Common Song
20200403_213000.flac	1	Yat1	2020	4	3	21	30	sp47	Common Song
20200403_220000.flac	1	Yat1	2020	4	3	22	0	sp47	Common Song
20200403_223000.flac	1	Yat1	2020	4	3	22	30	sp47	Common Song
20200403_230000.flac	1	Yat1	2020	4	3	23	0	sp47	Common Song
20200403_233000.flac	1	Yat1	2020	4	3	23	30	sp47	Common Song
20200404_000000.flac	1	Yat1	2020	4	4	0	0	sp47	Common Song
20200404_003000.flac	1	Yat1	2020	4	4	0	30	sp47	Common Song
20200404_010000.flac	1	Yat1	2020	4	4	1	0	sp47	Common Song
20200404_013000.flac	1	Yat1	2020	4	4	1	30	sp47	Common Song
20200404_020000.flac	1	Yat1	2020	4	4	2	0	sp47	Common Song
20200404_023000.flac	1	Yat1	2020	4	4	2	30	sp47	Common Song
20200404_030000.flac	1	Yat1	2020	4	4	3	0	sp47	Common Song
20200404_033000.flac	0	Yat1	2020	4	4	3	30	sp47	Common Song
20200404_040000.flac	1	Yat1	2020	4	4	4	0	sp47	Common Song
20200404_043000.flac	1	Yat1	2020	4	4	4	30	sp47	Common Song
20200404_050000.flac	1	Yat1	2020	4	4	5	0	sp47	Common Song
20200404_053000.flac	1	Yat1	2020	4	4	5	30	sp47	Common Song
20200404_063000.flac	0	Yat1	2020	4	4	6	30	sp47	Common Song
20200404_070000.flac	0	Yat1	2020	4	4	7	0	sp47	Common Song
20200404_073000.flac	0	Yat1	2020	4	4	7	30	sp47	Common Song
20200404_080000.flac	0	Yat1	2020	4	4	8	0	sp47	Common Song
20200404_083000.flac	0	Yat1	2020	4	4	8	30	sp47	Common Song
20200404_090000.flac	0	Yat1	2020	4	4	9	0	sp47	Common Song
20200404_093000.flac	0	Yat1	2020	4	4	9	30	sp47	Common Song
20200404_100000.flac	0	Yat1	2020	4	4	10	0	sp47	Common Song
20200404_103000.flac	0	Yat1	2020	4	4	10	30	sp47	Common Song
20200404_110000.flac	0	Yat1	2020	4	4	11	0	sp47	Common Song
20200404_113000.flac	0	Yat1	2020	4	4	11	30	sp47	Common Song
20200404_120000.flac	0	Yat1	2020	4	4	12	0	sp47	Common Song
20200404_123000.flac	0	Yat1	2020	4	4	12	30	sp47	Common Song
20200404_130000.flac	0	Yat1	2020	4	4	13	0	sp47	Common Song
20200404_133000.flac	0	Yat1	2020	4	4	13	30	sp47	Common Song
20200404_140000.flac	0	Yat1	2020	4	4	14	0	sp47	Common Song
20200404_143000.flac	0	Yat1	2020	4	4	14	30	sp47	Common Song
20200404_150000.flac	0	Yat1	2020	4	4	15	0	sp47	Common Song
20200404_153000.flac	0	Yat1	2020	4	4	15	30	sp47	Common Song
20200404_160000.flac	0	Yat1	2020	4	4	16	0	sp47	Common Song
20200404_163000.flac	0	Yat1	2020	4	4	16	30	sp47	Common Song
20200404_170000.flac	0	Yat1	2020	4	4	17	0	sp47	Common Song
20200404_173000.flac	0	Yat1	2020	4	4	17	30	sp47	Common Song
20200404_180000.flac	0	Yat1	2020	4	4	18	0	sp47	Common Song
20200404_183000.flac	1	Yat1	2020	4	4	18	30	sp47	Common Song
20200404_190000.flac	1	Yat1	2020	4	4	19	0	sp47	Common Song
20200404_193000.flac	1	Yat1	2020	4	4	19	30	sp47	Common Song
20200404_200000.flac	1	Yat1	2020	4	4	20	0	sp47	Common Song
20200404_210000.flac	1	Yat1	2020	4	4	21	0	sp47	Common Song
20200404_213000.flac	1	Yat1	2020	4	4	21	30	sp47	Common Song
20200404_223000.flac	1	Yat1	2020	4	4	22	30	sp47	Common Song
20200404_233000.flac	1	Yat1	2020	4	4	23	30	sp47	Common Song
20200405_000000.flac	1	Yat1	2020	4	5	0	0	sp47	Common Song
20200405_003000.flac	1	Yat1	2020	4	5	0	30	sp47	Common Song
20200405_010000.flac	1	Yat1	2020	4	5	1	0	sp47	Common Song
20200405_013000.flac	1	Yat1	2020	4	5	1	30	sp47	Common Song
20200405_020000.flac	1	Yat1	2020	4	5	2	0	sp47	Common Song
20200405_023000.flac	1	Yat1	2020	4	5	2	30	sp47	Common Song
20200405_030000.flac	1	Yat1	2020	4	5	3	0	sp47	Common Song
20200405_033000.flac	1	Yat1	2020	4	5	3	30	sp47	Common Song
20200405_040000.flac	1	Yat1	2020	4	5	4	0	sp47	Common Song
20200405_043000.flac	1	Yat1	2020	4	5	4	30	sp47	Common Song
20200405_053000.flac	0	Yat1	2020	4	5	5	30	sp47	Common Song
20200405_060000.flac	0	Yat1	2020	4	5	6	0	sp47	Common Song
20200405_063000.flac	0	Yat1	2020	4	5	6	30	sp47	Common Song
20200405_070000.flac	0	Yat1	2020	4	5	7	0	sp47	Common Song
20200405_073000.flac	0	Yat1	2020	4	5	7	30	sp47	Common Song
20200405_080000.flac	0	Yat1	2020	4	5	8	0	sp47	Common Song
20200405_083000.flac	0	Yat1	2020	4	5	8	30	sp47	Common Song
20200405_090000.flac	0	Yat1	2020	4	5	9	0	sp47	Common Song
20200405_093000.flac	0	Yat1	2020	4	5	9	30	sp47	Common Song
20200405_100000.flac	0	Yat1	2020	4	5	10	0	sp47	Common Song
20200405_103000.flac	0	Yat1	2020	4	5	10	30	sp47	Common Song
20200405_110000.flac	0	Yat1	2020	4	5	11	0	sp47	Common Song
20200405_113000.flac	0	Yat1	2020	4	5	11	30	sp47	Common Song
20200405_120000.flac	0	Yat1	2020	4	5	12	0	sp47	Common Song
20200405_123000.flac	0	Yat1	2020	4	5	12	30	sp47	Common Song
20200405_130000.flac	0	Yat1	2020	4	5	13	0	sp47	Common Song
20200405_133000.flac	0	Yat1	2020	4	5	13	30	sp47	Common Song
20200405_140000.flac	0	Yat1	2020	4	5	14	0	sp47	Common Song
20200405_143000.flac	0	Yat1	2020	4	5	14	30	sp47	Common Song
20200405_150000.flac	0	Yat1	2020	4	5	15	0	sp47	Common Song
20200405_153000.flac	0	Yat1	2020	4	5	15	30	sp47	Common Song
20200405_160000.flac	0	Yat1	2020	4	5	16	0	sp47	Common Song
20200405_163000.flac	0	Yat1	2020	4	5	16	30	sp47	Common Song
20200405_170000.flac	0	Yat1	2020	4	5	17	0	sp47	Common Song
20200405_173000.flac	0	Yat1	2020	4	5	17	30	sp47	Common Song
20200405_180000.flac	0	Yat1	2020	4	5	18	0	sp47	Common Song
20200405_190000.flac	1	Yat1	2020	4	5	19	0	sp47	Common Song
20200405_193000.flac	1	Yat1	2020	4	5	19	30	sp47	Common Song
20200405_200000.flac	1	Yat1	2020	4	5	20	0	sp47	Common Song
20200405_203000.flac	1	Yat1	2020	4	5	20	30	sp47	Common Song
20200405_210000.flac	1	Yat1	2020	4	5	21	0	sp47	Common Song
20200405_213000.flac	1	Yat1	2020	4	5	21	30	sp47	Common Song
20200405_220000.flac	1	Yat1	2020	4	5	22	0	sp47	Common Song
20200405_223000.flac	1	Yat1	2020	4	5	22	30	sp47	Common Song
20200405_230000.flac	1	Yat1	2020	4	5	23	0	sp47	Common Song
20200405_233000.flac	1	Yat1	2020	4	5	23	30	sp47	Common Song
20200406_003000.flac	1	Yat1	2020	4	6	0	30	sp47	Common Song
20200406_010000.flac	1	Yat1	2020	4	6	1	0	sp47	Common Song
20200406_013000.flac	1	Yat1	2020	4	6	1	30	sp47	Common Song
20200406_020000.flac	1	Yat1	2020	4	6	2	0	sp47	Common Song
20200406_023000.flac	1	Yat1	2020	4	6	2	30	sp47	Common Song
20200406_030000.flac	1	Yat1	2020	4	6	3	0	sp47	Common Song
20200406_033000.flac	0	Yat1	2020	4	6	3	30	sp47	Common Song
20200406_040000.flac	1	Yat1	2020	4	6	4	0	sp47	Common Song
20200406_043000.flac	0	Yat1	2020	4	6	4	30	sp47	Common Song
20200406_050000.flac	0	Yat1	2020	4	6	5	0	sp47	Common Song
20200406_053000.flac	0	Yat1	2020	4	6	5	30	sp47	Common Song
20200406_060000.flac	0	Yat1	2020	4	6	6	0	sp47	Common Song
20200406_063000.flac	0	Yat1	2020	4	6	6	30	sp47	Common Song
20200406_070000.flac	0	Yat1	2020	4	6	7	0	sp47	Common Song
20200406_073000.flac	0	Yat1	2020	4	6	7	30	sp47	Common Song
20200406_080000.flac	0	Yat1	2020	4	6	8	0	sp47	Common Song
20200406_083000.flac	0	Yat1	2020	4	6	8	30	sp47	Common Song
20200406_090000.flac	0	Yat1	2020	4	6	9	0	sp47	Common Song
20200406_093000.flac	0	Yat1	2020	4	6	9	30	sp47	Common Song
20200406_100000.flac	0	Yat1	2020	4	6	10	0	sp47	Common Song
20200406_103000.flac	0	Yat1	2020	4	6	10	30	sp47	Common Song
20200406_110000.flac	0	Yat1	2020	4	6	11	0	sp47	Common Song
20200406_113000.flac	0	Yat1	2020	4	6	11	30	sp47	Common Song
20200406_120000.flac	0	Yat1	2020	4	6	12	0	sp47	Common Song
20200406_123000.flac	0	Yat1	2020	4	6	12	30	sp47	Common Song
20200406_130000.flac	0	Yat1	2020	4	6	13	0	sp47	Common Song
20200406_133000.flac	0	Yat1	2020	4	6	13	30	sp47	Common Song
20200406_143000.flac	0	Yat1	2020	4	6	14	30	sp47	Common Song
20200406_150000.flac	0	Yat1	2020	4	6	15	0	sp47	Common Song
20200406_153000.flac	0	Yat1	2020	4	6	15	30	sp47	Common Song
20200406_160000.flac	0	Yat1	2020	4	6	16	0	sp47	Common Song
20200406_163000.flac	0	Yat1	2020	4	6	16	30	sp47	Common Song
20200406_170000.flac	0	Yat1	2020	4	6	17	0	sp47	Common Song
20200406_173000.flac	0	Yat1	2020	4	6	17	30	sp47	Common Song
20200406_180000.flac	0	Yat1	2020	4	6	18	0	sp47	Common Song
20200406_190000.flac	0	Yat1	2020	4	6	19	0	sp47	Common Song
20200406_193000.flac	1	Yat1	2020	4	6	19	30	sp47	Common Song
20200406_200000.flac	1	Yat1	2020	4	6	20	0	sp47	Common Song
20200406_203000.flac	1	Yat1	2020	4	6	20	30	sp47	Common Song
20200406_210000.flac	1	Yat1	2020	4	6	21	0	sp47	Common Song
20200406_223000.flac	1	Yat1	2020	4	6	22	30	sp47	Common Song
20200406_230000.flac	1	Yat1	2020	4	6	23	0	sp47	Common Song
20200406_233000.flac	1	Yat1	2020	4	6	23	30	sp47	Common Song
20200407_000000.flac	1	Yat1	2020	4	7	0	0	sp47	Common Song
20200407_003000.flac	1	Yat1	2020	4	7	0	30	sp47	Common Song
20200407_010000.flac	1	Yat1	2020	4	7	1	0	sp47	Common Song
20200407_013000.flac	1	Yat1	2020	4	7	1	30	sp47	Common Song
20200407_020000.flac	1	Yat1	2020	4	7	2	0	sp47	Common Song
20200407_023000.flac	1	Yat1	2020	4	7	2	30	sp47	Common Song
20200407_030000.flac	1	Yat1	2020	4	7	3	0	sp47	Common Song
20200407_053000.flac	0	Yat1	2020	4	7	5	30	sp47	Common Song
20200407_060000.flac	0	Yat1	2020	4	7	6	0	sp47	Common Song
20200407_063000.flac	0	Yat1	2020	4	7	6	30	sp47	Common Song
20200407_070000.flac	0	Yat1	2020	4	7	7	0	sp47	Common Song
20200407_073000.flac	0	Yat1	2020	4	7	7	30	sp47	Common Song
20200407_080000.flac	0	Yat1	2020	4	7	8	0	sp47	Common Song
20200407_090000.flac	0	Yat1	2020	4	7	9	0	sp47	Common Song
20200407_093000.flac	0	Yat1	2020	4	7	9	30	sp47	Common Song
20200407_100000.flac	0	Yat1	2020	4	7	10	0	sp47	Common Song
20200407_103000.flac	0	Yat1	2020	4	7	10	30	sp47	Common Song
20200407_110000.flac	0	Yat1	2020	4	7	11	0	sp47	Common Song
20200407_120000.flac	0	Yat1	2020	4	7	12	0	sp47	Common Song
20200407_123000.flac	0	Yat1	2020	4	7	12	30	sp47	Common Song
20200407_130000.flac	0	Yat1	2020	4	7	13	0	sp47	Common Song
20200407_133000.flac	0	Yat1	2020	4	7	13	30	sp47	Common Song
20200407_140000.flac	0	Yat1	2020	4	7	14	0	sp47	Common Song
20200407_143000.flac	0	Yat1	2020	4	7	14	30	sp47	Common Song
20200407_150000.flac	0	Yat1	2020	4	7	15	0	sp47	Common Song
20200407_153000.flac	0	Yat1	2020	4	7	15	30	sp47	Common Song
20200407_160000.flac	0	Yat1	2020	4	7	16	0	sp47	Common Song
20200407_163000.flac	0	Yat1	2020	4	7	16	30	sp47	Common Song
20200407_173000.flac	0	Yat1	2020	4	7	17	30	sp47	Common Song
20200407_180000.flac	0	Yat1	2020	4	7	18	0	sp47	Common Song
20200407_183000.flac	1	Yat1	2020	4	7	18	30	sp47	Common Song
20200407_190000.flac	1	Yat1	2020	4	7	19	0	sp47	Common Song
20200407_193000.flac	1	Yat1	2020	4	7	19	30	sp47	Common Song
20200407_200000.flac	1	Yat1	2020	4	7	20	0	sp47	Common Song
20200407_203000.flac	1	Yat1	2020	4	7	20	30	sp47	Common Song
20200407_210000.flac	1	Yat1	2020	4	7	21	0	sp47	Common Song
20200407_213000.flac	1	Yat1	2020	4	7	21	30	sp47	Common Song
20200407_220000.flac	1	Yat1	2020	4	7	22	0	sp47	Common Song
20200407_223000.flac	1	Yat1	2020	4	7	22	30	sp47	Common Song
20200407_230000.flac	1	Yat1	2020	4	7	23	0	sp47	Common Song
20200407_233000.flac	1	Yat1	2020	4	7	23	30	sp47	Common Song
20200408_000000.flac	1	Yat1	2020	4	8	0	0	sp47	Common Song
20200408_003000.flac	1	Yat1	2020	4	8	0	30	sp47	Common Song
20200408_010000.flac	1	Yat1	2020	4	8	1	0	sp47	Common Song
20200408_013000.flac	1	Yat1	2020	4	8	1	30	sp47	Common Song
20200408_020000.flac	1	Yat1	2020	4	8	2	0	sp47	Common Song
20200408_023000.flac	1	Yat1	2020	4	8	2	30	sp47	Common Song
20200408_030000.flac	1	Yat1	2020	4	8	3	0	sp47	Common Song
20200408_033000.flac	1	Yat1	2020	4	8	3	30	sp47	Common Song
20200408_040000.flac	1	Yat1	2020	4	8	4	0	sp47	Common Song
20200408_043000.flac	0	Yat1	2020	4	8	4	30	sp47	Common Song
20200408_050000.flac	0	Yat1	2020	4	8	5	0	sp47	Common Song
20200408_053000.flac	0	Yat1	2020	4	8	5	30	sp47	Common Song
20200408_060000.flac	0	Yat1	2020	4	8	6	0	sp47	Common Song
20200408_063000.flac	0	Yat1	2020	4	8	6	30	sp47	Common Song
20200408_070000.flac	0	Yat1	2020	4	8	7	0	sp47	Common Song
20200408_073000.flac	0	Yat1	2020	4	8	7	30	sp47	Common Song
20200408_080000.flac	0	Yat1	2020	4	8	8	0	sp47	Common Song
20200408_083000.flac	0	Yat1	2020	4	8	8	30	sp47	Common Song
20200408_090000.flac	0	Yat1	2020	4	8	9	0	sp47	Common Song
20200408_093000.flac	0	Yat1	2020	4	8	9	30	sp47	Common Song
20200408_100000.flac	0	Yat1	2020	4	8	10	0	sp47	Common Song
20200408_103000.flac	0	Yat1	2020	4	8	10	30	sp47	Common Song
20200408_110000.flac	0	Yat1	2020	4	8	11	0	sp47	Common Song
20200408_113000.flac	0	Yat1	2020	4	8	11	30	sp47	Common Song
20200408_123000.flac	0	Yat1	2020	4	8	12	30	sp47	Common Song
20200408_130000.flac	0	Yat1	2020	4	8	13	0	sp47	Common Song
20200408_133000.flac	0	Yat1	2020	4	8	13	30	sp47	Common Song
20200408_140000.flac	0	Yat1	2020	4	8	14	0	sp47	Common Song
20200408_143000.flac	0	Yat1	2020	4	8	14	30	sp47	Common Song
20200408_150000.flac	0	Yat1	2020	4	8	15	0	sp47	Common Song
20200408_153000.flac	0	Yat1	2020	4	8	15	30	sp47	Common Song
20200408_160000.flac	0	Yat1	2020	4	8	16	0	sp47	Common Song
20200408_163000.flac	0	Yat1	2020	4	8	16	30	sp47	Common Song
20200408_170000.flac	0	Yat1	2020	4	8	17	0	sp47	Common Song
20200408_173000.flac	0	Yat1	2020	4	8	17	30	sp47	Common Song
20200408_190000.flac	1	Yat1	2020	4	8	19	0	sp47	Common Song
20200408_230000.flac	1	Yat1	2020	4	8	23	0	sp47	Common Song
20200408_233000.flac	0	Yat1	2020	4	8	23	30	sp47	Common Song
20200409_000000.flac	1	Yat1	2020	4	9	0	0	sp47	Common Song
20200409_003000.flac	1	Yat1	2020	4	9	0	30	sp47	Common Song
20200409_010000.flac	1	Yat1	2020	4	9	1	0	sp47	Common Song
20200409_013000.flac	1	Yat1	2020	4	9	1	30	sp47	Common Song
20200409_020000.flac	1	Yat1	2020	4	9	2	0	sp47	Common Song
20200409_023000.flac	1	Yat1	2020	4	9	2	30	sp47	Common Song
20200409_030000.flac	1	Yat1	2020	4	9	3	0	sp47	Common Song
20200409_033000.flac	1	Yat1	2020	4	9	3	30	sp47	Common Song
20200409_040000.flac	1	Yat1	2020	4	9	4	0	sp47	Common Song
20200409_043000.flac	1	Yat1	2020	4	9	4	30	sp47	Common Song
20200409_050000.flac	1	Yat1	2020	4	9	5	0	sp47	Common Song
20200409_053000.flac	0	Yat1	2020	4	9	5	30	sp47	Common Song
20200409_060000.flac	0	Yat1	2020	4	9	6	0	sp47	Common Song
20200409_063000.flac	0	Yat1	2020	4	9	6	30	sp47	Common Song
20200409_070000.flac	0	Yat1	2020	4	9	7	0	sp47	Common Song
20200409_073000.flac	0	Yat1	2020	4	9	7	30	sp47	Common Song
20200409_080000.flac	0	Yat1	2020	4	9	8	0	sp47	Common Song
20200409_083000.flac	0	Yat1	2020	4	9	8	30	sp47	Common Song
20200409_090000.flac	0	Yat1	2020	4	9	9	0	sp47	Common Song
20200409_093000.flac	0	Yat1	2020	4	9	9	30	sp47	Common Song
20200409_100000.flac	0	Yat1	2020	4	9	10	0	sp47	Common Song
20200409_103000.flac	0	Yat1	2020	4	9	10	30	sp47	Common Song
20200409_110000.flac	0	Yat1	2020	4	9	11	0	sp47	Common Song
20200409_113000.flac	0	Yat1	2020	4	9	11	30	sp47	Common Song
20200409_120000.flac	0	Yat1	2020	4	9	12	0	sp47	Common Song
20200409_123000.flac	0	Yat1	2020	4	9	12	30	sp47	Common Song
20200409_130000.flac	0	Yat1	2020	4	9	13	0	sp47	Common Song
20200409_133000.flac	0	Yat1	2020	4	9	13	30	sp47	Common Song
20200409_140000.flac	0	Yat1	2020	4	9	14	0	sp47	Common Song
20200409_143000.flac	0	Yat1	2020	4	9	14	30	sp47	Common Song
20200409_150000.flac	0	Yat1	2020	4	9	15	0	sp47	Common Song
20200409_153000.flac	0	Yat1	2020	4	9	15	30	sp47	Common Song
20200409_160000.flac	0	Yat1	2020	4	9	16	0	sp47	Common Song
20200409_163000.flac	0	Yat1	2020	4	9	16	30	sp47	Common Song
20200409_170000.flac	0	Yat1	2020	4	9	17	0	sp47	Common Song
20200409_173000.flac	0	Yat1	2020	4	9	17	30	sp47	Common Song
20200409_180000.flac	0	Yat1	2020	4	9	18	0	sp47	Common Song
20200409_183000.flac	1	Yat1	2020	4	9	18	30	sp47	Common Song
20200409_190000.flac	1	Yat1	2020	4	9	19	0	sp47	Common Song
20200409_193000.flac	1	Yat1	2020	4	9	19	30	sp47	Common Song
20200409_200000.flac	1	Yat1	2020	4	9	20	0	sp47	Common Song
20200409_203000.flac	1	Yat1	2020	4	9	20	30	sp47	Common Song
20200409_210000.flac	1	Yat1	2020	4	9	21	0	sp47	Common Song
20200409_230000.flac	1	Yat1	2020	4	9	23	0	sp47	Common Song
20200409_233000.flac	1	Yat1	2020	4	9	23	30	sp47	Common Song
20200410_000000.flac	1	Yat1	2020	4	10	0	0	sp47	Common Song
20200410_030000.flac	1	Yat1	2020	4	10	3	0	sp47	Common Song
20200410_043000.flac	1	Yat1	2020	4	10	4	30	sp47	Common Song
20200410_050000.flac	1	Yat1	2020	4	10	5	0	sp47	Common Song
20200410_053000.flac	0	Yat1	2020	4	10	5	30	sp47	Common Song
20200410_060000.flac	0	Yat1	2020	4	10	6	0	sp47	Common Song
20200410_063000.flac	0	Yat1	2020	4	10	6	30	sp47	Common Song
20200410_070000.flac	0	Yat1	2020	4	10	7	0	sp47	Common Song
20200410_073000.flac	0	Yat1	2020	4	10	7	30	sp47	Common Song
20200410_080000.flac	0	Yat1	2020	4	10	8	0	sp47	Common Song
20200410_083000.flac	0	Yat1	2020	4	10	8	30	sp47	Common Song
20200410_090000.flac	0	Yat1	2020	4	10	9	0	sp47	Common Song
20200410_093000.flac	0	Yat1	2020	4	10	9	30	sp47	Common Song
20200410_100000.flac	0	Yat1	2020	4	10	10	0	sp47	Common Song
20200410_103000.flac	0	Yat1	2020	4	10	10	30	sp47	Common Song
20200410_110000.flac	0	Yat1	2020	4	10	11	0	sp47	Common Song
20200410_113000.flac	0	Yat1	2020	4	10	11	30	sp47	Common Song
20200410_120000.flac	0	Yat1	2020	4	10	12	0	sp47	Common Song
20200410_123000.flac	0	Yat1	2020	4	10	12	30	sp47	Common Song
20200410_130000.flac	0	Yat1	2020	4	10	13	0	sp47	Common Song
20200410_133000.flac	0	Yat1	2020	4	10	13	30	sp47	Common Song
20200410_140000.flac	0	Yat1	2020	4	10	14	0	sp47	Common Song
20200410_143000.flac	0	Yat1	2020	4	10	14	30	sp47	Common Song
20200410_150000.flac	0	Yat1	2020	4	10	15	0	sp47	Common Song
20200410_153000.flac	0	Yat1	2020	4	10	15	30	sp47	Common Song
20200410_160000.flac	0	Yat1	2020	4	10	16	0	sp47	Common Song
20200410_163000.flac	0	Yat1	2020	4	10	16	30	sp47	Common Song
20200410_170000.flac	0	Yat1	2020	4	10	17	0	sp47	Common Song
20200410_173000.flac	0	Yat1	2020	4	10	17	30	sp47	Common Song
20200410_190000.flac	1	Yat1	2020	4	10	19	0	sp47	Common Song
20200410_193000.flac	1	Yat1	2020	4	10	19	30	sp47	Common Song
20200410_200000.flac	1	Yat1	2020	4	10	20	0	sp47	Common Song
20200410_203000.flac	1	Yat1	2020	4	10	20	30	sp47	Common Song
20200410_210000.flac	1	Yat1	2020	4	10	21	0	sp47	Common Song
20200410_213000.flac	1	Yat1	2020	4	10	21	30	sp47	Common Song
20200410_220000.flac	1	Yat1	2020	4	10	22	0	sp47	Common Song
20200410_223000.flac	1	Yat1	2020	4	10	22	30	sp47	Common Song
20200410_230000.flac	1	Yat1	2020	4	10	23	0	sp47	Common Song
20200410_233000.flac	1	Yat1	2020	4	10	23	30	sp47	Common Song
20200411_000000.flac	1	Yat1	2020	4	11	0	0	sp47	Common Song
20200411_003000.flac	1	Yat1	2020	4	11	0	30	sp47	Common Song
20200411_013000.flac	1	Yat1	2020	4	11	1	30	sp47	Common Song
20200411_020000.flac	1	Yat1	2020	4	11	2	0	sp47	Common Song
20200411_023000.flac	1	Yat1	2020	4	11	2	30	sp47	Common Song
20200411_030000.flac	1	Yat1	2020	4	11	3	0	sp47	Common Song
20200411_033000.flac	1	Yat1	2020	4	11	3	30	sp47	Common Song
20200411_040000.flac	1	Yat1	2020	4	11	4	0	sp47	Common Song
20200411_043000.flac	1	Yat1	2020	4	11	4	30	sp47	Common Song
20200411_050000.flac	1	Yat1	2020	4	11	5	0	sp47	Common Song
20200411_053000.flac	0	Yat1	2020	4	11	5	30	sp47	Common Song
20200411_060000.flac	0	Yat1	2020	4	11	6	0	sp47	Common Song
20200411_063000.flac	0	Yat1	2020	4	11	6	30	sp47	Common Song
20200411_070000.flac	0	Yat1	2020	4	11	7	0	sp47	Common Song
20200411_073000.flac	0	Yat1	2020	4	11	7	30	sp47	Common Song
20200411_080000.flac	0	Yat1	2020	4	11	8	0	sp47	Common Song
20200411_083000.flac	0	Yat1	2020	4	11	8	30	sp47	Common Song
20200411_090000.flac	0	Yat1	2020	4	11	9	0	sp47	Common Song
20200411_093000.flac	0	Yat1	2020	4	11	9	30	sp47	Common Song
20200411_103000.flac	0	Yat1	2020	4	11	10	30	sp47	Common Song
20200411_110000.flac	0	Yat1	2020	4	11	11	0	sp47	Common Song
20200411_113000.flac	0	Yat1	2020	4	11	11	30	sp47	Common Song
20200411_120000.flac	0	Yat1	2020	4	11	12	0	sp47	Common Song
20200411_123000.flac	0	Yat1	2020	4	11	12	30	sp47	Common Song
20200411_130000.flac	0	Yat1	2020	4	11	13	0	sp47	Common Song
20200411_133000.flac	0	Yat1	2020	4	11	13	30	sp47	Common Song
20200411_140000.flac	0	Yat1	2020	4	11	14	0	sp47	Common Song
20200411_143000.flac	0	Yat1	2020	4	11	14	30	sp47	Common Song
20200411_153000.flac	0	Yat1	2020	4	11	15	30	sp47	Common Song
20200411_170000.flac	0	Yat1	2020	4	11	17	0	sp47	Common Song
20200411_173000.flac	0	Yat1	2020	4	11	17	30	sp47	Common Song
20200411_183000.flac	1	Yat1	2020	4	11	18	30	sp47	Common Song
20200411_190000.flac	1	Yat1	2020	4	11	19	0	sp47	Common Song
20200411_193000.flac	1	Yat1	2020	4	11	19	30	sp47	Common Song
20200411_200000.flac	1	Yat1	2020	4	11	20	0	sp47	Common Song
20200411_213000.flac	1	Yat1	2020	4	11	21	30	sp47	Common Song
20200411_220000.flac	1	Yat1	2020	4	11	22	0	sp47	Common Song
20200411_223000.flac	1	Yat1	2020	4	11	22	30	sp47	Common Song
20200411_230000.flac	1	Yat1	2020	4	11	23	0	sp47	Common Song
20200411_233000.flac	1	Yat1	2020	4	11	23	30	sp47	Common Song
20200412_000000.flac	1	Yat1	2020	4	12	0	0	sp47	Common Song
20200412_003000.flac	1	Yat1	2020	4	12	0	30	sp47	Common Song
20200412_010000.flac	1	Yat1	2020	4	12	1	0	sp47	Common Song
20200412_013000.flac	1	Yat1	2020	4	12	1	30	sp47	Common Song
20200412_020000.flac	1	Yat1	2020	4	12	2	0	sp47	Common Song
20200412_023000.flac	1	Yat1	2020	4	12	2	30	sp47	Common Song
20200412_033000.flac	1	Yat1	2020	4	12	3	30	sp47	Common Song
20200412_040000.flac	1	Yat1	2020	4	12	4	0	sp47	Common Song
20200412_043000.flac	0	Yat1	2020	4	12	4	30	sp47	Common Song
20200412_050000.flac	1	Yat1	2020	4	12	5	0	sp47	Common Song
20200412_053000.flac	0	Yat1	2020	4	12	5	30	sp47	Common Song
20200412_060000.flac	0	Yat1	2020	4	12	6	0	sp47	Common Song
20200412_063000.flac	0	Yat1	2020	4	12	6	30	sp47	Common Song
20200412_070000.flac	0	Yat1	2020	4	12	7	0	sp47	Common Song
20200412_073000.flac	0	Yat1	2020	4	12	7	30	sp47	Common Song
20200412_080000.flac	0	Yat1	2020	4	12	8	0	sp47	Common Song
20200412_083000.flac	0	Yat1	2020	4	12	8	30	sp47	Common Song
20200412_090000.flac	0	Yat1	2020	4	12	9	0	sp47	Common Song
20200412_093000.flac	0	Yat1	2020	4	12	9	30	sp47	Common Song
20200412_100000.flac	0	Yat1	2020	4	12	10	0	sp47	Common Song
20200412_110000.flac	0	Yat1	2020	4	12	11	0	sp47	Common Song
20200412_113000.flac	0	Yat1	2020	4	12	11	30	sp47	Common Song
20200412_120000.flac	0	Yat1	2020	4	12	12	0	sp47	Common Song
20200412_123000.flac	0	Yat1	2020	4	12	12	30	sp47	Common Song
20200412_130000.flac	0	Yat1	2020	4	12	13	0	sp47	Common Song
20200412_143000.flac	0	Yat1	2020	4	12	14	30	sp47	Common Song
20200412_150000.flac	0	Yat1	2020	4	12	15	0	sp47	Common Song
20200412_153000.flac	0	Yat1	2020	4	12	15	30	sp47	Common Song
20200412_160000.flac	0	Yat1	2020	4	12	16	0	sp47	Common Song
20200412_163000.flac	0	Yat1	2020	4	12	16	30	sp47	Common Song
20200412_170000.flac	0	Yat1	2020	4	12	17	0	sp47	Common Song
20200412_173000.flac	0	Yat1	2020	4	12	17	30	sp47	Common Song
20200412_180000.flac	0	Yat1	2020	4	12	18	0	sp47	Common Song
20200412_190000.flac	1	Yat1	2020	4	12	19	0	sp47	Common Song
20200412_193000.flac	1	Yat1	2020	4	12	19	30	sp47	Common Song
20200412_200000.flac	1	Yat1	2020	4	12	20	0	sp47	Common Song
20200412_203000.flac	1	Yat1	2020	4	12	20	30	sp47	Common Song
20200412_210000.flac	1	Yat1	2020	4	12	21	0	sp47	Common Song
20200412_213000.flac	1	Yat1	2020	4	12	21	30	sp47	Common Song
20200412_220000.flac	1	Yat1	2020	4	12	22	0	sp47	Common Song
20200412_223000.flac	1	Yat1	2020	4	12	22	30	sp47	Common Song
20200412_230000.flac	1	Yat1	2020	4	12	23	0	sp47	Common Song
20200413_003000.flac	1	Yat1	2020	4	13	0	30	sp47	Common Song
20200413_010000.flac	1	Yat1	2020	4	13	1	0	sp47	Common Song
20200413_013000.flac	1	Yat1	2020	4	13	1	30	sp47	Common Song
20200413_020000.flac	1	Yat1	2020	4	13	2	0	sp47	Common Song
20200413_023000.flac	1	Yat1	2020	4	13	2	30	sp47	Common Song
20200413_030000.flac	1	Yat1	2020	4	13	3	0	sp47	Common Song
20200413_033000.flac	1	Yat1	2020	4	13	3	30	sp47	Common Song
20200413_040000.flac	0	Yat1	2020	4	13	4	0	sp47	Common Song
20200413_043000.flac	0	Yat1	2020	4	13	4	30	sp47	Common Song
20200413_050000.flac	0	Yat1	2020	4	13	5	0	sp47	Common Song
20200413_053000.flac	0	Yat1	2020	4	13	5	30	sp47	Common Song
20200413_060000.flac	0	Yat1	2020	4	13	6	0	sp47	Common Song
20200413_063000.flac	0	Yat1	2020	4	13	6	30	sp47	Common Song
20200413_070000.flac	0	Yat1	2020	4	13	7	0	sp47	Common Song
20200413_073000.flac	0	Yat1	2020	4	13	7	30	sp47	Common Song
20200413_080000.flac	0	Yat1	2020	4	13	8	0	sp47	Common Song
20200413_083000.flac	0	Yat1	2020	4	13	8	30	sp47	Common Song
20200413_090000.flac	0	Yat1	2020	4	13	9	0	sp47	Common Song
20200413_093000.flac	0	Yat1	2020	4	13	9	30	sp47	Common Song
20200413_100000.flac	0	Yat1	2020	4	13	10	0	sp47	Common Song
20200413_103000.flac	0	Yat1	2020	4	13	10	30	sp47	Common Song
20200413_110000.flac	0	Yat1	2020	4	13	11	0	sp47	Common Song
20200413_113000.flac	0	Yat1	2020	4	13	11	30	sp47	Common Song
20200413_120000.flac	0	Yat1	2020	4	13	12	0	sp47	Common Song
20200413_123000.flac	0	Yat1	2020	4	13	12	30	sp47	Common Song
20200413_130000.flac	0	Yat1	2020	4	13	13	0	sp47	Common Song
20200413_133000.flac	0	Yat1	2020	4	13	13	30	sp47	Common Song
20200413_140000.flac	0	Yat1	2020	4	13	14	0	sp47	Common Song
20200413_143000.flac	0	Yat1	2020	4	13	14	30	sp47	Common Song
20200413_150000.flac	0	Yat1	2020	4	13	15	0	sp47	Common Song
20200413_153000.flac	0	Yat1	2020	4	13	15	30	sp47	Common Song
20200413_160000.flac	0	Yat1	2020	4	13	16	0	sp47	Common Song
20200413_163000.flac	0	Yat1	2020	4	13	16	30	sp47	Common Song
20200413_170000.flac	0	Yat1	2020	4	13	17	0	sp47	Common Song
20200413_173000.flac	0	Yat1	2020	4	13	17	30	sp47	Common Song
20200413_180000.flac	0	Yat1	2020	4	13	18	0	sp47	Common Song
20200413_183000.flac	1	Yat1	2020	4	13	18	30	sp47	Common Song
20200413_190000.flac	1	Yat1	2020	4	13	19	0	sp47	Common Song
20200413_193000.flac	1	Yat1	2020	4	13	19	30	sp47	Common Song
20200413_200000.flac	1	Yat1	2020	4	13	20	0	sp47	Common Song
20200413_203000.flac	1	Yat1	2020	4	13	20	30	sp47	Common Song
20200413_210000.flac	1	Yat1	2020	4	13	21	0	sp47	Common Song
20200413_213000.flac	1	Yat1	2020	4	13	21	30	sp47	Common Song
20200413_220000.flac	1	Yat1	2020	4	13	22	0	sp47	Common Song
20200413_223000.flac	1	Yat1	2020	4	13	22	30	sp47	Common Song
20200413_230000.flac	1	Yat1	2020	4	13	23	0	sp47	Common Song
20200413_233000.flac	0	Yat1	2020	4	13	23	30	sp47	Common Song
20200414_003000.flac	0	Yat1	2020	4	14	0	30	sp47	Common Song
20200414_010000.flac	1	Yat1	2020	4	14	1	0	sp47	Common Song
20200414_013000.flac	1	Yat1	2020	4	14	1	30	sp47	Common Song
20200414_020000.flac	1	Yat1	2020	4	14	2	0	sp47	Common Song
20200414_023000.flac	1	Yat1	2020	4	14	2	30	sp47	Common Song
20200414_030000.flac	1	Yat1	2020	4	14	3	0	sp47	Common Song
20200414_033000.flac	1	Yat1	2020	4	14	3	30	sp47	Common Song
20200414_040000.flac	1	Yat1	2020	4	14	4	0	sp47	Common Song
20200414_043000.flac	1	Yat1	2020	4	14	4	30	sp47	Common Song
20200414_050000.flac	1	Yat1	2020	4	14	5	0	sp47	Common Song
20200414_053000.flac	0	Yat1	2020	4	14	5	30	sp47	Common Song
20200414_060000.flac	0	Yat1	2020	4	14	6	0	sp47	Common Song
20200414_063000.flac	0	Yat1	2020	4	14	6	30	sp47	Common Song
20200414_070000.flac	0	Yat1	2020	4	14	7	0	sp47	Common Song
20200414_073000.flac	0	Yat1	2020	4	14	7	30	sp47	Common Song
20200414_080000.flac	0	Yat1	2020	4	14	8	0	sp47	Common Song
20200414_083000.flac	0	Yat1	2020	4	14	8	30	sp47	Common Song
20200414_090000.flac	0	Yat1	2020	4	14	9	0	sp47	Common Song
20200414_093000.flac	0	Yat1	2020	4	14	9	30	sp47	Common Song
20200414_100000.flac	0	Yat1	2020	4	14	10	0	sp47	Common Song
20200414_103000.flac	0	Yat1	2020	4	14	10	30	sp47	Common Song
20200414_110000.flac	0	Yat1	2020	4	14	11	0	sp47	Common Song
20200414_113000.flac	0	Yat1	2020	4	14	11	30	sp47	Common Song
20200414_120000.flac	0	Yat1	2020	4	14	12	0	sp47	Common Song
20200414_123000.flac	0	Yat1	2020	4	14	12	30	sp47	Common Song
20200414_130000.flac	0	Yat1	2020	4	14	13	0	sp47	Common Song
20200414_133000.flac	0	Yat1	2020	4	14	13	30	sp47	Common Song
20200414_140000.flac	0	Yat1	2020	4	14	14	0	sp47	Common Song
20200414_143000.flac	0	Yat1	2020	4	14	14	30	sp47	Common Song
20200414_150000.flac	0	Yat1	2020	4	14	15	0	sp47	Common Song
20200414_153000.flac	0	Yat1	2020	4	14	15	30	sp47	Common Song
20200414_163000.flac	0	Yat1	2020	4	14	16	30	sp47	Common Song
20200414_170000.flac	0	Yat1	2020	4	14	17	0	sp47	Common Song
20200414_173000.flac	0	Yat1	2020	4	14	17	30	sp47	Common Song
20200414_183000.flac	1	Yat1	2020	4	14	18	30	sp47	Common Song
20200414_190000.flac	1	Yat1	2020	4	14	19	0	sp47	Common Song
20200414_193000.flac	1	Yat1	2020	4	14	19	30	sp47	Common Song
20200414_200000.flac	1	Yat1	2020	4	14	20	0	sp47	Common Song
20200414_203000.flac	1	Yat1	2020	4	14	20	30	sp47	Common Song
20200414_210000.flac	1	Yat1	2020	4	14	21	0	sp47	Common Song
20200414_213000.flac	1	Yat1	2020	4	14	21	30	sp47	Common Song
20200414_220000.flac	1	Yat1	2020	4	14	22	0	sp47	Common Song
20200414_223000.flac	1	Yat1	2020	4	14	22	30	sp47	Common Song
20200414_230000.flac	1	Yat1	2020	4	14	23	0	sp47	Common Song
20200414_233000.flac	1	Yat1	2020	4	14	23	30	sp47	Common Song
20200414_000000.flac	1	Yat1	2020	4	14	0	0	sp47	Common Song
20200415_000000.flac	1	Yat1	2020	4	15	0	0	sp47	Common Song
20200415_010000.flac	1	Yat1	2020	4	15	1	0	sp47	Common Song
20200415_013000.flac	1	Yat1	2020	4	15	1	30	sp47	Common Song
20200415_020000.flac	1	Yat1	2020	4	15	2	0	sp47	Common Song
20200415_023000.flac	1	Yat1	2020	4	15	2	30	sp47	Common Song
20200415_030000.flac	1	Yat1	2020	4	15	3	0	sp47	Common Song
20200415_033000.flac	0	Yat1	2020	4	15	3	30	sp47	Common Song
20200415_040000.flac	1	Yat1	2020	4	15	4	0	sp47	Common Song
20200415_043000.flac	1	Yat1	2020	4	15	4	30	sp47	Common Song
20200415_050000.flac	1	Yat1	2020	4	15	5	0	sp47	Common Song
20200415_053000.flac	0	Yat1	2020	4	15	5	30	sp47	Common Song
20200415_060000.flac	0	Yat1	2020	4	15	6	0	sp47	Common Song
20200415_063000.flac	0	Yat1	2020	4	15	6	30	sp47	Common Song
20200415_070000.flac	0	Yat1	2020	4	15	7	0	sp47	Common Song
20200415_083000.flac	0	Yat1	2020	4	15	8	30	sp47	Common Song
20200415_090000.flac	0	Yat1	2020	4	15	9	0	sp47	Common Song
20200415_093000.flac	0	Yat1	2020	4	15	9	30	sp47	Common Song
20200415_100000.flac	0	Yat1	2020	4	15	10	0	sp47	Common Song
20200415_103000.flac	0	Yat1	2020	4	15	10	30	sp47	Common Song
20200415_110000.flac	0	Yat1	2020	4	15	11	0	sp47	Common Song
20200415_113000.flac	0	Yat1	2020	4	15	11	30	sp47	Common Song
20200415_120000.flac	0	Yat1	2020	4	15	12	0	sp47	Common Song
20200415_123000.flac	0	Yat1	2020	4	15	12	30	sp47	Common Song
20200415_130000.flac	0	Yat1	2020	4	15	13	0	sp47	Common Song
20200415_133000.flac	0	Yat1	2020	4	15	13	30	sp47	Common Song
20200415_140000.flac	0	Yat1	2020	4	15	14	0	sp47	Common Song
20200415_143000.flac	0	Yat1	2020	4	15	14	30	sp47	Common Song
20200415_150000.flac	0	Yat1	2020	4	15	15	0	sp47	Common Song
20200415_160000.flac	0	Yat1	2020	4	15	16	0	sp47	Common Song
20200415_163000.flac	0	Yat1	2020	4	15	16	30	sp47	Common Song
20200415_170000.flac	0	Yat1	2020	4	15	17	0	sp47	Common Song
20200415_173000.flac	0	Yat1	2020	4	15	17	30	sp47	Common Song
20200415_180000.flac	0	Yat1	2020	4	15	18	0	sp47	Common Song
20200415_183000.flac	1	Yat1	2020	4	15	18	30	sp47	Common Song
20200415_190000.flac	1	Yat1	2020	4	15	19	0	sp47	Common Song
20200415_193000.flac	1	Yat1	2020	4	15	19	30	sp47	Common Song
20200415_200000.flac	1	Yat1	2020	4	15	20	0	sp47	Common Song
20200415_203000.flac	1	Yat1	2020	4	15	20	30	sp47	Common Song
20200415_210000.flac	1	Yat1	2020	4	15	21	0	sp47	Common Song
20200415_213000.flac	1	Yat1	2020	4	15	21	30	sp47	Common Song
20200415_220000.flac	1	Yat1	2020	4	15	22	0	sp47	Common Song
20200415_223000.flac	1	Yat1	2020	4	15	22	30	sp47	Common Song
20200415_230000.flac	1	Yat1	2020	4	15	23	0	sp47	Common Song
20200415_233000.flac	1	Yat1	2020	4	15	23	30	sp47	Common Song
20200416_000000.flac	1	Yat1	2020	4	16	0	0	sp47	Common Song
20200416_003000.flac	1	Yat1	2020	4	16	0	30	sp47	Common Song
20200416_010000.flac	1	Yat1	2020	4	16	1	0	sp47	Common Song
20200416_013000.flac	1	Yat1	2020	4	16	1	30	sp47	Common Song
20200416_020000.flac	1	Yat1	2020	4	16	2	0	sp47	Common Song
20200416_023000.flac	1	Yat1	2020	4	16	2	30	sp47	Common Song
20200416_030000.flac	1	Yat1	2020	4	16	3	0	sp47	Common Song
20200416_033000.flac	1	Yat1	2020	4	16	3	30	sp47	Common Song
20200416_040000.flac	1	Yat1	2020	4	16	4	0	sp47	Common Song
20200416_043000.flac	1	Yat1	2020	4	16	4	30	sp47	Common Song
20200416_050000.flac	0	Yat1	2020	4	16	5	0	sp47	Common Song
20200416_053000.flac	0	Yat1	2020	4	16	5	30	sp47	Common Song
20200416_060000.flac	0	Yat1	2020	4	16	6	0	sp47	Common Song
20200416_063000.flac	0	Yat1	2020	4	16	6	30	sp47	Common Song
20200416_070000.flac	0	Yat1	2020	4	16	7	0	sp47	Common Song
20200416_073000.flac	0	Yat1	2020	4	16	7	30	sp47	Common Song
20200416_080000.flac	0	Yat1	2020	4	16	8	0	sp47	Common Song
20200416_083000.flac	0	Yat1	2020	4	16	8	30	sp47	Common Song
20200416_090000.flac	0	Yat1	2020	4	16	9	0	sp47	Common Song
20200416_093000.flac	0	Yat1	2020	4	16	9	30	sp47	Common Song
20200416_100000.flac	0	Yat1	2020	4	16	10	0	sp47	Common Song
20200416_103000.flac	0	Yat1	2020	4	16	10	30	sp47	Common Song
20200416_110000.flac	0	Yat1	2020	4	16	11	0	sp47	Common Song
20200416_113000.flac	0	Yat1	2020	4	16	11	30	sp47	Common Song
20200416_120000.flac	0	Yat1	2020	4	16	12	0	sp47	Common Song
20200416_123000.flac	0	Yat1	2020	4	16	12	30	sp47	Common Song
20200416_130000.flac	0	Yat1	2020	4	16	13	0	sp47	Common Song
20200416_133000.flac	0	Yat1	2020	4	16	13	30	sp47	Common Song
20200416_140000.flac	0	Yat1	2020	4	16	14	0	sp47	Common Song
20200416_143000.flac	0	Yat1	2020	4	16	14	30	sp47	Common Song
20200416_153000.flac	0	Yat1	2020	4	16	15	30	sp47	Common Song
20200416_160000.flac	0	Yat1	2020	4	16	16	0	sp47	Common Song
20200416_163000.flac	0	Yat1	2020	4	16	16	30	sp47	Common Song
20200416_170000.flac	0	Yat1	2020	4	16	17	0	sp47	Common Song
20200416_180000.flac	1	Yat1	2020	4	16	18	0	sp47	Common Song
20200416_183000.flac	1	Yat1	2020	4	16	18	30	sp47	Common Song
20200416_190000.flac	1	Yat1	2020	4	16	19	0	sp47	Common Song
20200416_193000.flac	1	Yat1	2020	4	16	19	30	sp47	Common Song
20200416_200000.flac	1	Yat1	2020	4	16	20	0	sp47	Common Song
20200416_203000.flac	1	Yat1	2020	4	16	20	30	sp47	Common Song
20200416_210000.flac	1	Yat1	2020	4	16	21	0	sp47	Common Song
20200416_213000.flac	1	Yat1	2020	4	16	21	30	sp47	Common Song
20200416_220000.flac	1	Yat1	2020	4	16	22	0	sp47	Common Song
20200416_223000.flac	1	Yat1	2020	4	16	22	30	sp47	Common Song
20200416_230000.flac	1	Yat1	2020	4	16	23	0	sp47	Common Song
20200416_233000.flac	1	Yat1	2020	4	16	23	30	sp47	Common Song
20200417_000000.flac	1	Yat1	2020	4	17	0	0	sp47	Common Song
20200417_003000.flac	1	Yat1	2020	4	17	0	30	sp47	Common Song
20200417_010000.flac	1	Yat1	2020	4	17	1	0	sp47	Common Song
20200417_013000.flac	1	Yat1	2020	4	17	1	30	sp47	Common Song
20200417_020000.flac	1	Yat1	2020	4	17	2	0	sp47	Common Song
20200417_023000.flac	1	Yat1	2020	4	17	2	30	sp47	Common Song
20200417_030000.flac	1	Yat1	2020	4	17	3	0	sp47	Common Song
20200417_033000.flac	1	Yat1	2020	4	17	3	30	sp47	Common Song
20200417_040000.flac	1	Yat1	2020	4	17	4	0	sp47	Common Song
20200417_043000.flac	1	Yat1	2020	4	17	4	30	sp47	Common Song
20200417_050000.flac	1	Yat1	2020	4	17	5	0	sp47	Common Song
20200417_053000.flac	0	Yat1	2020	4	17	5	30	sp47	Common Song
20200417_060000.flac	0	Yat1	2020	4	17	6	0	sp47	Common Song
20200417_063000.flac	0	Yat1	2020	4	17	6	30	sp47	Common Song
20200417_070000.flac	0	Yat1	2020	4	17	7	0	sp47	Common Song
20200417_073000.flac	0	Yat1	2020	4	17	7	30	sp47	Common Song
20200417_080000.flac	0	Yat1	2020	4	17	8	0	sp47	Common Song
20200417_083000.flac	0	Yat1	2020	4	17	8	30	sp47	Common Song
20200417_090000.flac	0	Yat1	2020	4	17	9	0	sp47	Common Song
20200417_093000.flac	0	Yat1	2020	4	17	9	30	sp47	Common Song
20200417_100000.flac	0	Yat1	2020	4	17	10	0	sp47	Common Song
20200417_103000.flac	0	Yat1	2020	4	17	10	30	sp47	Common Song
20200417_110000.flac	0	Yat1	2020	4	17	11	0	sp47	Common Song
20200417_113000.flac	0	Yat1	2020	4	17	11	30	sp47	Common Song
20200417_120000.flac	0	Yat1	2020	4	17	12	0	sp47	Common Song
20200417_123000.flac	0	Yat1	2020	4	17	12	30	sp47	Common Song
20200417_130000.flac	0	Yat1	2020	4	17	13	0	sp47	Common Song
20200417_133000.flac	0	Yat1	2020	4	17	13	30	sp47	Common Song
20200417_140000.flac	0	Yat1	2020	4	17	14	0	sp47	Common Song
20200417_143000.flac	0	Yat1	2020	4	17	14	30	sp47	Common Song
20200417_153000.flac	0	Yat1	2020	4	17	15	30	sp47	Common Song
20200417_160000.flac	0	Yat1	2020	4	17	16	0	sp47	Common Song
20200417_163000.flac	0	Yat1	2020	4	17	16	30	sp47	Common Song
20200417_170000.flac	0	Yat1	2020	4	17	17	0	sp47	Common Song
20200417_180000.flac	1	Yat1	2020	4	17	18	0	sp47	Common Song
20200417_183000.flac	1	Yat1	2020	4	17	18	30	sp47	Common Song
20200417_190000.flac	1	Yat1	2020	4	17	19	0	sp47	Common Song
20200417_193000.flac	1	Yat1	2020	4	17	19	30	sp47	Common Song
[truncated: 659 more rows]
