# Supplementary material for: Satellite remote sensing of environmental variables can predict acoustic activity of an orthopteran assemblage
Source: PeerJ. 2022 Sep 2;10:e13969. doi: 10.7717/peerj.13969 (PMC9443809; doi:10.7717/peerj.13969)
Supplement: Supplemental Information 5 — Pattern matching model output for Katydid3 [file peerj-10-13969-s005.csv]

id	recording	site	year	month	day	hour	min	species	songtype	x1	x2	y1	y2	validated	uri	score	site_id
84992770	20200413_213000.flac	Yat1	2020	4	13	21	30	sp50	Common Song	10.832	11.834666666666667	13125	16031.25	present	https://s3.amazonaws.com/arbimon2/project_33/detections/5014/84992770.png	0.3652072257484033	5671
84992771	20200420_040000.flac	Yat1	2020	4	20	4	0	sp50	Common Song	54.36266666666667	55.36533333333333	13125	16031.25	not present	https://s3.amazonaws.com/arbimon2/project_33/detections/5014/84992771.png	0.15305915205026152	5671
84992772	20200319_220000.flac	Yat1	2020	3	19	22	0	sp50	Common Song	33.80266666666667	34.80533333333333	13125	16031.25	present	https://s3.amazonaws.com/arbimon2/project_33/detections/5014/84992772.png	0.19254293975176356	5671
84992773	20200825_220000.flac	Yat1	2020	8	25	22	0	sp50	Common Song	28.672	29.674666666666667	13125	16031.25	not present	https://s3.amazonaws.com/arbimon2/project_33/detections/5014/84992773.png	0.16064594872924154	5671
84992774	20200413_220000.flac	Yat1	2020	4	13	22	0	sp50	Common Song	42.78933333333333	43.792	13125	16031.25	present	https://s3.amazonaws.com/arbimon2/project_33/detections/5014/84992774.png	0.18277367754891566	5671
84992775	20200319_223000.flac	Yat1	2020	3	19	22	30	sp50	Common Song	24.826666666666668	25.829333333333334	13125	16031.25	present	https://s3.amazonaws.com/arbimon2/project_33/detections/5014/84992775.png	0.1546688439580362	5671
84992776	20200628_033000.flac	Yat1	2020	6	28	3	30	sp50	Common Song	36.10666666666667	37.10933333333333	13125	16031.25	not present	https://s3.amazonaws.com/arbimon2/project_33/detections/5014/84992776.png	0.15917547328518666	5671
84992777	20200413_223000.flac	Yat1	2020	4	13	22	30	sp50	Common Song	49.74933333333333	50.752	13125	16031.25	present	https://s3.amazonaws.com/arbimon2/project_33/detections/5014/84992777.png	0.18712640147188442	5671
84992778	20200618_193000.flac	Yat1	2020	6	18	19	30	sp50	Common Song	49.68	50.68266666666667	13125	16031.25	not present	https://s3.amazonaws.com/arbimon2/project_33/detections/5014/84992778.png	0.1539860633554794	5671
84992779	20200319_230000.flac	Yat1	2020	3	19	23	0	sp50	Common Song	4.864	5.866666666666666	13125	16031.25	present	https://s3.amazonaws.com/arbimon2/project_33/detections/5014/84992779.png	0.15525881793292798	5671
84992780	20200628_040000.flac	Yat1	2020	6	28	4	0	sp50	Common Song	53.00266666666667	54.00533333333333	13125	16031.25	not present	https://s3.amazonaws.com/arbimon2/project_33/detections/5014/84992780.png	0.18097199104147624	5671
84992781	20200618_200000.flac	Yat1	2020	6	18	20	0	sp50	Common Song	58.944	59.946666666666665	13125	16031.25	not present	https://s3.amazonaws.com/arbimon2/project_33/detections/5014/84992781.png	0.15974478638906778	5671
84992782	20200413_230000.flac	Yat1	2020	4	13	23	0	sp50	Common Song	29.045333333333332	30.048	13125	16031.25	not present	https://s3.amazonaws.com/arbimon2/project_33/detections/5014/84992782.png	0.20404185672456088	5671
84992783	20200326_050000.flac	Yat1	2020	3	26	5	0	sp50	Common Song	54.68266666666667	55.68533333333333	13125	16031.25	not present	https://s3.amazonaws.com/arbimon2/project_33/detections/5014/84992783.png	0.1639960218173525	5671
84992784	20200420_053000.flac	Yat1	2020	4	20	5	30	sp50	Common Song	55.61066666666667	56.61333333333334	13125	16031.25	not present	https://s3.amazonaws.com/arbimon2/project_33/detections/5014/84992784.png	0.15143419123055024	5671
84992785	20200426_123000.flac	Yat1	2020	4	26	12	30	sp50	Common Song	48.10666666666667	49.10933333333333	13125	16031.25	not present	https://s3.amazonaws.com/arbimon2/project_33/detections/5014/84992785.png	0.16388933918447857	5671
84992786	20200319_233000.flac	Yat1	2020	3	19	23	30	sp50	Common Song	49.392	50.394666666666666	13125	16031.25	present	https://s3.amazonaws.com/arbimon2/project_33/detections/5014/84992786.png	0.17109554870615806	5671
84992787	20200618_210000.flac	Yat1	2020	6	18	21	0	sp50	Common Song	33.51466666666666	34.51733333333333	13125	16031.25	present	https://s3.amazonaws.com/arbimon2/project_33/detections/5014/84992787.png	0.17379466375484703	5671
84992788	20200414_003000.flac	Yat1	2020	4	14	0	30	sp50	Common Song	34.61866666666667	35.62133333333333	13125	16031.25	not present	https://s3.amazonaws.com/arbimon2/project_33/detections/5014/84992788.png	0.17984519766646764	5671
84992789	20200326_060000.flac	Yat1	2020	3	26	6	0	sp50	Common Song	27.072	28.074666666666666	13125	16031.25	not present	https://s3.amazonaws.com/arbimon2/project_33/detections/5014/84992789.png	0.2258232761404266	5671
84992790	20200727_233000.flac	Yat1	2020	7	27	23	30	sp50	Common Song	34.266666666666666	35.269333333333336	13125	16031.25	not present	https://s3.amazonaws.com/arbimon2/project_33/detections/5014/84992790.png	0.16705030099737458	5671
84992791	20201010_220000.flac	Yat1	2020	10	10	22	0	sp50	Common Song	21.061333333333334	22.064	13125	16031.25	not present	https://s3.amazonaws.com/arbimon2/project_33/detections/5014/84992791.png	0.2628125432805522	5671
84992792	20200707_123000.flac	Yat1	2020	7	7	12	30	sp50	Common Song	52.23466666666667	53.23733333333333	13125	16031.25	not present	https://s3.amazonaws.com/arbimon2/project_33/detections/5014/84992792.png	0.16390928631806165	5671
84992793	20200826_003000.flac	Yat1	2020	8	26	0	30	sp50	Common Song	52.55466666666667	53.55733333333333	13125	16031.25	not present	https://s3.amazonaws.com/arbimon2/project_33/detections/5014/84992793.png	0.1514693964537211	5671
84992794	20200320_000000.flac	Yat1	2020	3	20	0	0	sp50	Common Song	56.096	57.09866666666667	13125	16031.25	present	https://s3.amazonaws.com/arbimon2/project_33/detections/5014/84992794.png	0.16914335013516427	5671
84992795	20200407_183000.flac	Yat1	2020	4	7	18	30	sp50	Common Song	0.7946666666666666	1.7973333333333332	13125	16031.25	not present	https://s3.amazonaws.com/arbimon2/project_33/detections/5014/84992795.png	0.17388667899337296	5671
84992796	20200414_010000.flac	Yat1	2020	4	14	1	0	sp50	Common Song	31.738666666666667	32.74133333333333	13125	16031.25	not present	https://s3.amazonaws.com/arbimon2/project_33/detections/5014/84992796.png	0.15753423933809257	5671
84992797	20200728_000000.flac	Yat1	2020	7	28	0	0	sp50	Common Song	11.322666666666667	12.325333333333333	13125	16031.25	not present	https://s3.amazonaws.com/arbimon2/project_33/detections/5014/84992797.png	0.15365787094100022	5671
84992798	20201010_223000.flac	Yat1	2020	10	10	22	30	sp50	Common Song	15.312	16.314666666666668	13125	16031.25	not present	https://s3.amazonaws.com/arbimon2/project_33/detections/5014/84992798.png	0.1548609962431976	5671
84992799	20200320_003000.flac	Yat1	2020	3	20	0	30	sp50	Common Song	5.749333333333333	6.752	13125	16031.25	present	https://s3.amazonaws.com/arbimon2/project_33/detections/5014/84992799.png	0.26606262347208676	5671
84992800	20200407_190000.flac	Yat1	2020	4	7	19	0	sp50	Common Song	38.448	39.45066666666666	13125	16031.25	present	https://s3.amazonaws.com/arbimon2/project_33/detections/5014/84992800.png	0.19631732119658524	5671
84992801	20201004_170000.flac	Yat1	2020	10	4	17	0	sp50	Common Song	27.557333333333332	28.56	13125	16031.25	not present	https://s3.amazonaws.com/arbimon2/project_33/detections/5014/84992801.png	0.15102591362095427	5671
84992802	20200728_003000.flac	Yat1	2020	7	28	0	30	sp50	Common Song	57.093333333333334	58.096	13125	16031.25	not present	https://s3.amazonaws.com/arbimon2/project_33/detections/5014/84992802.png	0.15878377678726668	5671
84992803	20200414_013000.flac	Yat1	2020	4	14	1	30	sp50	Common Song	38.202666666666666	39.205333333333336	13125	16031.25	present	https://s3.amazonaws.com/arbimon2/project_33/detections/5014/84992803.png	0.23280996227377904	5671
84992804	20200815_190000.flac	Yat1	2020	8	15	19	0	sp50	Common Song	17.797333333333334	18.8	13125	16031.25	not present	https://s3.amazonaws.com/arbimon2/project_33/detections/5014/84992804.png	0.19589169492856978	5671
84992805	20200401_133000.flac	Yat1	2020	4	1	13	30	sp50	Common Song	4.8213333333333335	5.824	13125	16031.25	not present	https://s3.amazonaws.com/arbimon2/project_33/detections/5014/84992805.png	0.18211350348015398	5671
84992806	20200320_010000.flac	Yat1	2020	3	20	1	0	sp50	Common Song	27.27466666666667	28.277333333333335	13125	16031.25	present	https://s3.amazonaws.com/arbimon2/project_33/detections/5014/84992806.png	0.17058802725876032	5671
84992807	20200407_193000.flac	Yat1	2020	4	7	19	30	sp50	Common Song	36.51733333333333	37.52	13125	16031.25	not present	https://s3.amazonaws.com/arbimon2/project_33/detections/5014/84992807.png	0.15549970087137693	5671
84992808	20201010_230000.flac	Yat1	2020	10	10	23	0	sp50	Common Song	56.896	57.898666666666664	13125	16031.25	not present	https://s3.amazonaws.com/arbimon2/project_33/detections/5014/84992808.png	0.15889461538007632	5671
84992809	20200728_010000.flac	Yat1	2020	7	28	1	0	sp50	Common Song	26.069333333333333	27.072	13125	16031.25	not present	https://s3.amazonaws.com/arbimon2/project_33/detections/5014/84992809.png	0.2855599747622518	5671
84992810	20200825_193000.flac	Yat1	2020	8	25	19	30	sp50	Common Song	13.882666666666667	14.885333333333334	13125	16031.25	not present	https://s3.amazonaws.com/arbimon2/project_33/detections/5014/84992810.png	0.171389736939525	5671
84992811	20200420_090000.flac	Yat1	2020	4	20	9	0	sp50	Common Song	18.181333333333335	19.184	13125	16031.25	not present	https://s3.amazonaws.com/arbimon2/project_33/detections/5014/84992811.png	0.19741036676654292	5671
84992812	20200414_020000.flac	Yat1	2020	4	14	2	0	sp50	Common Song	25.717333333333332	26.72	13125	16031.25	present	https://s3.amazonaws.com/arbimon2/project_33/detections/5014/84992812.png	0.17098526712268133	5671
84992813	20200306_190000.flac	Yat1	2020	3	6	19	0	sp50	Common Song	9.466666666666667	10.469333333333333	13125	16031.25	present	https://s3.amazonaws.com/arbimon2/project_33/detections/5014/84992813.png	0.25179004653430376	5671
84992814	20200320_013000.flac	Yat1	2020	3	20	1	30	sp50	Common Song	11.578666666666667	12.581333333333333	13125	16031.25	present	https://s3.amazonaws.com/arbimon2/project_33/detections/5014/84992814.png	0.16271377918724544	5671
84992815	20200407_200000.flac	Yat1	2020	4	7	20	0	sp50	Common Song	22.944	23.946666666666665	13125	16031.25	present	https://s3.amazonaws.com/arbimon2/project_33/detections/5014/84992815.png	0.20120901366087143	5671
84992816	20200707_140000.flac	Yat1	2020	7	7	14	0	sp50	Common Song	49.536	50.538666666666664	13125	16031.25	not present	https://s3.amazonaws.com/arbimon2/project_33/detections/5014/84992816.png	0.16143401010722366	5671
84992817	20201010_233000.flac	Yat1	2020	10	10	23	30	sp50	Common Song	56.66133333333333	57.664	13125	16031.25	not present	https://s3.amazonaws.com/arbimon2/project_33/detections/5014/84992817.png	0.1970611520310293	5671
84992818	20200704_110000.flac	Yat1	2020	7	4	11	0	sp50	Common Song	56.714666666666666	57.717333333333336	13125	16031.25	present	https://s3.amazonaws.com/arbimon2/project_33/detections/5014/84992818.png	0.17893709832329469	5671
84992819	20200815_200000.flac	Yat1	2020	8	15	20	0	sp50	Common Song	36.44266666666667	37.44533333333333	13125	16031.25	not present	https://s3.amazonaws.com/arbimon2/project_33/detections/5014/84992819.png	0.24835031000961524	5671
84992820	20200414_023000.flac	Yat1	2020	4	14	2	30	sp50	Common Song	9.701333333333332	10.704	13125	16031.25	not present	https://s3.amazonaws.com/arbimon2/project_33/detections/5014/84992820.png	0.16516841034496188	5671
84992821	20200407_203000.flac	Yat1	2020	4	7	20	30	sp50	Common Song	15.957333333333333	16.96	13125	16031.25	present	https://s3.amazonaws.com/arbimon2/project_33/detections/5014/84992821.png	0.20025927764958448	5671
84992822	20200628_080000.flac	Yat1	2020	6	28	8	0	sp50	Common Song	38.053333333333335	39.056	13125	16031.25	not present	https://s3.amazonaws.com/arbimon2/project_33/detections/5014/84992822.png	0.15137993619365994	5671
84992823	20201004_190000.flac	Yat1	2020	10	4	19	0	sp50	Common Song	12.522666666666666	13.525333333333334	13125	16031.25	not present	https://s3.amazonaws.com/arbimon2/project_33/detections/5014/84992823.png	0.2106555370807514	5671
84992824	20200320_023000.flac	Yat1	2020	3	20	2	30	sp50	Common Song	15.888	16.890666666666668	13125	16031.25	present	https://s3.amazonaws.com/arbimon2/project_33/detections/5014/84992824.png	0.20920505768198366	5671
84992825	20200407_210000.flac	Yat1	2020	4	7	21	0	sp50	Common Song	0.7946666666666666	1.7973333333333332	13125	16031.25	present	https://s3.amazonaws.com/arbimon2/project_33/detections/5014/84992825.png	0.20057294963305605	5671
84992826	20201011_003000.flac	Yat1	2020	10	11	0	30	sp50	Common Song	27.514666666666667	28.517333333333333	13125	16031.25	not present	https://s3.amazonaws.com/arbimon2/project_33/detections/5014/84992826.png	0.15738268799907226	5671
84992827	20200825_210000.flac	Yat1	2020	8	25	21	0	sp50	Common Song	11.936	12.938666666666666	13125	16031.25	not present	https://s3.amazonaws.com/arbimon2/project_33/detections/5014/84992827.png	0.18492038845726724	5671
84992828	20200728_023000.flac	Yat1	2020	7	28	2	30	sp50	Common Song	20.346666666666668	21.349333333333334	13125	16031.25	not present	https://s3.amazonaws.com/arbimon2/project_33/detections/5014/84992828.png	0.15913461513758972	5671
84992829	20200306_203000.flac	Yat1	2020	3	6	20	30	sp50	Common Song	7.093333333333334	8.096	13125	16031.25	not present	https://s3.amazonaws.com/arbimon2/project_33/detections/5014/84992829.png	0.153819815079986	5671
84992830	20200619_003000.flac	Yat1	2020	6	19	0	30	sp50	Common Song	19.018666666666668	20.021333333333335	13125	16031.25	not present	https://s3.amazonaws.com/arbimon2/project_33/detections/5014/84992830.png	0.15461229910950436	5671
84992831	20201004_193000.flac	Yat1	2020	10	4	19	30	sp50	Common Song	49.834666666666664	50.83733333333333	13125	16031.25	not present	https://s3.amazonaws.com/arbimon2/project_33/detections/5014/84992831.png	0.17906286281519018	5671
84992832	20200721_200000.flac	Yat1	2020	7	21	20	0	sp50	Common Song	55.605333333333334	56.608	13125	16031.25	not present	https://s3.amazonaws.com/arbimon2/project_33/detections/5014/84992832.png	0.15632590853513278	5671
84992833	20200407_213000.flac	Yat1	2020	4	7	21	30	sp50	Common Song	45.77066666666666	46.77333333333333	13125	16031.25	present	https://s3.amazonaws.com/arbimon2/project_33/detections/5014/84992833.png	0.23862267934678597	5671
84992834	20201004_200000.flac	Yat1	2020	10	4	20	0	sp50	Common Song	52.63466666666667	53.63733333333333	13125	16031.25	not present	https://s3.amazonaws.com/arbimon2/project_33/detections/5014/84992834.png	0.25171355489909697	5671
84992835	20200619_010000.flac	Yat1	2020	6	19	1	0	sp50	Common Song	14.154666666666667	15.157333333333334	13125	16031.25	not present	https://s3.amazonaws.com/arbimon2/project_33/detections/5014/84992835.png	0.15073558824895156	5671
84992836	20200721_203000.flac	Yat1	2020	7	21	20	30	sp50	Common Song	34.714666666666666	35.717333333333336	13125	16031.25	not present	https://s3.amazonaws.com/arbimon2/project_33/detections/5014/84992836.png	0.154750826066076	5671
84992837	20200320_033000.flac	Yat1	2020	3	20	3	30	sp50	Common Song	16.368	17.370666666666665	13125	16031.25	not present	https://s3.amazonaws.com/arbimon2/project_33/detections/5014/84992837.png	0.1670447623553281	5671
84992838	20200407_220000.flac	Yat1	2020	4	7	22	0	sp50	Common Song	33.541333333333334	34.544	13125	16031.25	not present	https://s3.amazonaws.com/arbimon2/project_33/detections/5014/84992838.png	0.17188156330915189	5671
84992839	20200628_093000.flac	Yat1	2020	6	28	9	30	sp50	Common Song	5.541333333333333	6.544	13125	16031.25	not present	https://s3.amazonaws.com/arbimon2/project_33/detections/5014/84992839.png	0.15472608265223112	5671
84992840	20200704_130000.flac	Yat1	2020	7	4	13	0	sp50	Common Song	38.76266666666667	39.76533333333333	13125	16031.25	not present	https://s3.amazonaws.com/arbimon2/project_33/detections/5014/84992840.png	0.21129600825054626	5671
84992841	20200619_013000.flac	Yat1	2020	6	19	1	30	sp50	Common Song	30.69333333333333	31.696	13125	16031.25	not present	https://s3.amazonaws.com/arbimon2/project_33/detections/5014/84992841.png	0.1701618838442983	5671
84992842	20200306_213000.flac	Yat1	2020	3	6	21	30	sp50	Common Song	2.288	3.2906666666666666	13125	16031.25	present	https://s3.amazonaws.com/arbimon2/project_33/detections/5014/84992842.png	0.17451683251453534	5671
84992843	20200721_210000.flac	Yat1	2020	7	21	21	0	sp50	Common Song	50.112	51.114666666666665	13125	16031.25	not present	https://s3.amazonaws.com/arbimon2/project_33/detections/5014/84992843.png	0.1782237763445282	5671
84992844	20200407_223000.flac	Yat1	2020	4	7	22	30	sp50	Common Song	18.208	19.21066666666667	13125	16031.25	present	https://s3.amazonaws.com/arbimon2/project_33/detections/5014/84992844.png	0.22172831894401598	5671
84992845	20201004_210000.flac	Yat1	2020	10	4	21	0	sp50	Common Song	50.864	51.86666666666667	13125	16031.25	not present	https://s3.amazonaws.com/arbimon2/project_33/detections/5014/84992845.png	0.23435483646432453	5671
84992846	20200426_180000.flac	Yat1	2020	4	26	18	0	sp50	Common Song	37.733333333333334	38.736	13125	16031.25	not present	https://s3.amazonaws.com/arbimon2/project_33/detections/5014/84992846.png	0.16028471340074033	5671
84992847	20200721_213000.flac	Yat1	2020	7	21	21	30	sp50	Common Song	45.48266666666667	46.48533333333334	13125	16031.25	not present	https://s3.amazonaws.com/arbimon2/project_33/detections/5014/84992847.png	0.17912904945978247	5671
84992848	20200619_020000.flac	Yat1	2020	6	19	2	0	sp50	Common Song	57.888	58.89066666666667	13125	16031.25	not present	https://s3.amazonaws.com/arbimon2/project_33/detections/5014/84992848.png	0.1771354758361792	5671
84992849	20200815_230000.flac	Yat1	2020	8	15	23	0	sp50	Common Song	44.576	45.57866666666666	13125	16031.25	not present	https://s3.amazonaws.com/arbimon2/project_33/detections/5014/84992849.png	0.1545351613211743	5671
84992850	20200407_230000.flac	Yat1	2020	4	7	23	0	sp50	Common Song	9.936	10.938666666666666	13125	16031.25	present	https://s3.amazonaws.com/arbimon2/project_33/detections/5014/84992850.png	0.2700834409030123	5671
84992851	20200426_183000.flac	Yat1	2020	4	26	18	30	sp50	Common Song	7.1306666666666665	8.133333333333333	13125	16031.25	not present	https://s3.amazonaws.com/arbimon2/project_33/detections/5014/84992851.png	0.2141441385671301	5671
84992852	20201004_213000.flac	Yat1	2020	10	4	21	30	sp50	Common Song	29.376	30.378666666666668	13125	16031.25	not present	https://s3.amazonaws.com/arbimon2/project_33/detections/5014/84992852.png	0.19639516727538947	5671
84992853	20200306_223000.flac	Yat1	2020	3	6	22	30	sp50	Common Song	33.62133333333333	34.624	13125	16031.25	present	https://s3.amazonaws.com/arbimon2/project_33/detections/5014/84992853.png	0.16511409844744157	5671
84992854	20200407_233000.flac	Yat1	2020	4	7	23	30	sp50	Common Song	35.62133333333333	36.624	13125	16031.25	not present	https://s3.amazonaws.com/arbimon2/project_33/detections/5014/84992854.png	0.21829881495016337	5671
84992855	20201004_220000.flac	Yat1	2020	10	4	22	0	sp50	Common Song	2.096	3.0986666666666665	13125	16031.25	not present	https://s3.amazonaws.com/arbimon2/project_33/detections/5014/84992855.png	0.20375479470511082	5671
84992856	20200426_190000.flac	Yat1	2020	4	26	19	0	sp50	Common Song	5.1306666666666665	6.133333333333334	13125	16031.25	present	https://s3.amazonaws.com/arbimon2/project_33/detections/5014/84992856.png	0.17817167200015285	5671
84992857	20200721_223000.flac	Yat1	2020	7	21	22	30	sp50	Common Song	44.816	45.818666666666665	13125	16031.25	not present	https://s3.amazonaws.com/arbimon2/project_33/detections/5014/84992857.png	0.18695695328399317	5671
84992858	20201004_223000.flac	Yat1	2020	10	4	22	30	sp50	Common Song	58.752	59.754666666666665	13125	16031.25	not present	https://s3.amazonaws.com/arbimon2/project_33/detections/5014/84992858.png	0.18850496641902567	5671
84992859	20201016_180000.flac	Yat1	2020	10	16	18	0	sp50	Common Song	41.68	42.68266666666667	13125	16031.25	not present	https://s3.amazonaws.com/arbimon2/project_33/detections/5014/84992859.png	0.19597723645640971	5671
84992860	20200408_000000.flac	Yat1	2020	4	8	0	0	sp50	Common Song	24.944	25.946666666666665	13125	16031.25	present	https://s3.amazonaws.com/arbimon2/project_33/detections/5014/84992860.png	0.25357973640648307	5671
84992861	20200426_193000.flac	Yat1	2020	4	26	19	30	sp50	Common Song	1.808	2.8106666666666666	13125	16031.25	present	https://s3.amazonaws.com/arbimon2/project_33/detections/5014/84992861.png	0.1671693937997132	5671
84992862	20200707_183000.flac	Yat1	2020	7	7	18	30	sp50	Common Song	52.448	53.45066666666666	13125	16031.25	not present	https://s3.amazonaws.com/arbimon2/project_33/detections/5014/84992862.png	0.18402052728902685	5671
84992863	20200401_183000.flac	Yat1	2020	4	1	18	30	sp50	Common Song	6.218666666666667	7.221333333333333	13125	16031.25	present	https://s3.amazonaws.com/arbimon2/project_33/detections/5014/84992863.png	0.1840598311542402	5671
84992864	20200816_003000.flac	Yat1	2020	8	16	0	30	sp50	Common Song	38.154666666666664	39.157333333333334	13125	16031.25	not present	https://s3.amazonaws.com/arbimon2/project_33/detections/5014/84992864.png	0.16864996012147235	5671
84992865	20200313_203000.flac	Yat1	2020	3	13	20	30	sp50	Common Song	32.25066666666667	33.25333333333333	13125	16031.25	present	https://s3.amazonaws.com/arbimon2/project_33/detections/5014/84992865.png	0.15242915883475724	5671
84992866	20200305_083000.flac	Yat1	2020	3	5	8	30	sp50	Common Song	6.88	7.882666666666666	13125	16031.25	not present	https://s3.amazonaws.com/arbimon2/project_33/detections/5014/84992866.png	0.16926148987719866	5671
84992867	20201004_230000.flac	Yat1	2020	10	4	23	0	sp50	Common Song	54.83733333333333	55.84	13125	16031.25	not present	https://s3.amazonaws.com/arbimon2/project_33/detections/5014/84992867.png	0.21945210966277187	5671
84992868	20200426_200000.flac	Yat1	2020	4	26	20	0	sp50	Common Song	31.989333333333335	32.992	13125	16031.25	present	https://s3.amazonaws.com/arbimon2/project_33/detections/5014/84992868.png	0.19219337429689481	5671
84992869	20200822_073000.flac	Yat1	2020	8	22	7	30	sp50	Common Song	13.306666666666667	14.309333333333333	13125	16031.25	not present	https://s3.amazonaws.com/arbimon2/project_33/detections/5014/84992869.png	0.18770233080928017	5671
84992870	20201016_183000.flac	Yat1	2020	10	16	18	30	sp50	Common Song	53.856	54.858666666666664	13125	16031.25	not present	https://s3.amazonaws.com/arbimon2/project_33/detections/5014/84992870.png	0.16980276940432296	5671
84992871	20200408_003000.flac	Yat1	2020	4	8	0	30	sp50	Common Song	51.54666666666667	52.54933333333334	13125	16031.25	present	https://s3.amazonaws.com/arbimon2/project_33/detections/5014/84992871.png	0.23457503793364035	5671
84992872	20200401_190000.flac	Yat1	2020	4	1	19	0	sp50	Common Song	38.54933333333334	39.552	13125	16031.25	present	https://s3.amazonaws.com/arbimon2/project_33/detections/5014/84992872.png	0.22514707025138808	5671
84992873	20201004_233000.flac	Yat1	2020	10	4	23	30	sp50	Common Song	22.645333333333333	23.648	13125	16031.25	not present	https://s3.amazonaws.com/arbimon2/project_33/detections/5014/84992873.png	0.31519587226136037	5671
84992874	20200408_010000.flac	Yat1	2020	4	8	1	0	sp50	Common Song	23.568	24.570666666666668	13125	16031.25	not present	https://s3.amazonaws.com/arbimon2/project_33/detections/5014/84992874.png	0.17338528694697175	5671
84992875	20200707_193000.flac	Yat1	2020	7	7	19	30	sp50	Common Song	2.9066666666666667	3.9093333333333335	13125	16031.25	not present	https://s3.amazonaws.com/arbimon2/project_33/detections/5014/84992875.png	0.1777132133342455	5671
84992876	20201016_190000.flac	Yat1	2020	10	16	19	0	sp50	Common Song	42.666666666666664	43.669333333333334	13125	16031.25	not present	https://s3.amazonaws.com/arbimon2/project_33/detections/5014/84992876.png	0.22812149494995296	5671
84992877	20200307_000000.flac	Yat1	2020	3	7	0	0	sp50	Common Song	49.30133333333333	50.304	13125	16031.25	not present	https://s3.amazonaws.com/arbimon2/project_33/detections/5014/84992877.png	0.1584785367334321	5671
84992878	20200809_193000.flac	Yat1	2020	8	9	19	30	sp50	Common Song	6.1066666666666665	7.109333333333334	13125	16031.25	not present	https://s3.amazonaws.com/arbimon2/project_33/detections/5014/84992878.png	0.16715025549009133	5671
84992879	20200401_193000.flac	Yat1	2020	4	1	19	30	sp50	Common Song	33.00266666666667	34.00533333333333	13125	16031.25	present	https://s3.amazonaws.com/arbimon2/project_33/detections/5014/84992879.png	0.15488660466680768	5671
84992880	20200426_210000.flac	Yat1	2020	4	26	21	0	sp50	Common Song	58.832	59.834666666666664	13125	16031.25	present	https://s3.amazonaws.com/arbimon2/project_33/detections/5014/84992880.png	0.2072426457316948	5671
84992881	20201005_000000.flac	Yat1	2020	10	5	0	0	sp50	Common Song	37.589333333333336	38.592	13125	16031.25	not present	https://s3.amazonaws.com/arbimon2/project_33/detections/5014/84992881.png	0.21004359466515463	5671
84992882	20201016_193000.flac	Yat1	2020	10	16	19	30	sp50	Common Song	46.08533333333333	47.088	13125	16031.25	not present	https://s3.amazonaws.com/arbimon2/project_33/detections/5014/84992882.png	0.15931587637047656	5671
84992883	20200408_013000.flac	Yat1	2020	4	8	1	30	sp50	Common Song	10.96	11.962666666666667	13125	16031.25	not present	https://s3.amazonaws.com/arbimon2/project_33/detections/5014/84992883.png	0.17471589841821702	5671
84992884	20200426_213000.flac	Yat1	2020	4	26	21	30	sp50	Common Song	22.053333333333335	23.056	13125	16031.25	not present	https://s3.amazonaws.com/arbimon2/project_33/detections/5014/84992884.png	0.15598272065574842	5671
84992885	20200401_200000.flac	Yat1	2020	4	1	20	0	sp50	Common Song	2.3413333333333335	3.344	13125	16031.25	present	https://s3.amazonaws.com/arbimon2/project_33/detections/5014/84992885.png	0.20460131091770897	5671
84992886	20201005_003000.flac	Yat1	2020	10	5	0	30	sp50	Common Song	52.85333333333333	53.856	13125	16031.25	not present	https://s3.amazonaws.com/arbimon2/project_33/detections/5014/84992886.png	0.2589892731614381	5671
84992887	20200707_203000.flac	Yat1	2020	7	7	20	30	sp50	Common Song	23.536	24.538666666666668	13125	16031.25	not present	https://s3.amazonaws.com/arbimon2/project_33/detections/5014/84992887.png	0.17690198775332325	5671
84992888	20200619_053000.flac	Yat1	2020	6	19	5	30	sp50	Common Song	9.605333333333334	10.608	13125	16031.25	not present	https://s3.amazonaws.com/arbimon2/project_33/detections/5014/84992888.png	0.1508414958307954	5671
84992889	20200408_020000.flac	Yat1	2020	4	8	2	0	sp50	Common Song	57.029333333333334	58.032	13125	16031.25	not present	https://s3.amazonaws.com/arbimon2/project_33/detections/5014/84992889.png	0.17034400171420494	5671
84992890	20200809_203000.flac	Yat1	2020	8	9	20	30	sp50	Common Song	17.12	18.122666666666667	13125	16031.25	not present	https://s3.amazonaws.com/arbimon2/project_33/detections/5014/84992890.png	0.184401685383559	5671
84992891	20201005_010000.flac	Yat1	2020	10	5	1	0	sp50	Common Song	49.184	50.18666666666667	13125	16031.25	not present	https://s3.amazonaws.com/arbimon2/project_33/detections/5014/84992891.png	0.30678231395533867	5671
84992892	20200426_220000.flac	Yat1	2020	4	26	22	0	sp50	Common Song	52.101333333333336	53.104	13125	16031.25	not present	https://s3.amazonaws.com/arbimon2/project_33/detections/5014/84992892.png	0.17114774295042787	5671
84992893	20200401_203000.flac	Yat1	2020	4	1	20	30	sp50	Common Song	36.44266666666667	37.44533333333333	13125	16031.25	present	https://s3.amazonaws.com/arbimon2/project_33/detections/5014/84992893.png	0.2521770145370067	5671
84992894	20200707_210000.flac	Yat1	2020	7	7	21	0	sp50	Common Song	7.824	8.826666666666666	13125	16031.25	not present	https://s3.amazonaws.com/arbimon2/project_33/detections/5014/84992894.png	0.15231099108123436	5671
84992895	20200408_023000.flac	Yat1	2020	4	8	2	30	sp50	Common Song	19.872	20.874666666666666	13125	16031.25	not present	https://s3.amazonaws.com/arbimon2/project_33/detections/5014/84992895.png	0.1543521343681128	5671
84992896	20200307_013000.flac	Yat1	2020	3	7	1	30	sp50	Common Song	35.034666666666666	36.037333333333336	13125	16031.25	not present	https://s3.amazonaws.com/arbimon2/project_33/detections/5014/84992896.png	0.16567508903076894	5671
84992897	20201005_013000.flac	Yat1	2020	10	5	1	30	sp50	Common Song	30.010666666666665	31.013333333333332	13125	16031.25	not present	https://s3.amazonaws.com/arbimon2/project_33/detections/5014/84992897.png	0.24357799716502512	5671
84992898	20200401_210000.flac	Yat1	2020	4	1	21	0	sp50	Common Song	52.458666666666666	53.461333333333336	13125	16031.25	present	https://s3.amazonaws.com/arbimon2/project_33/detections/5014/84992898.png	0.17547853961201415	5671
84992899	20200722_020000.flac	Yat1	2020	7	22	2	0	sp50	Common Song	15.818666666666667	16.82133333333333	13125	16031.25	not present	https://s3.amazonaws.com/arbimon2/project_33/detections/5014/84992899.png	0.15092822050081997	5671
84992900	20200809_213000.flac	Yat1	2020	8	9	21	30	sp50	Common Song	46.19733333333333	47.2	13125	16031.25	not present	https://s3.amazonaws.com/arbimon2/project_33/detections/5014/84992900.png	0.15236352566199185	5671
84992901	20200426_230000.flac	Yat1	2020	4	26	23	0	sp50	Common Song	14.698666666666666	15.701333333333332	13125	16031.25	not present	https://s3.amazonaws.com/arbimon2/project_33/detections/5014/84992901.png	0.18128398975030183	5671
84992902	20200707_220000.flac	Yat1	2020	7	7	22	0	sp50	Common Song	12.538666666666666	13.541333333333334	13125	16031.25	not present	https://s3.amazonaws.com/arbimon2/project_33/detections/5014/84992902.png	0.15975803573326597	5671
84992903	20201005_020000.flac	Yat1	2020	10	5	2	0	sp50	Common Song	37.44533333333333	38.448	13125	16031.25	not present	https://s3.amazonaws.com/arbimon2/project_33/detections/5014/84992903.png	0.22381175080144963	5671
84992904	20200401_213000.flac	Yat1	2020	4	1	21	30	sp50	Common Song	55.54666666666667	56.54933333333334	13125	16031.25	present	https://s3.amazonaws.com/arbimon2/project_33/detections/5014/84992904.png	0.19805825754529305	5671
84992905	20200426_233000.flac	Yat1	2020	4	26	23	30	sp50	Common Song	10.272	11.274666666666667	13125	16031.25	not present	https://s3.amazonaws.com/arbimon2/project_33/detections/5014/84992905.png	0.19601371689362615	5671
84992906	20200707_223000.flac	Yat1	2020	7	7	22	30	sp50	Common Song	10.154666666666667	11.157333333333334	13125	16031.25	not present	https://s3.amazonaws.com/arbimon2/project_33/detections/5014/84992906.png	0.1545736545043334	5671
84992907	20201011_080000.flac	Yat1	2020	10	11	8	0	sp50	Common Song	28.608	29.610666666666667	13125	16031.25	not present	https://s3.amazonaws.com/arbimon2/project_33/detections/5014/84992907.png	0.16841800289600925	5671
84992908	20200809_223000.flac	Yat1	2020	8	9	22	30	sp50	Common Song	45.296	46.29866666666667	13125	16031.25	present	https://s3.amazonaws.com/arbimon2/project_33/detections/5014/84992908.png	0.15818119280688153	5671
84992909	20200408_040000.flac	Yat1	2020	4	8	4	0	sp50	Common Song	47.690666666666665	48.693333333333335	13125	16031.25	not present	https://s3.amazonaws.com/arbimon2/project_33/detections/5014/84992909.png	0.17065493092617898	5671
84992910	20200401_220000.flac	Yat1	2020	4	1	22	0	sp50	Common Song	41.456	42.458666666666666	13125	16031.25	present	https://s3.amazonaws.com/arbimon2/project_33/detections/5014/84992910.png	0.2039776142205691	5671
84992911	20200427_000000.flac	Yat1	2020	4	27	0	0	sp50	Common Song	7.290666666666667	8.293333333333333	13125	16031.25	present	https://s3.amazonaws.com/arbimon2/project_33/detections/5014/84992911.png	0.16081635640248834	5671
84992912	20201005_030000.flac	Yat1	2020	10	5	3	0	sp50	Common Song	58.21333333333333	59.216	13125	16031.25	not present	https://s3.amazonaws.com/arbimon2/project_33/detections/5014/84992912.png	0.16124234920346317	5671
84992913	20200707_230000.flac	Yat1	2020	7	7	23	0	sp50	Common Song	33.13066666666667	34.13333333333333	13125	16031.25	present	https://s3.amazonaws.com/arbimon2/project_33/detections/5014/84992913.png	0.1751612753118783	5671
84992914	20200401_223000.flac	Yat1	2020	4	1	22	30	sp50	Common Song	51.49333333333333	52.496	13125	16031.25	not present	https://s3.amazonaws.com/arbimon2/project_33/detections/5014/84992914.png	0.1654270004185856	5671
84992915	20200427_003000.flac	Yat1	2020	4	27	0	30	sp50	Common Song	8.650666666666666	9.653333333333334	13125	16031.25	not present	https://s3.amazonaws.com/arbimon2/project_33/detections/5014/84992915.png	0.2168608020545482	5671
84992916	20200401_230000.flac	Yat1	2020	4	1	23	0	sp50	Common Song	5.664	6.666666666666667	13125	16031.25	present	https://s3.amazonaws.com/arbimon2/project_33/detections/5014/84992916.png	0.17242775058447118	5671
84992917	20200420_183000.flac	Yat1	2020	4	20	18	30	sp50	Common Song	57.76533333333333	58.768	13125	16031.25	not present	https://s3.amazonaws.com/arbimon2/project_33/detections/5014/84992917.png	0.18038320350297232	5671
84992918	20200401_233000.flac	Yat1	2020	4	1	23	30	sp50	Common Song	37.59466666666667	38.59733333333333	13125	16031.25	present	https://s3.amazonaws.com/arbimon2/project_33/detections/5014/84992918.png	0.20051224028367476	5671
84992919	20200427_013000.flac	Yat1	2020	4	27	1	30	sp50	Common Song	12.650666666666666	13.653333333333334	13125	16031.25	not present	https://s3.amazonaws.com/arbimon2/project_33/detections/5014/84992919.png	0.16704200788005427	5671
84992920	20200326_193000.flac	Yat1	2020	3	26	19	30	sp50	Common Song	58.38933333333333	59.392	13125	16031.25	present	https://s3.amazonaws.com/arbimon2/project_33/detections/5014/84992920.png	0.15895730302283725	5671
84992921	20200408_060000.flac	Yat1	2020	4	8	6	0	sp50	Common Song	57.434666666666665	58.437333333333335	13125	16031.25	not present	https://s3.amazonaws.com/arbimon2/project_33/detections/5014/84992921.png	0.2128159173263977	5671
84992922	20200623_183000.flac	Yat1	2020	6	23	18	30	sp50	Common Song	26.78933333333333	27.792	13125	16031.25	not present	https://s3.amazonaws.com/arbimon2/project_33/detections/5014/84992922.png	0.15311611511889026	5671
84992923	20200810_010000.flac	Yat1	2020	8	10	1	0	sp50	Common Song	56.245333333333335	57.248	13125	16031.25	not present	https://s3.amazonaws.com/arbimon2/project_33/detections/5014/84992923.png	0.16518123773360807	5671
84992924	20200803_183000.flac	Yat1	2020	8	3	18	30	sp50	Common Song	28.213333333333335	29.216	13125	16031.25	not present	https://s3.amazonaws.com/arbimon2/project_33/detections/5014/84992924.png	0.1505150307552591	5671
84992925	20200420_190000.flac	Yat1	2020	4	20	19	0	sp50	Common Song	34.96	35.962666666666664	13125	16031.25	present	https://s3.amazonaws.com/arbimon2/project_33/detections/5014/84992925.png	0.17308471757992572	5671
84992926	20200708_010000.flac	Yat1	2020	7	8	1	0	sp50	Common Song	28.122666666666667	29.125333333333334	13125	16031.25	not present	https://s3.amazonaws.com/arbimon2/project_33/detections/5014/84992926.png	0.16705174103242384	5671
84992927	20200402_000000.flac	Yat1	2020	4	2	0	0	sp50	Common Song	20.437333333333335	21.44	13125	16031.25	present	https://s3.amazonaws.com/arbimon2/project_33/detections/5014/84992927.png	0.1834649411612149	5671
84992928	20200326_200000.flac	Yat1	2020	3	26	20	0	sp50	Common Song	0.08	1.0826666666666667	13125	16031.25	present	https://s3.amazonaws.com/arbimon2/project_33/detections/5014/84992928.png	0.2021330367995638	5671
84992929	20200803_190000.flac	Yat1	2020	8	3	19	0	sp50	Common Song	39.57333333333333	40.576	13125	16031.25	not present	https://s3.amazonaws.com/arbimon2/project_33/detections/5014/84992929.png	0.196970322161486	5671
84992930	20200420_193000.flac	Yat1	2020	4	20	19	30	sp50	Common Song	46.922666666666665	47.925333333333334	13125	16031.25	present	https://s3.amazonaws.com/arbimon2/project_33/detections/5014/84992930.png	0.24932849080465058	5671
84992931	20200427_023000.flac	Yat1	2020	4	27	2	30	sp50	Common Song	15.552	16.554666666666666	13125	16031.25	not present	https://s3.amazonaws.com/arbimon2/project_33/detections/5014/84992931.png	0.1716911328080496	5671
84992932	20200402_003000.flac	Yat1	2020	4	2	0	30	sp50	Common Song	16.128	17.130666666666666	13125	16031.25	not present	https://s3.amazonaws.com/arbimon2/project_33/detections/5014/84992932.png	0.19587118274343737	5671
84992933	20200420_200000.flac	Yat1	2020	4	20	20	0	sp50	Common Song	30.261333333333333	31.264	13125	16031.25	not present	https://s3.amazonaws.com/arbimon2/project_33/detections/5014/84992933.png	0.23014306426395056	5671
84992934	20200402_010000.flac	Yat1	2020	4	2	1	0	sp50	Common Song	2.5866666666666664	3.5893333333333333	13125	16031.25	not present	https://s3.amazonaws.com/arbimon2/project_33/detections/5014/84992934.png	0.19008686558205384	5671
84992935	20200623_200000.flac	Yat1	2020	6	23	20	0	sp50	Common Song	51.285333333333334	52.288	13125	16031.25	not present	https://s3.amazonaws.com/arbimon2/project_33/detections/5014/84992935.png	0.21685289388196596	5671
84992936	20200628_200000.flac	Yat1	2020	6	28	20	0	sp50	Common Song	10.544	11.546666666666667	13125	16031.25	not present	https://s3.amazonaws.com/arbimon2/project_33/detections/5014/84992936.png	0.17417443609985034	5671
84992937	20200810_023000.flac	Yat1	2020	8	10	2	30	sp50	Common Song	2.3306666666666667	3.3333333333333335	13125	16031.25	not present	https://s3.amazonaws.com/arbimon2/project_33/detections/5014/84992937.png	0.15991469250874232	5671
84992938	20200427_033000.flac	Yat1	2020	4	27	3	30	sp50	Common Song	4.501333333333333	5.504	13125	16031.25	not present	https://s3.amazonaws.com/arbimon2/project_33/detections/5014/84992938.png	0.16110909864565812	5671
84992939	20200326_203000.flac	Yat1	2020	3	26	20	30	sp50	Common Song	38.16	39.16266666666667	13125	16031.25	present	https://s3.amazonaws.com/arbimon2/project_33/detections/5014/84992939.png	0.21677019057591804	5671
84992940	20200623_203000.flac	Yat1	2020	6	23	20	30	sp50	Common Song	17.104	18.106666666666666	13125	16031.25	not present	https://s3.amazonaws.com/arbimon2/project_33/detections/5014/84992940.png	0.16170958360003784	5671
84992941	20200402_013000.flac	Yat1	2020	4	2	1	30	sp50	Common Song	18.496	19.498666666666665	13125	16031.25	not present	https://s3.amazonaws.com/arbimon2/project_33/detections/5014/84992941.png	0.1828801332281141	5671
84992942	20200628_203000.flac	Yat1	2020	6	28	20	30	sp50	Common Song	34.66133333333333	35.664	13125	16031.25	not present	https://s3.amazonaws.com/arbimon2/project_33/detections/5014/84992942.png	0.16470231065928084	5671
84992943	20200420_203000.flac	Yat1	2020	4	20	20	30	sp50	Common Song	57.85066666666667	58.85333333333333	13125	16031.25	not present	https://s3.amazonaws.com/arbimon2/project_33/detections/5014/84992943.png	0.31826457566021027	5671
84992944	20200722_080000.flac	Yat1	2020	7	22	8	0	sp50	Common Song	1.4293333333333333	2.432	13125	16031.25	not present	https://s3.amazonaws.com/arbimon2/project_33/detections/5014/84992944.png	0.16621679755414498	5671
84992945	20200326_210000.flac	Yat1	2020	3	26	21	0	sp50	Common Song	25.797333333333334	26.8	13125	16031.25	present	https://s3.amazonaws.com/arbimon2/project_33/detections/5014/84992945.png	0.20584113813184254	5671
84992946	20200623_210000.flac	Yat1	2020	6	23	21	0	sp50	Common Song	0.4693333333333333	1.472	13125	16031.25	not present	https://s3.amazonaws.com/arbimon2/project_33/detections/5014/84992946.png	0.16767010832866952	5671
84992947	20200803_210000.flac	Yat1	2020	8	3	21	0	sp50	Common Song	1.5733333333333333	2.576	13125	16031.25	not present	https://s3.amazonaws.com/arbimon2/project_33/detections/5014/84992947.png	0.16229348593294318	5671
84992948	20200326_213000.flac	Yat1	2020	3	26	21	30	sp50	Common Song	9.013333333333334	10.016	13125	16031.25	present	https://s3.amazonaws.com/arbimon2/project_33/detections/5014/84992948.png	0.1877290220111312	5671
84992949	20200714_193000.flac	Yat1	2020	7	14	19	30	sp50	Common Song	2.192	3.1946666666666665	13125	16031.25	not present	https://s3.amazonaws.com/arbimon2/project_33/detections/5014/84992949.png	0.17920075733350785	5671
84992950	20200728_153000.flac	Yat1	2020	7	28	15	30	sp50	Common Song	5.466666666666667	6.469333333333333	13125	16031.25	not present	https://s3.amazonaws.com/arbimon2/project_33/detections/5014/84992950.png	0.16232764254440502	5671
84992951	20200326_220000.flac	Yat1	2020	3	26	22	0	sp50	Common Song	14.826666666666666	15.829333333333333	13125	16031.25	present	https://s3.amazonaws.com/arbimon2/project_33/detections/5014/84992951.png	0.18098976620247614	5671
84992952	20200402_030000.flac	Yat1	2020	4	2	3	0	sp50	Common Song	29.328	30.330666666666666	13125	16031.25	not present	https://s3.amazonaws.com/arbimon2/project_33/detections/5014/84992952.png	0.15410903622179334	5671
84992953	20200714_200000.flac	Yat1	2020	7	14	20	0	sp50	Common Song	6.384	7.386666666666667	13125	16031.25	not present	https://s3.amazonaws.com/arbimon2/project_33/detections/5014/84992953.png	0.1708679847692157	5671
84992954	20200414_160000.flac	Yat1	2020	4	14	16	0	sp50	Common Song	51.589333333333336	52.592	13125	16031.25	not present	https://s3.amazonaws.com/arbimon2/project_33/detections/5014/84992954.png	0.2024392643477046	5671
84992955	20200326_223000.flac	Yat1	2020	3	26	22	30	sp50	Common Song	18.618666666666666	19.621333333333332	13125	16031.25	present	https://s3.amazonaws.com/arbimon2/project_33/detections/5014/84992955.png	0.1814771482631029	5671
84992956	20200816_120000.flac	Yat1	2020	8	16	12	0	sp50	Common Song	57.19466666666667	58.19733333333333	13125	16031.25	not present	https://s3.amazonaws.com/arbimon2/project_33/detections/5014/84992956.png	0.19781917205543323	5671
84992957	20200714_203000.flac	Yat1	2020	7	14	20	30	sp50	Common Song	6.725333333333333	7.728	13125	16031.25	not present	https://s3.amazonaws.com/arbimon2/project_33/detections/5014/84992957.png	0.23012754172382238	5671
84992958	20200326_230000.flac	Yat1	2020	3	26	23	0	sp50	Common Song	33.91466666666667	34.91733333333333	13125	16031.25	present	https://s3.amazonaws.com/arbimon2/project_33/detections/5014/84992958.png	0.17750847559495736	5671
84992959	20200714_210000.flac	Yat1	2020	7	14	21	0	sp50	Common Song	51.92	52.922666666666665	13125	16031.25	not present	https://s3.amazonaws.com/arbimon2/project_33/detections/5014/84992959.png	0.19825914527815583	5671
84992960	20200420_233000.flac	Yat1	2020	4	20	23	30	sp50	Common Song	45.056	46.05866666666667	13125	16031.25	not present	https://s3.amazonaws.com/arbimon2/project_33/detections/5014/84992960.png	0.16615414628418002	5671
84992961	20200326_233000.flac	Yat1	2020	3	26	23	30	sp50	Common Song	26.549333333333333	27.552	13125	16031.25	present	https://s3.amazonaws.com/arbimon2/project_33/detections/5014/84992961.png	0.178312637981945	5671
84992962	20201005_103000.flac	Yat1	2020	10	5	10	30	sp50	Common Song	0.8373333333333334	1.84	13125	16031.25	not present	https://s3.amazonaws.com/arbimon2/project_33/detections/5014/84992962.png	0.16924307899747768	5671
84992963	20200624_000000.flac	Yat1	2020	6	24	0	0	sp50	Common Song	52.78933333333333	53.792	13125	16031.25	not present	https://s3.amazonaws.com/arbimon2/project_33/detections/5014/84992963.png	0.20758404528558078	5671
84992964	20200714_213000.flac	Yat1	2020	7	14	21	30	sp50	Common Song	43.696	44.69866666666667	13125	16031.25	not present	https://s3.amazonaws.com/arbimon2/project_33/detections/5014/84992964.png	0.16903241713348402	5671
84992965	20200629_000000.flac	Yat1	2020	6	29	0	0	sp50	Common Song	39.242666666666665	40.245333333333335	13125	16031.25	not present	https://s3.amazonaws.com/arbimon2/project_33/detections/5014/84992965.png	0.21519912694945204	5671
84992966	20200822_193000.flac	Yat1	2020	8	22	19	30	sp50	Common Song	24.341333333333335	25.344	13125	16031.25	not present	https://s3.amazonaws.com/arbimon2/project_33/detections/5014/84992966.png	0.1503695577148854	5671
84992967	20200804_000000.flac	Yat1	2020	8	4	0	0	sp50	Common Song	37.733333333333334	38.736	13125	16031.25	not present	https://s3.amazonaws.com/arbimon2/project_33/detections/5014/84992967.png	0.15661824929954382	5671
84992968	20200327_000000.flac	Yat1	2020	3	27	0	0	sp50	Common Song	55.78666666666667	56.78933333333333	13125	16031.25	present	https://s3.amazonaws.com/arbimon2/project_33/detections/5014/84992968.png	0.17888169031186843	5671
84992969	20200320_183000.flac	Yat1	2020	3	20	18	30	sp50	Common Song	51.168	52.17066666666667	13125	16031.25	not present	https://s3.amazonaws.com/arbimon2/project_33/detections/5014/84992969.png	0.15323124233595395	5671
84992970	20200714_220000.flac	Yat1	2020	7	14	22	0	sp50	Common Song	8.106666666666667	9.109333333333334	13125	16031.25	not present	https://s3.amazonaws.com/arbimon2/project_33/detections/5014/84992970.png	0.2061224126017445	5671
84992971	20200421_003000.flac	Yat1	2020	4	21	0	30	sp50	Common Song	6.650666666666667	7.653333333333333	13125	16031.25	not present	https://s3.amazonaws.com/arbimon2/project_33/detections/5014/84992971.png	0.1648904847863246	5671
84992972	20200629_003000.flac	Yat1	2020	6	29	0	30	sp50	Common Song	4.608	5.610666666666667	13125	16031.25	not present	https://s3.amazonaws.com/arbimon2/project_33/detections/5014/84992972.png	0.1548827473225463	5671
84992973	20200728_183000.flac	Yat1	2020	7	28	18	30	sp50	Common Song	2.432	3.4346666666666668	13125	16031.25	not present	https://s3.amazonaws.com/arbimon2/project_33/detections/5014/84992973.png	0.16802596243374834	5671
84992974	20200402_053000.flac	Yat1	2020	4	2	5	30	sp50	Common Song	21.925333333333334	22.928	13125	16031.25	not present	https://s3.amazonaws.com/arbimon2/project_33/detections/5014/84992974.png	0.16442976937179837	5671
84992975	20200327_003000.flac	Yat1	2020	3	27	0	30	sp50	Common Song	55.845333333333336	56.848	13125	16031.25	present	https://s3.amazonaws.com/arbimon2/project_33/detections/5014/84992975.png	0.20100740868408082	5671
84992976	20200714_223000.flac	Yat1	2020	7	14	22	30	sp50	Common Song	41.35466666666667	42.35733333333334	13125	16031.25	not present	https://s3.amazonaws.com/arbimon2/project_33/detections/5014/84992976.png	0.20153695394938384	5671
84992977	20200311_060000.flac	Yat1	2020	3	11	6	0	sp50	Common Song	48.06933333333333	49.072	13125	16031.25	not present	https://s3.amazonaws.com/arbimon2/project_33/detections/5014/84992977.png	0.20837440680638036	5671
84992978	20200421_010000.flac	Yat1	2020	4	21	1	0	sp50	Common Song	34.778666666666666	35.781333333333336	13125	16031.25	not present	https://s3.amazonaws.com/arbimon2/project_33/detections/5014/84992978.png	0.1924582104852111	5671
84992979	20200629_010000.flac	Yat1	2020	6	29	1	0	sp50	Common Song	45.01866666666667	46.02133333333333	13125	16031.25	not present	https://s3.amazonaws.com/arbimon2/project_33/detections/5014/84992979.png	0.17831271832509524	5671
84992980	20200327_010000.flac	Yat1	2020	3	27	1	0	sp50	Common Song	42.256	43.25866666666667	13125	16031.25	present	https://s3.amazonaws.com/arbimon2/project_33/detections/5014/84992980.png	0.21586460429292278	5671
84992981	20200714_230000.flac	Yat1	2020	7	14	23	0	sp50	Common Song	35.333333333333336	36.336	13125	16031.25	not present	https://s3.amazonaws.com/arbimon2/project_33/detections/5014/84992981.png	0.1502871636672528	5671
84992982	20200822_210000.flac	Yat1	2020	8	22	21	0	sp50	Common Song	54.288	55.29066666666667	13125	16031.25	not present	https://s3.amazonaws.com/arbimon2/project_33/detections/5014/84992982.png	0.18767017511808962	5671
84992983	20200414_190000.flac	Yat1	2020	4	14	19	0	sp50	Common Song	44.82666666666667	45.82933333333333	13125	16031.25	present	https://s3.amazonaws.com/arbimon2/project_33/detections/5014/84992983.png	0.18229058101923595	5671
84992984	20200728_193000.flac	Yat1	2020	7	28	19	30	sp50	Common Song	58.87466666666667	59.87733333333333	13125	16031.25	not present	https://s3.amazonaws.com/arbimon2/project_33/detections/5014/84992984.png	0.1657898899314913	5671
84992985	20200307_143000.flac	Yat1	2020	3	7	14	30	sp50	Common Song	47.392	48.394666666666666	13125	16031.25	not present	https://s3.amazonaws.com/arbimon2/project_33/detections/5014/84992985.png	0.16104037479913078	5671
84992986	20200421_013000.flac	Yat1	2020	4	21	1	30	sp50	Common Song	17.770666666666667	18.773333333333333	13125	16031.25	not present	https://s3.amazonaws.com/arbimon2/project_33/detections/5014/84992986.png	0.19443379417940831	5671
84992987	20200320_200000.flac	Yat1	2020	3	20	20	0	sp50	Common Song	49.936	50.93866666666667	13125	16031.25	not present	https://s3.amazonaws.com/arbimon2/project_33/detections/5014/84992987.png	0.15963346396614733	5671
84992988	20200327_013000.flac	Yat1	2020	3	27	1	30	sp50	Common Song	41.269333333333336	42.272	13125	16031.25	not present	https://s3.amazonaws.com/arbimon2/project_33/detections/5014/84992988.png	0.17445941484026323	5671
84992989	20200728_200000.flac	Yat1	2020	7	28	20	0	sp50	Common Song	27.418666666666667	28.421333333333333	13125	16031.25	not present	https://s3.amazonaws.com/arbimon2/project_33/detections/5014/84992989.png	0.2267384714074367	5671
84992990	20200714_233000.flac	Yat1	2020	7	14	23	30	sp50	Common Song	9.306666666666667	10.309333333333333	13125	16031.25	not present	https://s3.amazonaws.com/arbimon2/project_33/detections/5014/84992990.png	0.1717915531599476	5671
84992991	20200414_193000.flac	Yat1	2020	4	14	19	30	sp50	Common Song	11.813333333333333	12.816	13125	16031.25	not present	https://s3.amazonaws.com/arbimon2/project_33/detections/5014/84992991.png	0.2511955531047795	5671
84992992	20200629_020000.flac	Yat1	2020	6	29	2	0	sp50	Common Song	39.84	40.842666666666666	13125	16031.25	present	https://s3.amazonaws.com/arbimon2/project_33/detections/5014/84992992.png	0.16064881913841808	5671
84992993	20200421_020000.flac	Yat1	2020	4	21	2	0	sp50	Common Song	55.22666666666667	56.22933333333334	13125	16031.25	not present	https://s3.amazonaws.com/arbimon2/project_33/detections/5014/84992993.png	0.18092581849554368	5671
84992994	20200327_020000.flac	Yat1	2020	3	27	2	0	sp50	Common Song	16.448	17.450666666666667	13125	16031.25	present	https://s3.amazonaws.com/arbimon2/project_33/detections/5014/84992994.png	0.18549985173696576	5671
84992995	20201011_183000.flac	Yat1	2020	10	11	18	30	sp50	Common Song	8.554666666666666	9.557333333333334	13125	16031.25	not present	https://s3.amazonaws.com/arbimon2/project_33/detections/5014/84992995.png	0.1806482952617877	5671
84992996	20200728_203000.flac	Yat1	2020	7	28	20	30	sp50	Common Song	13.509333333333334	14.512	13125	16031.25	not present	https://s3.amazonaws.com/arbimon2/project_33/detections/5014/84992996.png	0.2726592403505606	5671
84992997	20200715_000000.flac	Yat1	2020	7	15	0	0	sp50	Common Song	15.221333333333334	16.224	13125	16031.25	not present	https://s3.amazonaws.com/arbimon2/project_33/detections/5014/84992997.png	0.17608712177737995	5671
84992998	20200414_200000.flac	Yat1	2020	4	14	20	0	sp50	Common Song	26.72	27.722666666666665	13125	16031.25	not present	https://s3.amazonaws.com/arbimon2/project_33/detections/5014/84992998.png	0.22610555296215937	5671
84992999	20200816_160000.flac	Yat1	2020	8	16	16	0	sp50	Common Song	51.70666666666666	52.70933333333333	13125	16031.25	not present	https://s3.amazonaws.com/arbimon2/project_33/detections/5014/84992999.png	0.15507391683706775	5671
84993000	20200421_023000.flac	Yat1	2020	4	21	2	30	sp50	Common Song	17.856	18.858666666666668	13125	16031.25	present	https://s3.amazonaws.com/arbimon2/project_33/detections/5014/84993000.png	0.21114432067377825	5671
84993001	20200327_023000.flac	Yat1	2020	3	27	2	30	sp50	Common Song	58.474666666666664	59.477333333333334	13125	16031.25	not present	https://s3.amazonaws.com/arbimon2/project_33/detections/5014/84993001.png	0.18230285690683304	5671
84993002	20200715_003000.flac	Yat1	2020	7	15	0	30	sp50	Common Song	51.77066666666666	52.77333333333333	13125	16031.25	not present	https://s3.amazonaws.com/arbimon2/project_33/detections/5014/84993002.png	0.17757851642268138	5671
84993003	20200728_210000.flac	Yat1	2020	7	28	21	0	sp50	Common Song	32.06933333333333	33.072	13125	16031.25	not present	https://s3.amazonaws.com/arbimon2/project_33/detections/5014/84993003.png	0.21847149927506185	5671
84993004	20200824_220000.flac	Yat1	2020	8	24	22	0	sp50	Common Song	22.549333333333333	23.552	13125	16031.25	not present	https://s3.amazonaws.com/arbimon2/project_33/detections/5014/84993004.png	0.1665043888667608	5671
84993005	20200414_203000.flac	Yat1	2020	4	14	20	30	sp50	Common Song	38.87466666666667	39.87733333333333	13125	16031.25	present	https://s3.amazonaws.com/arbimon2/project_33/detections/5014/84993005.png	0.2436224708278276	5671
84993006	20201011_193000.flac	Yat1	2020	10	11	19	30	sp50	Common Song	29.669333333333334	30.672	13125	16031.25	not present	https://s3.amazonaws.com/arbimon2/project_33/detections/5014/84993006.png	0.27780207609947677	5671
84993007	20200728_213000.flac	Yat1	2020	7	28	21	30	sp50	Common Song	55.33866666666667	56.34133333333333	13125	16031.25	not present	https://s3.amazonaws.com/arbimon2/project_33/detections/5014/84993007.png	0.16260101722373235	5671
84993008	20200414_210000.flac	Yat1	2020	4	14	21	0	sp50	Common Song	23.104	24.106666666666666	13125	16031.25	present	https://s3.amazonaws.com/arbimon2/project_33/detections/5014/84993008.png	0.1910026350012876	5671
84993009	20201011_200000.flac	Yat1	2020	10	11	20	0	sp50	Common Song	5.616	6.618666666666667	13125	16031.25	not present	https://s3.amazonaws.com/arbimon2/project_33/detections/5014/84993009.png	0.2124825118189262	5671
84993010	20200728_220000.flac	Yat1	2020	7	28	22	0	sp50	Common Song	25.104	26.106666666666666	13125	16031.25	not present	https://s3.amazonaws.com/arbimon2/project_33/detections/5014/84993010.png	0.16852137543483636	5671
84993011	20200320_223000.flac	Yat1	2020	3	20	22	30	sp50	Common Song	45.94133333333333	46.944	13125	16031.25	present	https://s3.amazonaws.com/arbimon2/project_33/detections/5014/84993011.png	0.1865804342144464	5671
84993012	20200414_213000.flac	Yat1	2020	4	14	21	30	sp50	Common Song	9.914666666666667	10.917333333333334	13125	16031.25	present	https://s3.amazonaws.com/arbimon2/project_33/detections/5014/84993012.png	0.19140035936900424	5671
84993013	20201005_153000.flac	Yat1	2020	10	5	15	30	sp50	Common Song	25.498666666666665	26.501333333333335	13125	16031.25	not present	https://s3.amazonaws.com/arbimon2/project_33/detections/5014/84993013.png	0.1522857880941684	5671
84993014	20201011_203000.flac	Yat1	2020	10	11	20	30	sp50	Common Song	51.888	52.89066666666667	13125	16031.25	not present	https://s3.amazonaws.com/arbimon2/project_33/detections/5014/84993014.png	0.3369469064119153	5671
84993015	20200414_220000.flac	Yat1	2020	4	14	22	0	sp50	Common Song	0.736	1.7386666666666666	13125	16031.25	not present	https://s3.amazonaws.com/arbimon2/project_33/detections/5014/84993015.png	0.15390543427672956	5671
84993016	20201011_210000.flac	Yat1	2020	10	11	21	0	sp50	Common Song	38.090666666666664	39.093333333333334	13125	16031.25	not present	https://s3.amazonaws.com/arbimon2/project_33/detections/5014/84993016.png	0.25845968108326023	5671
84993017	20200816_183000.flac	Yat1	2020	8	16	18	30	sp50	Common Song	21.712	22.714666666666666	13125	16031.25	not present	https://s3.amazonaws.com/arbimon2/project_33/detections/5014/84993017.png	0.1853518419424238	5671
84993018	20200408_160000.flac	Yat1	2020	4	8	16	0	sp50	Common Song	3.002666666666667	4.005333333333334	13125	16031.25	not present	https://s3.amazonaws.com/arbimon2/project_33/detections/5014/84993018.png	0.21991480657167406	5671
84993019	20200414_223000.flac	Yat1	2020	4	14	22	30	sp50	Common Song	15.456	16.458666666666666	13125	16031.25	not present	https://s3.amazonaws.com/arbimon2/project_33/detections/5014/84993019.png	0.19978282658733337	5671
84993020	20200320_233000.flac	Yat1	2020	3	20	23	30	sp50	Common Song	9.445333333333334	10.448	13125	16031.25	not present	https://s3.amazonaws.com/arbimon2/project_33/detections/5014/84993020.png	0.15946081804497636	5671
84993021	20201011_213000.flac	Yat1	2020	10	11	21	30	sp50	Common Song	41.74933333333333	42.752	13125	16031.25	not present	https://s3.amazonaws.com/arbimon2/project_33/detections/5014/84993021.png	0.2751064562561285	5671
84993022	20200402_103000.flac	Yat1	2020	4	2	10	30	sp50	Common Song	31.866666666666667	32.86933333333333	13125	16031.25	not present	https://s3.amazonaws.com/arbimon2/project_33/detections/5014/84993022.png	0.1526712184373265	5671
84993023	20200414_230000.flac	Yat1	2020	4	14	23	0	sp50	Common Song	11.434666666666667	12.437333333333333	13125	16031.25	not present	https://s3.amazonaws.com/arbimon2/project_33/detections/5014/84993023.png	0.24471244935119582	5671
84993024	20200619_190000.flac	Yat1	2020	6	19	19	0	sp50	Common Song	57.04533333333333	58.048	13125	16031.25	not present	https://s3.amazonaws.com/arbimon2/project_33/detections/5014/84993024.png	0.18401639814014828	5671
84993025	20201011_220000.flac	Yat1	2020	10	11	22	0	sp50	Common Song	20.266666666666666	21.269333333333332	13125	16031.25	not present	https://s3.amazonaws.com/arbimon2/project_33/detections/5014/84993025.png	0.1906475179852699	5671
84993026	20200816_193000.flac	Yat1	2020	8	16	19	30	sp50	Common Song	6.458666666666667	7.461333333333333	13125	16031.25	not present	https://s3.amazonaws.com/arbimon2/project_33/detections/5014/84993026.png	0.15679422838542464	5671
84993027	20200414_233000.flac	Yat1	2020	4	14	23	30	sp50	Common Song	20.709333333333333	21.712	13125	16031.25	not present	https://s3.amazonaws.com/arbimon2/project_33/detections/5014/84993027.png	0.2275681251829995	5671
84993028	20200427_133000.flac	Yat1	2020	4	27	13	30	sp50	Common Song	5.152	6.1546666666666665	13125	16031.25	not present	https://s3.amazonaws.com/arbimon2/project_33/detections/5014/84993028.png	0.15191254192089582	5671
84993029	20200321_003000.flac	Yat1	2020	3	21	0	30	sp50	Common Song	48.688	49.690666666666665	13125	16031.25	not present	https://s3.amazonaws.com/arbimon2/project_33/detections/5014/84993029.png	0.16145614722540763	5671
84993030	20200816_200000.flac	Yat1	2020	8	16	20	0	sp50	Common Song	22.608	23.610666666666667	13125	16031.25	not present	https://s3.amazonaws.com/arbimon2/project_33/detections/5014/84993030.png	0.21764115538196016	5671
84993031	20201011_223000.flac	Yat1	2020	10	11	22	30	sp50	Common Song	20.858666666666668	21.861333333333334	13125	16031.25	not present	https://s3.amazonaws.com/arbimon2/project_33/detections/5014/84993031.png	0.2727320925904292	5671
84993032	20200414_000000.flac	Yat1	2020	4	14	0	0	sp50	Common Song	46.91733333333333	47.92	13125	16031.25	not present	https://s3.amazonaws.com/arbimon2/project_33/detections/5014/84993032.png	0.15803090643681134	5671
84993033	20200722_183000.flac	Yat1	2020	7	22	18	30	sp50	Common Song	52.032	53.034666666666666	13125	16031.25	not present	https://s3.amazonaws.com/arbimon2/project_33/detections/5014/84993033.png	0.1634930648083722	5671
84993034	20200816_203000.flac	Yat1	2020	8	16	20	30	sp50	Common Song	44.58133333333333	45.584	13125	16031.25	not present	https://s3.amazonaws.com/arbimon2/project_33/detections/5014/84993034.png	0.17609849354056104	5671
84993035	20201005_183000.flac	Yat1	2020	10	5	18	30	sp50	Common Song	14.250666666666667	15.253333333333334	13125	16031.25	not present	https://s3.amazonaws.com/arbimon2/project_33/detections/5014/84993035.png	0.18181715339593427	5671
84993036	20201011_230000.flac	Yat1	2020	10	11	23	0	sp50	Common Song	16.138666666666666	17.141333333333332	13125	16031.25	not present	https://s3.amazonaws.com/arbimon2/project_33/detections/5014/84993036.png	0.20573446630963022	5671
84993037	20200619_200000.flac	Yat1	2020	6	19	20	0	sp50	Common Song	15.264	16.266666666666666	13125	16031.25	not present	https://s3.amazonaws.com/arbimon2/project_33/detections/5014/84993037.png	0.2651117848378206	5671
84993038	20200415_000000.flac	Yat1	2020	4	15	0	0	sp50	Common Song	30.005333333333333	31.008	13125	16031.25	not present	https://s3.amazonaws.com/arbimon2/project_33/detections/5014/84993038.png	0.16572670922924948	5671
84993039	20200816_210000.flac	Yat1	2020	8	16	21	0	sp50	Common Song	44.704	45.70666666666666	13125	16031.25	not present	https://s3.amazonaws.com/arbimon2/project_33/detections/5014/84993039.png	0.2019275701225891	5671
84993040	20201005_190000.flac	Yat1	2020	10	5	19	0	sp50	Common Song	58.57066666666667	59.57333333333333	13125	16031.25	not present	https://s3.amazonaws.com/arbimon2/project_33/detections/5014/84993040.png	0.2003922729952826	5671
84993041	20201011_233000.flac	Yat1	2020	10	11	23	30	sp50	Common Song	39.744	40.74666666666667	13125	16031.25	not present	https://s3.amazonaws.com/arbimon2/project_33/detections/5014/84993041.png	0.260865161326017	5671
84993042	20200619_203000.flac	Yat1	2020	6	19	20	30	sp50	Common Song	21.253333333333334	22.256	13125	16031.25	not present	https://s3.amazonaws.com/arbimon2/project_33/detections/5014/84993042.png	0.17566643995239273	5671
84993043	20200321_013000.flac	Yat1	2020	3	21	1	30	sp50	Common Song	32.032	33.034666666666666	13125	16031.25	not present	https://s3.amazonaws.com/arbimon2/project_33/detections/5014/84993043.png	0.15257761116561716	5671
84993044	20200722_193000.flac	Yat1	2020	7	22	19	30	sp50	Common Song	32.192	33.19466666666667	13125	16031.25	not present	https://s3.amazonaws.com/arbimon2/project_33/detections/5014/84993044.png	0.1785774218130917	5671
84993045	20200415_003000.flac	Yat1	2020	4	15	0	30	sp50	Common Song	56.976	57.97866666666667	13125	16031.25	not present	https://s3.amazonaws.com/arbimon2/project_33/detections/5014/84993045.png	0.15376460710777343	5671
84993046	20201005_193000.flac	Yat1	2020	10	5	19	30	sp50	Common Song	1.8773333333333333	2.88	13125	16031.25	not present	https://s3.amazonaws.com/arbimon2/project_33/detections/5014/84993046.png	0.20603936496205977	5671
84993047	20201012_000000.flac	Yat1	2020	10	12	0	0	sp50	Common Song	46.565333333333335	47.568	13125	16031.25	not present	https://s3.amazonaws.com/arbimon2/project_33/detections/5014/84993047.png	0.24356292999830528	5671
84993048	20200408_183000.flac	Yat1	2020	4	8	18	30	sp50	Common Song	22.288	23.290666666666667	13125	16031.25	present	https://s3.amazonaws.com/arbimon2/project_33/detections/5014/84993048.png	0.2812202005756598	5671
84993049	20200619_210000.flac	Yat1	2020	6	19	21	0	sp50	Common Song	18.410666666666668	19.413333333333334	13125	16031.25	not present	https://s3.amazonaws.com/arbimon2/project_33/detections/5014/84993049.png	0.2355976775248267	5671
84993050	20200722_200000.flac	Yat1	2020	7	22	20	0	sp50	Common Song	0.208	1.2106666666666666	13125	16031.25	not present	https://s3.amazonaws.com/arbimon2/project_33/detections/5014/84993050.png	0.19273480912491292	5671
84993051	20200816_220000.flac	Yat1	2020	8	16	22	0	sp50	Common Song	39.872	40.87466666666667	13125	16031.25	not present	https://s3.amazonaws.com/arbimon2/project_33/detections/5014/84993051.png	0.18290778143028183	5671
84993052	20201005_200000.flac	Yat1	2020	10	5	20	0	sp50	Common Song	13.114666666666666	14.117333333333333	13125	16031.25	not present	https://s3.amazonaws.com/arbimon2/project_33/detections/5014/84993052.png	0.196891575933199	5671
84993053	20200408_190000.flac	Yat1	2020	4	8	19	0	sp50	Common Song	24.842666666666666	25.845333333333333	13125	16031.25	present	https://s3.amazonaws.com/arbimon2/project_33/detections/5014/84993053.png	0.23182130017779345	5671
84993054	20201012_003000.flac	Yat1	2020	10	12	0	30	sp50	Common Song	8.074666666666667	9.077333333333334	13125	16031.25	not present	https://s3.amazonaws.com/arbimon2/project_33/detections/5014/84993054.png	0.20890042143986473	5671
84993055	20200619_213000.flac	Yat1	2020	6	19	21	30	sp50	Common Song	12.112	13.114666666666666	13125	16031.25	not present	https://s3.amazonaws.com/arbimon2/project_33/detections/5014/84993055.png	0.16759964597461466	5671
84993056	20200722_203000.flac	Yat1	2020	7	22	20	30	sp50	Common Song	34.992	35.99466666666667	13125	16031.25	not present	https://s3.amazonaws.com/arbimon2/project_33/detections/5014/84993056.png	0.17528930654245387	5671
84993057	20200708_160000.flac	Yat1	2020	7	8	16	0	sp50	Common Song	15.621333333333334	16.624	13125	16031.25	not present	https://s3.amazonaws.com/arbimon2/project_33/detections/5014/84993057.png	0.16006186127619754	5671
84993058	20201005_203000.flac	Yat1	2020	10	5	20	30	sp50	Common Song	36.89066666666667	37.89333333333333	13125	16031.25	not present	https://s3.amazonaws.com/arbimon2/project_33/detections/5014/84993058.png	0.1587190737398559	5671
84993059	20201012_010000.flac	Yat1	2020	10	12	1	0	sp50	Common Song	41.49333333333333	42.496	13125	16031.25	not present	https://s3.amazonaws.com/arbimon2/project_33/detections/5014/84993059.png	0.2689668900262512	5671
84993060	20200619_220000.flac	Yat1	2020	6	19	22	0	sp50	Common Song	18.474666666666668	19.477333333333334	13125	16031.25	not present	https://s3.amazonaws.com/arbimon2/project_33/detections/5014/84993060.png	0.18300406715370987	5671
84993061	20200629_100000.flac	Yat1	2020	6	29	10	0	sp50	Common Song	47.328	48.330666666666666	13125	16031.25	not present	https://s3.amazonaws.com/arbimon2/project_33/detections/5014/84993061.png	0.1539033492961828	5671
84993062	20201005_210000.flac	Yat1	2020	10	5	21	0	sp50	Common Song	8.538666666666666	9.541333333333334	13125	16031.25	not present	https://s3.amazonaws.com/arbimon2/project_33/detections/5014/84993062.png	0.20913135597337318	5671
84993063	20200301_003000.flac	Yat1	2020	3	1	0	30	sp50	Common Song	7.045333333333334	8.048	13125	16031.25	present	https://s3.amazonaws.com/arbimon2/project_33/detections/5014/84993063.png	0.16725207696637517	5671
84993064	20200722_213000.flac	Yat1	2020	7	22	21	30	sp50	Common Song	0.058666666666666666	1.0613333333333332	13125	16031.25	not present	https://s3.amazonaws.com/arbimon2/project_33/detections/5014/84993064.png	0.18516499156602875	5671
84993065	20201012_013000.flac	Yat1	2020	10	12	1	30	sp50	Common Song	30.362666666666666	31.365333333333332	13125	16031.25	not present	https://s3.amazonaws.com/arbimon2/project_33/detections/5014/84993065.png	0.21501689876156263	5671
84993066	20200321_030000.flac	Yat1	2020	3	21	3	0	sp50	Common Song	58.992	59.99466666666667	13125	16031.25	not present	https://s3.amazonaws.com/arbimon2/project_33/detections/5014/84993066.png	0.15295123980796396	5671
84993067	20200619_223000.flac	Yat1	2020	6	19	22	30	sp50	Common Song	15.274666666666667	16.277333333333335	13125	16031.25	not present	https://s3.amazonaws.com/arbimon2/project_33/detections/5014/84993067.png	0.15278695375216847	5671
84993068	20201005_213000.flac	Yat1	2020	10	5	21	30	sp50	Common Song	27.84	28.842666666666666	13125	16031.25	not present	https://s3.amazonaws.com/arbimon2/project_33/detections/5014/84993068.png	0.21196021683643473	5671
84993069	20200314_200000.flac	Yat1	2020	3	14	20	0	sp50	Common Song	56.144	57.14666666666667	13125	16031.25	present	https://s3.amazonaws.com/arbimon2/project_33/detections/5014/84993069.png	0.21334058962793617	5671
84993070	20200301_010000.flac	Yat1	2020	3	1	1	0	sp50	Common Song	22.085333333333335	23.088	13125	16031.25	not present	https://s3.amazonaws.com/arbimon2/project_33/detections/5014/84993070.png	0.17275653565231058	5671
84993071	20200722_220000.flac	Yat1	2020	7	22	22	0	sp50	Common Song	17.621333333333332	18.624	13125	16031.25	not present	https://s3.amazonaws.com/arbimon2/project_33/detections/5014/84993071.png	0.17197288643864567	5671
84993072	20201005_220000.flac	Yat1	2020	10	5	22	0	sp50	Common Song	7.2	8.202666666666667	13125	16031.25	not present	https://s3.amazonaws.com/arbimon2/project_33/detections/5014/84993072.png	0.23828415656195337	5671
84993073	20200619_230000.flac	Yat1	2020	6	19	23	0	sp50	Common Song	42.4	43.40266666666667	13125	16031.25	not present	https://s3.amazonaws.com/arbimon2/project_33/detections/5014/84993073.png	0.1615510718036926	5671
84993074	20200722_223000.flac	Yat1	2020	7	22	22	30	sp50	Common Song	51.55733333333333	52.56	13125	16031.25	not present	https://s3.amazonaws.com/arbimon2/project_33/detections/5014/84993074.png	0.16493246459367733	5671
84993075	20200427_190000.flac	Yat1	2020	4	27	19	0	sp50	Common Song	20.544	21.546666666666667	13125	16031.25	present	https://s3.amazonaws.com/arbimon2/project_33/detections/5014/84993075.png	0.19041637106306095	5671
84993076	20200810_190000.flac	Yat1	2020	8	10	19	0	sp50	Common Song	58.98133333333333	59.984	13125	16031.25	present	https://s3.amazonaws.com/arbimon2/project_33/detections/5014/84993076.png	0.2261141290317928	5671
84993077	20201005_223000.flac	Yat1	2020	10	5	22	30	sp50	Common Song	19.941333333333333	20.944	13125	16031.25	not present	https://s3.amazonaws.com/arbimon2/project_33/detections/5014/84993077.png	0.2519191025735232	5671
84993078	20200430_223000.flac	Yat1	2020	4	30	22	30	sp50	Common Song	12.554666666666666	13.557333333333334	13125	16031.25	present	https://s3.amazonaws.com/arbimon2/project_33/detections/5014/84993078.png	0.22404743095878932	5671
84993079	20200722_230000.flac	Yat1	2020	7	22	23	0	sp50	Common Song	45.84	46.842666666666666	13125	16031.25	not present	https://s3.amazonaws.com/arbimon2/project_33/detections/5014/84993079.png	0.1675743980640049	5671
84993080	20201005_230000.flac	Yat1	2020	10	5	23	0	sp50	Common Song	3.034666666666667	4.037333333333334	13125	16031.25	not present	https://s3.amazonaws.com/arbimon2/project_33/detections/5014/84993080.png	0.1762054410010044	5671
84993081	20200427_193000.flac	Yat1	2020	4	27	19	30	sp50	Common Song	6.570666666666667	7.573333333333333	13125	16031.25	present	https://s3.amazonaws.com/arbimon2/project_33/detections/5014/84993081.png	0.24567763984748991	5671
84993082	20200620_000000.flac	Yat1	2020	6	20	0	0	sp50	Common Song	52.50666666666667	53.50933333333333	13125	16031.25	not present	https://s3.amazonaws.com/arbimon2/project_33/detections/5014/84993082.png	0.1616973548148176	5671
84993083	20200817_013000.flac	Yat1	2020	8	17	1	30	sp50	Common Song	31.477333333333334	32.48	13125	16031.25	not present	https://s3.amazonaws.com/arbimon2/project_33/detections/5014/84993083.png	0.15752310425327426	5671
84993084	20201005_233000.flac	Yat1	2020	10	5	23	30	sp50	Common Song	55.114666666666665	56.117333333333335	13125	16031.25	not present	https://s3.amazonaws.com/arbimon2/project_33/detections/5014/84993084.png	0.21945120732361956	5671
84993085	20200427_200000.flac	Yat1	2020	4	27	20	0	sp50	Common Song	37.38666666666666	38.38933333333333	13125	16031.25	present	https://s3.amazonaws.com/arbimon2/project_33/detections/5014/84993085.png	0.20937994875077903	5671
84993086	20200620_003000.flac	Yat1	2020	6	20	0	30	sp50	Common Song	17.477333333333334	18.48	13125	16031.25	not present	https://s3.amazonaws.com/arbimon2/project_33/detections/5014/84993086.png	0.15907351012918997	5671
84993087	20200723_000000.flac	Yat1	2020	7	23	0	0	sp50	Common Song	21.232	22.234666666666666	13125	16031.25	not present	https://s3.amazonaws.com/arbimon2/project_33/detections/5014/84993087.png	0.17686437189279267	5671
84993088	20200708_193000.flac	Yat1	2020	7	8	19	30	sp50	Common Song	48.672	49.67466666666667	13125	16031.25	not present	https://s3.amazonaws.com/arbimon2/project_33/detections/5014/84993088.png	0.1978905720771612	5671
84993089	20201006_000000.flac	Yat1	2020	10	6	0	0	sp50	Common Song	23.818666666666665	24.82133333333333	13125	16031.25	not present	https://s3.amazonaws.com/arbimon2/project_33/detections/5014/84993089.png	0.18352140867241368	5671
84993090	20200427_203000.flac	Yat1	2020	4	27	20	30	sp50	Common Song	7.738666666666667	8.741333333333333	13125	16031.25	present	https://s3.amazonaws.com/arbimon2/project_33/detections/5014/84993090.png	0.15461633367654587	5671
84993091	20200810_203000.flac	Yat1	2020	8	10	20	30	sp50	Common Song	21.194666666666667	22.197333333333333	13125	16031.25	not present	https://s3.amazonaws.com/arbimon2/project_33/detections/5014/84993091.png	0.15144661169596685	5671
84993092	20200708_200000.flac	Yat1	2020	7	8	20	0	sp50	Common Song	2.88	3.8826666666666667	13125	16031.25	present	https://s3.amazonaws.com/arbimon2/project_33/detections/5014/84993092.png	0.16264841101326039	5671
84993093	20201006_003000.flac	Yat1	2020	10	6	0	30	sp50	Common Song	32.138666666666666	33.141333333333336	13125	16031.25	not present	https://s3.amazonaws.com/arbimon2/project_33/detections/5014/84993093.png	0.1683652288969547	5671
84993094	20200810_210000.flac	Yat1	2020	8	10	21	0	sp50	Common Song	15.957333333333333	16.96	13125	16031.25	not present	https://s3.amazonaws.com/arbimon2/project_33/detections/5014/84993094.png	0.2000342001150311	5671
84993095	20200408_233000.flac	Yat1	2020	4	8	23	30	sp50	Common Song	0.224	1.2266666666666666	13125	16031.25	not present	https://s3.amazonaws.com/arbimon2/project_33/detections/5014/84993095.png	0.17672700297532112	5671
84993096	20201006_010000.flac	Yat1	2020	10	6	1	0	sp50	Common Song	57.776	58.778666666666666	13125	16031.25	not present	https://s3.amazonaws.com/arbimon2/project_33/detections/5014/84993096.png	0.19021966048079145	5671
84993097	20200708_203000.flac	Yat1	2020	7	8	20	30	sp50	Common Song	40.76266666666667	41.76533333333333	13125	16031.25	present	https://s3.amazonaws.com/arbimon2/project_33/detections/5014/84993097.png	0.15004127505190548	5671
84993098	20200810_213000.flac	Yat1	2020	8	10	21	30	sp50	Common Song	30.805333333333333	31.808	13125	16031.25	not present	https://s3.amazonaws.com/arbimon2/project_33/detections/5014/84993098.png	0.1597497310185581	5671
84993099	20200729_083000.flac	Yat1	2020	7	29	8	30	sp50	Common Song	0.976	1.9786666666666666	13125	16031.25	not present	https://s3.amazonaws.com/arbimon2/project_33/detections/5014/84993099.png	0.19973824612507146	5671
84993100	20200409_000000.flac	Yat1	2020	4	9	0	0	sp50	Common Song	23.008	24.010666666666665	13125	16031.25	not present	https://s3.amazonaws.com/arbimon2/project_33/detections/5014/84993100.png	0.18095437563934363	5671
84993101	20201006_013000.flac	Yat1	2020	10	6	1	30	sp50	Common Song	58.864	59.86666666666667	13125	16031.25	not present	https://s3.amazonaws.com/arbimon2/project_33/detections/5014/84993101.png	0.16957198315833039	5671
84993102	20200427_223000.flac	Yat1	2020	4	27	22	30	sp50	Common Song	40.72533333333333	41.728	13125	16031.25	present	https://s3.amazonaws.com/arbimon2/project_33/detections/5014/84993102.png	0.1629975628205241	5671
84993103	20200402_183000.flac	Yat1	2020	4	2	18	30	sp50	Common Song	7.045333333333334	8.048	13125	16031.25	present	https://s3.amazonaws.com/arbimon2/project_33/detections/5014/84993103.png	0.17559293823355707	5671
84993104	20200708_210000.flac	Yat1	2020	7	8	21	0	sp50	Common Song	49.14666666666667	50.14933333333333	13125	16031.25	not present	https://s3.amazonaws.com/arbimon2/project_33/detections/5014/84993104.png	0.16630562396453227	5671
84993105	20200620_023000.flac	Yat1	2020	6	20	2	30	sp50	Common Song	36.650666666666666	37.653333333333336	13125	16031.25	not present	https://s3.amazonaws.com/arbimon2/project_33/detections/5014/84993105.png	0.2353796784042012	5671
84993106	20200810_220000.flac	Yat1	2020	8	10	22	0	sp50	Common Song	13.792	14.794666666666666	13125	16031.25	not present	https://s3.amazonaws.com/arbimon2/project_33/detections/5014/84993106.png	0.15822245202929727	5671
84993107	20200409_003000.flac	Yat1	2020	4	9	0	30	sp50	Common Song	45.00266666666667	46.00533333333333	13125	16031.25	not present	https://s3.amazonaws.com/arbimon2/project_33/detections/5014/84993107.png	0.15883361813728175	5671
84993108	20200427_230000.flac	Yat1	2020	4	27	23	0	sp50	Common Song	55.18933333333333	56.192	13125	16031.25	present	https://s3.amazonaws.com/arbimon2/project_33/detections/5014/84993108.png	0.15841038309968253	5671
84993109	20200708_213000.flac	Yat1	2020	7	8	21	30	sp50	Common Song	57.27466666666667	58.27733333333333	13125	16031.25	not present	https://s3.amazonaws.com/arbimon2/project_33/detections/5014/84993109.png	0.20436846203520265	5671
84993110	20200402_190000.flac	Yat1	2020	4	2	19	0	sp50	Common Song	32.730666666666664	33.733333333333334	13125	16031.25	present	https://s3.amazonaws.com/arbimon2/project_33/detections/5014/84993110.png	0.2056092592642614	5671
84993111	20201006_023000.flac	Yat1	2020	10	6	2	30	sp50	Common Song	36.25066666666667	37.25333333333333	13125	16031.25	not present	https://s3.amazonaws.com/arbimon2/project_33/detections/5014/84993111.png	0.17632796109886406	5671
84993112	20200629_160000.flac	Yat1	2020	6	29	16	0	sp50	Common Song	31.194666666666667	32.19733333333333	13125	16031.25	not present	https://s3.amazonaws.com/arbimon2/project_33/detections/5014/84993112.png	0.1938664311188857	5671
84993113	20200427_233000.flac	Yat1	2020	4	27	23	30	sp50	Common Song	10.949333333333334	11.952	13125	16031.25	present	https://s3.amazonaws.com/arbimon2/project_33/detections/5014/84993113.png	0.18306017275224534	5671
84993114	20200402_193000.flac	Yat1	2020	4	2	19	30	sp50	Common Song	0.9386666666666666	1.9413333333333334	13125	16031.25	present	https://s3.amazonaws.com/arbimon2/project_33/detections/5014/84993114.png	0.2608195952748578	5671
84993115	20200817_053000.flac	Yat1	2020	8	17	5	30	sp50	Common Song	37.088	38.090666666666664	13125	16031.25	not present	https://s3.amazonaws.com/arbimon2/project_33/detections/5014/84993115.png	0.15047675514319692	5671
84993116	20200810_233000.flac	Yat1	2020	8	10	23	30	sp50	Common Song	48.16	49.16266666666667	13125	16031.25	not present	https://s3.amazonaws.com/arbimon2/project_33/detections/5014/84993116.png	0.17510390428574385	5671
84993117	20200708_223000.flac	Yat1	2020	7	8	22	30	sp50	Common Song	55.744	56.74666666666667	13125	16031.25	present	https://s3.amazonaws.com/arbimon2/project_33/detections/5014/84993117.png	0.22091012275114627	5671
84993118	20200402_200000.flac	Yat1	2020	4	2	20	0	sp50	Common Song	46.14933333333333	47.152	13125	16031.25	present	https://s3.amazonaws.com/arbimon2/project_33/detections/5014/84993118.png	0.23502495505799886	5671
84993119	20200624_210000.flac	Yat1	2020	6	24	21	0	sp50	Common Song	9.685333333333332	10.688	13125	16031.25	not present	https://s3.amazonaws.com/arbimon2/project_33/detections/5014/84993119.png	0.1790963740119036	5671
84993120	20200811_000000.flac	Yat1	2020	8	11	0	0	sp50	Common Song	34.17066666666667	35.17333333333333	13125	16031.25	not present	https://s3.amazonaws.com/arbimon2/project_33/detections/5014/84993120.png	0.161233387817486	5671
84993121	20200708_230000.flac	Yat1	2020	7	8	23	0	sp50	Common Song	34.288	35.29066666666667	13125	16031.25	present	https://s3.amazonaws.com/arbimon2/project_33/detections/5014/84993121.png	0.1734140144909616	5671
84993122	20200402_203000.flac	Yat1	2020	4	2	20	30	sp50	Common Song	49.00266666666667	50.00533333333333	13125	16031.25	present	https://s3.amazonaws.com/arbimon2/project_33/detections/5014/84993122.png	0.22488028587710282	5671
84993123	20200811_003000.flac	Yat1	2020	8	11	0	30	sp50	Common Song	46.80533333333333	47.808	13125	16031.25	not present	https://s3.amazonaws.com/arbimon2/project_33/detections/5014/84993123.png	0.15359915061473087	5671
84993124	20200409_023000.flac	Yat1	2020	4	9	2	30	sp50	Common Song	27.050666666666668	28.053333333333335	13125	16031.25	not present	https://s3.amazonaws.com/arbimon2/project_33/detections/5014/84993124.png	0.1752215004490919	5671
84993125	20200427_220000.flac	Yat1	2020	4	27	22	0	sp50	Common Song	41.51466666666666	42.51733333333333	13125	16031.25	present	https://s3.amazonaws.com/arbimon2/project_33/detections/5014/84993125.png	0.22981385879916774	5671
84993126	20200402_210000.flac	Yat1	2020	4	2	21	0	sp50	Common Song	11.717333333333332	12.72	13125	16031.25	not present	https://s3.amazonaws.com/arbimon2/project_33/detections/5014/84993126.png	0.20408205107705837	5671
84993127	20200708_233000.flac	Yat1	2020	7	8	23	30	sp50	Common Song	14.485333333333333	15.488	13125	16031.25	not present	https://s3.amazonaws.com/arbimon2/project_33/detections/5014/84993127.png	0.1526328443043477	5671
84993128	20200629_180000.flac	Yat1	2020	6	29	18	0	sp50	Common Song	36.34133333333333	37.344	13125	16031.25	not present	https://s3.amazonaws.com/arbimon2/project_33/detections/5014/84993128.png	0.1861018092203315	5671
84993129	20200428_000000.flac	Yat1	2020	4	28	0	0	sp50	Common Song	56.57066666666667	57.57333333333333	13125	16031.25	present	https://s3.amazonaws.com/arbimon2/project_33/detections/5014/84993129.png	0.17310607430128327	5671
84993130	20200409_030000.flac	Yat1	2020	4	9	3	0	sp50	Common Song	4.197333333333333	5.2	13125	16031.25	not present	https://s3.amazonaws.com/arbimon2/project_33/detections/5014/84993130.png	0.2032871712443872	5671
84993131	20200402_213000.flac	Yat1	2020	4	2	21	30	sp50	Common Song	4.634666666666667	5.637333333333333	13125	16031.25	present	https://s3.amazonaws.com/arbimon2/project_33/detections/5014/84993131.png	0.251668618899033	5671
84993132	20200629_183000.flac	Yat1	2020	6	29	18	30	sp50	Common Song	50.842666666666666	51.845333333333336	13125	16031.25	not present	https://s3.amazonaws.com/arbimon2/project_33/detections/5014/84993132.png	0.18127741230675984	5671
84993133	20200620_053000.flac	Yat1	2020	6	20	5	30	sp50	Common Song	24.213333333333335	25.216	13125	16031.25	not present	https://s3.amazonaws.com/arbimon2/project_33/detections/5014/84993133.png	0.19677403517393294	5671
84993134	20200428_003000.flac	Yat1	2020	4	28	0	30	sp50	Common Song	52.032	53.034666666666666	13125	16031.25	not present	https://s3.amazonaws.com/arbimon2/project_33/detections/5014/84993134.png	0.21348422964227085	5671
84993135	20200409_033000.flac	Yat1	2020	4	9	3	30	sp50	Common Song	26.533333333333335	27.536	13125	16031.25	not present	https://s3.amazonaws.com/arbimon2/project_33/detections/5014/84993135.png	0.15740940033402176	5671
84993136	20200402_220000.flac	Yat1	2020	4	2	22	0	sp50	Common Song	14.144	15.146666666666667	13125	16031.25	present	https://s3.amazonaws.com/arbimon2/project_33/detections/5014/84993136.png	0.17852176394997338	5671
84993137	20200428_013000.flac	Yat1	2020	4	28	1	30	sp50	Common Song	52.93866666666667	53.94133333333333	13125	16031.25	not present	https://s3.amazonaws.com/arbimon2/project_33/detections/5014/84993137.png	0.155770928254188	5671
84993138	20200327_180000.flac	Yat1	2020	3	27	18	0	sp50	Common Song	45.13066666666667	46.13333333333333	13125	16031.25	not present	https://s3.amazonaws.com/arbimon2/project_33/detections/5014/84993138.png	0.18092257652372326	5671
84993139	20200629_193000.flac	Yat1	2020	6	29	19	30	sp50	Common Song	35.00266666666667	36.00533333333333	13125	16031.25	not present	https://s3.amazonaws.com/arbimon2/project_33/detections/5014/84993139.png	0.23252888319602455	5671
84993140	20200402_223000.flac	Yat1	2020	4	2	22	30	sp50	Common Song	25.696	26.698666666666668	13125	16031.25	present	https://s3.amazonaws.com/arbimon2/project_33/detections/5014/84993140.png	0.20252218726804735	5671
84993141	20200804_183000.flac	Yat1	2020	8	4	18	30	sp50	Common Song	28.106666666666666	29.109333333333332	13125	16031.25	not present	https://s3.amazonaws.com/arbimon2/project_33/detections/5014/84993141.png	0.15902208744594673	5671
84993142	20200729_133000.flac	Yat1	2020	7	29	13	30	sp50	Common Song	12.72	13.722666666666667	13125	16031.25	not present	https://s3.amazonaws.com/arbimon2/project_33/detections/5014/84993142.png	0.15375210186306726	5671
84993143	20200824_023000.flac	Yat1	2020	8	24	2	30	sp50	Common Song	29.008	30.010666666666665	13125	16031.25	not present	https://s3.amazonaws.com/arbimon2/project_33/detections/5014/84993143.png	0.15222506240641626	5671
84993144	20200327_183000.flac	Yat1	2020	3	27	18	30	sp50	Common Song	13.514666666666667	14.517333333333333	13125	16031.25	present	https://s3.amazonaws.com/arbimon2/project_33/detections/5014/84993144.png	0.16739854448923366	5671
84993145	20200402_230000.flac	Yat1	2020	4	2	23	0	sp50	Common Song	46.208	47.21066666666667	13125	16031.25	present	https://s3.amazonaws.com/arbimon2/project_33/detections/5014/84993145.png	0.1799536890916902	5671
84993146	20200804_190000.flac	Yat1	2020	8	4	19	0	sp50	Common Song	14.709333333333333	15.712	13125	16031.25	not present	https://s3.amazonaws.com/arbimon2/project_33/detections/5014/84993146.png	0.27554799375270417	5671
84993147	20200421_190000.flac	Yat1	2020	4	21	19	0	sp50	Common Song	1.7813333333333334	2.784	13125	16031.25	present	https://s3.amazonaws.com/arbimon2/project_33/detections/5014/84993147.png	0.17519821295781363	5671
84993148	20200625_010000.flac	Yat1	2020	6	25	1	0	sp50	Common Song	41.36	42.36266666666667	13125	16031.25	not present	https://s3.amazonaws.com/arbimon2/project_33/detections/5014/84993148.png	0.18062081802205987	5671
84993149	20200327_190000.flac	Yat1	2020	3	27	19	0	sp50	Common Song	53.95733333333333	54.96	13125	16031.25	present	https://s3.amazonaws.com/arbimon2/project_33/detections/5014/84993149.png	0.3155039794185172	5671
84993150	20200824_033000.flac	Yat1	2020	8	24	3	30	sp50	Common Song	19.285333333333334	20.288	13125	16031.25	not present	https://s3.amazonaws.com/arbimon2/project_33/detections/5014/84993150.png	0.18877994389124564	5671
84993151	20200421_193000.flac	Yat1	2020	4	21	19	30	sp50	Common Song	0.6186666666666667	1.6213333333333333	13125	16031.25	present	https://s3.amazonaws.com/arbimon2/project_33/detections/5014/84993151.png	0.185300964052496	5671
84993152	20200401_000000.flac	Yat1	2020	4	1	0	0	sp50	Common Song	38.32	39.32266666666667	13125	16031.25	not present	https://s3.amazonaws.com/arbimon2/project_33/detections/5014/84993152.png	0.15820534870447098	5671
84993153	20200709_023000.flac	Yat1	2020	7	9	2	30	sp50	Common Song	34.112	35.114666666666665	13125	16031.25	not present	https://s3.amazonaws.com/arbimon2/project_33/detections/5014/84993153.png	0.15887196117233768	5671
84993154	20200629_210000.flac	Yat1	2020	6	29	21	0	sp50	Common Song	7.296	8.298666666666668	13125	16031.25	not present	https://s3.amazonaws.com/arbimon2/project_33/detections/5014/84993154.png	0.15632680155342524	5671
84993155	20200327_193000.flac	Yat1	2020	3	27	19	30	sp50	Common Song	30.368	31.370666666666665	13125	16031.25	present	https://s3.amazonaws.com/arbimon2/project_33/detections/5014/84993155.png	0.21172008357087566	5671
84993156	20200715_193000.flac	Yat1	2020	7	15	19	30	sp50	Common Song	29.17866666666667	30.181333333333335	13125	16031.25	not present	https://s3.amazonaws.com/arbimon2/project_33/detections/5014/84993156.png	0.17686546116998986	5671
84993157	20200421_200000.flac	Yat1	2020	4	21	20	0	sp50	Common Song	56.08	57.08266666666667	13125	16031.25	present	https://s3.amazonaws.com/arbimon2/project_33/detections/5014/84993157.png	0.15882084690880427	5671
84993158	20200629_213000.flac	Yat1	2020	6	29	21	30	sp50	Common Song	46.032	47.034666666666666	13125	16031.25	not present	https://s3.amazonaws.com/arbimon2/project_33/detections/5014/84993158.png	0.15216860640881827	5671
84993159	20200327_200000.flac	Yat1	2020	3	27	20	0	sp50	Common Song	54.565333333333335	55.568	13125	16031.25	present	https://s3.amazonaws.com/arbimon2/project_33/detections/5014/84993159.png	0.19402215615129512	5671
84993160	20200421_203000.flac	Yat1	2020	4	21	20	30	sp50	Common Song	21.189333333333334	22.192	13125	16031.25	not present	https://s3.amazonaws.com/arbimon2/project_33/detections/5014/84993160.png	0.21142364216578466	5671
84993161	20200629_220000.flac	Yat1	2020	6	29	22	0	sp50	Common Song	57.86666666666667	58.86933333333333	13125	16031.25	not present	https://s3.amazonaws.com/arbimon2/project_33/detections/5014/84993161.png	0.15346384377165145	5671
84993162	20200327_203000.flac	Yat1	2020	3	27	20	30	sp50	Common Song	58.08533333333333	59.088	13125	16031.25	present	https://s3.amazonaws.com/arbimon2/project_33/detections/5014/84993162.png	0.21783489312552748	5671
84993163	20200715_203000.flac	Yat1	2020	7	15	20	30	sp50	Common Song	41.008	42.010666666666665	13125	16031.25	not present	https://s3.amazonaws.com/arbimon2/project_33/detections/5014/84993163.png	0.19632798235666202	5671
84993164	20200421_210000.flac	Yat1	2020	4	21	21	0	sp50	Common Song	20.453333333333333	21.456	13125	16031.25	not present	https://s3.amazonaws.com/arbimon2/project_33/detections/5014/84993164.png	0.20129988514581243	5671
84993165	20200625_033000.flac	Yat1	2020	6	25	3	30	sp50	Common Song	30.490666666666666	31.493333333333332	13125	16031.25	not present	https://s3.amazonaws.com/arbimon2/project_33/detections/5014/84993165.png	0.17946602216062532	5671
84993166	20200327_210000.flac	Yat1	2020	3	27	21	0	sp50	Common Song	39.088	40.090666666666664	13125	16031.25	present	https://s3.amazonaws.com/arbimon2/project_33/detections/5014/84993166.png	0.20158906593755258	5671
84993167	20200629_230000.flac	Yat1	2020	6	29	23	0	sp50	Common Song	29.962666666666667	30.965333333333334	13125	16031.25	present	https://s3.amazonaws.com/arbimon2/project_33/detections/5014/84993167.png	0.19870985044298622	5671
84993168	20200715_210000.flac	Yat1	2020	7	15	21	0	sp50	Common Song	49.797333333333334	50.8	13125	16031.25	not present	https://s3.amazonaws.com/arbimon2/project_33/detections/5014/84993168.png	0.1521234500143341	5671
84993169	20200421_213000.flac	Yat1	2020	4	21	21	30	sp50	Common Song	48.88	49.882666666666665	13125	16031.25	present	https://s3.amazonaws.com/arbimon2/project_33/detections/5014/84993169.png	0.17226837009681284	5671
84993170	20200715_213000.flac	Yat1	2020	7	15	21	30	sp50	Common Song	28.16	29.162666666666667	13125	16031.25	not present	https://s3.amazonaws.com/arbimon2/project_33/detections/5014/84993170.png	0.1643132932642713	5671
84993171	20200327_213000.flac	Yat1	2020	3	27	21	30	sp50	Common Song	28.917333333333332	29.92	13125	16031.25	present	https://s3.amazonaws.com/arbimon2/project_33/detections/5014/84993171.png	0.17598309524904782	5671
84993172	20200629_233000.flac	Yat1	2020	6	29	23	30	sp50	Common Song	20.357333333333333	21.36	13125	16031.25	present	https://s3.amazonaws.com/arbimon2/project_33/detections/5014/84993172.png	0.17365264877385594	5671
84993173	20200729_173000.flac	Yat1	2020	7	29	17	30	sp50	Common Song	23.898666666666667	24.901333333333334	13125	16031.25	not present	https://s3.amazonaws.com/arbimon2/project_33/detections/5014/84993173.png	0.1852537941905857	5671
84993174	20200421_220000.flac	Yat1	2020	4	21	22	0	sp50	Common Song	31.11466666666667	32.117333333333335	13125	16031.25	not present	https://s3.amazonaws.com/arbimon2/project_33/detections/5014/84993174.png	0.1813023648813769	5671
84993175	20200327_220000.flac	Yat1	2020	3	27	22	0	sp50	Common Song	13.690666666666667	14.693333333333333	13125	16031.25	present	https://s3.amazonaws.com/arbimon2/project_33/detections/5014/84993175.png	0.1935958811361069	5671
84993176	20200715_220000.flac	Yat1	2020	7	15	22	0	sp50	Common Song	46.976	47.97866666666667	13125	16031.25	not present	https://s3.amazonaws.com/arbimon2/project_33/detections/5014/84993176.png	0.17213593007930833	5671
84993177	20200824_013000.flac	Yat1	2020	8	24	1	30	sp50	Common Song	53.80266666666667	54.80533333333333	13125	16031.25	not present	https://s3.amazonaws.com/arbimon2/project_33/detections/5014/84993177.png	0.16004118321964309	5671
84993178	20200421_223000.flac	Yat1	2020	4	21	22	30	sp50	Common Song	4.256	5.258666666666667	13125	16031.25	not present	https://s3.amazonaws.com/arbimon2/project_33/detections/5014/84993178.png	0.19034013974057157	5671
84993179	20200403_030000.flac	Yat1	2020	4	3	3	0	sp50	Common Song	47.925333333333334	48.928	13125	16031.25	not present	https://s3.amazonaws.com/arbimon2/project_33/detections/5014/84993179.png	0.15185528373369828	5671
84993180	20200301_183000.flac	Yat1	2020	3	1	18	30	sp50	Common Song	58.842666666666666	59.845333333333336	13125	16031.25	not present	https://s3.amazonaws.com/arbimon2/project_33/detections/5014/84993180.png	0.17580922828673162	5671
84993181	20200327_223000.flac	Yat1	2020	3	27	22	30	sp50	Common Song	25.392	26.394666666666666	13125	16031.25	present	https://s3.amazonaws.com/arbimon2/project_33/detections/5014/84993181.png	0.1592867914989857	5671
84993182	20200421_230000.flac	Yat1	2020	4	21	23	0	sp50	Common Song	8.885333333333334	9.888	13125	16031.25	not present	https://s3.amazonaws.com/arbimon2/project_33/detections/5014/84993182.png	0.19422439482288623	5671
84993183	20200301_190000.flac	Yat1	2020	3	1	19	0	sp50	Common Song	22.869333333333334	23.872	13125	16031.25	present	https://s3.amazonaws.com/arbimon2/project_33/detections/5014/84993183.png	0.18066179651442213	5671
84993184	20200327_230000.flac	Yat1	2020	3	27	23	0	sp50	Common Song	34.037333333333336	35.04	13125	16031.25	present	https://s3.amazonaws.com/arbimon2/project_33/detections/5014/84993184.png	0.1693307627047636	5671
84993185	20200421_233000.flac	Yat1	2020	4	21	23	30	sp50	Common Song	20.261333333333333	21.264	13125	16031.25	present	https://s3.amazonaws.com/arbimon2/project_33/detections/5014/84993185.png	0.17467769311826498	5671
84993186	20200811_090000.flac	Yat1	2020	8	11	9	0	sp50	Common Song	15.450666666666667	16.453333333333333	13125	16031.25	not present	https://s3.amazonaws.com/arbimon2/project_33/detections/5014/84993186.png	0.16667274594140424	5671
84993187	20200301_193000.flac	Yat1	2020	3	1	19	30	sp50	Common Song	39.141333333333336	40.144	13125	16031.25	present	https://s3.amazonaws.com/arbimon2/project_33/detections/5014/84993187.png	0.1746759791827827	5671
84993188	20200709_073000.flac	Yat1	2020	7	9	7	30	sp50	Common Song	57.16266666666667	58.165333333333336	13125	16031.25	not present	https://s3.amazonaws.com/arbimon2/project_33/detections/5014/84993188.png	0.19925518874012133	5671
84993189	20200327_233000.flac	Yat1	2020	3	27	23	30	sp50	Common Song	14.042666666666667	15.045333333333334	13125	16031.25	present	https://s3.amazonaws.com/arbimon2/project_33/detections/5014/84993189.png	0.1934188426243597	5671
84993190	20200422_000000.flac	Yat1	2020	4	22	0	0	sp50	Common Song	50.282666666666664	51.285333333333334	13125	16031.25	present	https://s3.amazonaws.com/arbimon2/project_33/detections/5014/84993190.png	0.20205947906509084	5671
84993191	20200301_200000.flac	Yat1	2020	3	1	20	0	sp50	Common Song	5.397333333333333	6.4	13125	16031.25	present	https://s3.amazonaws.com/arbimon2/project_33/detections/5014/84993191.png	0.22368032082934672	5671
84993192	20200321_190000.flac	Yat1	2020	3	21	19	0	sp50	Common Song	54.101333333333336	55.104	13125	16031.25	not present	https://s3.amazonaws.com/arbimon2/project_33/detections/5014/84993192.png	0.15604321742598845	5671
84993193	20200422_003000.flac	Yat1	2020	4	22	0	30	sp50	Common Song	36.928	37.93066666666667	13125	16031.25	present	https://s3.amazonaws.com/arbimon2/project_33/detections/5014/84993193.png	0.18730238090783805	5671
84993194	20200709_193000.flac	Yat1	2020	7	9	19	30	sp50	Common Song	51.184	52.18666666666667	13125	16031.25	present	https://s3.amazonaws.com/arbimon2/project_33/detections/5014/84993194.png	0.15474484388327742	5671
84993195	20200805_013000.flac	Yat1	2020	8	5	1	30	sp50	Common Song	27.744	28.746666666666666	13125	16031.25	not present	https://s3.amazonaws.com/arbimon2/project_33/detections/5014/84993195.png	0.15140067583895014	5671
84993196	20200301_123000.flac	Yat1	2020	3	1	12	30	sp50	Common Song	43.40266666666667	44.40533333333333	13125	16031.25	not present	https://s3.amazonaws.com/arbimon2/project_33/detections/5014/84993196.png	0.15118237109887694	5671
84993197	20200328_000000.flac	Yat1	2020	3	28	0	0	sp50	Common Song	32.336	33.33866666666667	13125	16031.25	not present	https://s3.amazonaws.com/arbimon2/project_33/detections/5014/84993197.png	0.1699537494052648	5671
84993198	20200716_010000.flac	Yat1	2020	7	16	1	0	sp50	Common Song	18.752	19.754666666666665	13125	16031.25	not present	https://s3.amazonaws.com/arbimon2/project_33/detections/5014/84993198.png	0.15800125700568537	5671
84993199	20200422_010000.flac	Yat1	2020	4	22	1	0	sp50	Common Song	28.64	29.642666666666667	13125	16031.25	not present	https://s3.amazonaws.com/arbimon2/project_33/detections/5014/84993199.png	0.19036841354291445	5671
84993200	20200415_183000.flac	Yat1	2020	4	15	18	30	sp50	Common Song	56.192	57.19466666666667	13125	16031.25	not present	https://s3.amazonaws.com/arbimon2/project_33/detections/5014/84993200.png	0.16274710775129608	5671
84993201	20200709_200000.flac	Yat1	2020	7	9	20	0	sp50	Common Song	26.512	27.514666666666667	13125	16031.25	present	https://s3.amazonaws.com/arbimon2/project_33/detections/5014/84993201.png	0.18249246914094577	5671
84993202	20200328_003000.flac	Yat1	2020	3	28	0	30	sp50	Common Song	53.285333333333334	54.288	13125	16031.25	present	https://s3.amazonaws.com/arbimon2/project_33/detections/5014/84993202.png	0.16038301222631446	5671
84993203	20200709_203000.flac	Yat1	2020	7	9	20	30	sp50	Common Song	2.1706666666666665	3.1733333333333333	13125	16031.25	not present	https://s3.amazonaws.com/arbimon2/project_33/detections/5014/84993203.png	0.15607707226642703	5671
84993204	20200422_020000.flac	Yat1	2020	4	22	2	0	sp50	Common Song	56.38933333333333	57.392	13125	16031.25	not present	https://s3.amazonaws.com/arbimon2/project_33/detections/5014/84993204.png	0.15406483986904662	5671
84993205	20200415_193000.flac	Yat1	2020	4	15	19	30	sp50	Common Song	37.53066666666667	38.53333333333333	13125	16031.25	present	https://s3.amazonaws.com/arbimon2/project_33/detections/5014/84993205.png	0.2183648830004355	5671
84993206	20201012_203000.flac	Yat1	2020	10	12	20	30	sp50	Common Song	52.68266666666667	53.68533333333333	13125	16031.25	not present	https://s3.amazonaws.com/arbimon2/project_33/detections/5014/84993206.png	0.20610885747452945	5671
84993207	20200716_023000.flac	Yat1	2020	7	16	2	30	sp50	Common Song	15.717333333333332	16.72	13125	16031.25	not present	https://s3.amazonaws.com/arbimon2/project_33/detections/5014/84993207.png	0.16522281330534358	5671
84993208	20200409_120000.flac	Yat1	2020	4	9	12	0	sp50	Common Song	6.469333333333333	7.472	13125	16031.25	not present	https://s3.amazonaws.com/arbimon2/project_33/detections/5014/84993208.png	0.16558351354648482	5671
84993209	20200614_180000.flac	Yat1	2020	6	14	18	0	sp50	Common Song	40.778666666666666	41.781333333333336	13125	16031.25	not present	https://s3.amazonaws.com/arbimon2/project_33/detections/5014/84993209.png	0.19448687605449264	5671
84993210	20200415_200000.flac	Yat1	2020	4	15	20	0	sp50	Common Song	29.568	30.570666666666668	13125	16031.25	present	https://s3.amazonaws.com/arbimon2/project_33/detections/5014/84993210.png	0.24885701510172664	5671
84993211	20200328_013000.flac	Yat1	2020	3	28	1	30	sp50	Common Song	51.68	52.68266666666667	13125	16031.25	present	https://s3.amazonaws.com/arbimon2/project_33/detections/5014/84993211.png	0.1765529048866555	5671
84993212	20200422_023000.flac	Yat1	2020	4	22	2	30	sp50	Common Song	41.76533333333333	42.768	13125	16031.25	not present	https://s3.amazonaws.com/arbimon2/project_33/detections/5014/84993212.png	0.1991765544717962	5671
84993213	20200709_213000.flac	Yat1	2020	7	9	21	30	sp50	Common Song	20.368	21.370666666666665	13125	16031.25	not present	https://s3.amazonaws.com/arbimon2/project_33/detections/5014/84993213.png	0.1636895227584661	5671
84993214	20201012_213000.flac	Yat1	2020	10	12	21	30	sp50	Common Song	37.55733333333333	38.56	13125	16031.25	not present	https://s3.amazonaws.com/arbimon2/project_33/detections/5014/84993214.png	0.18476181026948438	5671
84993215	20200415_203000.flac	Yat1	2020	4	15	20	30	sp50	Common Song	26.234666666666666	27.237333333333332	13125	16031.25	not present	https://s3.amazonaws.com/arbimon2/project_33/detections/5014/84993215.png	0.1904152014136079	5671
84993216	20200328_020000.flac	Yat1	2020	3	28	2	0	sp50	Common Song	39.205333333333336	40.208	13125	16031.25	not present	https://s3.amazonaws.com/arbimon2/project_33/detections/5014/84993216.png	0.20238175627179644	5671
84993217	20200709_220000.flac	Yat1	2020	7	9	22	0	sp50	Common Song	54.56	55.562666666666665	13125	16031.25	present	https://s3.amazonaws.com/arbimon2/project_33/detections/5014/84993217.png	0.18412694428179657	5671
84993218	20200321_220000.flac	Yat1	2020	3	21	22	0	sp50	Common Song	31.744	32.74666666666667	13125	16031.25	not present	https://s3.amazonaws.com/arbimon2/project_33/detections/5014/84993218.png	0.16032450148233557	5671
84993219	20201012_220000.flac	Yat1	2020	10	12	22	0	sp50	Common Song	1.264	2.2666666666666666	13125	16031.25	not present	https://s3.amazonaws.com/arbimon2/project_33/detections/5014/84993219.png	0.22057996691698317	5671
84993220	20200614_190000.flac	Yat1	2020	6	14	19	0	sp50	Common Song	35.733333333333334	36.736	13125	16031.25	not present	https://s3.amazonaws.com/arbimon2/project_33/detections/5014/84993220.png	0.17547703085035618	5671
84993221	20200817_193000.flac	Yat1	2020	8	17	19	30	sp50	Common Song	19.408	20.410666666666668	13125	16031.25	not present	https://s3.amazonaws.com/arbimon2/project_33/detections/5014/84993221.png	0.15803135928300951	5671
84993222	20200328_023000.flac	Yat1	2020	3	28	2	30	sp50	Common Song	25.477333333333334	26.48	13125	16031.25	present	https://s3.amazonaws.com/arbimon2/project_33/detections/5014/84993222.png	0.16154932736924799	5671
84993223	20200415_210000.flac	Yat1	2020	4	15	21	0	sp50	Common Song	41.776	42.778666666666666	13125	16031.25	not present	https://s3.amazonaws.com/arbimon2/project_33/detections/5014/84993223.png	0.18371132787861466	5671
84993224	20200709_223000.flac	Yat1	2020	7	9	22	30	sp50	Common Song	57.472	58.474666666666664	13125	16031.25	not present	https://s3.amazonaws.com/arbimon2/project_33/detections/5014/84993224.png	0.15892724791267	5671
84993225	20201012_223000.flac	Yat1	2020	10	12	22	30	sp50	Common Song	42.304	43.306666666666665	13125	16031.25	not present	https://s3.amazonaws.com/arbimon2/project_33/detections/5014/84993225.png	0.1688298560520616	5671
84993226	20200614_193000.flac	Yat1	2020	6	14	19	30	sp50	Common Song	56.44266666666667	57.44533333333333	13125	16031.25	not present	https://s3.amazonaws.com/arbimon2/project_33/detections/5014/84993226.png	0.2058532664963902	5671
84993227	20200321_223000.flac	Yat1	2020	3	21	22	30	sp50	Common Song	55.94133333333333	56.944	13125	16031.25	present	https://s3.amazonaws.com/arbimon2/project_33/detections/5014/84993227.png	0.17911405313327194	5671
84993228	20200817_200000.flac	Yat1	2020	8	17	20	0	sp50	Common Song	24.106666666666666	25.109333333333332	13125	16031.25	not present	https://s3.amazonaws.com/arbimon2/project_33/detections/5014/84993228.png	0.15378114283210345	5671
84993229	20200415_213000.flac	Yat1	2020	4	15	21	30	sp50	Common Song	25.605333333333334	26.608	13125	16031.25	present	https://s3.amazonaws.com/arbimon2/project_33/detections/5014/84993229.png	0.15580594241654971	5671
84993230	20200328_030000.flac	Yat1	2020	3	28	3	0	sp50	Common Song	12.144	13.146666666666667	13125	16031.25	not present	https://s3.amazonaws.com/arbimon2/project_33/detections/5014/84993230.png	0.20674038197143493	5671
84993231	20200302_000000.flac	Yat1	2020	3	2	0	0	sp50	Common Song	4.9013333333333335	5.904	13125	16031.25	not present	https://s3.amazonaws.com/arbimon2/project_33/detections/5014/84993231.png	0.16227790312875248	5671
84993232	20201006_190000.flac	Yat1	2020	10	6	19	0	sp50	Common Song	8.405333333333333	9.408	13125	16031.25	not present	https://s3.amazonaws.com/arbimon2/project_33/detections/5014/84993232.png	0.3039626180569294	5671
84993233	20201012_230000.flac	Yat1	2020	10	12	23	0	sp50	Common Song	44.309333333333335	45.312	13125	16031.25	not present	https://s3.amazonaws.com/arbimon2/project_33/detections/5014/84993233.png	0.15327843158473192	5671
84993234	20200723_173000.flac	Yat1	2020	7	23	17	30	sp50	Common Song	3.472	4.474666666666667	13125	16031.25	not present	https://s3.amazonaws.com/arbimon2/project_33/detections/5014/84993234.png	0.16130387236397883	5671
84993235	20200409_140000.flac	Yat1	2020	4	9	14	0	sp50	Common Song	14.282666666666668	15.285333333333334	13125	16031.25	not present	https://s3.amazonaws.com/arbimon2/project_33/detections/5014/84993235.png	0.19455540305731123	5671
84993236	20200415_220000.flac	Yat1	2020	4	15	22	0	sp50	Common Song	3.408	4.410666666666667	13125	16031.25	present	https://s3.amazonaws.com/arbimon2/project_33/detections/5014/84993236.png	0.2756579755155526	5671
84993237	20200328_033000.flac	Yat1	2020	3	28	3	30	sp50	Common Song	15.952	16.954666666666668	13125	16031.25	not present	https://s3.amazonaws.com/arbimon2/project_33/detections/5014/84993237.png	0.15101054582456236	5671
84993238	20201006_193000.flac	Yat1	2020	10	6	19	30	sp50	Common Song	47.67466666666667	48.67733333333333	13125	16031.25	not present	https://s3.amazonaws.com/arbimon2/project_33/detections/5014/84993238.png	0.319782701892331	5671
84993239	20200723_180000.flac	Yat1	2020	7	23	18	0	sp50	Common Song	0.7733333333333333	1.776	13125	16031.25	not present	https://s3.amazonaws.com/arbimon2/project_33/detections/5014/84993239.png	0.1679360957029362	5671
84993240	20200614_203000.flac	Yat1	2020	6	14	20	30	sp50	Common Song	15.018666666666666	16.021333333333335	13125	16031.25	not present	https://s3.amazonaws.com/arbimon2/project_33/detections/5014/84993240.png	0.16285037544716752	5671
84993241	20200321_233000.flac	Yat1	2020	3	21	23	30	sp50	Common Song	44.458666666666666	45.461333333333336	13125	16031.25	not present	https://s3.amazonaws.com/arbimon2/project_33/detections/5014/84993241.png	0.17045517963604645	5671
84993242	20200817_210000.flac	Yat1	2020	8	17	21	0	sp50	Common Song	21.28	22.282666666666668	13125	16031.25	not present	https://s3.amazonaws.com/arbimon2/project_33/detections/5014/84993242.png	0.16699905374773535	5671
84993243	20201012_233000.flac	Yat1	2020	10	12	23	30	sp50	Common Song	5.413333333333333	6.416	13125	16031.25	not present	https://s3.amazonaws.com/arbimon2/project_33/detections/5014/84993243.png	0.24502653591833948	5671
84993244	20200415_223000.flac	Yat1	2020	4	15	22	30	sp50	Common Song	23.797333333333334	24.8	13125	16031.25	present	https://s3.amazonaws.com/arbimon2/project_33/detections/5014/84993244.png	0.19305440264908574	5671
84993245	20201006_200000.flac	Yat1	2020	10	6	20	0	sp50	Common Song	30.746666666666666	31.749333333333333	13125	16031.25	not present	https://s3.amazonaws.com/arbimon2/project_33/detections/5014/84993245.png	0.1577265589744299	5671
84993246	20200302_010000.flac	Yat1	2020	3	2	1	0	sp50	Common Song	34.218666666666664	35.221333333333334	13125	16031.25	present	https://s3.amazonaws.com/arbimon2/project_33/detections/5014/84993246.png	0.16106571999434283	5671
84993247	20200308_193000.flac	Yat1	2020	3	8	19	30	sp50	Common Song	20.074666666666666	21.077333333333332	13125	16031.25	present	https://s3.amazonaws.com/arbimon2/project_33/detections/5014/84993247.png	0.20573309611807197	5671
84993248	20200723_183000.flac	Yat1	2020	7	23	18	30	sp50	Common Song	0.8906666666666667	1.8933333333333333	13125	16031.25	not present	https://s3.amazonaws.com/arbimon2/project_33/detections/5014/84993248.png	0.1646331542770824	5671
84993249	20201013_000000.flac	Yat1	2020	10	13	0	0	sp50	Common Song	20.970666666666666	21.973333333333333	13125	16031.25	not present	https://s3.amazonaws.com/arbimon2/project_33/detections/5014/84993249.png	0.16872530226376137	5671
84993250	20200415_230000.flac	Yat1	2020	4	15	23	0	sp50	Common Song	36.25066666666667	37.25333333333333	13125	16031.25	not present	https://s3.amazonaws.com/arbimon2/project_33/detections/5014/84993250.png	0.22398078282058428	5671
84993251	20201006_203000.flac	Yat1	2020	10	6	20	30	sp50	Common Song	58.245333333333335	59.248	13125	16031.25	not present	https://s3.amazonaws.com/arbimon2/project_33/detections/5014/84993251.png	0.29259466169399956	5671
84993252	20200723_190000.flac	Yat1	2020	7	23	19	0	sp50	Common Song	0.6293333333333333	1.632	13125	16031.25	not present	https://s3.amazonaws.com/arbimon2/project_33/detections/5014/84993252.png	0.21453808809693897	5671
84993253	20200302_013000.flac	Yat1	2020	3	2	1	30	sp50	Common Song	20.469333333333335	21.472	13125	16031.25	present	https://s3.amazonaws.com/arbimon2/project_33/detections/5014/84993253.png	0.1923994387339807	5671
84993254	20200322_000000.flac	Yat1	2020	3	22	0	0	sp50	Common Song	28.517333333333333	29.52	13125	16031.25	not present	https://s3.amazonaws.com/arbimon2/project_33/detections/5014/84993254.png	0.1542537607446993	5671
84993255	20201013_003000.flac	Yat1	2020	10	13	0	30	sp50	Common Song	58.64	59.64266666666666	13125	16031.25	not present	https://s3.amazonaws.com/arbimon2/project_33/detections/5014/84993255.png	0.20385446872769894	5671
84993256	20200630_090000.flac	Yat1	2020	6	30	9	0	sp50	Common Song	23.466666666666665	24.469333333333335	13125	16031.25	not present	https://s3.amazonaws.com/arbimon2/project_33/detections/5014/84993256.png	0.1977252519077337	5671
84993257	20200811_160000.flac	Yat1	2020	8	11	16	0	sp50	Common Song	44.138666666666666	45.141333333333336	13125	16031.25	not present	https://s3.amazonaws.com/arbimon2/project_33/detections/5014/84993257.png	0.15617384242124246	5671
84993258	20201006_210000.flac	Yat1	2020	10	6	21	0	sp50	Common Song	40.384	41.38666666666666	13125	16031.25	not present	https://s3.amazonaws.com/arbimon2/project_33/detections/5014/84993258.png	0.2732501812317322	5671
84993259	20200415_233000.flac	Yat1	2020	4	15	23	30	sp50	Common Song	3.082666666666667	4.085333333333334	13125	16031.25	not present	https://s3.amazonaws.com/arbimon2/project_33/detections/5014/84993259.png	0.1850681080066219	5671
84993260	20200716_063000.flac	Yat1	2020	7	16	6	30	sp50	Common Song	36.026666666666664	37.029333333333334	13125	16031.25	not present	https://s3.amazonaws.com/arbimon2/project_33/detections/5014/84993260.png	0.15292656235054672	5671
84993261	20200322_003000.flac	Yat1	2020	3	22	0	30	sp50	Common Song	41.962666666666664	42.965333333333334	13125	16031.25	not present	https://s3.amazonaws.com/arbimon2/project_33/detections/5014/84993261.png	0.17156737794944402	5671
84993262	20200614_223000.flac	Yat1	2020	6	14	22	30	sp50	Common Song	57.21066666666667	58.21333333333333	13125	16031.25	not present	https://s3.amazonaws.com/arbimon2/project_33/detections/5014/84993262.png	0.24844403600624063	5671
84993263	20201006_213000.flac	Yat1	2020	10	6	21	30	sp50	Common Song	0.49066666666666664	1.4933333333333334	13125	16031.25	not present	https://s3.amazonaws.com/arbimon2/project_33/detections/5014/84993263.png	0.1678536102138643	5671
84993264	20200416_000000.flac	Yat1	2020	4	16	0	0	sp50	Common Song	23.104	24.106666666666666	13125	16031.25	not present	https://s3.amazonaws.com/arbimon2/project_33/detections/5014/84993264.png	0.15771476624462535	5671
84993265	20201013_013000.flac	Yat1	2020	10	13	1	30	sp50	Common Song	45.53066666666667	46.53333333333333	13125	16031.25	not present	https://s3.amazonaws.com/arbimon2/project_33/detections/5014/84993265.png	0.22775463449603991	5671
84993266	20200620_203000.flac	Yat1	2020	6	20	20	30	sp50	Common Song	55.088	56.090666666666664	13125	16031.25	not present	https://s3.amazonaws.com/arbimon2/project_33/detections/5014/84993266.png	0.16715486700912913	5671
84993267	20201006_220000.flac	Yat1	2020	10	6	22	0	sp50	Common Song	54.98133333333333	55.984	13125	16031.25	not present	https://s3.amazonaws.com/arbimon2/project_33/detections/5014/84993267.png	0.24993197919047225	5671
84993268	20200710_023000.flac	Yat1	2020	7	10	2	30	sp50	Common Song	31.349333333333334	32.352	13125	16031.25	not present	https://s3.amazonaws.com/arbimon2/project_33/detections/5014/84993268.png	0.17498983996617867	5671
84993269	20200322_013000.flac	Yat1	2020	3	22	1	30	sp50	Common Song	49.733333333333334	50.736	13125	16031.25	not present	https://s3.amazonaws.com/arbimon2/project_33/detections/5014/84993269.png	0.15124236721165	5671
84993270	20200614_233000.flac	Yat1	2020	6	14	23	30	sp50	Common Song	22.677333333333333	23.68	13125	16031.25	not present	https://s3.amazonaws.com/arbimon2/project_33/detections/5014/84993270.png	0.19094039381524103	5671
84993271	20201006_223000.flac	Yat1	2020	10	6	22	30	sp50	Common Song	41.872	42.87466666666667	13125	16031.25	not present	https://s3.amazonaws.com/arbimon2/project_33/detections/5014/84993271.png	0.23118319393613931	5671
84993272	20200315_203000.flac	Yat1	2020	3	15	20	30	sp50	Common Song	29.381333333333334	30.384	13125	16031.25	present	https://s3.amazonaws.com/arbimon2/project_33/detections/5014/84993272.png	0.22541635031050639	5671
84993273	20200615_000000.flac	Yat1	2020	6	15	0	0	sp50	Common Song	14.448	15.450666666666667	13125	16031.25	not present	https://s3.amazonaws.com/arbimon2/project_33/detections/5014/84993273.png	0.2007817290748547	5671
84993274	20200716_083000.flac	Yat1	2020	7	16	8	30	sp50	Common Song	44.592	45.59466666666667	13125	16031.25	not present	https://s3.amazonaws.com/arbimon2/project_33/detections/5014/84993274.png	0.15542972425695703	5671
84993275	20201006_230000.flac	Yat1	2020	10	6	23	0	sp50	Common Song	3.04	4.042666666666666	13125	16031.25	not present	https://s3.amazonaws.com/arbimon2/project_33/detections/5014/84993275.png	0.2770123776089109	5671
84993276	20200315_210000.flac	Yat1	2020	3	15	21	0	sp50	Common Song	14.090666666666667	15.093333333333334	13125	16031.25	present	https://s3.amazonaws.com/arbimon2/project_33/detections/5014/84993276.png	0.24715593775507447	5671
84993277	20200615_003000.flac	Yat1	2020	6	15	0	30	sp50	Common Song	21.386666666666667	22.389333333333333	13125	16031.25	not present	https://s3.amazonaws.com/arbimon2/project_33/detections/5014/84993277.png	0.20100747460215285	5671
84993278	20201006_233000.flac	Yat1	2020	10	6	23	30	sp50	Common Song	43.888	44.89066666666667	13125	16031.25	not present	https://s3.amazonaws.com/arbimon2/project_33/detections/5014/84993278.png	0.2117267966278596	5671
84993279	20200818_010000.flac	Yat1	2020	8	18	1	0	sp50	Common Song	16.490666666666666	17.493333333333332	13125	16031.25	not present	https://s3.amazonaws.com/arbimon2/project_33/detections/5014/84993279.png	0.15320097850990455	5671
84993280	20200315_213000.flac	Yat1	2020	3	15	21	30	sp50	Common Song	56.144	57.14666666666667	13125	16031.25	present	https://s3.amazonaws.com/arbimon2/project_33/detections/5014/84993280.png	0.20877714108370565	5671
84993281	20200805_100000.flac	Yat1	2020	8	5	10	0	sp50	Common Song	45.333333333333336	46.336	13125	16031.25	not present	https://s3.amazonaws.com/arbimon2/project_33/detections/5014/84993281.png	0.1903863052689952	5671
84993282	20200416_020000.flac	Yat1	2020	4	16	2	0	sp50	Common Song	27.27466666666667	28.277333333333335	13125	16031.25	not present	https://s3.amazonaws.com/arbimon2/project_33/detections/5014/84993282.png	0.15599769409456532	5671
84993283	20201007_000000.flac	Yat1	2020	10	7	0	0	sp50	Common Song	51.67466666666667	52.67733333333333	13125	16031.25	not present	https://s3.amazonaws.com/arbimon2/project_33/detections/5014/84993283.png	0.23121100955462967	5671
84993284	20200315_220000.flac	Yat1	2020	3	15	22	0	sp50	Common Song	15.050666666666666	16.053333333333335	13125	16031.25	not present	https://s3.amazonaws.com/arbimon2/project_33/detections/5014/84993284.png	0.1806977150754301	5671
84993285	20200409_190000.flac	Yat1	2020	4	9	19	0	sp50	Common Song	0.464	1.4666666666666666	13125	16031.25	present	https://s3.amazonaws.com/arbimon2/project_33/detections/5014/84993285.png	0.24991836609228743	5671
84993286	20200615_013000.flac	Yat1	2020	6	15	1	30	sp50	Common Song	55.36533333333333	56.368	13125	16031.25	not present	https://s3.amazonaws.com/arbimon2/project_33/detections/5014/84993286.png	0.22483861867020716	5671
84993287	20201007_003000.flac	Yat1	2020	10	7	0	30	sp50	Common Song	49.461333333333336	50.464	13125	16031.25	not present	https://s3.amazonaws.com/arbimon2/project_33/detections/5014/84993287.png	0.1883461963726969	5671
84993288	20200428_180000.flac	Yat1	2020	4	28	18	0	sp50	Common Song	9.962666666666667	10.965333333333334	13125	16031.25	not present	https://s3.amazonaws.com/arbimon2/project_33/detections/5014/84993288.png	0.15757903313040575	5671
84993289	20200409_193000.flac	Yat1	2020	4	9	19	30	sp50	Common Song	33.962666666666664	34.965333333333334	13125	16031.25	not present	https://s3.amazonaws.com/arbimon2/project_33/detections/5014/84993289.png	0.18331885243932594	5671
84993290	20200422_100000.flac	Yat1	2020	4	22	10	0	sp50	Common Song	11.114666666666666	12.117333333333333	13125	16031.25	not present	https://s3.amazonaws.com/arbimon2/project_33/detections/5014/84993290.png	0.2389857067065194	5671
84993291	20200315_230000.flac	Yat1	2020	3	15	23	0	sp50	Common Song	46.95466666666667	47.95733333333333	13125	16031.25	not present	https://s3.amazonaws.com/arbimon2/project_33/detections/5014/84993291.png	0.17839415377886697	5671
84993292	20200818_023000.flac	Yat1	2020	8	18	2	30	sp50	Common Song	55.44533333333333	56.448	13125	16031.25	not present	https://s3.amazonaws.com/arbimon2/project_33/detections/5014/84993292.png	0.16078557424887266	5671
84993293	20200428_183000.flac	Yat1	2020	4	28	18	30	sp50	Common Song	9.925333333333333	10.928	13125	16031.25	present	https://s3.amazonaws.com/arbimon2/project_33/detections/5014/84993293.png	0.1648379776761224	5671
84993294	20200630_133000.flac	Yat1	2020	6	30	13	30	sp50	Common Song	1.056	2.058666666666667	13125	16031.25	not present	https://s3.amazonaws.com/arbimon2/project_33/detections/5014/84993294.png	0.1656342002398685	5671
84993295	20200409_200000.flac	Yat1	2020	4	9	20	0	sp50	Common Song	44.56	45.562666666666665	13125	16031.25	present	https://s3.amazonaws.com/arbimon2/project_33/detections/5014/84993295.png	0.17132957643173438	5671
84993296	20200615_023000.flac	Yat1	2020	6	15	2	30	sp50	Common Song	51.616	52.61866666666667	13125	16031.25	not present	https://s3.amazonaws.com/arbimon2/project_33/detections/5014/84993296.png	0.17727410252003312	5671
84993297	20200621_000000.flac	Yat1	2020	6	21	0	0	sp50	Common Song	0.928	1.9306666666666668	13125	16031.25	not present	https://s3.amazonaws.com/arbimon2/project_33/detections/5014/84993297.png	0.1687883256349278	5671
84993298	20200428_190000.flac	Yat1	2020	4	28	19	0	sp50	Common Song	31.365333333333332	32.368	13125	16031.25	present	https://s3.amazonaws.com/arbimon2/project_33/detections/5014/84993298.png	0.2313542404117005	5671
84993299	20201007_013000.flac	Yat1	2020	10	7	1	30	sp50	Common Song	55.04533333333333	56.048	13125	16031.25	not present	https://s3.amazonaws.com/arbimon2/project_33/detections/5014/84993299.png	0.15568041948356165	5671
84993300	20200717_183000.flac	Yat1	2020	7	17	18	30	sp50	Common Song	27.626666666666665	28.629333333333335	13125	16031.25	not present	https://s3.amazonaws.com/arbimon2/project_33/detections/5014/84993300.png	0.16361800429672807	5671
84993301	20200316_000000.flac	Yat1	2020	3	16	0	0	sp50	Common Song	13.061333333333334	14.064	13125	16031.25	present	https://s3.amazonaws.com/arbimon2/project_33/detections/5014/84993301.png	0.20236661405392217	5671
84993302	20200428_193000.flac	Yat1	2020	4	28	19	30	sp50	Common Song	28.874666666666666	29.877333333333333	13125	16031.25	present	https://s3.amazonaws.com/arbimon2/project_33/detections/5014/84993302.png	0.2459638225012144	5671
84993303	20201007_020000.flac	Yat1	2020	10	7	2	0	sp50	Common Song	52.96	53.962666666666664	13125	16031.25	not present	https://s3.amazonaws.com/arbimon2/project_33/detections/5014/84993303.png	0.15798990669268875	5671
84993304	20200625_200000.flac	Yat1	2020	6	25	20	0	sp50	Common Song	44.026666666666664	45.029333333333334	13125	16031.25	not present	https://s3.amazonaws.com/arbimon2/project_33/detections/5014/84993304.png	0.18630244480631236	5671
84993305	20200717_190000.flac	Yat1	2020	7	17	19	0	sp50	Common Song	15.984	16.986666666666668	13125	16031.25	not present	https://s3.amazonaws.com/arbimon2/project_33/detections/5014/84993305.png	0.21417133845310024	5671
84993306	20200615_033000.flac	Yat1	2020	6	15	3	30	sp50	Common Song	27.557333333333332	28.56	13125	16031.25	not present	https://s3.amazonaws.com/arbimon2/project_33/detections/5014/84993306.png	0.17516276354341978	5671
84993307	20200316_003000.flac	Yat1	2020	3	16	0	30	sp50	Common Song	52.42133333333334	53.424	13125	16031.25	not present	https://s3.amazonaws.com/arbimon2/project_33/detections/5014/84993307.png	0.17535034073432945	5671
84993308	20200621_013000.flac	Yat1	2020	6	21	1	30	sp50	Common Song	18.245333333333335	19.248	13125	16031.25	not present	https://s3.amazonaws.com/arbimon2/project_33/detections/5014/84993308.png	0.18751853201602142	5671
84993309	20200316_010000.flac	Yat1	2020	3	16	1	0	sp50	Common Song	5.568	6.570666666666667	13125	16031.25	not present	https://s3.amazonaws.com/arbimon2/project_33/detections/5014/84993309.png	0.16267622804886475	5671
84993310	20200717_200000.flac	Yat1	2020	7	17	20	0	sp50	Common Song	30.56	31.562666666666665	13125	16031.25	not present	https://s3.amazonaws.com/arbimon2/project_33/detections/5014/84993310.png	0.18434455327978905	5671
84993311	20200717_203000.flac	Yat1	2020	7	17	20	30	sp50	Common Song	6.602666666666667	7.605333333333333	13125	16031.25	not present	https://s3.amazonaws.com/arbimon2/project_33/detections/5014/84993311.png	0.16316381699841992	5671
84993312	20200316_013000.flac	Yat1	2020	3	16	1	30	sp50	Common Song	51.46666666666667	52.46933333333333	13125	16031.25	present	https://s3.amazonaws.com/arbimon2/project_33/detections/5014/84993312.png	0.17933772594241285	5671
84993313	20200625_213000.flac	Yat1	2020	6	25	21	30	sp50	Common Song	53.19466666666667	54.19733333333333	13125	16031.25	not present	https://s3.amazonaws.com/arbimon2/project_33/detections/5014/84993313.png	0.1602240548803554	5671
84993314	20200724_030000.flac	Yat1	2020	7	24	3	0	sp50	Common Song	1.2266666666666666	2.2293333333333334	13125	16031.25	not present	https://s3.amazonaws.com/arbimon2/project_33/detections/5014/84993314.png	0.15015429423621335	5671
84993315	20200717_210000.flac	Yat1	2020	7	17	21	0	sp50	Common Song	14.037333333333333	15.04	13125	16031.25	not present	https://s3.amazonaws.com/arbimon2/project_33/detections/5014/84993315.png	0.17772197041473053	5671
84993316	20200403_180000.flac	Yat1	2020	4	3	18	0	sp50	Common Song	37.968	38.970666666666666	13125	16031.25	not present	https://s3.amazonaws.com/arbimon2/project_33/detections/5014/84993316.png	0.1557751977730251	5671
84993317	20200615_053000.flac	Yat1	2020	6	15	5	30	sp50	Common Song	9.136	10.138666666666667	13125	16031.25	not present	https://s3.amazonaws.com/arbimon2/project_33/detections/5014/84993317.png	0.18314042492720595	5671
84993318	20200316_023000.flac	Yat1	2020	3	16	2	30	sp50	Common Song	47.269333333333336	48.272	13125	16031.25	not present	https://s3.amazonaws.com/arbimon2/project_33/detections/5014/84993318.png	0.16447771600620412	5671
84993319	20200403_183000.flac	Yat1	2020	4	3	18	30	sp50	Common Song	47.82933333333333	48.832	13125	16031.25	present	https://s3.amazonaws.com/arbimon2/project_33/detections/5014/84993319.png	0.2423616792818939	5671
84993320	20200818_070000.flac	Yat1	2020	8	18	7	0	sp50	Common Song	47.653333333333336	48.656	13125	16031.25	not present	https://s3.amazonaws.com/arbimon2/project_33/detections/5014/84993320.png	0.1589105697900395	5671
84993321	20200315_223000.flac	Yat1	2020	3	15	22	30	sp50	Common Song	22.469333333333335	23.472	13125	16031.25	present	https://s3.amazonaws.com/arbimon2/project_33/detections/5014/84993321.png	0.22649432689147464	5671
84993322	20200403_190000.flac	Yat1	2020	4	3	19	0	sp50	Common Song	49.87733333333333	50.88	13125	16031.25	present	https://s3.amazonaws.com/arbimon2/project_33/detections/5014/84993322.png	0.1781506875911684	5671
84993323	20200717_220000.flac	Yat1	2020	7	17	22	0	sp50	Common Song	53.178666666666665	54.181333333333335	13125	16031.25	not present	https://s3.amazonaws.com/arbimon2/project_33/detections/5014/84993323.png	0.1604025943363377	5671
84993324	20200717_223000.flac	Yat1	2020	7	17	22	30	sp50	Common Song	41.28	42.282666666666664	13125	16031.25	not present	https://s3.amazonaws.com/arbimon2/project_33/detections/5014/84993324.png	0.15104402231901393	5671
84993325	20200403_193000.flac	Yat1	2020	4	3	19	30	sp50	Common Song	39.952	40.95466666666667	13125	16031.25	present	https://s3.amazonaws.com/arbimon2/project_33/detections/5014/84993325.png	0.1938577948831631	5671
84993326	20200428_010000.flac	Yat1	2020	4	28	1	0	sp50	Common Song	55.232	56.23466666666667	13125	16031.25	not present	https://s3.amazonaws.com/arbimon2/project_33/detections/5014/84993326.png	0.1867180054892169	5671
84993327	20200403_200000.flac	Yat1	2020	4	3	20	0	sp50	Common Song	37.717333333333336	38.72	13125	16031.25	not present	https://s3.amazonaws.com/arbimon2/project_33/detections/5014/84993327.png	0.15655640104313887	5671
84993328	20200621_053000.flac	Yat1	2020	6	21	5	30	sp50	Common Song	4.24	5.242666666666667	13125	16031.25	not present	https://s3.amazonaws.com/arbimon2/project_33/detections/5014/84993328.png	0.15649855348110284	5671
84993329	20200630_193000.flac	Yat1	2020	6	30	19	30	sp50	Common Song	21.205333333333332	22.208	13125	16031.25	present	https://s3.amazonaws.com/arbimon2/project_33/detections/5014/84993329.png	0.1641591140604845	5671
84993330	20200403_203000.flac	Yat1	2020	4	3	20	30	sp50	Common Song	12.133333333333333	13.136	13125	16031.25	present	https://s3.amazonaws.com/arbimon2/project_33/detections/5014/84993330.png	0.2166744409985824	5671
84993331	20200718_000000.flac	Yat1	2020	7	18	0	0	sp50	Common Song	21.936	22.938666666666666	13125	16031.25	not present	https://s3.amazonaws.com/arbimon2/project_33/detections/5014/84993331.png	0.16074873178159385	5671
84993332	20200805_183000.flac	Yat1	2020	8	5	18	30	sp50	Common Song	2.3786666666666667	3.3813333333333335	13125	16031.25	not present	https://s3.amazonaws.com/arbimon2/project_33/detections/5014/84993332.png	0.15971326320408638	5671
84993333	20200403_210000.flac	Yat1	2020	4	3	21	0	sp50	Common Song	28.874666666666666	29.877333333333333	13125	16031.25	not present	https://s3.amazonaws.com/arbimon2/project_33/detections/5014/84993333.png	0.19961085797077924	5671
84993334	20200630_203000.flac	Yat1	2020	6	30	20	30	sp50	Common Song	39.28	40.282666666666664	13125	16031.25	present	https://s3.amazonaws.com/arbimon2/project_33/detections/5014/84993334.png	0.15479267361465449	5671
84993335	20200626_013000.flac	Yat1	2020	6	26	1	30	sp50	Common Song	11.370666666666667	12.373333333333333	13125	16031.25	not present	https://s3.amazonaws.com/arbimon2/project_33/detections/5014/84993335.png	0.16838101407297815	5671
84993336	20200805_190000.flac	Yat1	2020	8	5	19	0	sp50	Common Song	16.250666666666667	17.253333333333334	13125	16031.25	not present	https://s3.amazonaws.com/arbimon2/project_33/detections/5014/84993336.png	0.23854430481852462	5671
84993337	20200716_183000.flac	Yat1	2020	7	16	18	30	sp50	Common Song	22.373333333333335	23.376	13125	16031.25	not present	https://s3.amazonaws.com/arbimon2/project_33/detections/5014/84993337.png	0.1580926036110964	5671
84993338	20200403_213000.flac	Yat1	2020	4	3	21	30	sp50	Common Song	30.378666666666668	31.381333333333334	13125	16031.25	not present	https://s3.amazonaws.com/arbimon2/project_33/detections/5014/84993338.png	0.17819525061993646	5671
84993339	20200410_030000.flac	Yat1	2020	4	10	3	0	sp50	Common Song	22.448	23.450666666666667	13125	16031.25	not present	https://s3.amazonaws.com/arbimon2/project_33/detections/5014/84993339.png	0.1501285319566547	5671
84993340	20200716_190000.flac	Yat1	2020	7	16	19	0	sp50	Common Song	6.752	7.754666666666667	13125	16031.25	not present	https://s3.amazonaws.com/arbimon2/project_33/detections/5014/84993340.png	0.16560915253386133	5671
84993341	20200403_220000.flac	Yat1	2020	4	3	22	0	sp50	Common Song	54.272	55.27466666666667	13125	16031.25	not present	https://s3.amazonaws.com/arbimon2/project_33/detections/5014/84993341.png	0.1870931932092711	5671
84993342	20200422_190000.flac	Yat1	2020	4	22	19	0	sp50	Common Song	20.256	21.258666666666667	13125	16031.25	not present	https://s3.amazonaws.com/arbimon2/project_33/detections/5014/84993342.png	0.17480339536233588	5671
84993343	20200302_153000.flac	Yat1	2020	3	2	15	30	sp50	Common Song	13.792	14.794666666666666	13125	16031.25	not present	https://s3.amazonaws.com/arbimon2/project_33/detections/5014/84993343.png	0.2591439681136365	5671
84993344	20200718_013000.flac	Yat1	2020	7	18	1	30	sp50	Common Song	32.31466666666667	33.31733333333333	13125	16031.25	not present	https://s3.amazonaws.com/arbimon2/project_33/detections/5014/84993344.png	0.15247124662530817	5671
84993345	20200403_223000.flac	Yat1	2020	4	3	22	30	sp50	Common Song	57.077333333333335	58.08	13125	16031.25	present	https://s3.amazonaws.com/arbimon2/project_33/detections/5014/84993345.png	0.23834600036855785	5671
84993346	20200716_193000.flac	Yat1	2020	7	16	19	30	sp50	Common Song	55.648	56.650666666666666	13125	16031.25	not present	https://s3.amazonaws.com/arbimon2/project_33/detections/5014/84993346.png	0.25772505524498535	5671
84993347	20200422_193000.flac	Yat1	2020	4	22	19	30	sp50	Common Song	50.752	51.754666666666665	13125	16031.25	not present	https://s3.amazonaws.com/arbimon2/project_33/detections/5014/84993347.png	0.20234495752152476	5671
84993348	20200718_020000.flac	Yat1	2020	7	18	2	0	sp50	Common Song	31.253333333333334	32.256	13125	16031.25	not present	https://s3.amazonaws.com/arbimon2/project_33/detections/5014/84993348.png	0.1699103609593667	5671
84993349	20200403_230000.flac	Yat1	2020	4	3	23	0	sp50	Common Song	1.0986666666666667	2.1013333333333333	13125	16031.25	not present	https://s3.amazonaws.com/arbimon2/project_33/detections/5014/84993349.png	0.16551381426710163	5671
84993350	20200716_200000.flac	Yat1	2020	7	16	20	0	sp50	Common Song	32.602666666666664	33.605333333333334	13125	16031.25	not present	https://s3.amazonaws.com/arbimon2/project_33/detections/5014/84993350.png	0.2221673909070197	5671
84993351	20200422_200000.flac	Yat1	2020	4	22	20	0	sp50	Common Song	33.51466666666666	34.51733333333333	13125	16031.25	present	https://s3.amazonaws.com/arbimon2/project_33/detections/5014/84993351.png	0.18197275127925222	5671
84993352	20200718_023000.flac	Yat1	2020	7	18	2	30	sp50	Common Song	2.112	3.1146666666666665	13125	16031.25	not present	https://s3.amazonaws.com/arbimon2/project_33/detections/5014/84993352.png	0.15880691582077663	5671
84993353	20200403_233000.flac	Yat1	2020	4	3	23	30	sp50	Common Song	36.266666666666666	37.269333333333336	13125	16031.25	not present	https://s3.amazonaws.com/arbimon2/project_33/detections/5014/84993353.png	0.1756885973845637	5671
84993354	20200805_213000.flac	Yat1	2020	8	5	21	30	sp50	Common Song	24.906666666666666	25.909333333333333	13125	16031.25	not present	https://s3.amazonaws.com/arbimon2/project_33/detections/5014/84993354.png	0.15142251740560572	5671
84993355	20200716_203000.flac	Yat1	2020	7	16	20	30	sp50	Common Song	51.589333333333336	52.592	13125	16031.25	not present	https://s3.amazonaws.com/arbimon2/project_33/detections/5014/84993355.png	0.16252625996859174	5671
84993356	20200422_203000.flac	Yat1	2020	4	22	20	30	sp50	Common Song	56.736	57.73866666666667	13125	16031.25	present	https://s3.amazonaws.com/arbimon2/project_33/detections/5014/84993356.png	0.2519758811935229	5671
84993357	20200621_100000.flac	Yat1	2020	6	21	10	0	sp50	Common Song	36.586666666666666	37.589333333333336	13125	16031.25	not present	https://s3.amazonaws.com/arbimon2/project_33/detections/5014/84993357.png	0.17654059174024997	5671
84993358	20200404_000000.flac	Yat1	2020	4	4	0	0	sp50	Common Song	15.898666666666667	16.901333333333334	13125	16031.25	present	https://s3.amazonaws.com/arbimon2/project_33/detections/5014/84993358.png	0.2163617058995892	5671
84993359	20200718_030000.flac	Yat1	2020	7	18	3	0	sp50	Common Song	54.44266666666667	55.44533333333333	13125	16031.25	not present	https://s3.amazonaws.com/arbimon2/project_33/detections/5014/84993359.png	0.16764795666949406	5671
84993360	20200328_190000.flac	Yat1	2020	3	28	19	0	sp50	Common Song	57.00266666666667	58.00533333333333	13125	16031.25	present	https://s3.amazonaws.com/arbimon2/project_33/detections/5014/84993360.png	0.19440240528040542	5671
84993361	20200422_210000.flac	Yat1	2020	4	22	21	0	sp50	Common Song	39.525333333333336	40.528	13125	16031.25	present	https://s3.amazonaws.com/arbimon2/project_33/detections/5014/84993361.png	0.1921367697134543	5671
84993362	20200716_210000.flac	Yat1	2020	7	16	21	0	sp50	Common Song	23.162666666666667	24.165333333333333	13125	16031.25	not present	https://s3.amazonaws.com/arbimon2/project_33/detections/5014/84993362.png	0.17657491615681734	5671
84993363	20200404_003000.flac	Yat1	2020	4	4	0	30	sp50	Common Song	16.085333333333335	17.088	13125	16031.25	not present	https://s3.amazonaws.com/arbimon2/project_33/detections/5014/84993363.png	0.16593250861933373	5671
84993364	20200805_223000.flac	Yat1	2020	8	5	22	30	sp50	Common Song	9.477333333333334	10.48	13125	16031.25	not present	https://s3.amazonaws.com/arbimon2/project_33/detections/5014/84993364.png	0.15402075292958003	5671
84993365	20200410_063000.flac	Yat1	2020	4	10	6	30	sp50	Common Song	45.31733333333333	46.32	13125	16031.25	not present	https://s3.amazonaws.com/arbimon2/project_33/detections/5014/84993365.png	0.23561390118521358	5671
84993366	20200302_183000.flac	Yat1	2020	3	2	18	30	sp50	Common Song	21.941333333333333	22.944	13125	16031.25	present	https://s3.amazonaws.com/arbimon2/project_33/detections/5014/84993366.png	0.19855518284877877	5671
84993367	20200422_213000.flac	Yat1	2020	4	22	21	30	sp50	Common Song	55.696	56.69866666666667	13125	16031.25	present	https://s3.amazonaws.com/arbimon2/project_33/detections/5014/84993367.png	0.20685792726907393	5671
84993368	20200716_213000.flac	Yat1	2020	7	16	21	30	sp50	Common Song	9.008	10.010666666666667	13125	16031.25	not present	https://s3.amazonaws.com/arbimon2/project_33/detections/5014/84993368.png	0.18925392217727718	5671
84993369	20200328_193000.flac	Yat1	2020	3	28	19	30	sp50	Common Song	32.432	33.434666666666665	13125	16031.25	present	https://s3.amazonaws.com/arbimon2/project_33/detections/5014/84993369.png	0.21405780113089237	5671
84993370	20200404_010000.flac	Yat1	2020	4	4	1	0	sp50	Common Song	42.346666666666664	43.349333333333334	13125	16031.25	not present	https://s3.amazonaws.com/arbimon2/project_33/detections/5014/84993370.png	0.16290461472991194	5671
84993371	20200812_083000.flac	Yat1	2020	8	12	8	30	sp50	Common Song	0.042666666666666665	1.0453333333333332	13125	16031.25	not present	https://s3.amazonaws.com/arbimon2/project_33/detections/5014/84993371.png	0.15328925736158708	5671
84993372	20200410_070000.flac	Yat1	2020	4	10	7	0	sp50	Common Song	15.978666666666667	16.981333333333332	13125	16031.25	not present	https://s3.amazonaws.com/arbimon2/project_33/detections/5014/84993372.png	0.16380882020000315	5671
84993373	20200730_183000.flac	Yat1	2020	7	30	18	30	sp50	Common Song	39.872	40.87466666666667	13125	16031.25	not present	https://s3.amazonaws.com/arbimon2/project_33/detections/5014/84993373.png	0.15288067016106444	5671
84993374	20200716_220000.flac	Yat1	2020	7	16	22	0	sp50	Common Song	53.904	54.906666666666666	13125	16031.25	not present	https://s3.amazonaws.com/arbimon2/project_33/detections/5014/84993374.png	0.1915657051726547	5671
84993375	20200328_200000.flac	Yat1	2020	3	28	20	0	sp50	Common Song	2.8586666666666667	3.8613333333333335	13125	16031.25	present	https://s3.amazonaws.com/arbimon2/project_33/detections/5014/84993375.png	0.18753572232733468	5671
84993376	20200302_193000.flac	Yat1	2020	3	2	19	30	sp50	Common Song	26.176	27.17866666666667	13125	16031.25	present	https://s3.amazonaws.com/arbimon2/project_33/detections/5014/84993376.png	0.22809308777466153	5671
84993377	20201007_133000.flac	Yat1	2020	10	7	13	30	sp50	Common Song	54.69866666666667	55.70133333333333	13125	16031.25	not present	https://s3.amazonaws.com/arbimon2/project_33/detections/5014/84993377.png	0.16453595827294826	5671
84993378	20200730_190000.flac	Yat1	2020	7	30	19	0	sp50	Common Song	22.714666666666666	23.717333333333332	13125	16031.25	not present	https://s3.amazonaws.com/arbimon2/project_33/detections/5014/84993378.png	0.19577748197493802	5671
84993379	20200716_223000.flac	Yat1	2020	7	16	22	30	sp50	Common Song	16.501333333333335	17.504	13125	16031.25	not present	https://s3.amazonaws.com/arbimon2/project_33/detections/5014/84993379.png	0.1730050249983357	5671
84993380	20200328_203000.flac	Yat1	2020	3	28	20	30	sp50	Common Song	32.282666666666664	33.285333333333334	13125	16031.25	present	https://s3.amazonaws.com/arbimon2/project_33/detections/5014/84993380.png	0.16727159620231344	5671
84993381	20200404_020000.flac	Yat1	2020	4	4	2	0	sp50	Common Song	36.06933333333333	37.072	13125	16031.25	not present	https://s3.amazonaws.com/arbimon2/project_33/detections/5014/84993381.png	0.18793854919888453	5671
84993382	20200302_200000.flac	Yat1	2020	3	2	20	0	sp50	Common Song	55.33866666666667	56.34133333333333	13125	16031.25	present	https://s3.amazonaws.com/arbimon2/project_33/detections/5014/84993382.png	0.20594374072602092	5671
84993383	20200818_153000.flac	Yat1	2020	8	18	15	30	sp50	Common Song	38.501333333333335	39.504	13125	16031.25	not present	https://s3.amazonaws.com/arbimon2/project_33/detections/5014/84993383.png	0.17068673616218438	5671
84993384	20200328_210000.flac	Yat1	2020	3	28	21	0	sp50	Common Song	27.664	28.666666666666668	13125	16031.25	present	https://s3.amazonaws.com/arbimon2/project_33/detections/5014/84993384.png	0.19362042120201797	5671
84993385	20201013_183000.flac	Yat1	2020	10	13	18	30	sp50	Common Song	36.970666666666666	37.973333333333336	13125	16031.25	not present	https://s3.amazonaws.com/arbimon2/project_33/detections/5014/84993385.png	0.20900027528552767	5671
84993386	20200302_203000.flac	Yat1	2020	3	2	20	30	sp50	Common Song	36.74666666666667	37.74933333333333	13125	16031.25	present	https://s3.amazonaws.com/arbimon2/project_33/detections/5014/84993386.png	0.18700616942157225	5671
84993387	20200730_200000.flac	Yat1	2020	7	30	20	0	sp50	Common Song	8.736	9.738666666666667	13125	16031.25	not present	https://s3.amazonaws.com/arbimon2/project_33/detections/5014/84993387.png	0.26475695446252767	5671
84993388	20200716_233000.flac	Yat1	2020	7	16	23	30	sp50	Common Song	7.472	8.474666666666666	13125	16031.25	not present	https://s3.amazonaws.com/arbimon2/project_33/detections/5014/84993388.png	0.1528804140775871	5671
84993389	20200404_030000.flac	Yat1	2020	4	4	3	0	sp50	Common Song	7.376	8.378666666666666	13125	16031.25	not present	https://s3.amazonaws.com/arbimon2/project_33/detections/5014/84993389.png	0.1673289734676681	5671
84993390	20200328_213000.flac	Yat1	2020	3	28	21	30	sp50	Common Song	53.333333333333336	54.336	13125	16031.25	present	https://s3.amazonaws.com/arbimon2/project_33/detections/5014/84993390.png	0.1572155700581197	5671
84993391	20201013_190000.flac	Yat1	2020	10	13	19	0	sp50	Common Song	10.64	11.642666666666667	13125	16031.25	not present	https://s3.amazonaws.com/arbimon2/project_33/detections/5014/84993391.png	0.21113668640226135	5671
84993392	20200302_210000.flac	Yat1	2020	3	2	21	0	sp50	Common Song	41.584	42.586666666666666	13125	16031.25	present	https://s3.amazonaws.com/arbimon2/project_33/detections/5014/84993392.png	0.15542526462711234	5671
84993393	20200812_110000.flac	Yat1	2020	8	12	11	0	sp50	Common Song	23.269333333333332	24.272	13125	16031.25	not present	https://s3.amazonaws.com/arbimon2/project_33/detections/5014/84993393.png	0.15711205396233474	5671
84993394	20200404_033000.flac	Yat1	2020	4	4	3	30	sp50	Common Song	9.162666666666667	10.165333333333333	13125	16031.25	not present	https://s3.amazonaws.com/arbimon2/project_33/detections/5014/84993394.png	0.16836988149843124	5671
84993395	20200328_220000.flac	Yat1	2020	3	28	22	0	sp50	Common Song	15.685333333333332	16.688	13125	16031.25	present	https://s3.amazonaws.com/arbimon2/project_33/detections/5014/84993395.png	0.19323385585660435	5671
84993396	20201013_193000.flac	Yat1	2020	10	13	19	30	sp50	Common Song	57.792	58.794666666666664	13125	16031.25	not present	https://s3.amazonaws.com/arbimon2/project_33/detections/5014/84993396.png	0.16628790772867846	5671
84993397	20200710_200000.flac	Yat1	2020	7	10	20	0	sp50	Common Song	56.08533333333333	57.088	13125	16031.25	not present	https://s3.amazonaws.com/arbimon2/project_33/detections/5014/84993397.png	0.17052871375037248	5671
84993398	20200730_210000.flac	Yat1	2020	7	30	21	0	sp50	Common Song	10.448	11.450666666666667	13125	16031.25	not present	https://s3.amazonaws.com/arbimon2/project_33/detections/5014/84993398.png	0.16569828049632157	5671
84993399	20200717_003000.flac	Yat1	2020	7	17	0	30	sp50	Common Song	2.1653333333333333	3.168	13125	16031.25	not present	https://s3.amazonaws.com/arbimon2/project_33/detections/5014/84993399.png	0.1822989954708041	5671
84993400	20200302_213000.flac	Yat1	2020	3	2	21	30	sp50	Common Song	45.152	46.154666666666664	13125	16031.25	present	https://s3.amazonaws.com/arbimon2/project_33/detections/5014/84993400.png	0.2030543325867725	5671
84993401	20200812_113000.flac	Yat1	2020	8	12	11	30	sp50	Common Song	9.408	10.410666666666666	13125	16031.25	not present	https://s3.amazonaws.com/arbimon2/project_33/detections/5014/84993401.png	0.1749816303440102	5671
84993402	20201013_200000.flac	Yat1	2020	10	13	20	0	sp50	Common Song	31.781333333333333	32.784	13125	16031.25	not present	https://s3.amazonaws.com/arbimon2/project_33/detections/5014/84993402.png	0.17153538972891483	5671
84993403	20200717_010000.flac	Yat1	2020	7	17	1	0	sp50	Common Song	42.896	43.898666666666664	13125	16031.25	not present	https://s3.amazonaws.com/arbimon2/project_33/detections/5014/84993403.png	0.18999991750611434	5671
84993404	20200710_203000.flac	Yat1	2020	7	10	20	30	sp50	Common Song	48.650666666666666	49.653333333333336	13125	16031.25	present	https://s3.amazonaws.com/arbimon2/project_33/detections/5014/84993404.png	0.17273855387986506	5671
84993405	20200328_223000.flac	Yat1	2020	3	28	22	30	sp50	Common Song	49.136	50.138666666666666	13125	16031.25	present	https://s3.amazonaws.com/arbimon2/project_33/detections/5014/84993405.png	0.21245542334941211	5671
84993406	20200302_220000.flac	Yat1	2020	3	2	22	0	sp50	Common Song	46.4	47.40266666666667	13125	16031.25	not present	https://s3.amazonaws.com/arbimon2/project_33/detections/5014/84993406.png	0.1722192608609255	5671
84993407	20200404_043000.flac	Yat1	2020	4	4	4	30	sp50	Common Song	9.626666666666667	10.629333333333333	13125	16031.25	not present	https://s3.amazonaws.com/arbimon2/project_33/detections/5014/84993407.png	0.1607548123721877	5671
84993408	20200322_190000.flac	Yat1	2020	3	22	19	0	sp50	Common Song	33.45066666666666	34.45333333333333	13125	16031.25	present	https://s3.amazonaws.com/arbimon2/project_33/detections/5014/84993408.png	0.2464643089564878	5671
84993409	20200302_223000.flac	Yat1	2020	3	2	22	30	sp50	Common Song	13.888	14.890666666666666	13125	16031.25	present	https://s3.amazonaws.com/arbimon2/project_33/detections/5014/84993409.png	0.15324643803184415	5671
84993410	20200328_230000.flac	Yat1	2020	3	28	23	0	sp50	Common Song	9.690666666666667	10.693333333333333	13125	16031.25	present	https://s3.amazonaws.com/arbimon2/project_33/detections/5014/84993410.png	0.17904779750704242	5671
84993411	20200818_183000.flac	Yat1	2020	8	18	18	30	sp50	Common Song	49.626666666666665	50.629333333333335	13125	16031.25	not present	https://s3.amazonaws.com/arbimon2/project_33/detections/5014/84993411.png	0.15178975303535874	5671
84993412	20200416_180000.flac	Yat1	2020	4	16	18	0	sp50	Common Song	17.173333333333332	18.176	13125	16031.25	present	https://s3.amazonaws.com/arbimon2/project_33/detections/5014/84993412.png	0.21118817479735047	5671
84993413	20200626_110000.flac	Yat1	2020	6	26	11	0	sp50	Common Song	48.42133333333334	49.424	13125	16031.25	not present	https://s3.amazonaws.com/arbimon2/project_33/detections/5014/84993413.png	0.1622024469449026	5671
84993414	20200322_193000.flac	Yat1	2020	3	22	19	30	sp50	Common Song	18.688	19.690666666666665	13125	16031.25	present	https://s3.amazonaws.com/arbimon2/project_33/detections/5014/84993414.png	0.28101941604712166	5671
84993415	20201013_210000.flac	Yat1	2020	10	13	21	0	sp50	Common Song	44.576	45.57866666666666	13125	16031.25	not present	https://s3.amazonaws.com/arbimon2/project_33/detections/5014/84993415.png	0.15049340254123364	5671
84993416	20200423_003000.flac	Yat1	2020	4	23	0	30	sp50	Common Song	0.8	1.8026666666666666	13125	16031.25	not present	https://s3.amazonaws.com/arbimon2/project_33/detections/5014/84993416.png	0.1907895293370358	5671
84993417	20200328_233000.flac	Yat1	2020	3	28	23	30	sp50	Common Song	1.4133333333333333	2.416	13125	16031.25	present	https://s3.amazonaws.com/arbimon2/project_33/detections/5014/84993417.png	0.20860038541984555	5671
84993418	20200812_130000.flac	Yat1	2020	8	12	13	0	sp50	Common Song	9.136	10.138666666666667	13125	16031.25	not present	https://s3.amazonaws.com/arbimon2/project_33/detections/5014/84993418.png	0.21729531695465784	5671
84993419	20200818_190000.flac	Yat1	2020	8	18	19	0	sp50	Common Song	29.2	30.202666666666666	13125	16031.25	not present	https://s3.amazonaws.com/arbimon2/project_33/detections/5014/84993419.png	0.1515718885885077	5671
84993420	20200322_200000.flac	Yat1	2020	3	22	20	0	sp50	Common Song	20.912	21.914666666666665	13125	16031.25	present	https://s3.amazonaws.com/arbimon2/project_33/detections/5014/84993420.png	0.2149578747713792	5671
84993421	20200416_183000.flac	Yat1	2020	4	16	18	30	sp50	Common Song	0.128	1.1306666666666667	13125	16031.25	present	https://s3.amazonaws.com/arbimon2/project_33/detections/5014/84993421.png	0.1934135274494652	5671
84993422	20201013_230000.flac	Yat1	2020	10	13	23	0	sp50	Common Song	31.456	32.458666666666666	13125	16031.25	not present	https://s3.amazonaws.com/arbimon2/project_33/detections/5014/84993422.png	0.16435718359051632	5671
84993423	20201007_180000.flac	Yat1	2020	10	7	18	0	sp50	Common Song	49.64266666666666	50.64533333333333	13125	16031.25	not present	https://s3.amazonaws.com/arbimon2/project_33/detections/5014/84993423.png	0.15361896065039024	5671
84993424	20200302_233000.flac	Yat1	2020	3	2	23	30	sp50	Common Song	18.997333333333334	20	13125	16031.25	present	https://s3.amazonaws.com/arbimon2/project_33/detections/5014/84993424.png	0.18161160647330485	5671
84993425	20200329_000000.flac	Yat1	2020	3	29	0	0	sp50	Common Song	0.3466666666666667	1.3493333333333333	13125	16031.25	not present	https://s3.amazonaws.com/arbimon2/project_33/detections/5014/84993425.png	0.20434723748914424	5671
84993426	20200812_133000.flac	Yat1	2020	8	12	13	30	sp50	Common Song	55.424	56.42666666666667	13125	16031.25	not present	https://s3.amazonaws.com/arbimon2/project_33/detections/5014/84993426.png	0.24435975639560503	5671
84993427	20200818_193000.flac	Yat1	2020	8	18	19	30	sp50	Common Song	27.957333333333334	28.96	13125	16031.25	not present	https://s3.amazonaws.com/arbimon2/project_33/detections/5014/84993427.png	0.1966635487620844	5671
84993428	20200416_190000.flac	Yat1	2020	4	16	19	0	sp50	Common Song	35.54666666666667	36.54933333333334	13125	16031.25	present	https://s3.amazonaws.com/arbimon2/project_33/detections/5014/84993428.png	0.21108363819938336	5671
84993429	20200322_203000.flac	Yat1	2020	3	22	20	30	sp50	Common Song	51.14666666666667	52.14933333333333	13125	16031.25	present	https://s3.amazonaws.com/arbimon2/project_33/detections/5014/84993429.png	0.23474292503489202	5671
84993430	20201007_183000.flac	Yat1	2020	10	7	18	30	sp50	Common Song	53.59466666666667	54.59733333333333	13125	16031.25	not present	https://s3.amazonaws.com/arbimon2/project_33/detections/5014/84993430.png	0.24423027964002206	5671
84993431	20200303_000000.flac	Yat1	2020	3	3	0	0	sp50	Common Song	3.429333333333333	4.432	13125	16031.25	present	https://s3.amazonaws.com/arbimon2/project_33/detections/5014/84993431.png	0.1879384861399365	5671
84993432	20200423_013000.flac	Yat1	2020	4	23	1	30	sp50	Common Song	31.978666666666665	32.98133333333333	13125	16031.25	not present	https://s3.amazonaws.com/arbimon2/project_33/detections/5014/84993432.png	0.15250256965846085	5671
84993433	20200329_003000.flac	Yat1	2020	3	29	0	30	sp50	Common Song	55.2	56.202666666666666	13125	16031.25	not present	https://s3.amazonaws.com/arbimon2/project_33/detections/5014/84993433.png	0.17705351797173174	5671
84993434	20200812_140000.flac	Yat1	2020	8	12	14	0	sp50	Common Song	56.474666666666664	57.477333333333334	13125	16031.25	not present	https://s3.amazonaws.com/arbimon2/project_33/detections/5014/84993434.png	0.2080372859971908	5671
84993435	20200818_200000.flac	Yat1	2020	8	18	20	0	sp50	Common Song	41.44533333333333	42.448	13125	16031.25	not present	https://s3.amazonaws.com/arbimon2/project_33/detections/5014/84993435.png	0.2181899569368362	5671
84993436	20201015_200000.flac	Yat1	2020	10	15	20	0	sp50	Common Song	15.024	16.026666666666667	13125	16031.25	not present	https://s3.amazonaws.com/arbimon2/project_33/detections/5014/84993436.png	0.16511446688174788	5671
84993437	20200416_193000.flac	Yat1	2020	4	16	19	30	sp50	Common Song	34.02133333333333	35.024	13125	16031.25	present	https://s3.amazonaws.com/arbimon2/project_33/detections/5014/84993437.png	0.2067036906927327	5671
84993438	20200322_210000.flac	Yat1	2020	3	22	21	0	sp50	Common Song	33.408	34.410666666666664	13125	16031.25	present	https://s3.amazonaws.com/arbimon2/project_33/detections/5014/84993438.png	0.30632405227128034	5671
84993439	20200615_193000.flac	Yat1	2020	6	15	19	30	sp50	Common Song	54.544	55.54666666666667	13125	16031.25	not present	https://s3.amazonaws.com/arbimon2/project_33/detections/5014/84993439.png	0.1531559962227978	5671
84993440	20201007_190000.flac	Yat1	2020	10	7	19	0	sp50	Common Song	47.626666666666665	48.629333333333335	13125	16031.25	not present	https://s3.amazonaws.com/arbimon2/project_33/detections/5014/84993440.png	0.1729451904734399	5671
84993441	20200303_003000.flac	Yat1	2020	3	3	0	30	sp50	Common Song	4.234666666666667	5.237333333333333	13125	16031.25	present	https://s3.amazonaws.com/arbimon2/project_33/detections/5014/84993441.png	0.16476476570759682	5671
84993442	20200818_203000.flac	Yat1	2020	8	18	20	30	sp50	Common Song	17.866666666666667	18.869333333333334	13125	16031.25	not present	https://s3.amazonaws.com/arbimon2/project_33/detections/5014/84993442.png	0.17075648648311215	5671
84993443	20200812_143000.flac	Yat1	2020	8	12	14	30	sp50	Common Song	3.2533333333333334	4.256	13125	16031.25	not present	https://s3.amazonaws.com/arbimon2/project_33/detections/5014/84993443.png	0.20407152949071716	5671
84993444	20200329_010000.flac	Yat1	2020	3	29	1	0	sp50	Common Song	49.74933333333333	50.752	13125	16031.25	not present	https://s3.amazonaws.com/arbimon2/project_33/detections/5014/84993444.png	0.21047143089084078	5671
84993445	20201015_223000.flac	Yat1	2020	10	15	22	30	sp50	Common Song	24.213333333333335	25.216	13125	16031.25	not present	https://s3.amazonaws.com/arbimon2/project_33/detections/5014/84993445.png	0.16516283110529847	5671
84993446	20200322_213000.flac	Yat1	2020	3	22	21	30	sp50	Common Song	50.048	51.050666666666665	13125	16031.25	present	https://s3.amazonaws.com/arbimon2/project_33/detections/5014/84993446.png	0.21059345707951613	5671
84993447	20200615_200000.flac	Yat1	2020	6	15	20	0	sp50	Common Song	14.394666666666666	15.397333333333334	13125	16031.25	not present	https://s3.amazonaws.com/arbimon2/project_33/detections/5014/84993447.png	0.16980313887155635	5671
84993448	20200416_200000.flac	Yat1	2020	4	16	20	0	sp50	Common Song	49.157333333333334	50.16	13125	16031.25	not present	https://s3.amazonaws.com/arbimon2/project_33/detections/5014/84993448.png	0.1912055158834438	5671
84993449	20201007_193000.flac	Yat1	2020	10	7	19	30	sp50	Common Song	31.365333333333332	32.368	13125	16031.25	not present	https://s3.amazonaws.com/arbimon2/project_33/detections/5014/84993449.png	0.24057661548816864	5671
84993450	20200303_010000.flac	Yat1	2020	3	3	1	0	sp50	Common Song	36.08	37.08266666666667	13125	16031.25	present	https://s3.amazonaws.com/arbimon2/project_33/detections/5014/84993450.png	0.20468554746632447	5671
84993451	20200812_150000.flac	Yat1	2020	8	12	15	0	sp50	Common Song	10.773333333333333	11.776	13125	16031.25	not present	https://s3.amazonaws.com/arbimon2/project_33/detections/5014/84993451.png	0.2184194823907742	5671
84993452	20200818_210000.flac	Yat1	2020	8	18	21	0	sp50	Common Song	17.397333333333332	18.4	13125	16031.25	not present	https://s3.amazonaws.com/arbimon2/project_33/detections/5014/84993452.png	0.21889759487767255	5671
84993453	20201015_230000.flac	Yat1	2020	10	15	23	0	sp50	Common Song	41.589333333333336	42.592	13125	16031.25	not present	https://s3.amazonaws.com/arbimon2/project_33/detections/5014/84993453.png	0.1875868940653702	5671
84993454	20200329_013000.flac	Yat1	2020	3	29	1	30	sp50	Common Song	34.29333333333334	35.296	13125	16031.25	not present	https://s3.amazonaws.com/arbimon2/project_33/detections/5014/84993454.png	0.16225948076329563	5671
84993455	20200416_203000.flac	Yat1	2020	4	16	20	30	sp50	Common Song	32.36266666666667	33.36533333333333	13125	16031.25	present	https://s3.amazonaws.com/arbimon2/project_33/detections/5014/84993455.png	0.24498591117451948	5671
84993456	20200322_220000.flac	Yat1	2020	3	22	22	0	sp50	Common Song	6.757333333333333	7.76	13125	16031.25	present	https://s3.amazonaws.com/arbimon2/project_33/detections/5014/84993456.png	0.18014411389254303	5671
84993457	20200621_183000.flac	Yat1	2020	6	21	18	30	sp50	Common Song	51.82933333333333	52.832	13125	16031.25	not present	https://s3.amazonaws.com/arbimon2/project_33/detections/5014/84993457.png	0.2069527509799045	5671
84993458	20200615_203000.flac	Yat1	2020	6	15	20	30	sp50	Common Song	7.834666666666666	8.837333333333333	13125	16031.25	not present	https://s3.amazonaws.com/arbimon2/project_33/detections/5014/84993458.png	0.16479745096193557	5671
84993459	20201007_200000.flac	Yat1	2020	10	7	20	0	sp50	Common Song	20.592	21.594666666666665	13125	16031.25	not present	https://s3.amazonaws.com/arbimon2/project_33/detections/5014/84993459.png	0.16257831570004053	5671
84993460	20200711_000000.flac	Yat1	2020	7	11	0	0	sp50	Common Song	31.589333333333332	32.592	13125	16031.25	not present	https://s3.amazonaws.com/arbimon2/project_33/detections/5014/84993460.png	0.15966116026902188	5671
84993461	20200829_000000.flac	Yat1	2020	8	29	0	0	sp50	Common Song	27.941333333333333	28.944	13125	16031.25	not present	https://s3.amazonaws.com/arbimon2/project_33/detections/5014/84993461.png	0.15178625933367926	5671
84993462	20200818_213000.flac	Yat1	2020	8	18	21	30	sp50	Common Song	33.306666666666665	34.309333333333335	13125	16031.25	not present	https://s3.amazonaws.com/arbimon2/project_33/detections/5014/84993462.png	0.174984016227319	5671
84993463	20200303_013000.flac	Yat1	2020	3	3	1	30	sp50	Common Song	40.784	41.78666666666667	13125	16031.25	present	https://s3.amazonaws.com/arbimon2/project_33/detections/5014/84993463.png	0.17079738983824974	5671
84993464	20201015_233000.flac	Yat1	2020	10	15	23	30	sp50	Common Song	48.83733333333333	49.84	13125	16031.25	not present	https://s3.amazonaws.com/arbimon2/project_33/detections/5014/84993464.png	0.1861003476562487	5671
84993465	20200322_223000.flac	Yat1	2020	3	22	22	30	sp50	Common Song	46.66133333333333	47.664	13125	16031.25	present	https://s3.amazonaws.com/arbimon2/project_33/detections/5014/84993465.png	0.16105377396489212	5671
84993466	20200416_210000.flac	Yat1	2020	4	16	21	0	sp50	Common Song	54.83733333333333	55.84	13125	16031.25	present	https://s3.amazonaws.com/arbimon2/project_33/detections/5014/84993466.png	0.18957913370129748	5671
84993467	20201007_203000.flac	Yat1	2020	10	7	20	30	sp50	Common Song	33.168	34.17066666666667	13125	16031.25	not present	https://s3.amazonaws.com/arbimon2/project_33/detections/5014/84993467.png	0.25745695837236104	5671
84993468	20200615_210000.flac	Yat1	2020	6	15	21	0	sp50	Common Song	44.128	45.13066666666667	13125	16031.25	not present	https://s3.amazonaws.com/arbimon2/project_33/detections/5014/84993468.png	0.1545360937505044	5671
84993469	20200829_003000.flac	Yat1	2020	8	29	0	30	sp50	Common Song	55.51466666666666	56.51733333333333	13125	16031.25	not present	https://s3.amazonaws.com/arbimon2/project_33/detections/5014/84993469.png	0.1572609057327846	5671
84993470	20200724_190000.flac	Yat1	2020	7	24	19	0	sp50	Common Song	45.184	46.18666666666667	13125	16031.25	not present	https://s3.amazonaws.com/arbimon2/project_33/detections/5014/84993470.png	0.17206436449146484	5671
84993471	20200812_160000.flac	Yat1	2020	8	12	16	0	sp50	Common Song	43.54666666666667	44.54933333333334	13125	16031.25	not present	https://s3.amazonaws.com/arbimon2/project_33/detections/5014/84993471.png	0.1669139593177939	5671
84993472	20200818_220000.flac	Yat1	2020	8	18	22	0	sp50	Common Song	4.058666666666666	5.061333333333334	13125	16031.25	not present	https://s3.amazonaws.com/arbimon2/project_33/detections/5014/84993472.png	0.15415601879840712	5671
84993473	20200731_020000.flac	Yat1	2020	7	31	2	0	sp50	Common Song	58.410666666666664	59.413333333333334	13125	16031.25	not present	https://s3.amazonaws.com/arbimon2/project_33/detections/5014/84993473.png	0.1527639860155895	5671
84993474	20201016_000000.flac	Yat1	2020	10	16	0	0	sp50	Common Song	12.869333333333334	13.872	13125	16031.25	not present	https://s3.amazonaws.com/arbimon2/project_33/detections/5014/84993474.png	0.25380759819317456	5671
84993475	20200322_230000.flac	Yat1	2020	3	22	23	0	sp50	Common Song	4.005333333333334	5.008	13125	16031.25	not present	https://s3.amazonaws.com/arbimon2/project_33/detections/5014/84993475.png	0.17445206546378345	5671
84993476	20201007_210000.flac	Yat1	2020	10	7	21	0	sp50	Common Song	9.008	10.010666666666667	13125	16031.25	not present	https://s3.amazonaws.com/arbimon2/project_33/detections/5014/84993476.png	0.22065089235833368	5671
84993477	20200416_213000.flac	Yat1	2020	4	16	21	30	sp50	Common Song	53.936	54.93866666666667	13125	16031.25	present	https://s3.amazonaws.com/arbimon2/project_33/detections/5014/84993477.png	0.24406109870585493	5671
84993478	20200812_163000.flac	Yat1	2020	8	12	16	30	sp50	Common Song	35.242666666666665	36.245333333333335	13125	16031.25	not present	https://s3.amazonaws.com/arbimon2/project_33/detections/5014/84993478.png	0.18120027137615055	5671
84993479	20200724_193000.flac	Yat1	2020	7	24	19	30	sp50	Common Song	43.488	44.49066666666667	13125	16031.25	not present	https://s3.amazonaws.com/arbimon2/project_33/detections/5014/84993479.png	0.21703399690579336	5671
84993480	20201016_003000.flac	Yat1	2020	10	16	0	30	sp50	Common Song	7.52	8.522666666666666	13125	16031.25	not present	https://s3.amazonaws.com/arbimon2/project_33/detections/5014/84993480.png	0.21401225046664565	5671
84993481	20200701_100000.flac	Yat1	2020	7	1	10	0	sp50	Common Song	10.8	11.802666666666667	13125	16031.25	not present	https://s3.amazonaws.com/arbimon2/project_33/detections/5014/84993481.png	0.22824382101117952	5671
84993482	20200410_143000.flac	Yat1	2020	4	10	14	30	sp50	Common Song	26.544	27.546666666666667	13125	16031.25	not present	https://s3.amazonaws.com/arbimon2/project_33/detections/5014/84993482.png	0.15727000701220079	5671
84993483	20200322_233000.flac	Yat1	2020	3	22	23	30	sp50	Common Song	52.93866666666667	53.94133333333333	13125	16031.25	not present	https://s3.amazonaws.com/arbimon2/project_33/detections/5014/84993483.png	0.18817685341726353	5671
84993484	20200621_200000.flac	Yat1	2020	6	21	20	0	sp50	Common Song	29.173333333333332	30.176	13125	16031.25	not present	https://s3.amazonaws.com/arbimon2/project_33/detections/5014/84993484.png	0.1644690391861012	5671
84993485	20201007_213000.flac	Yat1	2020	10	7	21	30	sp50	Common Song	34.48	35.48266666666667	13125	16031.25	not present	https://s3.amazonaws.com/arbimon2/project_33/detections/5014/84993485.png	0.20625549563138515	5671
84993486	20200416_220000.flac	Yat1	2020	4	16	22	0	sp50	Common Song	20.245333333333335	21.248	13125	16031.25	not present	https://s3.amazonaws.com/arbimon2/project_33/detections/5014/84993486.png	0.17903959495659005	5671
84993487	20200724_200000.flac	Yat1	2020	7	24	20	0	sp50	Common Song	53.861333333333334	54.864	13125	16031.25	not present	https://s3.amazonaws.com/arbimon2/project_33/detections/5014/84993487.png	0.16057567462330793	5671
84993488	20200731_030000.flac	Yat1	2020	7	31	3	0	sp50	Common Song	24.912	25.914666666666665	13125	16031.25	not present	https://s3.amazonaws.com/arbimon2/project_33/detections/5014/84993488.png	0.16939447145299585	5671
84993489	20201016_010000.flac	Yat1	2020	10	16	1	0	sp50	Common Song	37.861333333333334	38.864	13125	16031.25	not present	https://s3.amazonaws.com/arbimon2/project_33/detections/5014/84993489.png	0.23977264669760107	5671
84993490	20200818_230000.flac	Yat1	2020	8	18	23	0	sp50	Common Song	34.68266666666667	35.68533333333333	13125	16031.25	not present	https://s3.amazonaws.com/arbimon2/project_33/detections/5014/84993490.png	0.1507700844106259	5671
84993491	20200323_000000.flac	Yat1	2020	3	23	0	0	sp50	Common Song	44.91733333333333	45.92	13125	16031.25	present	https://s3.amazonaws.com/arbimon2/project_33/detections/5014/84993491.png	0.17036600039290398	5671
84993492	20200718_133000.flac	Yat1	2020	7	18	13	30	sp50	Common Song	21.018666666666668	22.021333333333335	13125	16031.25	not present	https://s3.amazonaws.com/arbimon2/project_33/detections/5014/84993492.png	0.15420071804224	5671
84993493	20200615_223000.flac	Yat1	2020	6	15	22	30	sp50	Common Song	8.96	9.962666666666667	13125	16031.25	not present	https://s3.amazonaws.com/arbimon2/project_33/detections/5014/84993493.png	0.1503420528177011	5671
84993494	20200621_203000.flac	Yat1	2020	6	21	20	30	sp50	Common Song	58.00533333333333	59.008	13125	16031.25	not present	https://s3.amazonaws.com/arbimon2/project_33/detections/5014/84993494.png	0.2273546105375944	5671
84993495	20200416_223000.flac	Yat1	2020	4	16	22	30	sp50	Common Song	43.349333333333334	44.352	13125	16031.25	not present	https://s3.amazonaws.com/arbimon2/project_33/detections/5014/84993495.png	0.17183741173170583	5671
84993496	20200724_203000.flac	Yat1	2020	7	24	20	30	sp50	Common Song	8.752	9.754666666666667	13125	16031.25	not present	https://s3.amazonaws.com/arbimon2/project_33/detections/5014/84993496.png	0.19048383156560852	5671
84993497	20200812_173000.flac	Yat1	2020	8	12	17	30	sp50	Common Song	19.482666666666667	20.485333333333333	13125	16031.25	not present	https://s3.amazonaws.com/arbimon2/project_33/detections/5014/84993497.png	0.20676964897592048	5671
84993498	20200323_003000.flac	Yat1	2020	3	23	0	30	sp50	Common Song	44.90133333333333	45.904	13125	16031.25	present	https://s3.amazonaws.com/arbimon2/project_33/detections/5014/84993498.png	0.15555581342239	5671
84993499	20200818_233000.flac	Yat1	2020	8	18	23	30	sp50	Common Song	49.114666666666665	50.117333333333335	13125	16031.25	not present	https://s3.amazonaws.com/arbimon2/project_33/detections/5014/84993499.png	0.22319488667326207	5671
84993500	20200621_210000.flac	Yat1	2020	6	21	21	0	sp50	Common Song	57.408	58.410666666666664	13125	16031.25	not present	https://s3.amazonaws.com/arbimon2/project_33/detections/5014/84993500.png	0.2591830936923314	5671
84993501	20200615_230000.flac	Yat1	2020	6	15	23	0	sp50	Common Song	29.322666666666667	30.325333333333333	13125	16031.25	not present	https://s3.amazonaws.com/arbimon2/project_33/detections/5014/84993501.png	0.17984968067523804	5671
84993502	20200416_230000.flac	Yat1	2020	4	16	23	0	sp50	Common Song	31.285333333333334	32.288	13125	16031.25	not present	https://s3.amazonaws.com/arbimon2/project_33/detections/5014/84993502.png	0.16659226594955487	5671
84993503	20200701_113000.flac	Yat1	2020	7	1	11	30	sp50	Common Song	49.92	50.922666666666665	13125	16031.25	not present	https://s3.amazonaws.com/arbimon2/project_33/detections/5014/84993503.png	0.16092788619091777	5671
84993504	20200819_000000.flac	Yat1	2020	8	19	0	0	sp50	Common Song	41.14666666666667	42.14933333333333	13125	16031.25	not present	https://s3.amazonaws.com/arbimon2/project_33/detections/5014/84993504.png	0.20620134269806967	5671
84993505	20201007_220000.flac	Yat1	2020	10	7	22	0	sp50	Common Song	26.384	27.386666666666667	13125	16031.25	not present	https://s3.amazonaws.com/arbimon2/project_33/detections/5014/84993505.png	0.20861645218839156	5671
84993506	20200615_233000.flac	Yat1	2020	6	15	23	30	sp50	Common Song	10.762666666666666	11.765333333333333	13125	16031.25	not present	https://s3.amazonaws.com/arbimon2/project_33/detections/5014/84993506.png	0.18079898109756062	5671
84993507	20200323_010000.flac	Yat1	2020	3	23	1	0	sp50	Common Song	16.586666666666666	17.589333333333332	13125	16031.25	present	https://s3.amazonaws.com/arbimon2/project_33/detections/5014/84993507.png	0.16131012483786722	5671
84993508	20200316_190000.flac	Yat1	2020	3	16	19	0	sp50	Common Song	39.925333333333334	40.928	13125	16031.25	present	https://s3.amazonaws.com/arbimon2/project_33/detections/5014/84993508.png	0.20107856213479577	5671
84993509	20200621_213000.flac	Yat1	2020	6	21	21	30	sp50	Common Song	29.413333333333334	30.416	13125	16031.25	not present	https://s3.amazonaws.com/arbimon2/project_33/detections/5014/84993509.png	0.15591472259255204	5671
84993510	20200724_213000.flac	Yat1	2020	7	24	21	30	sp50	Common Song	4.976	5.978666666666666	13125	16031.25	not present	https://s3.amazonaws.com/arbimon2/project_33/detections/5014/84993510.png	0.17214511243455327	5671
84993511	20200416_233000.flac	Yat1	2020	4	16	23	30	sp50	Common Song	10.213333333333333	11.216	13125	16031.25	not present	https://s3.amazonaws.com/arbimon2/project_33/detections/5014/84993511.png	0.20576868197685788	5671
84993512	20201016_023000.flac	Yat1	2020	10	16	2	30	sp50	Common Song	55.06666666666667	56.06933333333333	13125	16031.25	not present	https://s3.amazonaws.com/arbimon2/project_33/detections/5014/84993512.png	0.15440287516517034	5671
84993513	20201007_223000.flac	Yat1	2020	10	7	22	30	sp50	Common Song	18.453333333333333	19.456	13125	16031.25	not present	https://s3.amazonaws.com/arbimon2/project_33/detections/5014/84993513.png	0.19241600344350507	5671
84993514	20200819_003000.flac	Yat1	2020	8	19	0	30	sp50	Common Song	9.674666666666667	10.677333333333333	13125	16031.25	not present	https://s3.amazonaws.com/arbimon2/project_33/detections/5014/84993514.png	0.1963568424584746	5671
84993515	20200616_000000.flac	Yat1	2020	6	16	0	0	sp50	Common Song	4.992	5.994666666666666	13125	16031.25	not present	https://s3.amazonaws.com/arbimon2/project_33/detections/5014/84993515.png	0.18418045512837442	5671
84993516	20200701_120000.flac	Yat1	2020	7	1	12	0	sp50	Common Song	54.448	55.45066666666666	13125	16031.25	not present	https://s3.amazonaws.com/arbimon2/project_33/detections/5014/84993516.png	0.18889466745888525	5671
84993517	20200621_220000.flac	Yat1	2020	6	21	22	0	sp50	Common Song	33.562666666666665	34.565333333333335	13125	16031.25	present	https://s3.amazonaws.com/arbimon2/project_33/detections/5014/84993517.png	0.17684103665193038	5671
84993518	20200316_193000.flac	Yat1	2020	3	16	19	30	sp50	Common Song	52.117333333333335	53.12	13125	16031.25	present	https://s3.amazonaws.com/arbimon2/project_33/detections/5014/84993518.png	0.16922946756969648	5671
84993519	20200812_190000.flac	Yat1	2020	8	12	19	0	sp50	Common Song	32.816	33.818666666666665	13125	16031.25	not present	https://s3.amazonaws.com/arbimon2/project_33/detections/5014/84993519.png	0.16701010402866492	5671
84993520	20200724_220000.flac	Yat1	2020	7	24	22	0	sp50	Common Song	16.56	17.562666666666665	13125	16031.25	not present	https://s3.amazonaws.com/arbimon2/project_33/detections/5014/84993520.png	0.1738405059593913	5671
84993521	20201016_030000.flac	Yat1	2020	10	16	3	0	sp50	Common Song	6.784	7.786666666666667	13125	16031.25	not present	https://s3.amazonaws.com/arbimon2/project_33/detections/5014/84993521.png	0.20051040392430589	5671
84993522	20200417_000000.flac	Yat1	2020	4	17	0	0	sp50	Common Song	13.082666666666666	14.085333333333333	13125	16031.25	not present	https://s3.amazonaws.com/arbimon2/project_33/detections/5014/84993522.png	0.1981528027900883	5671
84993523	20201007_230000.flac	Yat1	2020	10	7	23	0	sp50	Common Song	21.712	22.714666666666666	13125	16031.25	not present	https://s3.amazonaws.com/arbimon2/project_33/detections/5014/84993523.png	0.22680312790348015	5671
84993524	20200812_193000.flac	Yat1	2020	8	12	19	30	sp50	Common Song	57.754666666666665	58.757333333333335	13125	16031.25	not present	https://s3.amazonaws.com/arbimon2/project_33/detections/5014/84993524.png	0.26078859736903826	5671
84993525	20200724_223000.flac	Yat1	2020	7	24	22	30	sp50	Common Song	19.125333333333334	20.128	13125	16031.25	not present	https://s3.amazonaws.com/arbimon2/project_33/detections/5014/84993525.png	0.15021701478759433	5671
84993526	20200616_003000.flac	Yat1	2020	6	16	0	30	sp50	Common Song	1.4453333333333334	2.448	13125	16031.25	not present	https://s3.amazonaws.com/arbimon2/project_33/detections/5014/84993526.png	0.1648240224398256	5671
84993527	20200417_003000.flac	Yat1	2020	4	17	0	30	sp50	Common Song	16.890666666666668	17.893333333333334	13125	16031.25	not present	https://s3.amazonaws.com/arbimon2/project_33/detections/5014/84993527.png	0.16398084852179082	5671
84993528	20200316_200000.flac	Yat1	2020	3	16	20	0	sp50	Common Song	58.373333333333335	59.376	13125	16031.25	present	https://s3.amazonaws.com/arbimon2/project_33/detections/5014/84993528.png	0.18390468639368845	5671
84993529	20201007_233000.flac	Yat1	2020	10	7	23	30	sp50	Common Song	47.80266666666667	48.80533333333333	13125	16031.25	not present	https://s3.amazonaws.com/arbimon2/project_33/detections/5014/84993529.png	0.15936309845689298	5671
84993530	20200731_060000.flac	Yat1	2020	7	31	6	0	sp50	Common Song	10.853333333333333	11.856	13125	16031.25	not present	https://s3.amazonaws.com/arbimon2/project_33/detections/5014/84993530.png	0.16090422978434699	5671
84993531	20200724_230000.flac	Yat1	2020	7	24	23	0	sp50	Common Song	52.64533333333333	53.648	13125	16031.25	not present	https://s3.amazonaws.com/arbimon2/project_33/detections/5014/84993531.png	0.1542988488074179	5671
84993532	20200616_010000.flac	Yat1	2020	6	16	1	0	sp50	Common Song	34.629333333333335	35.632	13125	16031.25	not present	https://s3.amazonaws.com/arbimon2/project_33/detections/5014/84993532.png	0.20346150635436197	5671
84993533	20200417_010000.flac	Yat1	2020	4	17	1	0	sp50	Common Song	45.568	46.57066666666667	13125	16031.25	present	https://s3.amazonaws.com/arbimon2/project_33/detections/5014/84993533.png	0.16701353920338197	5671
84993534	20200316_203000.flac	Yat1	2020	3	16	20	30	sp50	Common Song	36.112	37.114666666666665	13125	16031.25	present	https://s3.amazonaws.com/arbimon2/project_33/detections/5014/84993534.png	0.16951076726076372	5671
84993535	20201008_000000.flac	Yat1	2020	10	8	0	0	sp50	Common Song	53.754666666666665	54.757333333333335	13125	16031.25	not present	https://s3.amazonaws.com/arbimon2/project_33/detections/5014/84993535.png	0.27630518914161994	5671
84993536	20200626_193000.flac	Yat1	2020	6	26	19	30	sp50	Common Song	58.61866666666667	59.62133333333333	13125	16031.25	not present	https://s3.amazonaws.com/arbimon2/project_33/detections/5014/84993536.png	0.15644315773169828	5671
84993537	20201016_203000.flac	Yat1	2020	10	16	20	30	sp50	Common Song	54.757333333333335	55.76	13125	16031.25	not present	https://s3.amazonaws.com/arbimon2/project_33/detections/5014/84993537.png	0.26780706347790484	5671
84993538	20200616_013000.flac	Yat1	2020	6	16	1	30	sp50	Common Song	43.184	44.18666666666667	13125	16031.25	not present	https://s3.amazonaws.com/arbimon2/project_33/detections/5014/84993538.png	0.19965692699435755	5671
84993539	20200724_233000.flac	Yat1	2020	7	24	23	30	sp50	Common Song	39.296	40.29866666666667	13125	16031.25	not present	https://s3.amazonaws.com/arbimon2/project_33/detections/5014/84993539.png	0.15726625295657934	5671
84993540	20200417_013000.flac	Yat1	2020	4	17	1	30	sp50	Common Song	55.94133333333333	56.944	13125	16031.25	present	https://s3.amazonaws.com/arbimon2/project_33/detections/5014/84993540.png	0.15162081500916721	5671
84993541	20200316_210000.flac	Yat1	2020	3	16	21	0	sp50	Common Song	1.968	2.970666666666667	13125	16031.25	present	https://s3.amazonaws.com/arbimon2/project_33/detections/5014/84993541.png	0.1603516287086414	5671
84993542	20200622_000000.flac	Yat1	2020	6	22	0	0	sp50	Common Song	9.056	10.058666666666667	13125	16031.25	not present	https://s3.amazonaws.com/arbimon2/project_33/detections/5014/84993542.png	0.16709449081943173	5671
84993543	20201008_003000.flac	Yat1	2020	10	8	0	30	sp50	Common Song	51.01866666666667	52.02133333333333	13125	16031.25	not present	https://s3.amazonaws.com/arbimon2/project_33/detections/5014/84993543.png	0.32012835637335746	5671
84993544	20200410_183000.flac	Yat1	2020	4	10	18	30	sp50	Common Song	46.986666666666665	47.989333333333335	13125	16031.25	not present	https://s3.amazonaws.com/arbimon2/project_33/detections/5014/84993544.png	0.16457376405318533	5671
84993545	20200616_020000.flac	Yat1	2020	6	16	2	0	sp50	Common Song	54.101333333333336	55.104	13125	16031.25	not present	https://s3.amazonaws.com/arbimon2/project_33/detections/5014/84993545.png	0.19666662448965191	5671
84993546	20200828_183000.flac	Yat1	2020	8	28	18	30	sp50	Common Song	25.498666666666665	26.501333333333335	13125	16031.25	not present	https://s3.amazonaws.com/arbimon2/project_33/detections/5014/84993546.png	0.18647444633488747	5671
84993547	20200725_000000.flac	Yat1	2020	7	25	0	0	sp50	Common Song	33.68	34.68266666666667	13125	16031.25	not present	https://s3.amazonaws.com/arbimon2/project_33/detections/5014/84993547.png	0.16929127116422252	5671
84993548	20200704_200000.flac	Yat1	2020	7	4	20	0	sp50	Common Song	42.08533333333333	43.088	13125	16031.25	not present	https://s3.amazonaws.com/arbimon2/project_33/detections/5014/84993548.png	0.15259568671238521	5671
84993549	20200316_213000.flac	Yat1	2020	3	16	21	30	sp50	Common Song	21.221333333333334	22.224	13125	16031.25	present	https://s3.amazonaws.com/arbimon2/project_33/detections/5014/84993549.png	0.190747732837783	5671
84993550	20201008_010000.flac	Yat1	2020	10	8	1	0	sp50	Common Song	35.68533333333333	36.688	13125	16031.25	not present	https://s3.amazonaws.com/arbimon2/project_33/detections/5014/84993550.png	0.20685723405218415	5671
84993551	20200410_190000.flac	Yat1	2020	4	10	19	0	sp50	Common Song	54.586666666666666	55.589333333333336	13125	16031.25	present	https://s3.amazonaws.com/arbimon2/project_33/detections/5014/84993551.png	0.18664546320564693	5671
84993552	20201016_213000.flac	Yat1	2020	10	16	21	30	sp50	Common Song	42.624	43.626666666666665	13125	16031.25	not present	https://s3.amazonaws.com/arbimon2/project_33/detections/5014/84993552.png	0.2910390654512687	5671
84993553	20200828_190000.flac	Yat1	2020	8	28	19	0	sp50	Common Song	2.7573333333333334	3.76	13125	16031.25	not present	https://s3.amazonaws.com/arbimon2/project_33/detections/5014/84993553.png	0.28975189872455065	5671
84993554	20200616_023000.flac	Yat1	2020	6	16	2	30	sp50	Common Song	34.768	35.77066666666666	13125	16031.25	not present	https://s3.amazonaws.com/arbimon2/project_33/detections/5014/84993554.png	0.20404262167063894	5671
84993555	20200725_003000.flac	Yat1	2020	7	25	0	30	sp50	Common Song	36.384	37.38666666666666	13125	16031.25	not present	https://s3.amazonaws.com/arbimon2/project_33/detections/5014/84993555.png	0.16304682156173222	5671
84993556	20200417_023000.flac	Yat1	2020	4	17	2	30	sp50	Common Song	37.306666666666665	38.309333333333335	13125	16031.25	present	https://s3.amazonaws.com/arbimon2/project_33/detections/5014/84993556.png	0.20499908976820508	5671
84993557	20200622_010000.flac	Yat1	2020	6	22	1	0	sp50	Common Song	27.749333333333333	28.752	13125	16031.25	not present	https://s3.amazonaws.com/arbimon2/project_33/detections/5014/84993557.png	0.1785664812772482	5671
84993558	20200316_220000.flac	Yat1	2020	3	16	22	0	sp50	Common Song	28.890666666666668	29.893333333333334	13125	16031.25	present	https://s3.amazonaws.com/arbimon2/project_33/detections/5014/84993558.png	0.17859097451965816	5671
84993559	20200410_193000.flac	Yat1	2020	4	10	19	30	sp50	Common Song	19.221333333333334	20.224	13125	16031.25	present	https://s3.amazonaws.com/arbimon2/project_33/detections/5014/84993559.png	0.3112038702729363	5671
84993560	20200828_193000.flac	Yat1	2020	8	28	19	30	sp50	Common Song	43.504	44.50666666666667	13125	16031.25	not present	https://s3.amazonaws.com/arbimon2/project_33/detections/5014/84993560.png	0.1657403538677877	5671
84993561	20201016_220000.flac	Yat1	2020	10	16	22	0	sp50	Common Song	52.176	53.178666666666665	13125	16031.25	not present	https://s3.amazonaws.com/arbimon2/project_33/detections/5014/84993561.png	0.18544879486670343	5671
84993562	20200417_030000.flac	Yat1	2020	4	17	3	0	sp50	Common Song	42.053333333333335	43.056	13125	16031.25	present	https://s3.amazonaws.com/arbimon2/project_33/detections/5014/84993562.png	0.18781037704699116	5671
84993563	20200616_030000.flac	Yat1	2020	6	16	3	0	sp50	Common Song	6.72	7.722666666666667	13125	16031.25	not present	https://s3.amazonaws.com/arbimon2/project_33/detections/5014/84993563.png	0.21508179783676526	5671
84993564	20200704_210000.flac	Yat1	2020	7	4	21	0	sp50	Common Song	56.522666666666666	57.525333333333336	13125	16031.25	not present	https://s3.amazonaws.com/arbimon2/project_33/detections/5014/84993564.png	0.1718089321769765	5671
84993565	20201008_013000.flac	Yat1	2020	10	8	1	30	sp50	Common Song	51.333333333333336	52.336	13125	16031.25	not present	https://s3.amazonaws.com/arbimon2/project_33/detections/5014/84993565.png	0.30856944503167827	5671
84993566	20200622_013000.flac	Yat1	2020	6	22	1	30	sp50	Common Song	7.210666666666667	8.213333333333333	13125	16031.25	not present	https://s3.amazonaws.com/arbimon2/project_33/detections/5014/84993566.png	0.16193949822596448	5671
84993567	20200316_223000.flac	Yat1	2020	3	16	22	30	sp50	Common Song	46.76266666666667	47.76533333333333	13125	16031.25	present	https://s3.amazonaws.com/arbimon2/project_33/detections/5014/84993567.png	0.1811876892190797	5671
84993568	20200410_200000.flac	Yat1	2020	4	10	20	0	sp50	Common Song	48.064	49.06666666666667	13125	16031.25	present	https://s3.amazonaws.com/arbimon2/project_33/detections/5014/84993568.png	0.19789975977307794	5671
84993569	20200828_200000.flac	Yat1	2020	8	28	20	0	sp50	Common Song	38.80533333333333	39.808	13125	16031.25	not present	https://s3.amazonaws.com/arbimon2/project_33/detections/5014/84993569.png	0.1768913614998147	5671
84993570	20201016_223000.flac	Yat1	2020	10	16	22	30	sp50	Common Song	31.125333333333334	32.128	13125	16031.25	not present	https://s3.amazonaws.com/arbimon2/project_33/detections/5014/84993570.png	0.17448331502561307	5671
84993571	20200622_020000.flac	Yat1	2020	6	22	2	0	sp50	Common Song	5.786666666666667	6.789333333333333	13125	16031.25	not present	https://s3.amazonaws.com/arbimon2/project_33/detections/5014/84993571.png	0.1542970867057845	5671
84993572	20200316_230000.flac	Yat1	2020	3	16	23	0	sp50	Common Song	44.64533333333333	45.648	13125	16031.25	present	https://s3.amazonaws.com/arbimon2/project_33/detections/5014/84993572.png	0.20870737168518527	5671
84993573	20200616_033000.flac	Yat1	2020	6	16	3	30	sp50	Common Song	41.104	42.10666666666667	13125	16031.25	not present	https://s3.amazonaws.com/arbimon2/project_33/detections/5014/84993573.png	0.20151743035447417	5671
84993574	20200410_203000.flac	Yat1	2020	4	10	20	30	sp50	Common Song	11.082666666666666	12.085333333333333	13125	16031.25	not present	https://s3.amazonaws.com/arbimon2/project_33/detections/5014/84993574.png	0.18273983776967628	5671
84993575	20200828_203000.flac	Yat1	2020	8	28	20	30	sp50	Common Song	14.373333333333333	15.376	13125	16031.25	not present	https://s3.amazonaws.com/arbimon2/project_33/detections/5014/84993575.png	0.18413942719402446	5671
84993576	20200711_080000.flac	Yat1	2020	7	11	8	0	sp50	Common Song	18.773333333333333	19.776	13125	16031.25	not present	https://s3.amazonaws.com/arbimon2/project_33/detections/5014/84993576.png	0.20045458290500276	5671
84993577	20201016_230000.flac	Yat1	2020	10	16	23	0	sp50	Common Song	41.952	42.95466666666667	13125	16031.25	not present	https://s3.amazonaws.com/arbimon2/project_33/detections/5014/84993577.png	0.208187589061761	5671
84993578	20200417_040000.flac	Yat1	2020	4	17	4	0	sp50	Common Song	19.973333333333333	20.976	13125	16031.25	present	https://s3.amazonaws.com/arbimon2/project_33/detections/5014/84993578.png	0.15447715220036598	5671
84993579	20201008_023000.flac	Yat1	2020	10	8	2	30	sp50	Common Song	27.674666666666667	28.677333333333333	13125	16031.25	not present	https://s3.amazonaws.com/arbimon2/project_33/detections/5014/84993579.png	0.21979468755431417	5671
84993580	20200622_023000.flac	Yat1	2020	6	22	2	30	sp50	Common Song	43.00266666666667	44.00533333333333	13125	16031.25	not present	https://s3.amazonaws.com/arbimon2/project_33/detections/5014/84993580.png	0.16495932311810313	5671
84993581	20200316_233000.flac	Yat1	2020	3	16	23	30	sp50	Common Song	32.736	33.73866666666667	13125	16031.25	present	https://s3.amazonaws.com/arbimon2/project_33/detections/5014/84993581.png	0.20374963305596228	5671
84993582	20201016_233000.flac	Yat1	2020	10	16	23	30	sp50	Common Song	1.1573333333333333	2.16	13125	16031.25	not present	https://s3.amazonaws.com/arbimon2/project_33/detections/5014/84993582.png	0.15702057738709044	5671
84993583	20200718_200000.flac	Yat1	2020	7	18	20	0	sp50	Common Song	38.76266666666667	39.76533333333333	13125	16031.25	not present	https://s3.amazonaws.com/arbimon2/project_33/detections/5014/84993583.png	0.2103052581037946	5671
84993584	20200317_000000.flac	Yat1	2020	3	17	0	0	sp50	Common Song	26.250666666666667	27.253333333333334	13125	16031.25	present	https://s3.amazonaws.com/arbimon2/project_33/detections/5014/84993584.png	0.20157968699051992	5671
84993585	20201017_000000.flac	Yat1	2020	10	17	0	0	sp50	Common Song	54.05866666666667	55.06133333333333	13125	16031.25	not present	https://s3.amazonaws.com/arbimon2/project_33/detections/5014/84993585.png	0.2808601395071527	5671
84993586	20200718_203000.flac	Yat1	2020	7	18	20	30	sp50	Common Song	57.36533333333333	58.368	13125	16031.25	not present	https://s3.amazonaws.com/arbimon2/project_33/detections/5014/84993586.png	0.1644686885300547	5671
84993587	20200622_033000.flac	Yat1	2020	6	22	3	30	sp50	Common Song	16.581333333333333	17.584	13125	16031.25	not present	https://s3.amazonaws.com/arbimon2/project_33/detections/5014/84993587.png	0.18774498869673856	5671
84993588	20200725_033000.flac	Yat1	2020	7	25	3	30	sp50	Common Song	49.76533333333333	50.768	13125	16031.25	not present	https://s3.amazonaws.com/arbimon2/project_33/detections/5014/84993588.png	0.1682716464830063	5671
84993589	20201017_003000.flac	Yat1	2020	10	17	0	30	sp50	Common Song	8.752	9.754666666666667	13125	16031.25	not present	https://s3.amazonaws.com/arbimon2/project_33/detections/5014/84993589.png	0.15667249898603225	5671
84993590	20200317_003000.flac	Yat1	2020	3	17	0	30	sp50	Common Song	6.373333333333333	7.376	13125	16031.25	present	https://s3.amazonaws.com/arbimon2/project_33/detections/5014/84993590.png	0.16664113193654587	5671
84993591	20200718_210000.flac	Yat1	2020	7	18	21	0	sp50	Common Song	54.14933333333333	55.152	13125	16031.25	not present	https://s3.amazonaws.com/arbimon2/project_33/detections/5014/84993591.png	0.16315185534168583	5671
84993592	20200410_223000.flac	Yat1	2020	4	10	22	30	sp50	Common Song	45.114666666666665	46.117333333333335	13125	16031.25	present	https://s3.amazonaws.com/arbimon2/project_33/detections/5014/84993592.png	0.15976740541216292	5671
84993593	20200616_053000.flac	Yat1	2020	6	16	5	30	sp50	Common Song	54.437333333333335	55.44	13125	16031.25	not present	https://s3.amazonaws.com/arbimon2/project_33/detections/5014/84993593.png	0.17074661756583923	5671
84993594	20201017_010000.flac	Yat1	2020	10	17	1	0	sp50	Common Song	3.013333333333333	4.016	13125	16031.25	not present	https://s3.amazonaws.com/arbimon2/project_33/detections/5014/84993594.png	0.16279921840555545	5671
84993595	20200317_010000.flac	Yat1	2020	3	17	1	0	sp50	Common Song	48.394666666666666	49.397333333333336	13125	16031.25	present	https://s3.amazonaws.com/arbimon2/project_33/detections/5014/84993595.png	0.17874390432716628	5671
84993596	20200718_213000.flac	Yat1	2020	7	18	21	30	sp50	Common Song	38.352	39.35466666666667	13125	16031.25	not present	https://s3.amazonaws.com/arbimon2/project_33/detections/5014/84993596.png	0.1611887621317716	5671
84993597	20200701_190000.flac	Yat1	2020	7	1	19	0	sp50	Common Song	26.906666666666666	27.909333333333333	13125	16031.25	present	https://s3.amazonaws.com/arbimon2/project_33/detections/5014/84993597.png	0.17277373938827428	5671
84993598	20200410_230000.flac	Yat1	2020	4	10	23	0	sp50	Common Song	29.029333333333334	30.032	13125	16031.25	not present	https://s3.amazonaws.com/arbimon2/project_33/detections/5014/84993598.png	0.15176701553308466	5671
84993599	20200317_013000.flac	Yat1	2020	3	17	1	30	sp50	Common Song	56.309333333333335	57.312	13125	16031.25	not present	https://s3.amazonaws.com/arbimon2/project_33/detections/5014/84993599.png	0.19685895892393512	5671
84993600	20200404_183000.flac	Yat1	2020	4	4	18	30	sp50	Common Song	28.442666666666668	29.445333333333334	13125	16031.25	present	https://s3.amazonaws.com/arbimon2/project_33/detections/5014/84993600.png	0.2723428024423251	5671
84993601	20201017_020000.flac	Yat1	2020	10	17	2	0	sp50	Common Song	53.216	54.218666666666664	13125	16031.25	not present	https://s3.amazonaws.com/arbimon2/project_33/detections/5014/84993601.png	0.1693898748772974	5671
84993602	20200410_233000.flac	Yat1	2020	4	10	23	30	sp50	Common Song	40.538666666666664	41.541333333333334	13125	16031.25	not present	https://s3.amazonaws.com/arbimon2/project_33/detections/5014/84993602.png	0.16462587024003392	5671
84993603	20200404_190000.flac	Yat1	2020	4	4	19	0	sp50	Common Song	41.36	42.36266666666667	13125	16031.25	present	https://s3.amazonaws.com/arbimon2/project_33/detections/5014/84993603.png	0.1828587159969649	5671
84993604	20201017_023000.flac	Yat1	2020	10	17	2	30	sp50	Common Song	15.824	16.826666666666668	13125	16031.25	not present	https://s3.amazonaws.com/arbimon2/project_33/detections/5014/84993604.png	0.1701389455375311	5671
84993605	20200411_000000.flac	Yat1	2020	4	11	0	0	sp50	Common Song	4.1226666666666665	5.125333333333334	13125	16031.25	not present	https://s3.amazonaws.com/arbimon2/project_33/detections/5014/84993605.png	0.1857310825318662	5671
84993606	20200317_023000.flac	Yat1	2020	3	17	2	30	sp50	Common Song	52.154666666666664	53.157333333333334	13125	16031.25	not present	https://s3.amazonaws.com/arbimon2/project_33/detections/5014/84993606.png	0.1631618578353519	5671
84993607	20200718_230000.flac	Yat1	2020	7	18	23	0	sp50	Common Song	20.144	21.14666666666667	13125	16031.25	not present	https://s3.amazonaws.com/arbimon2/project_33/detections/5014/84993607.png	0.1503465347803502	5671
84993608	20200806_183000.flac	Yat1	2020	8	6	18	30	sp50	Common Song	26.170666666666666	27.173333333333332	13125	16031.25	not present	https://s3.amazonaws.com/arbimon2/project_33/detections/5014/84993608.png	0.15118375513557775	5671
84993609	20200404_193000.flac	Yat1	2020	4	4	19	30	sp50	Common Song	25.605333333333334	26.608	13125	16031.25	present	https://s3.amazonaws.com/arbimon2/project_33/detections/5014/84993609.png	0.24974522680712652	5671
84993610	20200411_003000.flac	Yat1	2020	4	11	0	30	sp50	Common Song	43.888	44.89066666666667	13125	16031.25	present	https://s3.amazonaws.com/arbimon2/project_33/detections/5014/84993610.png	0.1960608749853267	5671
84993611	20200806_190000.flac	Yat1	2020	8	6	19	0	sp50	Common Song	35.344	36.346666666666664	13125	16031.25	not present	https://s3.amazonaws.com/arbimon2/project_33/detections/5014/84993611.png	0.29357257801513936	5671
84993612	20200404_200000.flac	Yat1	2020	4	4	20	0	sp50	Common Song	32.77333333333333	33.776	13125	16031.25	not present	https://s3.amazonaws.com/arbimon2/project_33/detections/5014/84993612.png	0.1807181583174363	5671
84993613	20200411_010000.flac	Yat1	2020	4	11	1	0	sp50	Common Song	14.533333333333333	15.536	13125	16031.25	present	https://s3.amazonaws.com/arbimon2/project_33/detections/5014/84993613.png	0.2655405303367391	5671
84993614	20200806_193000.flac	Yat1	2020	8	6	19	30	sp50	Common Song	3.0933333333333333	4.096	13125	16031.25	not present	https://s3.amazonaws.com/arbimon2/project_33/detections/5014/84993614.png	0.2529146831459513	5671
84993615	20200705_030000.flac	Yat1	2020	7	5	3	0	sp50	Common Song	0.624	1.6266666666666667	13125	16031.25	not present	https://s3.amazonaws.com/arbimon2/project_33/detections/5014/84993615.png	0.18210582678044512	5671
84993616	20200411_013000.flac	Yat1	2020	4	11	1	30	sp50	Common Song	16.458666666666666	17.461333333333332	13125	16031.25	not present	https://s3.amazonaws.com/arbimon2/project_33/detections/5014/84993616.png	0.15885845679314778	5671
84993617	20200429_150000.flac	Yat1	2020	4	29	15	0	sp50	Common Song	49.536	50.538666666666664	13125	16031.25	not present	https://s3.amazonaws.com/arbimon2/project_33/detections/5014/84993617.png	0.18082315642568958	5671
84993618	20200404_210000.flac	Yat1	2020	4	4	21	0	sp50	Common Song	47.781333333333336	48.784	13125	16031.25	not present	https://s3.amazonaws.com/arbimon2/project_33/detections/5014/84993618.png	0.18669069814116176	5671
84993619	20200813_060000.flac	Yat1	2020	8	13	6	0	sp50	Common Song	21.296	22.298666666666666	13125	16031.25	not present	https://s3.amazonaws.com/arbimon2/project_33/detections/5014/84993619.png	0.20646703989599519	5671
84993620	20200719_013000.flac	Yat1	2020	7	19	1	30	sp50	Common Song	38.026666666666664	39.029333333333334	13125	16031.25	not present	https://s3.amazonaws.com/arbimon2/project_33/detections/5014/84993620.png	0.1507523521326392	5671
84993621	20200411_023000.flac	Yat1	2020	4	11	2	30	sp50	Common Song	2.304	3.3066666666666666	13125	16031.25	not present	https://s3.amazonaws.com/arbimon2/project_33/detections/5014/84993621.png	0.1541172767460938	5671
84993622	20200731_163000.flac	Yat1	2020	7	31	16	30	sp50	Common Song	46.99733333333333	48	13125	16031.25	not present	https://s3.amazonaws.com/arbimon2/project_33/detections/5014/84993622.png	0.16248065292117642	5671
84993623	20200702_003000.flac	Yat1	2020	7	2	0	30	sp50	Common Song	23.818666666666665	24.82133333333333	13125	16031.25	not present	https://s3.amazonaws.com/arbimon2/project_33/detections/5014/84993623.png	0.1513358553624596	5671
84993624	20200404_233000.flac	Yat1	2020	4	4	23	30	sp50	Common Song	10.394666666666666	11.397333333333334	13125	16031.25	not present	https://s3.amazonaws.com/arbimon2/project_33/detections/5014/84993624.png	0.1635553331548638	5671
84993625	20200423_183000.flac	Yat1	2020	4	23	18	30	sp50	Common Song	47.909333333333336	48.912	13125	16031.25	not present	https://s3.amazonaws.com/arbimon2/project_33/detections/5014/84993625.png	0.16389277026902313	5671
84993626	20200429_170000.flac	Yat1	2020	4	29	17	0	sp50	Common Song	47.008	48.010666666666665	13125	16031.25	not present	https://s3.amazonaws.com/arbimon2/project_33/detections/5014/84993626.png	0.16459971683221003	5671
84993627	20200303_193000.flac	Yat1	2020	3	3	19	30	sp50	Common Song	23.690666666666665	24.69333333333333	13125	16031.25	present	https://s3.amazonaws.com/arbimon2/project_33/detections/5014/84993627.png	0.1699078084607387	5671
84993628	20200702_013000.flac	Yat1	2020	7	2	1	30	sp50	Common Song	53.888	54.89066666666667	13125	16031.25	present	https://s3.amazonaws.com/arbimon2/project_33/detections/5014/84993628.png	0.19396779798968544	5671
84993629	20200423_190000.flac	Yat1	2020	4	23	19	0	sp50	Common Song	1.168	2.1706666666666665	13125	16031.25	not present	https://s3.amazonaws.com/arbimon2/project_33/detections/5014/84993629.png	0.17393314983586353	5671
84993630	20200405_000000.flac	Yat1	2020	4	5	0	0	sp50	Common Song	41.029333333333334	42.032	13125	16031.25	not present	https://s3.amazonaws.com/arbimon2/project_33/detections/5014/84993630.png	0.15789498990031434	5671
84993631	20200303_200000.flac	Yat1	2020	3	3	20	0	sp50	Common Song	10.981333333333334	11.984	13125	16031.25	present	https://s3.amazonaws.com/arbimon2/project_33/detections/5014/84993631.png	0.16580771303704323	5671
84993632	20200405_003000.flac	Yat1	2020	4	5	0	30	sp50	Common Song	58.053333333333335	59.056	13125	16031.25	not present	https://s3.amazonaws.com/arbimon2/project_33/detections/5014/84993632.png	0.15581395201544068	5671
84993633	20200423_200000.flac	Yat1	2020	4	23	20	0	sp50	Common Song	4.757333333333333	5.76	13125	16031.25	present	https://s3.amazonaws.com/arbimon2/project_33/detections/5014/84993633.png	0.20548543918285414	5671
84993634	20200303_203000.flac	Yat1	2020	3	3	20	30	sp50	Common Song	6.304	7.306666666666667	13125	16031.25	present	https://s3.amazonaws.com/arbimon2/project_33/detections/5014/84993634.png	0.19740632052641646	5671
84993635	20200329_190000.flac	Yat1	2020	3	29	19	0	sp50	Common Song	6.848	7.850666666666666	13125	16031.25	present	https://s3.amazonaws.com/arbimon2/project_33/detections/5014/84993635.png	0.22147704682954888	5671
84993636	20200813_093000.flac	Yat1	2020	8	13	9	30	sp50	Common Song	52.096	53.09866666666667	13125	16031.25	not present	https://s3.amazonaws.com/arbimon2/project_33/detections/5014/84993636.png	0.17528326845820658	5671
84993637	20200731_193000.flac	Yat1	2020	7	31	19	30	sp50	Common Song	46.17066666666667	47.17333333333333	13125	16031.25	not present	https://s3.amazonaws.com/arbimon2/project_33/detections/5014/84993637.png	0.17768588935823018	5671
84993638	20200429_183000.flac	Yat1	2020	4	29	18	30	sp50	Common Song	57.97866666666667	58.98133333333333	13125	16031.25	not present	https://s3.amazonaws.com/arbimon2/project_33/detections/5014/84993638.png	0.228845648320966	5671
84993639	20200405_010000.flac	Yat1	2020	4	5	1	0	sp50	Common Song	46.89066666666667	47.89333333333333	13125	16031.25	not present	https://s3.amazonaws.com/arbimon2/project_33/detections/5014/84993639.png	0.20594357892921145	5671
84993640	20200423_203000.flac	Yat1	2020	4	23	20	30	sp50	Common Song	31.973333333333333	32.976	13125	16031.25	present	https://s3.amazonaws.com/arbimon2/project_33/detections/5014/84993640.png	0.15432984353259593	5671
84993641	20200702_030000.flac	Yat1	2020	7	2	3	0	sp50	Common Song	45.962666666666664	46.965333333333334	13125	16031.25	present	https://s3.amazonaws.com/arbimon2/project_33/detections/5014/84993641.png	0.24095023781124786	5671
84993642	20200303_210000.flac	Yat1	2020	3	3	21	0	sp50	Common Song	7.072	8.074666666666667	13125	16031.25	present	https://s3.amazonaws.com/arbimon2/project_33/detections/5014/84993642.png	0.2125048992476744	5671
84993643	20200813_100000.flac	Yat1	2020	8	13	10	0	sp50	Common Song	18.154666666666667	19.157333333333334	13125	16031.25	not present	https://s3.amazonaws.com/arbimon2/project_33/detections/5014/84993643.png	0.20753203363651526	5671
84993644	20200329_193000.flac	Yat1	2020	3	29	19	30	sp50	Common Song	29.664	30.666666666666668	13125	16031.25	present	https://s3.amazonaws.com/arbimon2/project_33/detections/5014/84993644.png	0.2679105162374959	5671
84993645	20200429_190000.flac	Yat1	2020	4	29	19	0	sp50	Common Song	41.91466666666667	42.91733333333333	13125	16031.25	present	https://s3.amazonaws.com/arbimon2/project_33/detections/5014/84993645.png	0.21532400238126345	5671
84993646	20200423_210000.flac	Yat1	2020	4	23	21	0	sp50	Common Song	45.65866666666667	46.66133333333333	13125	16031.25	present	https://s3.amazonaws.com/arbimon2/project_33/detections/5014/84993646.png	0.1992192136377629	5671
84993647	20200405_013000.flac	Yat1	2020	4	5	1	30	sp50	Common Song	14.282666666666668	15.285333333333334	13125	16031.25	present	https://s3.amazonaws.com/arbimon2/project_33/detections/5014/84993647.png	0.28700942211861813	5671
84993648	20200813_103000.flac	Yat1	2020	8	13	10	30	sp50	Common Song	7.029333333333334	8.032	13125	16031.25	not present	https://s3.amazonaws.com/arbimon2/project_33/detections/5014/84993648.png	0.2121763409256233	5671
84993649	20200731_203000.flac	Yat1	2020	7	31	20	30	sp50	Common Song	11.626666666666667	12.629333333333333	13125	16031.25	not present	https://s3.amazonaws.com/arbimon2/project_33/detections/5014/84993649.png	0.19369839063334018	5671
84993650	20200329_200000.flac	Yat1	2020	3	29	20	0	sp50	Common Song	14.954666666666666	15.957333333333333	13125	16031.25	present	https://s3.amazonaws.com/arbimon2/project_33/detections/5014/84993650.png	0.18895311220684977	5671
84993651	20200423_213000.flac	Yat1	2020	4	23	21	30	sp50	Common Song	14.96	15.962666666666667	13125	16031.25	present	https://s3.amazonaws.com/arbimon2/project_33/detections/5014/84993651.png	0.15906430426781978	5671
84993652	20200429_193000.flac	Yat1	2020	4	29	19	30	sp50	Common Song	41.94133333333333	42.944	13125	16031.25	present	https://s3.amazonaws.com/arbimon2/project_33/detections/5014/84993652.png	0.21134875875266898	5671
84993653	20200405_020000.flac	Yat1	2020	4	5	2	0	sp50	Common Song	36.55466666666667	37.55733333333333	13125	16031.25	not present	https://s3.amazonaws.com/arbimon2/project_33/detections/5014/84993653.png	0.16613146023723746	5671
84993654	20200813_110000.flac	Yat1	2020	8	13	11	0	sp50	Common Song	5.296	6.298666666666667	13125	16031.25	not present	https://s3.amazonaws.com/arbimon2/project_33/detections/5014/84993654.png	0.1603836151992148	5671
84993655	20200731_210000.flac	Yat1	2020	7	31	21	0	sp50	Common Song	32.36266666666667	33.36533333333333	13125	16031.25	not present	https://s3.amazonaws.com/arbimon2/project_33/detections/5014/84993655.png	0.16917942948275755	5671
84993656	20200616_143000.flac	Yat1	2020	6	16	14	30	sp50	Common Song	40.98133333333333	41.984	13125	16031.25	not present	https://s3.amazonaws.com/arbimon2/project_33/detections/5014/84993656.png	0.1717449063537227	5671
84993657	20200329_203000.flac	Yat1	2020	3	29	20	30	sp50	Common Song	47.141333333333336	48.144	13125	16031.25	present	https://s3.amazonaws.com/arbimon2/project_33/detections/5014/84993657.png	0.19382654434932362	5671
84993658	20200417_150000.flac	Yat1	2020	4	17	15	0	sp50	Common Song	44.309333333333335	45.312	13125	16031.25	present	https://s3.amazonaws.com/arbimon2/project_33/detections/5014/84993658.png	0.20945574282845847	5671
84993659	20200429_200000.flac	Yat1	2020	4	29	20	0	sp50	Common Song	43.97866666666667	44.98133333333333	13125	16031.25	present	https://s3.amazonaws.com/arbimon2/project_33/detections/5014/84993659.png	0.25293570099337165	5671
84993660	20200303_223000.flac	Yat1	2020	3	3	22	30	sp50	Common Song	46.650666666666666	47.653333333333336	13125	16031.25	present	https://s3.amazonaws.com/arbimon2/project_33/detections/5014/84993660.png	0.17457115201660395	5671
84993661	20200813_113000.flac	Yat1	2020	8	13	11	30	sp50	Common Song	8.48	9.482666666666667	13125	16031.25	not present	https://s3.amazonaws.com/arbimon2/project_33/detections/5014/84993661.png	0.1527129862535088	5671
84993662	20200423_220000.flac	Yat1	2020	4	23	22	0	sp50	Common Song	31.14666666666667	32.14933333333333	13125	16031.25	present	https://s3.amazonaws.com/arbimon2/project_33/detections/5014/84993662.png	0.17517772367231774	5671
84993663	20200405_023000.flac	Yat1	2020	4	5	2	30	sp50	Common Song	17.706666666666667	18.709333333333333	13125	16031.25	not present	https://s3.amazonaws.com/arbimon2/project_33/detections/5014/84993663.png	0.1682890418145666	5671
84993664	20200711_200000.flac	Yat1	2020	7	11	20	0	sp50	Common Song	10.528	11.530666666666667	13125	16031.25	not present	https://s3.amazonaws.com/arbimon2/project_33/detections/5014/84993664.png	0.15421239967002656	5671
84993665	20200329_210000.flac	Yat1	2020	3	29	21	0	sp50	Common Song	29.498666666666665	30.501333333333335	13125	16031.25	present	https://s3.amazonaws.com/arbimon2/project_33/detections/5014/84993665.png	0.1727493356046459	5671
84993666	20200429_203000.flac	Yat1	2020	4	29	20	30	sp50	Common Song	54.04266666666667	55.04533333333333	13125	16031.25	present	https://s3.amazonaws.com/arbimon2/project_33/detections/5014/84993666.png	0.22752864423673397	5671
84993667	20200423_223000.flac	Yat1	2020	4	23	22	30	sp50	Common Song	8.832	9.834666666666667	13125	16031.25	present	https://s3.amazonaws.com/arbimon2/project_33/detections/5014/84993667.png	0.1742454192432048	5671
84993668	20200405_030000.flac	Yat1	2020	4	5	3	0	sp50	Common Song	12.426666666666666	13.429333333333334	13125	16031.25	present	https://s3.amazonaws.com/arbimon2/project_33/detections/5014/84993668.png	0.21045090623889864	5671
84993669	20200711_203000.flac	Yat1	2020	7	11	20	30	sp50	Common Song	35.605333333333334	36.608	13125	16031.25	not present	https://s3.amazonaws.com/arbimon2/project_33/detections/5014/84993669.png	0.16185903022779605	5671
84993670	20200329_213000.flac	Yat1	2020	3	29	21	30	sp50	Common Song	51.42933333333333	52.432	13125	16031.25	present	https://s3.amazonaws.com/arbimon2/project_33/detections/5014/84993670.png	0.1644786012090088	5671
84993671	20201013_213000.flac	Yat1	2020	10	13	21	30	sp50	Common Song	14.869333333333334	15.872	13125	16031.25	not present	https://s3.amazonaws.com/arbimon2/project_33/detections/5014/84993671.png	0.20106313723730776	5671
84993672	20200429_210000.flac	Yat1	2020	4	29	21	0	sp50	Common Song	19.669333333333334	20.672	13125	16031.25	not present	https://s3.amazonaws.com/arbimon2/project_33/detections/5014/84993672.png	0.2068274593999732	5671
84993673	20200423_230000.flac	Yat1	2020	4	23	23	0	sp50	Common Song	37.504	38.50666666666667	13125	16031.25	present	https://s3.amazonaws.com/arbimon2/project_33/detections/5014/84993673.png	0.1885556967857548	5671
84993674	20200405_033000.flac	Yat1	2020	4	5	3	30	sp50	Common Song	10.8	11.802666666666667	13125	16031.25	present	https://s3.amazonaws.com/arbimon2/project_33/detections/5014/84993674.png	0.19573324291665006	5671
84993675	20200622_153000.flac	Yat1	2020	6	22	15	30	sp50	Common Song	43.936	44.93866666666667	13125	16031.25	not present	https://s3.amazonaws.com/arbimon2/project_33/detections/5014/84993675.png	0.17714711963253868	5671
84993676	20200827_233000.flac	Yat1	2020	8	27	23	30	sp50	Common Song	38.98133333333333	39.984	13125	16031.25	not present	https://s3.amazonaws.com/arbimon2/project_33/detections/5014/84993676.png	0.16872974551470968	5671
84993677	20200411_090000.flac	Yat1	2020	4	11	9	0	sp50	Common Song	3.6106666666666665	4.613333333333333	13125	16031.25	not present	https://s3.amazonaws.com/arbimon2/project_33/detections/5014/84993677.png	0.15511459963913984	5671
84993678	20200329_220000.flac	Yat1	2020	3	29	22	0	sp50	Common Song	29.936	30.938666666666666	13125	16031.25	present	https://s3.amazonaws.com/arbimon2/project_33/detections/5014/84993678.png	0.1683898086494543	5671
84993679	20200813_130000.flac	Yat1	2020	8	13	13	0	sp50	Common Song	4.288	5.290666666666667	13125	16031.25	not present	https://s3.amazonaws.com/arbimon2/project_33/detections/5014/84993679.png	0.15338102316425692	5671
84993680	20200304_000000.flac	Yat1	2020	3	4	0	0	sp50	Common Song	12.784	13.786666666666667	13125	16031.25	present	https://s3.amazonaws.com/arbimon2/project_33/detections/5014/84993680.png	0.1726842005291497	5671
84993681	20200429_213000.flac	Yat1	2020	4	29	21	30	sp50	Common Song	57.248	58.25066666666667	13125	16031.25	not present	https://s3.amazonaws.com/arbimon2/project_33/detections/5014/84993681.png	0.1502210160944489	5671
84993682	20200423_233000.flac	Yat1	2020	4	23	23	30	sp50	Common Song	8.741333333333333	9.744	13125	16031.25	present	https://s3.amazonaws.com/arbimon2/project_33/detections/5014/84993682.png	0.1607219837043682	5671
84993683	20200828_000000.flac	Yat1	2020	8	28	0	0	sp50	Common Song	48.437333333333335	49.44	13125	16031.25	not present	https://s3.amazonaws.com/arbimon2/project_33/detections/5014/84993683.png	0.1639702095993875	5671
84993684	20200622_160000.flac	Yat1	2020	6	22	16	0	sp50	Common Song	21.834666666666667	22.837333333333333	13125	16031.25	not present	https://s3.amazonaws.com/arbimon2/project_33/detections/5014/84993684.png	0.19525932944912816	5671
84993685	20201013_223000.flac	Yat1	2020	10	13	22	30	sp50	Common Song	41.472	42.474666666666664	13125	16031.25	not present	https://s3.amazonaws.com/arbimon2/project_33/detections/5014/84993685.png	0.23814876216786884	5671
84993686	20200405_040000.flac	Yat1	2020	4	5	4	0	sp50	Common Song	56	57.00266666666667	13125	16031.25	not present	https://s3.amazonaws.com/arbimon2/project_33/detections/5014/84993686.png	0.2229415754092045	5671
84993687	20200711_213000.flac	Yat1	2020	7	11	21	30	sp50	Common Song	6.181333333333333	7.184	13125	16031.25	not present	https://s3.amazonaws.com/arbimon2/project_33/detections/5014/84993687.png	0.15927786785024617	5671
84993688	20200329_223000.flac	Yat1	2020	3	29	22	30	sp50	Common Song	57.04533333333333	58.048	13125	16031.25	present	https://s3.amazonaws.com/arbimon2/project_33/detections/5014/84993688.png	0.16197356388450979	5671
84993689	20200429_220000.flac	Yat1	2020	4	29	22	0	sp50	Common Song	58.970666666666666	59.973333333333336	13125	16031.25	not present	https://s3.amazonaws.com/arbimon2/project_33/detections/5014/84993689.png	0.18747875143744047	5671
84993690	20200304_003000.flac	Yat1	2020	3	4	0	30	sp50	Common Song	39.23733333333333	40.24	13125	16031.25	present	https://s3.amazonaws.com/arbimon2/project_33/detections/5014/84993690.png	0.17778504787673932	5671
84993691	20200828_003000.flac	Yat1	2020	8	28	0	30	sp50	Common Song	2.528	3.530666666666667	13125	16031.25	not present	https://s3.amazonaws.com/arbimon2/project_33/detections/5014/84993691.png	0.15161046976193882	5671
84993692	20200405_043000.flac	Yat1	2020	4	5	4	30	sp50	Common Song	57.589333333333336	58.592	13125	16031.25	not present	https://s3.amazonaws.com/arbimon2/project_33/detections/5014/84993692.png	0.19921744143057832	5671
84993693	20200329_230000.flac	Yat1	2020	3	29	23	0	sp50	Common Song	50.87466666666667	51.87733333333333	13125	16031.25	present	https://s3.amazonaws.com/arbimon2/project_33/detections/5014/84993693.png	0.20510797239293935	5671
84993694	20201013_233000.flac	Yat1	2020	10	13	23	30	sp50	Common Song	43.370666666666665	44.373333333333335	13125	16031.25	not present	https://s3.amazonaws.com/arbimon2/project_33/detections/5014/84993694.png	0.21791158858142165	5671
84993695	20200702_073000.flac	Yat1	2020	7	2	7	30	sp50	Common Song	22.448	23.450666666666667	13125	16031.25	not present	https://s3.amazonaws.com/arbimon2/project_33/detections/5014/84993695.png	0.1605922918703497	5671
84993696	20200429_223000.flac	Yat1	2020	4	29	22	30	sp50	Common Song	27.296	28.298666666666666	13125	16031.25	present	https://s3.amazonaws.com/arbimon2/project_33/detections/5014/84993696.png	0.2601101774353456	5671
84993697	20200304_010000.flac	Yat1	2020	3	4	1	0	sp50	Common Song	58.832	59.834666666666664	13125	16031.25	present	https://s3.amazonaws.com/arbimon2/project_33/detections/5014/84993697.png	0.15954863699329247	5671
84993698	20200423_193000.flac	Yat1	2020	4	23	19	30	sp50	Common Song	52.608	53.61066666666667	13125	16031.25	present	https://s3.amazonaws.com/arbimon2/project_33/detections/5014/84993698.png	0.19333168440543305	5671
84993699	20200828_010000.flac	Yat1	2020	8	28	1	0	sp50	Common Song	50.026666666666664	51.029333333333334	13125	16031.25	not present	https://s3.amazonaws.com/arbimon2/project_33/detections/5014/84993699.png	0.18158708441339544	5671
84993700	20200405_050000.flac	Yat1	2020	4	5	5	0	sp50	Common Song	39.86666666666667	40.86933333333333	13125	16031.25	not present	https://s3.amazonaws.com/arbimon2/project_33/detections/5014/84993700.png	0.17866382507507264	5671
84993701	20201014_000000.flac	Yat1	2020	10	14	0	0	sp50	Common Song	39.152	40.154666666666664	13125	16031.25	not present	https://s3.amazonaws.com/arbimon2/project_33/detections/5014/84993701.png	0.19579992391585427	5671
84993702	20200329_233000.flac	Yat1	2020	3	29	23	30	sp50	Common Song	39.14666666666667	40.14933333333333	13125	16031.25	present	https://s3.amazonaws.com/arbimon2/project_33/detections/5014/84993702.png	0.1670382247216864	5671
84993703	20200411_103000.flac	Yat1	2020	4	11	10	30	sp50	Common Song	57.248	58.25066666666667	13125	16031.25	not present	https://s3.amazonaws.com/arbimon2/project_33/detections/5014/84993703.png	0.15715669591350284	5671
84993704	20200424_000000.flac	Yat1	2020	4	24	0	0	sp50	Common Song	0.6293333333333333	1.632	13125	16031.25	present	https://s3.amazonaws.com/arbimon2/project_33/detections/5014/84993704.png	0.1523734799891603	5671
84993705	20200304_013000.flac	Yat1	2020	3	4	1	30	sp50	Common Song	18.512	19.514666666666667	13125	16031.25	present	https://s3.amazonaws.com/arbimon2/project_33/detections/5014/84993705.png	0.21215158731527894	5671
84993706	20201014_003000.flac	Yat1	2020	10	14	0	30	sp50	Common Song	46.40533333333333	47.408	13125	16031.25	not present	https://s3.amazonaws.com/arbimon2/project_33/detections/5014/84993706.png	0.21713342512735612	5671
84993707	20200330_000000.flac	Yat1	2020	3	30	0	0	sp50	Common Song	27.157333333333334	28.16	13125	16031.25	not present	https://s3.amazonaws.com/arbimon2/project_33/detections/5014/84993707.png	0.18828355777000413	5671
84993708	20200304_020000.flac	Yat1	2020	3	4	2	0	sp50	Common Song	7.904	8.906666666666666	13125	16031.25	present	https://s3.amazonaws.com/arbimon2/project_33/detections/5014/84993708.png	0.30800387203114693	5671
84993709	20200424_003000.flac	Yat1	2020	4	24	0	30	sp50	Common Song	52.91733333333333	53.92	13125	16031.25	present	https://s3.amazonaws.com/arbimon2/project_33/detections/5014/84993709.png	0.15246396197297646	5671
84993710	20201014_010000.flac	Yat1	2020	10	14	1	0	sp50	Common Song	46.538666666666664	47.541333333333334	13125	16031.25	not present	https://s3.amazonaws.com/arbimon2/project_33/detections/5014/84993710.png	0.1613964839992726	5671
84993711	20200828_023000.flac	Yat1	2020	8	28	2	30	sp50	Common Song	42.586666666666666	43.589333333333336	13125	16031.25	not present	https://s3.amazonaws.com/arbimon2/project_33/detections/5014/84993711.png	0.17932342982009333	5671
84993712	20200330_003000.flac	Yat1	2020	3	30	0	30	sp50	Common Song	7.706666666666667	8.709333333333333	13125	16031.25	present	https://s3.amazonaws.com/arbimon2/project_33/detections/5014/84993712.png	0.16089365704687897	5671
84993713	20200801_013000.flac	Yat1	2020	8	1	1	30	sp50	Common Song	6.949333333333334	7.952	13125	16031.25	not present	https://s3.amazonaws.com/arbimon2/project_33/detections/5014/84993713.png	0.2199126990821638	5671
84993714	20200424_010000.flac	Yat1	2020	4	24	1	0	sp50	Common Song	31.68	32.68266666666667	13125	16031.25	not present	https://s3.amazonaws.com/arbimon2/project_33/detections/5014/84993714.png	0.17956551458114947	5671
84993715	20201014_013000.flac	Yat1	2020	10	14	1	30	sp50	Common Song	11.722666666666667	12.725333333333333	13125	16031.25	not present	https://s3.amazonaws.com/arbimon2/project_33/detections/5014/84993715.png	0.17210385725766222	5671
84993716	20200501_003000.flac	Yat1	2020	5	1	0	30	sp50	Common Song	30.501333333333335	31.504	13125	16031.25	not present	https://s3.amazonaws.com/arbimon2/project_33/detections/5014/84993716.png	0.15454864601553978	5671
84993717	20200417_183000.flac	Yat1	2020	4	17	18	30	sp50	Common Song	27.11466666666667	28.117333333333335	13125	16031.25	present	https://s3.amazonaws.com/arbimon2/project_33/detections/5014/84993717.png	0.18277188883273338	5671
84993718	20200330_010000.flac	Yat1	2020	3	30	1	0	sp50	Common Song	47.946666666666665	48.949333333333335	13125	16031.25	not present	https://s3.amazonaws.com/arbimon2/project_33/detections/5014/84993718.png	0.17690056857981418	5671
84993719	20200424_013000.flac	Yat1	2020	4	24	1	30	sp50	Common Song	26.8	27.802666666666667	13125	16031.25	present	https://s3.amazonaws.com/arbimon2/project_33/detections/5014/84993719.png	0.19542671106068538	5671
84993720	20200616_193000.flac	Yat1	2020	6	16	19	30	sp50	Common Song	57.50933333333333	58.512	13125	16031.25	not present	https://s3.amazonaws.com/arbimon2/project_33/detections/5014/84993720.png	0.1553373832258709	5671
84993721	20201014_020000.flac	Yat1	2020	10	14	2	0	sp50	Common Song	35.76	36.76266666666667	13125	16031.25	not present	https://s3.amazonaws.com/arbimon2/project_33/detections/5014/84993721.png	0.21174927826333376	5671
84993722	20200330_013000.flac	Yat1	2020	3	30	1	30	sp50	Common Song	55.89333333333333	56.896	13125	16031.25	not present	https://s3.amazonaws.com/arbimon2/project_33/detections/5014/84993722.png	0.16147027928850866	5671
84993723	20200417_190000.flac	Yat1	2020	4	17	19	0	sp50	Common Song	14.714666666666666	15.717333333333332	13125	16031.25	present	https://s3.amazonaws.com/arbimon2/project_33/detections/5014/84993723.png	0.1927812592418213	5671
84993724	20200424_020000.flac	Yat1	2020	4	24	2	0	sp50	Common Song	22.565333333333335	23.568	13125	16031.25	present	https://s3.amazonaws.com/arbimon2/project_33/detections/5014/84993724.png	0.16766873770700488	5671
84993725	20200622_193000.flac	Yat1	2020	6	22	19	30	sp50	Common Song	14.576	15.578666666666667	13125	16031.25	not present	https://s3.amazonaws.com/arbimon2/project_33/detections/5014/84993725.png	0.16911604657820992	5671
84993726	20200807_080000.flac	Yat1	2020	8	7	8	0	sp50	Common Song	38.992	39.99466666666667	13125	16031.25	not present	https://s3.amazonaws.com/arbimon2/project_33/detections/5014/84993726.png	0.1808784122429693	5671
84993727	20200323_223000.flac	Yat1	2020	3	23	22	30	sp50	Common Song	37.776	38.778666666666666	13125	16031.25	present	https://s3.amazonaws.com/arbimon2/project_33/detections/5014/84993727.png	0.1872395108037406	5671
84993728	20200330_020000.flac	Yat1	2020	3	30	2	0	sp50	Common Song	52.432	53.434666666666665	13125	16031.25	present	https://s3.amazonaws.com/arbimon2/project_33/detections/5014/84993728.png	0.16681909452300042	5671
84993729	20200417_193000.flac	Yat1	2020	4	17	19	30	sp50	Common Song	45.18933333333333	46.192	13125	16031.25	not present	https://s3.amazonaws.com/arbimon2/project_33/detections/5014/84993729.png	0.17884111227793653	5671
84993730	20200424_023000.flac	Yat1	2020	4	24	2	30	sp50	Common Song	20.096	21.098666666666666	13125	16031.25	not present	https://s3.amazonaws.com/arbimon2/project_33/detections/5014/84993730.png	0.19436300419163077	5671
84993731	20200616_203000.flac	Yat1	2020	6	16	20	30	sp50	Common Song	19.712	20.714666666666666	13125	16031.25	not present	https://s3.amazonaws.com/arbimon2/project_33/detections/5014/84993731.png	0.18127161683405243	5671
84993732	20200417_200000.flac	Yat1	2020	4	17	20	0	sp50	Common Song	17.92	18.922666666666668	13125	16031.25	present	https://s3.amazonaws.com/arbimon2/project_33/detections/5014/84993732.png	0.18291332076405603	5671
84993733	20200330_023000.flac	Yat1	2020	3	30	2	30	sp50	Common Song	16.736	17.738666666666667	13125	16031.25	not present	https://s3.amazonaws.com/arbimon2/project_33/detections/5014/84993733.png	0.15604062304791078	5671
84993734	20200827_223000.flac	Yat1	2020	8	27	22	30	sp50	Common Song	32.00533333333333	33.008	13125	16031.25	not present	https://s3.amazonaws.com/arbimon2/project_33/detections/5014/84993734.png	0.15786345036717173	5671
84993735	20200501_023000.flac	Yat1	2020	5	1	2	30	sp50	Common Song	54.93866666666667	55.94133333333333	13125	16031.25	not present	https://s3.amazonaws.com/arbimon2/project_33/detections/5014/84993735.png	0.16784926853737556	5671
84993736	20200424_030000.flac	Yat1	2020	4	24	3	0	sp50	Common Song	47.669333333333334	48.672	13125	16031.25	not present	https://s3.amazonaws.com/arbimon2/project_33/detections/5014/84993736.png	0.1701007073025343	5671
84993737	20200323_233000.flac	Yat1	2020	3	23	23	30	sp50	Common Song	47.221333333333334	48.224	13125	16031.25	not present	https://s3.amazonaws.com/arbimon2/project_33/detections/5014/84993737.png	0.1529108488556231	5671
84993738	20200501_030000.flac	Yat1	2020	5	1	3	0	sp50	Common Song	24.277333333333335	25.28	13125	16031.25	not present	https://s3.amazonaws.com/arbimon2/project_33/detections/5014/84993738.png	0.1771547106301363	5671
84993739	20200424_033000.flac	Yat1	2020	4	24	3	30	sp50	Common Song	16.816	17.818666666666665	13125	16031.25	not present	https://s3.amazonaws.com/arbimon2/project_33/detections/5014/84993739.png	0.1535757615808066	5671
84993740	20200622_213000.flac	Yat1	2020	6	22	21	30	sp50	Common Song	20.037333333333333	21.04	13125	16031.25	not present	https://s3.amazonaws.com/arbimon2/project_33/detections/5014/84993740.png	0.15881830030245714	5671
84993741	20200424_040000.flac	Yat1	2020	4	24	4	0	sp50	Common Song	52.032	53.034666666666666	13125	16031.25	not present	https://s3.amazonaws.com/arbimon2/project_33/detections/5014/84993741.png	0.16180219132621446	5671
84993742	20200330_033000.flac	Yat1	2020	3	30	3	30	sp50	Common Song	3.962666666666667	4.965333333333334	13125	16031.25	not present	https://s3.amazonaws.com/arbimon2/project_33/detections/5014/84993742.png	0.17986515771861447	5671
84993743	20201008_230000.flac	Yat1	2020	10	8	23	0	sp50	Common Song	31.093333333333334	32.096	13125	16031.25	not present	https://s3.amazonaws.com/arbimon2/project_33/detections/5014/84993743.png	0.15327804909534037	5671
84993744	20200705_190000.flac	Yat1	2020	7	5	19	0	sp50	Common Song	37.808	38.81066666666667	13125	16031.25	not present	https://s3.amazonaws.com/arbimon2/project_33/detections/5014/84993744.png	0.17235777152027792	5671
84993745	20200324_003000.flac	Yat1	2020	3	24	0	30	sp50	Common Song	7.338666666666667	8.341333333333333	13125	16031.25	present	https://s3.amazonaws.com/arbimon2/project_33/detections/5014/84993745.png	0.18010882594475744	5671
84993746	20200813_200000.flac	Yat1	2020	8	13	20	0	sp50	Common Song	46.74133333333333	47.744	13125	16031.25	not present	https://s3.amazonaws.com/arbimon2/project_33/detections/5014/84993746.png	0.1506200708350904	5671
84993747	20200424_043000.flac	Yat1	2020	4	24	4	30	sp50	Common Song	5.930666666666666	6.933333333333334	13125	16031.25	not present	https://s3.amazonaws.com/arbimon2/project_33/detections/5014/84993747.png	0.15957641644024229	5671
84993748	20200330_040000.flac	Yat1	2020	3	30	4	0	sp50	Common Song	20.341333333333335	21.344	13125	16031.25	not present	https://s3.amazonaws.com/arbimon2/project_33/detections/5014/84993748.png	0.15474544125726433	5671
84993749	20200827_183000.flac	Yat1	2020	8	27	18	30	sp50	Common Song	15.594666666666667	16.597333333333335	13125	16031.25	not present	https://s3.amazonaws.com/arbimon2/project_33/detections/5014/84993749.png	0.22038375003257865	5671
84993750	20200324_010000.flac	Yat1	2020	3	24	1	0	sp50	Common Song	27.690666666666665	28.69333333333333	13125	16031.25	present	https://s3.amazonaws.com/arbimon2/project_33/detections/5014/84993750.png	0.22238649802425828	5671
84993751	20200807_110000.flac	Yat1	2020	8	7	11	0	sp50	Common Song	9.328	10.330666666666668	13125	16031.25	not present	https://s3.amazonaws.com/arbimon2/project_33/detections/5014/84993751.png	0.19792112881169976	5671
84993752	20200705_200000.flac	Yat1	2020	7	5	20	0	sp50	Common Song	51.370666666666665	52.373333333333335	13125	16031.25	not present	https://s3.amazonaws.com/arbimon2/project_33/detections/5014/84993752.png	0.1818834358272937	5671
84993753	20200801_060000.flac	Yat1	2020	8	1	6	0	sp50	Common Song	39.029333333333334	40.032	13125	16031.25	not present	https://s3.amazonaws.com/arbimon2/project_33/detections/5014/84993753.png	0.18848236739924484	5671
84993754	20200827_190000.flac	Yat1	2020	8	27	19	0	sp50	Common Song	26.506666666666668	27.509333333333334	13125	16031.25	not present	https://s3.amazonaws.com/arbimon2/project_33/detections/5014/84993754.png	0.18949383576440487	5671
84993755	20200317_190000.flac	Yat1	2020	3	17	19	0	sp50	Common Song	47.38133333333333	48.384	13125	16031.25	present	https://s3.amazonaws.com/arbimon2/project_33/detections/5014/84993755.png	0.1849647310648212	5671
84993756	20200705_203000.flac	Yat1	2020	7	5	20	30	sp50	Common Song	15.84	16.842666666666666	13125	16031.25	not present	https://s3.amazonaws.com/arbimon2/project_33/detections/5014/84993756.png	0.16277169471577377	5671
84993757	20200827_193000.flac	Yat1	2020	8	27	19	30	sp50	Common Song	51.856	52.858666666666664	13125	16031.25	not present	https://s3.amazonaws.com/arbimon2/project_33/detections/5014/84993757.png	0.16232584968815367	5671
84993758	20200622_233000.flac	Yat1	2020	6	22	23	30	sp50	Common Song	49.776	50.778666666666666	13125	16031.25	not present	https://s3.amazonaws.com/arbimon2/project_33/detections/5014/84993758.png	0.15947901390084485	5671
84993759	20200317_193000.flac	Yat1	2020	3	17	19	30	sp50	Common Song	52.181333333333335	53.184	13125	16031.25	present	https://s3.amazonaws.com/arbimon2/project_33/detections/5014/84993759.png	0.159251684176603	5671
84993760	20200813_220000.flac	Yat1	2020	8	13	22	0	sp50	Common Song	18.362666666666666	19.365333333333332	13125	16031.25	not present	https://s3.amazonaws.com/arbimon2/project_33/detections/5014/84993760.png	0.15036403101051007	5671
84993761	20200705_213000.flac	Yat1	2020	7	5	21	30	sp50	Common Song	33.088	34.090666666666664	13125	16031.25	present	https://s3.amazonaws.com/arbimon2/project_33/detections/5014/84993761.png	0.15385645132470246	5671
84993762	20200317_200000.flac	Yat1	2020	3	17	20	0	sp50	Common Song	4.789333333333333	5.792	13125	16031.25	present	https://s3.amazonaws.com/arbimon2/project_33/detections/5014/84993762.png	0.20209199271712297	5671
84993763	20200417_203000.flac	Yat1	2020	4	17	20	30	sp50	Common Song	11.104	12.106666666666667	13125	16031.25	present	https://s3.amazonaws.com/arbimon2/project_33/detections/5014/84993763.png	0.23355086782840642	5671
84993764	20200813_223000.flac	Yat1	2020	8	13	22	30	sp50	Common Song	38.464	39.46666666666667	13125	16031.25	not present	https://s3.amazonaws.com/arbimon2/project_33/detections/5014/84993764.png	0.160947169715967	5671
84993765	20200705_220000.flac	Yat1	2020	7	5	22	0	sp50	Common Song	41.690666666666665	42.693333333333335	13125	16031.25	present	https://s3.amazonaws.com/arbimon2/project_33/detections/5014/84993765.png	0.17825589932214153	5671
84993766	20200317_203000.flac	Yat1	2020	3	17	20	30	sp50	Common Song	23.461333333333332	24.464	13125	16031.25	present	https://s3.amazonaws.com/arbimon2/project_33/detections/5014/84993766.png	0.17666926819147868	5671
84993767	20200417_210000.flac	Yat1	2020	4	17	21	0	sp50	Common Song	24.437333333333335	25.44	13125	16031.25	not present	https://s3.amazonaws.com/arbimon2/project_33/detections/5014/84993767.png	0.18628150500783794	5671
84993768	20200705_223000.flac	Yat1	2020	7	5	22	30	sp50	Common Song	32.192	33.19466666666667	13125	16031.25	not present	https://s3.amazonaws.com/arbimon2/project_33/detections/5014/84993768.png	0.19026772643667988	5671
84993769	20200317_210000.flac	Yat1	2020	3	17	21	0	sp50	Common Song	4.368	5.370666666666667	13125	16031.25	present	https://s3.amazonaws.com/arbimon2/project_33/detections/5014/84993769.png	0.17767178540987308	5671
84993770	20200623_013000.flac	Yat1	2020	6	23	1	30	sp50	Common Song	33.232	34.23466666666667	13125	16031.25	not present	https://s3.amazonaws.com/arbimon2/project_33/detections/5014/84993770.png	0.19092733542980156	5671
84993771	20200411_183000.flac	Yat1	2020	4	11	18	30	sp50	Common Song	46.458666666666666	47.461333333333336	13125	16031.25	present	https://s3.amazonaws.com/arbimon2/project_33/detections/5014/84993771.png	0.18087873254141254	5671
84993772	20200705_230000.flac	Yat1	2020	7	5	23	0	sp50	Common Song	52.352	53.35466666666667	13125	16031.25	not present	https://s3.amazonaws.com/arbimon2/project_33/detections/5014/84993772.png	0.15643442170608887	5671
84993773	20200417_213000.flac	Yat1	2020	4	17	21	30	sp50	Common Song	25.050666666666668	26.053333333333335	13125	16031.25	not present	https://s3.amazonaws.com/arbimon2/project_33/detections/5014/84993773.png	0.18046163270671847	5671
84993774	20200317_213000.flac	Yat1	2020	3	17	21	30	sp50	Common Song	3.376	4.378666666666667	13125	16031.25	not present	https://s3.amazonaws.com/arbimon2/project_33/detections/5014/84993774.png	0.16035607962475937	5671
84993775	20200719_183000.flac	Yat1	2020	7	19	18	30	sp50	Common Song	47.296	48.29866666666667	13125	16031.25	not present	https://s3.amazonaws.com/arbimon2/project_33/detections/5014/84993775.png	0.16410503338793186	5671
84993776	20200623_020000.flac	Yat1	2020	6	23	2	0	sp50	Common Song	10.090666666666667	11.093333333333334	13125	16031.25	not present	https://s3.amazonaws.com/arbimon2/project_33/detections/5014/84993776.png	0.18826867347144552	5671
84993777	20200304_120000.flac	Yat1	2020	3	4	12	0	sp50	Common Song	4.250666666666667	5.253333333333333	13125	16031.25	not present	https://s3.amazonaws.com/arbimon2/project_33/detections/5014/84993777.png	0.17887394355665714	5671
84993778	20200411_190000.flac	Yat1	2020	4	11	19	0	sp50	Common Song	57.696	58.69866666666667	13125	16031.25	not present	https://s3.amazonaws.com/arbimon2/project_33/detections/5014/84993778.png	0.151479586021674	5671
84993779	20200417_220000.flac	Yat1	2020	4	17	22	0	sp50	Common Song	58.06933333333333	59.072	13125	16031.25	not present	https://s3.amazonaws.com/arbimon2/project_33/detections/5014/84993779.png	0.20473727139997516	5671
84993780	20200719_190000.flac	Yat1	2020	7	19	19	0	sp50	Common Song	57.87733333333333	58.88	13125	16031.25	not present	https://s3.amazonaws.com/arbimon2/project_33/detections/5014/84993780.png	0.19038193146291493	5671
84993781	20200814_003000.flac	Yat1	2020	8	14	0	30	sp50	Common Song	23.125333333333334	24.128	13125	16031.25	not present	https://s3.amazonaws.com/arbimon2/project_33/detections/5014/84993781.png	0.15174423442583068	5671
84993782	20200411_193000.flac	Yat1	2020	4	11	19	30	sp50	Common Song	34.69866666666667	35.70133333333333	13125	16031.25	present	https://s3.amazonaws.com/arbimon2/project_33/detections/5014/84993782.png	0.19723477876553455	5671
84993783	20200417_223000.flac	Yat1	2020	4	17	22	30	sp50	Common Song	58.048	59.050666666666665	13125	16031.25	present	https://s3.amazonaws.com/arbimon2/project_33/detections/5014/84993783.png	0.18519494409624623	5671
84993784	20200814_010000.flac	Yat1	2020	8	14	1	0	sp50	Common Song	23.301333333333332	24.304	13125	16031.25	not present	https://s3.amazonaws.com/arbimon2/project_33/detections/5014/84993784.png	0.17231347611364525	5671
84993785	20200317_223000.flac	Yat1	2020	3	17	22	30	sp50	Common Song	23.989333333333335	24.992	13125	16031.25	not present	https://s3.amazonaws.com/arbimon2/project_33/detections/5014/84993785.png	0.1624985546764518	5671
84993786	20200706_003000.flac	Yat1	2020	7	6	0	30	sp50	Common Song	45.925333333333334	46.928	13125	16031.25	not present	https://s3.amazonaws.com/arbimon2/project_33/detections/5014/84993786.png	0.1521773526234157	5671
84993787	20200827_113000.flac	Yat1	2020	8	27	11	30	sp50	Common Song	2.986666666666667	3.989333333333333	13125	16031.25	not present	https://s3.amazonaws.com/arbimon2/project_33/detections/5014/84993787.png	0.15929484540501918	5671
84993788	20200411_200000.flac	Yat1	2020	4	11	20	0	sp50	Common Song	15.749333333333333	16.752	13125	16031.25	present	https://s3.amazonaws.com/arbimon2/project_33/detections/5014/84993788.png	0.18552412582316907	5671
84993789	20200719_200000.flac	Yat1	2020	7	19	20	0	sp50	Common Song	15.376	16.378666666666668	13125	16031.25	not present	https://s3.amazonaws.com/arbimon2/project_33/detections/5014/84993789.png	0.16677191018408913	5671
84993790	20200417_230000.flac	Yat1	2020	4	17	23	0	sp50	Common Song	30.544	31.546666666666667	13125	16031.25	present	https://s3.amazonaws.com/arbimon2/project_33/detections/5014/84993790.png	0.18997851347579053	5671
84993791	20200405_153000.flac	Yat1	2020	4	5	15	30	sp50	Common Song	35.056	36.05866666666667	13125	16031.25	not present	https://s3.amazonaws.com/arbimon2/project_33/detections/5014/84993791.png	0.15329170059779154	5671
84993792	20200317_230000.flac	Yat1	2020	3	17	23	0	sp50	Common Song	4.768	5.770666666666667	13125	16031.25	present	https://s3.amazonaws.com/arbimon2/project_33/detections/5014/84993792.png	0.17546741012122263	5671
84993793	20200702_193000.flac	Yat1	2020	7	2	19	30	sp50	Common Song	21.194666666666667	22.197333333333333	13125	16031.25	present	https://s3.amazonaws.com/arbimon2/project_33/detections/5014/84993793.png	0.15213469980911376	5671
84993794	20200417_233000.flac	Yat1	2020	4	17	23	30	sp50	Common Song	32.976	33.97866666666667	13125	16031.25	present	https://s3.amazonaws.com/arbimon2/project_33/detections/5014/84993794.png	0.252062450905877	5671
84993795	20200719_203000.flac	Yat1	2020	7	19	20	30	sp50	Common Song	57.54666666666667	58.54933333333334	13125	16031.25	not present	https://s3.amazonaws.com/arbimon2/project_33/detections/5014/84993795.png	0.23146691337499292	5671
84993796	20200317_233000.flac	Yat1	2020	3	17	23	30	sp50	Common Song	0.021333333333333333	1.024	13125	16031.25	present	https://s3.amazonaws.com/arbimon2/project_33/detections/5014/84993796.png	0.19641832173401827	5671
84993797	20200418_000000.flac	Yat1	2020	4	18	0	0	sp50	Common Song	2.7253333333333334	3.728	13125	16031.25	present	https://s3.amazonaws.com/arbimon2/project_33/detections/5014/84993797.png	0.26366478884221967	5671
84993798	20200719_210000.flac	Yat1	2020	7	19	21	0	sp50	Common Song	11.493333333333334	12.496	13125	16031.25	not present	https://s3.amazonaws.com/arbimon2/project_33/detections/5014/84993798.png	0.18550977647883446	5671
84993799	20200318_000000.flac	Yat1	2020	3	18	0	0	sp50	Common Song	20.72533333333333	21.728	13125	16031.25	present	https://s3.amazonaws.com/arbimon2/project_33/detections/5014/84993799.png	0.22379197212565483	5671
84993800	20200418_003000.flac	Yat1	2020	4	18	0	30	sp50	Common Song	22.010666666666665	23.013333333333332	13125	16031.25	present	https://s3.amazonaws.com/arbimon2/project_33/detections/5014/84993800.png	0.16279196982161395	5671
84993801	20200719_213000.flac	Yat1	2020	7	19	21	30	sp50	Common Song	10.752	11.754666666666667	13125	16031.25	not present	https://s3.amazonaws.com/arbimon2/project_33/detections/5014/84993801.png	0.162125852019188	5671
84993802	20200411_213000.flac	Yat1	2020	4	11	21	30	sp50	Common Song	30.309333333333335	31.312	13125	16031.25	present	https://s3.amazonaws.com/arbimon2/project_33/detections/5014/84993802.png	0.17311378553223666	5671
84993803	20200318_003000.flac	Yat1	2020	3	18	0	30	sp50	Common Song	3.6586666666666665	4.661333333333333	13125	16031.25	present	https://s3.amazonaws.com/arbimon2/project_33/detections/5014/84993803.png	0.1974883413316425	5671
84993804	20200702_210000.flac	Yat1	2020	7	2	21	0	sp50	Common Song	55.19466666666667	56.19733333333333	13125	16031.25	not present	https://s3.amazonaws.com/arbimon2/project_33/detections/5014/84993804.png	0.2048942694872078	5671
84993805	20200719_220000.flac	Yat1	2020	7	19	22	0	sp50	Common Song	38.85333333333333	39.856	13125	16031.25	not present	https://s3.amazonaws.com/arbimon2/project_33/detections/5014/84993805.png	0.16350355715985593	5671
84993806	20200411_220000.flac	Yat1	2020	4	11	22	0	sp50	Common Song	49.76533333333333	50.768	13125	16031.25	present	https://s3.amazonaws.com/arbimon2/project_33/detections/5014/84993806.png	0.18445303469733343	5671
84993807	20200318_010000.flac	Yat1	2020	3	18	1	0	sp50	Common Song	44.80533333333333	45.808	13125	16031.25	present	https://s3.amazonaws.com/arbimon2/project_33/detections/5014/84993807.png	0.182610454169308	5671
84993808	20200411_223000.flac	Yat1	2020	4	11	22	30	sp50	Common Song	9.648	10.650666666666666	13125	16031.25	present	https://s3.amazonaws.com/arbimon2/project_33/detections/5014/84993808.png	0.17307908861503743	5671
84993809	20200318_013000.flac	Yat1	2020	3	18	1	30	sp50	Common Song	52.842666666666666	53.845333333333336	13125	16031.25	present	https://s3.amazonaws.com/arbimon2/project_33/detections/5014/84993809.png	0.15496310256062648	5671
84993810	20200702_220000.flac	Yat1	2020	7	2	22	0	sp50	Common Song	3.168	4.1706666666666665	13125	16031.25	present	https://s3.amazonaws.com/arbimon2/project_33/detections/5014/84993810.png	0.16626246705226852	5671
84993811	20200418_020000.flac	Yat1	2020	4	18	2	0	sp50	Common Song	13.157333333333334	14.16	13125	16031.25	present	https://s3.amazonaws.com/arbimon2/project_33/detections/5014/84993811.png	0.15461621823675886	5671
84993812	20200719_230000.flac	Yat1	2020	7	19	23	0	sp50	Common Song	24.672	25.674666666666667	13125	16031.25	present	https://s3.amazonaws.com/arbimon2/project_33/detections/5014/84993812.png	0.19513608351579326	5671
84993813	20200411_230000.flac	Yat1	2020	4	11	23	0	sp50	Common Song	57.472	58.474666666666664	13125	16031.25	present	https://s3.amazonaws.com/arbimon2/project_33/detections/5014/84993813.png	0.27852585960615606	5671
84993814	20200807_193000.flac	Yat1	2020	8	7	19	30	sp50	Common Song	56.858666666666664	57.861333333333334	13125	16031.25	not present	https://s3.amazonaws.com/arbimon2/project_33/detections/5014/84993814.png	0.1912123364553929	5671
84993815	20200702_223000.flac	Yat1	2020	7	2	22	30	sp50	Common Song	44.629333333333335	45.632	13125	16031.25	not present	https://s3.amazonaws.com/arbimon2/project_33/detections/5014/84993815.png	0.15885037358501847	5671
84993816	20200719_233000.flac	Yat1	2020	7	19	23	30	sp50	Common Song	40.256	41.25866666666667	13125	16031.25	not present	https://s3.amazonaws.com/arbimon2/project_33/detections/5014/84993816.png	0.18388412825882422	5671
84993817	20200405_190000.flac	Yat1	2020	4	5	19	0	sp50	Common Song	9.578666666666667	10.581333333333333	13125	16031.25	present	https://s3.amazonaws.com/arbimon2/project_33/detections/5014/84993817.png	0.1525932063033774	5671
84993818	20200411_233000.flac	Yat1	2020	4	11	23	30	sp50	Common Song	14.88	15.882666666666667	13125	16031.25	present	https://s3.amazonaws.com/arbimon2/project_33/detections/5014/84993818.png	0.2577706763431409	5671
84993819	20200807_200000.flac	Yat1	2020	8	7	20	0	sp50	Common Song	36.592	37.59466666666667	13125	16031.25	not present	https://s3.amazonaws.com/arbimon2/project_33/detections/5014/84993819.png	0.1698968183068008	5671
84993820	20200720_000000.flac	Yat1	2020	7	20	0	0	sp50	Common Song	25.184	26.186666666666667	13125	16031.25	not present	https://s3.amazonaws.com/arbimon2/project_33/detections/5014/84993820.png	0.1524011576343456	5671
84993821	20200405_193000.flac	Yat1	2020	4	5	19	30	sp50	Common Song	45.13066666666667	46.13333333333333	13125	16031.25	present	https://s3.amazonaws.com/arbimon2/project_33/detections/5014/84993821.png	0.19841253445192197	5671
84993822	20200412_000000.flac	Yat1	2020	4	12	0	0	sp50	Common Song	16.682666666666666	17.685333333333332	13125	16031.25	present	https://s3.amazonaws.com/arbimon2/project_33/detections/5014/84993822.png	0.2512097714871073	5671
84993823	20200405_200000.flac	Yat1	2020	4	5	20	0	sp50	Common Song	35.653333333333336	36.656	13125	16031.25	present	https://s3.amazonaws.com/arbimon2/project_33/detections/5014/84993823.png	0.20545278471014347	5671
84993824	20200418_033000.flac	Yat1	2020	4	18	3	30	sp50	Common Song	42.464	43.46666666666667	13125	16031.25	present	https://s3.amazonaws.com/arbimon2/project_33/detections/5014/84993824.png	0.1607881241244375	5671
84993825	20200412_003000.flac	Yat1	2020	4	12	0	30	sp50	Common Song	36.32	37.32266666666667	13125	16031.25	present	https://s3.amazonaws.com/arbimon2/project_33/detections/5014/84993825.png	0.2213253813044657	5671
84993826	20200807_210000.flac	Yat1	2020	8	7	21	0	sp50	Common Song	45.392	46.394666666666666	13125	16031.25	not present	https://s3.amazonaws.com/arbimon2/project_33/detections/5014/84993826.png	0.16396154749690509	5671
84993827	20200720_010000.flac	Yat1	2020	7	20	1	0	sp50	Common Song	56.44266666666667	57.44533333333333	13125	16031.25	not present	https://s3.amazonaws.com/arbimon2/project_33/detections/5014/84993827.png	0.15343168627766626	5671
84993828	20200405_203000.flac	Yat1	2020	4	5	20	30	sp50	Common Song	35.397333333333336	36.4	13125	16031.25	present	https://s3.amazonaws.com/arbimon2/project_33/detections/5014/84993828.png	0.21384977143358533	5671
84993829	20200412_010000.flac	Yat1	2020	4	12	1	0	sp50	Common Song	17.221333333333334	18.224	13125	16031.25	present	https://s3.amazonaws.com/arbimon2/project_33/detections/5014/84993829.png	0.19328758216372247	5671
84993830	20200304_190000.flac	Yat1	2020	3	4	19	0	sp50	Common Song	4.842666666666666	5.8453333333333335	13125	16031.25	present	https://s3.amazonaws.com/arbimon2/project_33/detections/5014/84993830.png	0.9363275242752922	5671
84993831	20200405_210000.flac	Yat1	2020	4	5	21	0	sp50	Common Song	57.968	58.970666666666666	13125	16031.25	present	https://s3.amazonaws.com/arbimon2/project_33/detections/5014/84993831.png	0.19519339962503598	5671
84993832	20200304_193000.flac	Yat1	2020	3	4	19	30	sp50	Common Song	29.077333333333332	30.08	13125	16031.25	present	https://s3.amazonaws.com/arbimon2/project_33/detections/5014/84993832.png	0.21109141550201674	5671
84993833	20200617_103000.flac	Yat1	2020	6	17	10	30	sp50	Common Song	4.405333333333333	5.408	13125	16031.25	not present	https://s3.amazonaws.com/arbimon2/project_33/detections/5014/84993833.png	0.16024645589241407	5671
84993834	20200405_213000.flac	Yat1	2020	4	5	21	30	sp50	Common Song	44.99733333333333	46	13125	16031.25	not present	https://s3.amazonaws.com/arbimon2/project_33/detections/5014/84993834.png	0.2377323931249826	5671
84993835	20200424_160000.flac	Yat1	2020	4	24	16	0	sp50	Common Song	9.68	10.682666666666666	13125	16031.25	not present	https://s3.amazonaws.com/arbimon2/project_33/detections/5014/84993835.png	0.16562281569954462	5671
84993836	20200814_080000.flac	Yat1	2020	8	14	8	0	sp50	Common Song	57.25333333333333	58.256	13125	16031.25	not present	https://s3.amazonaws.com/arbimon2/project_33/detections/5014/84993836.png	0.17024537871601458	5671
84993837	20200405_220000.flac	Yat1	2020	4	5	22	0	sp50	Common Song	31.941333333333333	32.944	13125	16031.25	present	https://s3.amazonaws.com/arbimon2/project_33/detections/5014/84993837.png	0.1627693947468503	5671
84993838	20200720_030000.flac	Yat1	2020	7	20	3	0	sp50	Common Song	48.64533333333333	49.648	13125	16031.25	not present	https://s3.amazonaws.com/arbimon2/project_33/detections/5014/84993838.png	0.15544650610725697	5671
84993839	20200304_203000.flac	Yat1	2020	3	4	20	30	sp50	Common Song	34.656	35.65866666666667	13125	16031.25	present	https://s3.amazonaws.com/arbimon2/project_33/detections/5014/84993839.png	0.16863158282404903	5671
84993840	20200726_110000.flac	Yat1	2020	7	26	11	0	sp50	Common Song	39.626666666666665	40.629333333333335	13125	16031.25	not present	https://s3.amazonaws.com/arbimon2/project_33/detections/5014/84993840.png	0.16618699091499778	5671
84993841	20201014_190000.flac	Yat1	2020	10	14	19	0	sp50	Common Song	58.288	59.29066666666667	13125	16031.25	not present	https://s3.amazonaws.com/arbimon2/project_33/detections/5014/84993841.png	0.23862236711444035	5671
84993842	20200807_230000.flac	Yat1	2020	8	7	23	0	sp50	Common Song	38.768	39.77066666666666	13125	16031.25	not present	https://s3.amazonaws.com/arbimon2/project_33/detections/5014/84993842.png	0.16592645007745344	5671
84993843	20200703_023000.flac	Yat1	2020	7	3	2	30	sp50	Common Song	37.952	38.95466666666667	13125	16031.25	present	https://s3.amazonaws.com/arbimon2/project_33/detections/5014/84993843.png	0.15521908690144437	5671
84993844	20200820_140000.flac	Yat1	2020	8	20	14	0	sp50	Common Song	26.773333333333333	27.776	13125	16031.25	not present	https://s3.amazonaws.com/arbimon2/project_33/detections/5014/84993844.png	0.16348229655193466	5671
84993845	20200405_223000.flac	Yat1	2020	4	5	22	30	sp50	Common Song	37.754666666666665	38.757333333333335	13125	16031.25	present	https://s3.amazonaws.com/arbimon2/project_33/detections/5014/84993845.png	0.1707280088572596	5671
84993846	20200304_210000.flac	Yat1	2020	3	4	21	0	sp50	Common Song	6.618666666666667	7.621333333333333	13125	16031.25	present	https://s3.amazonaws.com/arbimon2/project_33/detections/5014/84993846.png	0.15726667869984853	5671
84993847	20201014_193000.flac	Yat1	2020	10	14	19	30	sp50	Common Song	51.52	52.522666666666666	13125	16031.25	not present	https://s3.amazonaws.com/arbimon2/project_33/detections/5014/84993847.png	0.23101741327086342	5671
84993848	20200703_030000.flac	Yat1	2020	7	3	3	0	sp50	Common Song	21.408	22.410666666666668	13125	16031.25	not present	https://s3.amazonaws.com/arbimon2/project_33/detections/5014/84993848.png	0.2279483519681786	5671
84993849	20200706_093000.flac	Yat1	2020	7	6	9	30	sp50	Common Song	23.882666666666665	24.88533333333333	13125	16031.25	not present	https://s3.amazonaws.com/arbimon2/project_33/detections/5014/84993849.png	0.15816930464629173	5671
84993850	20200801_190000.flac	Yat1	2020	8	1	19	0	sp50	Common Song	14.453333333333333	15.456	13125	16031.25	not present	https://s3.amazonaws.com/arbimon2/project_33/detections/5014/84993850.png	0.2766382092587531	5671
84993851	20200405_230000.flac	Yat1	2020	4	5	23	0	sp50	Common Song	6.021333333333334	7.024	13125	16031.25	not present	https://s3.amazonaws.com/arbimon2/project_33/detections/5014/84993851.png	0.16889724752521434	5671
84993852	20201014_200000.flac	Yat1	2020	10	14	20	0	sp50	Common Song	38.117333333333335	39.12	13125	16031.25	not present	https://s3.amazonaws.com/arbimon2/project_33/detections/5014/84993852.png	0.16625846539324537	5671
84993853	20200304_213000.flac	Yat1	2020	3	4	21	30	sp50	Common Song	3.8666666666666667	4.8693333333333335	13125	16031.25	present	https://s3.amazonaws.com/arbimon2/project_33/detections/5014/84993853.png	0.16477782866404628	5671
84993854	20200405_233000.flac	Yat1	2020	4	5	23	30	sp50	Common Song	3.1573333333333333	4.16	13125	16031.25	not present	https://s3.amazonaws.com/arbimon2/project_33/detections/5014/84993854.png	0.18483575296583138	5671
84993855	20200424_180000.flac	Yat1	2020	4	24	18	0	sp50	Common Song	2.2666666666666666	3.2693333333333334	13125	16031.25	not present	https://s3.amazonaws.com/arbimon2/project_33/detections/5014/84993855.png	0.22118980229167756	5671
84993856	20201014_203000.flac	Yat1	2020	10	14	20	30	sp50	Common Song	58.24	59.242666666666665	13125	16031.25	not present	https://s3.amazonaws.com/arbimon2/project_33/detections/5014/84993856.png	0.18339435400124435	5671
84993857	20200304_220000.flac	Yat1	2020	3	4	22	0	sp50	Common Song	52.154666666666664	53.157333333333334	13125	16031.25	present	https://s3.amazonaws.com/arbimon2/project_33/detections/5014/84993857.png	0.1584768576705146	5671
84993858	20200406_000000.flac	Yat1	2020	4	6	0	0	sp50	Common Song	0.992	1.9946666666666666	13125	16031.25	present	https://s3.amazonaws.com/arbimon2/project_33/detections/5014/84993858.png	0.1734215485471172	5671
84993859	20200424_183000.flac	Yat1	2020	4	24	18	30	sp50	Common Song	34.373333333333335	35.376	13125	16031.25	not present	https://s3.amazonaws.com/arbimon2/project_33/detections/5014/84993859.png	0.1786295648440791	5671
84993860	20201014_210000.flac	Yat1	2020	10	14	21	0	sp50	Common Song	6.464	7.466666666666667	13125	16031.25	not present	https://s3.amazonaws.com/arbimon2/project_33/detections/5014/84993860.png	0.2654977660978221	5671
84993861	20200712_183000.flac	Yat1	2020	7	12	18	30	sp50	Common Song	47.973333333333336	48.976	13125	16031.25	not present	https://s3.amazonaws.com/arbimon2/project_33/detections/5014/84993861.png	0.17174398792487328	5671
84993862	20200501_190000.flac	Yat1	2020	5	1	19	0	sp50	Common Song	45.845333333333336	46.848	13125	16031.25	present	https://s3.amazonaws.com/arbimon2/project_33/detections/5014/84993862.png	0.1806508535881773	5671
84993863	20200406_003000.flac	Yat1	2020	4	6	0	30	sp50	Common Song	33.088	34.090666666666664	13125	16031.25	present	https://s3.amazonaws.com/arbimon2/project_33/detections/5014/84993863.png	0.21092971670307276	5671
84993864	20200424_190000.flac	Yat1	2020	4	24	19	0	sp50	Common Song	26.613333333333333	27.616	13125	16031.25	present	https://s3.amazonaws.com/arbimon2/project_33/detections/5014/84993864.png	0.23992454631081944	5671
84993865	20201014_213000.flac	Yat1	2020	10	14	21	30	sp50	Common Song	13.397333333333334	14.4	13125	16031.25	not present	https://s3.amazonaws.com/arbimon2/project_33/detections/5014/84993865.png	0.1632550311191481	5671
84993866	20200706_113000.flac	Yat1	2020	7	6	11	30	sp50	Common Song	15.285333333333334	16.288	13125	16031.25	not present	https://s3.amazonaws.com/arbimon2/project_33/detections/5014/84993866.png	0.2123722176676823	5671
84993867	20200304_230000.flac	Yat1	2020	3	4	23	0	sp50	Common Song	56.448	57.45066666666666	13125	16031.25	present	https://s3.amazonaws.com/arbimon2/project_33/detections/5014/84993867.png	0.15427728048675032	5671
84993868	20200406_010000.flac	Yat1	2020	4	6	1	0	sp50	Common Song	51.936	52.93866666666667	13125	16031.25	not present	https://s3.amazonaws.com/arbimon2/project_33/detections/5014/84993868.png	0.18772704645596086	5671
84993869	20200706_120000.flac	Yat1	2020	7	6	12	0	sp50	Common Song	7.978666666666666	8.981333333333334	13125	16031.25	not present	https://s3.amazonaws.com/arbimon2/project_33/detections/5014/84993869.png	0.1529317238572396	5671
84993870	20200424_193000.flac	Yat1	2020	4	24	19	30	sp50	Common Song	2.1706666666666665	3.1733333333333333	13125	16031.25	present	https://s3.amazonaws.com/arbimon2/project_33/detections/5014/84993870.png	0.2545316012677339	5671
84993871	20201014_220000.flac	Yat1	2020	10	14	22	0	sp50	Common Song	29.552	30.554666666666666	13125	16031.25	not present	https://s3.amazonaws.com/arbimon2/project_33/detections/5014/84993871.png	0.26056630153627597	5671
84993872	20200501_200000.flac	Yat1	2020	5	1	20	0	sp50	Common Song	17.109333333333332	18.112	13125	16031.25	present	https://s3.amazonaws.com/arbimon2/project_33/detections/5014/84993872.png	0.19098714632698935	5671
84993873	20200406_013000.flac	Yat1	2020	4	6	1	30	sp50	Common Song	13.76	14.762666666666666	13125	16031.25	present	https://s3.amazonaws.com/arbimon2/project_33/detections/5014/84993873.png	0.19854499376058954	5671
84993874	20201014_223000.flac	Yat1	2020	10	14	22	30	sp50	Common Song	8.789333333333333	9.792	13125	16031.25	not present	https://s3.amazonaws.com/arbimon2/project_33/detections/5014/84993874.png	0.23579485986206172	5671
84993875	20200501_203000.flac	Yat1	2020	5	1	20	30	sp50	Common Song	23.632	24.634666666666668	13125	16031.25	present	https://s3.amazonaws.com/arbimon2/project_33/detections/5014/84993875.png	0.16580133328094257	5671
84993876	20200406_020000.flac	Yat1	2020	4	6	2	0	sp50	Common Song	41.10933333333333	42.112	13125	16031.25	present	https://s3.amazonaws.com/arbimon2/project_33/detections/5014/84993876.png	0.2026548612537453	5671
84993877	20200424_203000.flac	Yat1	2020	4	24	20	30	sp50	Common Song	2.7413333333333334	3.744	13125	16031.25	present	https://s3.amazonaws.com/arbimon2/project_33/detections/5014/84993877.png	0.24198823523782315	5671
84993878	20201014_230000.flac	Yat1	2020	10	14	23	0	sp50	Common Song	23.52	24.522666666666666	13125	16031.25	not present	https://s3.amazonaws.com/arbimon2/project_33/detections/5014/84993878.png	0.16661374814104105	5671
84993879	20200311_190000.flac	Yat1	2020	3	11	19	0	sp50	Common Song	14.485333333333333	15.488	13125	16031.25	present	https://s3.amazonaws.com/arbimon2/project_33/detections/5014/84993879.png	0.16284683051701787	5671
84993880	20200406_023000.flac	Yat1	2020	4	6	2	30	sp50	Common Song	2.1173333333333333	3.12	13125	16031.25	not present	https://s3.amazonaws.com/arbimon2/project_33/detections/5014/84993880.png	0.23755632400834517	5671
84993881	20201009_180000.flac	Yat1	2020	10	9	18	0	sp50	Common Song	6.426666666666667	7.429333333333333	13125	16031.25	not present	https://s3.amazonaws.com/arbimon2/project_33/detections/5014/84993881.png	0.16853419990331986	5671
84993882	20201014_233000.flac	Yat1	2020	10	14	23	30	sp50	Common Song	50.76266666666667	51.76533333333333	13125	16031.25	not present	https://s3.amazonaws.com/arbimon2/project_33/detections/5014/84993882.png	0.22946072093287545	5671
84993883	20200424_210000.flac	Yat1	2020	4	24	21	0	sp50	Common Song	8.72	9.722666666666667	13125	16031.25	not present	https://s3.amazonaws.com/arbimon2/project_33/detections/5014/84993883.png	0.20405672248945522	5671
84993884	20200406_030000.flac	Yat1	2020	4	6	3	0	sp50	Common Song	10.645333333333333	11.648	13125	16031.25	not present	https://s3.amazonaws.com/arbimon2/project_33/detections/5014/84993884.png	0.23131992658325434	5671
84993885	20201009_183000.flac	Yat1	2020	10	9	18	30	sp50	Common Song	56.544	57.54666666666667	13125	16031.25	not present	https://s3.amazonaws.com/arbimon2/project_33/detections/5014/84993885.png	0.15629839823983768	5671
84993886	20201015_000000.flac	Yat1	2020	10	15	0	0	sp50	Common Song	0.5813333333333334	1.584	13125	16031.25	not present	https://s3.amazonaws.com/arbimon2/project_33/detections/5014/84993886.png	0.19001469351313519	5671
84993887	20200626_210000.flac	Yat1	2020	6	26	21	0	sp50	Common Song	27.44	28.442666666666668	13125	16031.25	not present	https://s3.amazonaws.com/arbimon2/project_33/detections/5014/84993887.png	0.15283688530549386	5671
84993888	20200501_220000.flac	Yat1	2020	5	1	22	0	sp50	Common Song	33.6	34.602666666666664	13125	16031.25	present	https://s3.amazonaws.com/arbimon2/project_33/detections/5014/84993888.png	0.22237545836349576	5671
84993889	20200424_213000.flac	Yat1	2020	4	24	21	30	sp50	Common Song	28.213333333333335	29.216	13125	16031.25	present	https://s3.amazonaws.com/arbimon2/project_33/detections/5014/84993889.png	0.1833784525264566	5671
84993890	20200406_033000.flac	Yat1	2020	4	6	3	30	sp50	Common Song	19.258666666666667	20.261333333333333	13125	16031.25	not present	https://s3.amazonaws.com/arbimon2/project_33/detections/5014/84993890.png	0.17319365794153624	5671
84993891	20201009_190000.flac	Yat1	2020	10	9	19	0	sp50	Common Song	54.501333333333335	55.504	13125	16031.25	present	https://s3.amazonaws.com/arbimon2/project_33/detections/5014/84993891.png	0.22914499007581257	5671
84993892	20201015_003000.flac	Yat1	2020	10	15	0	30	sp50	Common Song	14.272	15.274666666666667	13125	16031.25	not present	https://s3.amazonaws.com/arbimon2/project_33/detections/5014/84993892.png	0.21067047414611326	5671
84993893	20200424_220000.flac	Yat1	2020	4	24	22	0	sp50	Common Song	16.666666666666668	17.669333333333334	13125	16031.25	present	https://s3.amazonaws.com/arbimon2/project_33/detections/5014/84993893.png	0.2086933654935083	5671
84993894	20200330_230000.flac	Yat1	2020	3	30	23	0	sp50	Common Song	48.50666666666667	49.50933333333333	13125	16031.25	not present	https://s3.amazonaws.com/arbimon2/project_33/detections/5014/84993894.png	0.16517565637757983	5671
84993895	20200501_223000.flac	Yat1	2020	5	1	22	30	sp50	Common Song	42.458666666666666	43.461333333333336	13125	16031.25	not present	https://s3.amazonaws.com/arbimon2/project_33/detections/5014/84993895.png	0.25548113086341845	5671
84993896	20200406_040000.flac	Yat1	2020	4	6	4	0	sp50	Common Song	48.282666666666664	49.285333333333334	13125	16031.25	not present	https://s3.amazonaws.com/arbimon2/project_33/detections/5014/84993896.png	0.21137642609646223	5671
84993897	20200626_220000.flac	Yat1	2020	6	26	22	0	sp50	Common Song	0.56	1.5626666666666666	13125	16031.25	not present	https://s3.amazonaws.com/arbimon2/project_33/detections/5014/84993897.png	0.15069798761610387	5671
84993898	20200814_150000.flac	Yat1	2020	8	14	15	0	sp50	Common Song	0.31466666666666665	1.3173333333333332	13125	16031.25	not present	https://s3.amazonaws.com/arbimon2/project_33/detections/5014/84993898.png	0.1881302420988685	5671
84993899	20200424_223000.flac	Yat1	2020	4	24	22	30	sp50	Common Song	44.272	45.27466666666667	13125	16031.25	present	https://s3.amazonaws.com/arbimon2/project_33/detections/5014/84993899.png	0.23996936107821437	5671
84993900	20200501_230000.flac	Yat1	2020	5	1	23	0	sp50	Common Song	46.19733333333333	47.2	13125	16031.25	not present	https://s3.amazonaws.com/arbimon2/project_33/detections/5014/84993900.png	0.17761422816797062	5671
84993901	20200330_233000.flac	Yat1	2020	3	30	23	30	sp50	Common Song	18.336	19.338666666666665	13125	16031.25	present	https://s3.amazonaws.com/arbimon2/project_33/detections/5014/84993901.png	0.16984881964479154	5671
84993902	20200820_203000.flac	Yat1	2020	8	20	20	30	sp50	Common Song	35.16266666666667	36.165333333333336	13125	16031.25	not present	https://s3.amazonaws.com/arbimon2/project_33/detections/5014/84993902.png	0.1552483250582375	5671
84993903	20201009_200000.flac	Yat1	2020	10	9	20	0	sp50	Common Song	56.154666666666664	57.157333333333334	13125	16031.25	not present	https://s3.amazonaws.com/arbimon2/project_33/detections/5014/84993903.png	0.1507180777920053	5671
84993904	20200406_043000.flac	Yat1	2020	4	6	4	30	sp50	Common Song	43.498666666666665	44.501333333333335	13125	16031.25	not present	https://s3.amazonaws.com/arbimon2/project_33/detections/5014/84993904.png	0.16873161111587845	5671
84993905	20200424_230000.flac	Yat1	2020	4	24	23	0	sp50	Common Song	57.584	58.586666666666666	13125	16031.25	present	https://s3.amazonaws.com/arbimon2/project_33/detections/5014/84993905.png	0.20704721037259502	5671
84993906	20201009_203000.flac	Yat1	2020	10	9	20	30	sp50	Common Song	20.192	21.194666666666667	13125	16031.25	not present	https://s3.amazonaws.com/arbimon2/project_33/detections/5014/84993906.png	0.17278541180125556	5671
84993907	20200706_163000.flac	Yat1	2020	7	6	16	30	sp50	Common Song	38.688	39.690666666666665	13125	16031.25	not present	https://s3.amazonaws.com/arbimon2/project_33/detections/5014/84993907.png	0.22936108714898523	5671
84993908	20200406_050000.flac	Yat1	2020	4	6	5	0	sp50	Common Song	11.701333333333332	12.704	13125	16031.25	not present	https://s3.amazonaws.com/arbimon2/project_33/detections/5014/84993908.png	0.16500665694119632	5671
84993909	20200424_233000.flac	Yat1	2020	4	24	23	30	sp50	Common Song	6.682666666666667	7.685333333333333	13125	16031.25	present	https://s3.amazonaws.com/arbimon2/project_33/detections/5014/84993909.png	0.2908463260826694	5671
84993910	20200706_170000.flac	Yat1	2020	7	6	17	0	sp50	Common Song	2.336	3.3386666666666667	13125	16031.25	not present	https://s3.amazonaws.com/arbimon2/project_33/detections/5014/84993910.png	0.16935563730367784	5671
84993911	20201009_210000.flac	Yat1	2020	10	9	21	0	sp50	Common Song	55.44533333333333	56.448	13125	16031.25	not present	https://s3.amazonaws.com/arbimon2/project_33/detections/5014/84993911.png	0.17367853103627354	5671
84993912	20200706_173000.flac	Yat1	2020	7	6	17	30	sp50	Common Song	0.736	1.7386666666666666	13125	16031.25	not present	https://s3.amazonaws.com/arbimon2/project_33/detections/5014/84993912.png	0.15499648094430987	5671
84993913	20200425_000000.flac	Yat1	2020	4	25	0	0	sp50	Common Song	36.373333333333335	37.376	13125	16031.25	not present	https://s3.amazonaws.com/arbimon2/project_33/detections/5014/84993913.png	0.1698996356454976	5671
84993914	20201009_213000.flac	Yat1	2020	10	9	21	30	sp50	Common Song	33.35466666666667	34.35733333333334	13125	16031.25	not present	https://s3.amazonaws.com/arbimon2/project_33/detections/5014/84993914.png	0.1917771856533868	5671
84993915	20200324_210000.flac	Yat1	2020	3	24	21	0	sp50	Common Song	18.570666666666668	19.573333333333334	13125	16031.25	present	https://s3.amazonaws.com/arbimon2/project_33/detections/5014/84993915.png	0.16230223839826277	5671
84993916	20200418_123000.flac	Yat1	2020	4	18	12	30	sp50	Common Song	11.898666666666667	12.901333333333334	13125	16031.25	present	https://s3.amazonaws.com/arbimon2/project_33/detections/5014/84993916.png	0.17823126610031922	5671
84993917	20201009_220000.flac	Yat1	2020	10	9	22	0	sp50	Common Song	29.424	30.426666666666666	13125	16031.25	not present	https://s3.amazonaws.com/arbimon2/project_33/detections/5014/84993917.png	0.1946858187289181	5671
84993918	20200425_003000.flac	Yat1	2020	4	25	0	30	sp50	Common Song	19.797333333333334	20.8	13125	16031.25	not present	https://s3.amazonaws.com/arbimon2/project_33/detections/5014/84993918.png	0.23172594192043733	5671
84993919	20200331_003000.flac	Yat1	2020	3	31	0	30	sp50	Common Song	4.544	5.546666666666667	13125	16031.25	present	https://s3.amazonaws.com/arbimon2/project_33/detections/5014/84993919.png	0.2186883502328792	5671
84993920	20200324_213000.flac	Yat1	2020	3	24	21	30	sp50	Common Song	16.101333333333333	17.104	13125	16031.25	present	https://s3.amazonaws.com/arbimon2/project_33/detections/5014/84993920.png	0.15906230793480344	5671
84993921	20200627_003000.flac	Yat1	2020	6	27	0	30	sp50	Common Song	10.490666666666666	11.493333333333334	13125	16031.25	not present	https://s3.amazonaws.com/arbimon2/project_33/detections/5014/84993921.png	0.16226683854726864	5671
84993922	20201009_223000.flac	Yat1	2020	10	9	22	30	sp50	Common Song	56.432	57.434666666666665	13125	16031.25	not present	https://s3.amazonaws.com/arbimon2/project_33/detections/5014/84993922.png	0.18399668275197334	5671
84993923	20200324_220000.flac	Yat1	2020	3	24	22	0	sp50	Common Song	46.602666666666664	47.605333333333334	13125	16031.25	present	https://s3.amazonaws.com/arbimon2/project_33/detections/5014/84993923.png	0.17965936258824708	5671
84993924	20200425_010000.flac	Yat1	2020	4	25	1	0	sp50	Common Song	43.328	44.330666666666666	13125	16031.25	present	https://s3.amazonaws.com/arbimon2/project_33/detections/5014/84993924.png	0.18126234204134647	5671
84993925	20200331_010000.flac	Yat1	2020	3	31	1	0	sp50	Common Song	28.453333333333333	29.456	13125	16031.25	present	https://s3.amazonaws.com/arbimon2/project_33/detections/5014/84993925.png	0.20844465202372126	5671
84993926	20200502_020000.flac	Yat1	2020	5	2	2	0	sp50	Common Song	37.78666666666667	38.78933333333333	13125	16031.25	not present	https://s3.amazonaws.com/arbimon2/project_33/detections/5014/84993926.png	0.18133722046190848	5671
84993927	20200814_183000.flac	Yat1	2020	8	14	18	30	sp50	Common Song	18.4	19.402666666666665	13125	16031.25	not present	https://s3.amazonaws.com/arbimon2/project_33/detections/5014/84993927.png	0.1584208720921202	5671
84993928	20200703_123000.flac	Yat1	2020	7	3	12	30	sp50	Common Song	58.821333333333335	59.824	13125	16031.25	not present	https://s3.amazonaws.com/arbimon2/project_33/detections/5014/84993928.png	0.17287771663923923	5671
84993929	20201009_230000.flac	Yat1	2020	10	9	23	0	sp50	Common Song	30.656	31.658666666666665	13125	16031.25	not present	https://s3.amazonaws.com/arbimon2/project_33/detections/5014/84993929.png	0.15698753601219514	5671
84993930	20200627_013000.flac	Yat1	2020	6	27	1	30	sp50	Common Song	58.992	59.99466666666667	13125	16031.25	not present	https://s3.amazonaws.com/arbimon2/project_33/detections/5014/84993930.png	0.17163837233463747	5671
84993931	20200331_013000.flac	Yat1	2020	3	31	1	30	sp50	Common Song	25.92	26.922666666666668	13125	16031.25	present	https://s3.amazonaws.com/arbimon2/project_33/detections/5014/84993931.png	0.21382787650267515	5671
84993932	20200617_213000.flac	Yat1	2020	6	17	21	30	sp50	Common Song	24.992	25.994666666666667	13125	16031.25	not present	https://s3.amazonaws.com/arbimon2/project_33/detections/5014/84993932.png	0.20577528597328568	5671
84993933	20200425_013000.flac	Yat1	2020	4	25	1	30	sp50	Common Song	30.496	31.498666666666665	13125	16031.25	not present	https://s3.amazonaws.com/arbimon2/project_33/detections/5014/84993933.png	0.16675774453942954	5671
84993934	20200412_120000.flac	Yat1	2020	4	12	12	0	sp50	Common Song	22.181333333333335	23.184	13125	16031.25	not present	https://s3.amazonaws.com/arbimon2/project_33/detections/5014/84993934.png	0.22680073274917548	5671
84993935	20200726_203000.flac	Yat1	2020	7	26	20	30	sp50	Common Song	49.461333333333336	50.464	13125	16031.25	not present	https://s3.amazonaws.com/arbimon2/project_33/detections/5014/84993935.png	0.21921592641867615	5671
84993936	20200713_020000.flac	Yat1	2020	7	13	2	0	sp50	Common Song	51.264	52.266666666666666	13125	16031.25	present	https://s3.amazonaws.com/arbimon2/project_33/detections/5014/84993936.png	0.15443692434249778	5671
84993937	20200502_023000.flac	Yat1	2020	5	2	2	30	sp50	Common Song	7.776	8.778666666666666	13125	16031.25	not present	https://s3.amazonaws.com/arbimon2/project_33/detections/5014/84993937.png	0.164755945753602	5671
84993938	20201009_233000.flac	Yat1	2020	10	9	23	30	sp50	Common Song	11.130666666666666	12.133333333333333	13125	16031.25	not present	https://s3.amazonaws.com/arbimon2/project_33/detections/5014/84993938.png	0.16397155420111403	5671
84993939	20200331_020000.flac	Yat1	2020	3	31	2	0	sp50	Common Song	51.296	52.29866666666667	13125	16031.25	not present	https://s3.amazonaws.com/arbimon2/project_33/detections/5014/84993939.png	0.16209931802506317	5671
84993940	20200425_020000.flac	Yat1	2020	4	25	2	0	sp50	Common Song	35.344	36.346666666666664	13125	16031.25	present	https://s3.amazonaws.com/arbimon2/project_33/detections/5014/84993940.png	0.2581020731369171	5671
84993941	20200713_023000.flac	Yat1	2020	7	13	2	30	sp50	Common Song	11.434666666666667	12.437333333333333	13125	16031.25	not present	https://s3.amazonaws.com/arbimon2/project_33/detections/5014/84993941.png	0.21332769899016224	5671
84993942	20200324_233000.flac	Yat1	2020	3	24	23	30	sp50	Common Song	29.221333333333334	30.224	13125	16031.25	not present	https://s3.amazonaws.com/arbimon2/project_33/detections/5014/84993942.png	0.16854063822092522	5671
84993943	20200331_030000.flac	Yat1	2020	3	31	3	0	sp50	Common Song	53.67466666666667	54.67733333333333	13125	16031.25	present	https://s3.amazonaws.com/arbimon2/project_33/detections/5014/84993943.png	0.23212166052161737	5671
84993944	20200425_023000.flac	Yat1	2020	4	25	2	30	sp50	Common Song	48.72533333333333	49.728	13125	16031.25	not present	https://s3.amazonaws.com/arbimon2/project_33/detections/5014/84993944.png	0.2074420904618382	5671
84993945	20200726_213000.flac	Yat1	2020	7	26	21	30	sp50	Common Song	27.237333333333332	28.24	13125	16031.25	not present	https://s3.amazonaws.com/arbimon2/project_33/detections/5014/84993945.png	0.17708197424284863	5671
84993946	20200617_230000.flac	Yat1	2020	6	17	23	0	sp50	Common Song	17.818666666666665	18.82133333333333	13125	16031.25	not present	https://s3.amazonaws.com/arbimon2/project_33/detections/5014/84993946.png	0.18365102662156338	5671
84993947	20200331_040000.flac	Yat1	2020	3	31	4	0	sp50	Common Song	57.888	58.89066666666667	13125	16031.25	present	https://s3.amazonaws.com/arbimon2/project_33/detections/5014/84993947.png	0.15758456958166944	5671
84993948	20200425_030000.flac	Yat1	2020	4	25	3	0	sp50	Common Song	40.117333333333335	41.12	13125	16031.25	not present	https://s3.amazonaws.com/arbimon2/project_33/detections/5014/84993948.png	0.19390823722793296	5671
84993949	20200412_133000.flac	Yat1	2020	4	12	13	30	sp50	Common Song	3.1733333333333333	4.176	13125	16031.25	not present	https://s3.amazonaws.com/arbimon2/project_33/detections/5014/84993949.png	0.1508013967352669	5671
84993950	20200703_143000.flac	Yat1	2020	7	3	14	30	sp50	Common Song	12.186666666666667	13.189333333333334	13125	16031.25	not present	https://s3.amazonaws.com/arbimon2/project_33/detections/5014/84993950.png	0.15192253097392533	5671
84993951	20200814_210000.flac	Yat1	2020	8	14	21	0	sp50	Common Song	49.728	50.730666666666664	13125	16031.25	not present	https://s3.amazonaws.com/arbimon2/project_33/detections/5014/84993951.png	0.19462406638170202	5671
84993952	20200331_043000.flac	Yat1	2020	3	31	4	30	sp50	Common Song	49.16266666666667	50.165333333333336	13125	16031.25	not present	https://s3.amazonaws.com/arbimon2/project_33/detections/5014/84993952.png	0.17356021773546312	5671
84993953	20200425_033000.flac	Yat1	2020	4	25	3	30	sp50	Common Song	32.48	33.48266666666667	13125	16031.25	not present	https://s3.amazonaws.com/arbimon2/project_33/detections/5014/84993953.png	0.16468295083663323	5671
84993954	20200726_223000.flac	Yat1	2020	7	26	22	30	sp50	Common Song	52.18666666666667	53.18933333333333	13125	16031.25	not present	https://s3.amazonaws.com/arbimon2/project_33/detections/5014/84993954.png	0.17200582594338878	5671
84993955	20201010_013000.flac	Yat1	2020	10	10	1	30	sp50	Common Song	18.394666666666666	19.397333333333332	13125	16031.25	not present	https://s3.amazonaws.com/arbimon2/project_33/detections/5014/84993955.png	0.1807674171239661	5671
84993956	20200618_000000.flac	Yat1	2020	6	18	0	0	sp50	Common Song	9.621333333333334	10.624	13125	16031.25	not present	https://s3.amazonaws.com/arbimon2/project_33/detections/5014/84993956.png	0.15193823157104966	5671
84993957	20200726_230000.flac	Yat1	2020	7	26	23	0	sp50	Common Song	33.86666666666667	34.86933333333333	13125	16031.25	not present	https://s3.amazonaws.com/arbimon2/project_33/detections/5014/84993957.png	0.18031677474098148	5671
84993958	20200325_013000.flac	Yat1	2020	3	25	1	30	sp50	Common Song	40.05866666666667	41.06133333333333	13125	16031.25	present	https://s3.amazonaws.com/arbimon2/project_33/detections/5014/84993958.png	0.1711035239984304	5671
84993959	20201010_023000.flac	Yat1	2020	10	10	2	30	sp50	Common Song	49.536	50.538666666666664	13125	16031.25	not present	https://s3.amazonaws.com/arbimon2/project_33/detections/5014/84993959.png	0.16416499647529992	5671
84993960	20200814_223000.flac	Yat1	2020	8	14	22	30	sp50	Common Song	54.95466666666667	55.95733333333333	13125	16031.25	not present	https://s3.amazonaws.com/arbimon2/project_33/detections/5014/84993960.png	0.16181101888379046	5671
84993961	20200318_190000.flac	Yat1	2020	3	18	19	0	sp50	Common Song	36.629333333333335	37.632	13125	16031.25	present	https://s3.amazonaws.com/arbimon2/project_33/detections/5014/84993961.png	0.166244503535514	5671
84993962	20200627_053000.flac	Yat1	2020	6	27	5	30	sp50	Common Song	13.034666666666666	14.037333333333333	13125	16031.25	not present	https://s3.amazonaws.com/arbimon2/project_33/detections/5014/84993962.png	0.17766591128775064	5671
84993963	20200418_180000.flac	Yat1	2020	4	18	18	0	sp50	Common Song	3.664	4.666666666666667	13125	16031.25	present	https://s3.amazonaws.com/arbimon2/project_33/detections/5014/84993963.png	0.16478277118896725	5671
84993964	20200325_030000.flac	Yat1	2020	3	25	3	0	sp50	Common Song	54.64	55.64266666666666	13125	16031.25	present	https://s3.amazonaws.com/arbimon2/project_33/detections/5014/84993964.png	0.16937626608711756	5671
84993965	20200318_193000.flac	Yat1	2020	3	18	19	30	sp50	Common Song	48.048	49.050666666666665	13125	16031.25	present	https://s3.amazonaws.com/arbimon2/project_33/detections/5014/84993965.png	0.1603967341446121	5671
84993966	20200720_183000.flac	Yat1	2020	7	20	18	30	sp50	Common Song	37.946666666666665	38.949333333333335	13125	16031.25	not present	https://s3.amazonaws.com/arbimon2/project_33/detections/5014/84993966.png	0.21863340179802007	5671
84993967	20200727_010000.flac	Yat1	2020	7	27	1	0	sp50	Common Song	37.984	38.986666666666665	13125	16031.25	not present	https://s3.amazonaws.com/arbimon2/project_33/detections/5014/84993967.png	0.17448476480550973	5671
84993968	20200707_010000.flac	Yat1	2020	7	7	1	0	sp50	Common Song	21.514666666666667	22.517333333333333	13125	16031.25	not present	https://s3.amazonaws.com/arbimon2/project_33/detections/5014/84993968.png	0.1853639886880933	5671
84993969	20200727_013000.flac	Yat1	2020	7	27	1	30	sp50	Common Song	25.296	26.298666666666666	13125	16031.25	not present	https://s3.amazonaws.com/arbimon2/project_33/detections/5014/84993969.png	0.18729789137827693	5671
84993970	20200318_200000.flac	Yat1	2020	3	18	20	0	sp50	Common Song	28.672	29.674666666666667	13125	16031.25	present	https://s3.amazonaws.com/arbimon2/project_33/detections/5014/84993970.png	0.18732791162781529	5671
84993971	20200502_080000.flac	Yat1	2020	5	2	8	0	sp50	Common Song	36.464	37.46666666666667	13125	16031.25	not present	https://s3.amazonaws.com/arbimon2/project_33/detections/5014/84993971.png	0.18935775134494462	5671
84993972	20200720_193000.flac	Yat1	2020	7	20	19	30	sp50	Common Song	40.82666666666667	41.82933333333333	13125	16031.25	not present	https://s3.amazonaws.com/arbimon2/project_33/detections/5014/84993972.png	0.25542455019249904	5671
84993973	20200727_020000.flac	Yat1	2020	7	27	2	0	sp50	Common Song	41.797333333333334	42.8	13125	16031.25	not present	https://s3.amazonaws.com/arbimon2/project_33/detections/5014/84993973.png	0.16955714363024268	5671
84993974	20200318_203000.flac	Yat1	2020	3	18	20	30	sp50	Common Song	37.70666666666666	38.70933333333333	13125	16031.25	present	https://s3.amazonaws.com/arbimon2/project_33/detections/5014/84993974.png	0.18834558169918766	5671
84993975	20200720_200000.flac	Yat1	2020	7	20	20	0	sp50	Common Song	15.792	16.794666666666668	13125	16031.25	not present	https://s3.amazonaws.com/arbimon2/project_33/detections/5014/84993975.png	0.16237306395207468	5671
84993976	20200703_190000.flac	Yat1	2020	7	3	19	0	sp50	Common Song	32.528	33.53066666666667	13125	16031.25	present	https://s3.amazonaws.com/arbimon2/project_33/detections/5014/84993976.png	0.18339635938231594	5671
84993977	20200318_210000.flac	Yat1	2020	3	18	21	0	sp50	Common Song	39.14666666666667	40.14933333333333	13125	16031.25	not present	https://s3.amazonaws.com/arbimon2/project_33/detections/5014/84993977.png	0.1726482243151221	5671
84993978	20200703_193000.flac	Yat1	2020	7	3	19	30	sp50	Common Song	32.666666666666664	33.669333333333334	13125	16031.25	present	https://s3.amazonaws.com/arbimon2/project_33/detections/5014/84993978.png	0.1689724386510555	5671
84993979	20200318_213000.flac	Yat1	2020	3	18	21	30	sp50	Common Song	30.042666666666666	31.045333333333332	13125	16031.25	present	https://s3.amazonaws.com/arbimon2/project_33/detections/5014/84993979.png	0.16912956788984362	5671
84993980	20200412_190000.flac	Yat1	2020	4	12	19	0	sp50	Common Song	0.12266666666666666	1.1253333333333333	13125	16031.25	not present	https://s3.amazonaws.com/arbimon2/project_33/detections/5014/84993980.png	0.17291030224308324	5671
84993981	20200318_220000.flac	Yat1	2020	3	18	22	0	sp50	Common Song	7.589333333333333	8.592	13125	16031.25	present	https://s3.amazonaws.com/arbimon2/project_33/detections/5014/84993981.png	0.24117755152556836	5671
84993982	20200703_203000.flac	Yat1	2020	7	3	20	30	sp50	Common Song	2.453333333333333	3.456	13125	16031.25	present	https://s3.amazonaws.com/arbimon2/project_33/detections/5014/84993982.png	0.19694455137660796	5671
84993983	20200412_193000.flac	Yat1	2020	4	12	19	30	sp50	Common Song	18.384	19.386666666666667	13125	16031.25	present	https://s3.amazonaws.com/arbimon2/project_33/detections/5014/84993983.png	0.20773852802782988	5671
84993984	20200318_223000.flac	Yat1	2020	3	18	22	30	sp50	Common Song	11.328	12.330666666666668	13125	16031.25	present	https://s3.amazonaws.com/arbimon2/project_33/detections/5014/84993984.png	0.17117963089080776	5671
84993985	20200720_220000.flac	Yat1	2020	7	20	22	0	sp50	Common Song	47.072	48.074666666666666	13125	16031.25	not present	https://s3.amazonaws.com/arbimon2/project_33/detections/5014/84993985.png	0.16836603897349972	5671
84993986	20200502_110000.flac	Yat1	2020	5	2	11	0	sp50	Common Song	39.31733333333333	40.32	13125	16031.25	not present	https://s3.amazonaws.com/arbimon2/project_33/detections/5014/84993986.png	0.19843815037614884	5671
84993987	20200703_210000.flac	Yat1	2020	7	3	21	0	sp50	Common Song	37.35466666666667	38.35733333333334	13125	16031.25	not present	https://s3.amazonaws.com/arbimon2/project_33/detections/5014/84993987.png	0.20487793730660334	5671
84993988	20200418_220000.flac	Yat1	2020	4	18	22	0	sp50	Common Song	16.314666666666668	17.317333333333334	13125	16031.25	present	https://s3.amazonaws.com/arbimon2/project_33/detections/5014/84993988.png	0.1574440511552255	5671
84993989	20200412_200000.flac	Yat1	2020	4	12	20	0	sp50	Common Song	36.032	37.034666666666666	13125	16031.25	present	https://s3.amazonaws.com/arbimon2/project_33/detections/5014/84993989.png	0.21071539629692526	5671
84993990	20200318_230000.flac	Yat1	2020	3	18	23	0	sp50	Common Song	6.986666666666666	7.989333333333334	13125	16031.25	present	https://s3.amazonaws.com/arbimon2/project_33/detections/5014/84993990.png	0.2278023912462427	5671
84993991	20200703_213000.flac	Yat1	2020	7	3	21	30	sp50	Common Song	36.98133333333333	37.984	13125	16031.25	not present	https://s3.amazonaws.com/arbimon2/project_33/detections/5014/84993991.png	0.1531945495729088	5671
84993992	20201015_133000.flac	Yat1	2020	10	15	13	30	sp50	Common Song	57.14666666666667	58.14933333333333	13125	16031.25	not present	https://s3.amazonaws.com/arbimon2/project_33/detections/5014/84993992.png	0.17019522022925046	5671
84993993	20200418_223000.flac	Yat1	2020	4	18	22	30	sp50	Common Song	56.05866666666667	57.06133333333333	13125	16031.25	present	https://s3.amazonaws.com/arbimon2/project_33/detections/5014/84993993.png	0.18877957127707637	5671
84993994	20200318_233000.flac	Yat1	2020	3	18	23	30	sp50	Common Song	10	11.002666666666666	13125	16031.25	present	https://s3.amazonaws.com/arbimon2/project_33/detections/5014/84993994.png	0.1684961476611914	5671
84993995	20200412_203000.flac	Yat1	2020	4	12	20	30	sp50	Common Song	20.672	21.674666666666667	13125	16031.25	present	https://s3.amazonaws.com/arbimon2/project_33/detections/5014/84993995.png	0.19133994755140882	5671
84993996	20200305_190000.flac	Yat1	2020	3	5	19	0	sp50	Common Song	52.86933333333333	53.872	13125	16031.25	present	https://s3.amazonaws.com/arbimon2/project_33/detections/5014/84993996.png	0.16265299699857172	5671
84993997	20200703_220000.flac	Yat1	2020	7	3	22	0	sp50	Common Song	54.38933333333333	55.392	13125	16031.25	present	https://s3.amazonaws.com/arbimon2/project_33/detections/5014/84993997.png	0.15424768576406228	5671
84993998	20200418_230000.flac	Yat1	2020	4	18	23	0	sp50	Common Song	21.525333333333332	22.528	13125	16031.25	not present	https://s3.amazonaws.com/arbimon2/project_33/detections/5014/84993998.png	0.16435407270852717	5671
84993999	20200713_120000.flac	Yat1	2020	7	13	12	0	sp50	Common Song	2.7946666666666666	3.7973333333333334	13125	16031.25	not present	https://s3.amazonaws.com/arbimon2/project_33/detections/5014/84993999.png	0.17661168891934542	5671
84994000	20200319_000000.flac	Yat1	2020	3	19	0	0	sp50	Common Song	49.61066666666667	50.61333333333334	13125	16031.25	present	https://s3.amazonaws.com/arbimon2/project_33/detections/5014/84994000.png	0.19061228491954943	5671
84994001	20200412_210000.flac	Yat1	2020	4	12	21	0	sp50	Common Song	13.722666666666667	14.725333333333333	13125	16031.25	present	https://s3.amazonaws.com/arbimon2/project_33/detections/5014/84994001.png	0.25724072753891775	5671
84994002	20200808_193000.flac	Yat1	2020	8	8	19	30	sp50	Common Song	42.965333333333334	43.968	13125	16031.25	not present	https://s3.amazonaws.com/arbimon2/project_33/detections/5014/84994002.png	0.23983908719638838	5671
84994003	20201015_143000.flac	Yat1	2020	10	15	14	30	sp50	Common Song	36.61866666666667	37.62133333333333	13125	16031.25	not present	https://s3.amazonaws.com/arbimon2/project_33/detections/5014/84994003.png	0.1922691927635804	5671
84994004	20200319_003000.flac	Yat1	2020	3	19	0	30	sp50	Common Song	41.904	42.906666666666666	13125	16031.25	present	https://s3.amazonaws.com/arbimon2/project_33/detections/5014/84994004.png	0.17374743601126075	5671
84994005	20200418_233000.flac	Yat1	2020	4	18	23	30	sp50	Common Song	18.128	19.130666666666666	13125	16031.25	not present	https://s3.amazonaws.com/arbimon2/project_33/detections/5014/84994005.png	0.18982102282751573	5671
84994006	20200305_200000.flac	Yat1	2020	3	5	20	0	sp50	Common Song	16.336	17.338666666666665	13125	16031.25	present	https://s3.amazonaws.com/arbimon2/project_33/detections/5014/84994006.png	0.22532142034499314	5671
84994007	20200808_200000.flac	Yat1	2020	8	8	20	0	sp50	Common Song	30.848	31.850666666666665	13125	16031.25	not present	https://s3.amazonaws.com/arbimon2/project_33/detections/5014/84994007.png	0.19654851994336472	5671
84994008	20200412_213000.flac	Yat1	2020	4	12	21	30	sp50	Common Song	20.816	21.818666666666665	13125	16031.25	present	https://s3.amazonaws.com/arbimon2/project_33/detections/5014/84994008.png	0.22016398167431173	5671
84994009	20200703_230000.flac	Yat1	2020	7	3	23	0	sp50	Common Song	10.522666666666666	11.525333333333334	13125	16031.25	present	https://s3.amazonaws.com/arbimon2/project_33/detections/5014/84994009.png	0.16719128467591093	5671
84994010	20200721_003000.flac	Yat1	2020	7	21	0	30	sp50	Common Song	12.053333333333333	13.056	13125	16031.25	not present	https://s3.amazonaws.com/arbimon2/project_33/detections/5014/84994010.png	0.15322644102296845	5671
84994011	20200419_000000.flac	Yat1	2020	4	19	0	0	sp50	Common Song	42.29866666666667	43.30133333333333	13125	16031.25	not present	https://s3.amazonaws.com/arbimon2/project_33/detections/5014/84994011.png	0.1631401766594907	5671
84994012	20200319_013000.flac	Yat1	2020	3	19	1	30	sp50	Common Song	43.925333333333334	44.928	13125	16031.25	not present	https://s3.amazonaws.com/arbimon2/project_33/detections/5014/84994012.png	0.1752325820754	5671
84994013	20200305_203000.flac	Yat1	2020	3	5	20	30	sp50	Common Song	46.16	47.16266666666667	13125	16031.25	present	https://s3.amazonaws.com/arbimon2/project_33/detections/5014/84994013.png	0.19436642552959155	5671
84994014	20200412_220000.flac	Yat1	2020	4	12	22	0	sp50	Common Song	47.050666666666665	48.053333333333335	13125	16031.25	present	https://s3.amazonaws.com/arbimon2/project_33/detections/5014/84994014.png	0.18025880265700508	5671
84994015	20200703_233000.flac	Yat1	2020	7	3	23	30	sp50	Common Song	36.112	37.114666666666665	13125	16031.25	not present	https://s3.amazonaws.com/arbimon2/project_33/detections/5014/84994015.png	0.15921256227425448	5671
84994016	20200319_020000.flac	Yat1	2020	3	19	2	0	sp50	Common Song	15.498666666666667	16.501333333333335	13125	16031.25	not present	https://s3.amazonaws.com/arbimon2/project_33/detections/5014/84994016.png	0.15043037356322475	5671
84994017	20200727_080000.flac	Yat1	2020	7	27	8	0	sp50	Common Song	8.389333333333333	9.392	13125	16031.25	not present	https://s3.amazonaws.com/arbimon2/project_33/detections/5014/84994017.png	0.16226125765469343	5671
84994018	20200305_210000.flac	Yat1	2020	3	5	21	0	sp50	Common Song	58.117333333333335	59.12	13125	16031.25	present	https://s3.amazonaws.com/arbimon2/project_33/detections/5014/84994018.png	0.16512594314810897	5671
84994019	20200406_190000.flac	Yat1	2020	4	6	19	0	sp50	Common Song	10.154666666666667	11.157333333333334	13125	16031.25	present	https://s3.amazonaws.com/arbimon2/project_33/detections/5014/84994019.png	0.18488908523293465	5671
84994020	20200704_000000.flac	Yat1	2020	7	4	0	0	sp50	Common Song	24.528	25.530666666666665	13125	16031.25	not present	https://s3.amazonaws.com/arbimon2/project_33/detections/5014/84994020.png	0.2450110575663408	5671
84994021	20200412_223000.flac	Yat1	2020	4	12	22	30	sp50	Common Song	26.165333333333333	27.168	13125	16031.25	not present	https://s3.amazonaws.com/arbimon2/project_33/detections/5014/84994021.png	0.21071448644823745	5671
84994022	20200305_213000.flac	Yat1	2020	3	5	21	30	sp50	Common Song	36.8	37.80266666666667	13125	16031.25	present	https://s3.amazonaws.com/arbimon2/project_33/detections/5014/84994022.png	0.16042066889891043	5671
84994023	20200406_193000.flac	Yat1	2020	4	6	19	30	sp50	Common Song	19.84	20.842666666666666	13125	16031.25	present	https://s3.amazonaws.com/arbimon2/project_33/detections/5014/84994023.png	0.26152981259869057	5671
84994024	20200412_230000.flac	Yat1	2020	4	12	23	0	sp50	Common Song	14.858666666666666	15.861333333333333	13125	16031.25	not present	https://s3.amazonaws.com/arbimon2/project_33/detections/5014/84994024.png	0.19184329837283604	5671
84994025	20200419_013000.flac	Yat1	2020	4	19	1	30	sp50	Common Song	18.208	19.21066666666667	13125	16031.25	not present	https://s3.amazonaws.com/arbimon2/project_33/detections/5014/84994025.png	0.19010193779691084	5671
84994026	20200406_200000.flac	Yat1	2020	4	6	20	0	sp50	Common Song	33.74933333333333	34.752	13125	16031.25	present	https://s3.amazonaws.com/arbimon2/project_33/detections/5014/84994026.png	0.2189424764366867	5671
84994027	20200305_220000.flac	Yat1	2020	3	5	22	0	sp50	Common Song	30.384	31.386666666666667	13125	16031.25	not present	https://s3.amazonaws.com/arbimon2/project_33/detections/5014/84994027.png	0.16308857403483276	5671
84994028	20200419_020000.flac	Yat1	2020	4	19	2	0	sp50	Common Song	33.541333333333334	34.544	13125	16031.25	not present	https://s3.amazonaws.com/arbimon2/project_33/detections/5014/84994028.png	0.17192733913385755	5671
84994029	20200305_223000.flac	Yat1	2020	3	5	22	30	sp50	Common Song	53.87733333333333	54.88	13125	16031.25	not present	https://s3.amazonaws.com/arbimon2/project_33/detections/5014/84994029.png	0.18083491727572465	5671
84994030	20200406_203000.flac	Yat1	2020	4	6	20	30	sp50	Common Song	18.442666666666668	19.445333333333334	13125	16031.25	present	https://s3.amazonaws.com/arbimon2/project_33/detections/5014/84994030.png	0.21025225244189452	5671
84994031	20200419_023000.flac	Yat1	2020	4	19	2	30	sp50	Common Song	27.125333333333334	28.128	13125	16031.25	not present	https://s3.amazonaws.com/arbimon2/project_33/detections/5014/84994031.png	0.16856441998662833	5671
84994032	20200406_210000.flac	Yat1	2020	4	6	21	0	sp50	Common Song	49.81333333333333	50.816	13125	16031.25	not present	https://s3.amazonaws.com/arbimon2/project_33/detections/5014/84994032.png	0.20379338568175923	5671
84994033	20200413_003000.flac	Yat1	2020	4	13	0	30	sp50	Common Song	8.133333333333333	9.136	13125	16031.25	not present	https://s3.amazonaws.com/arbimon2/project_33/detections/5014/84994033.png	0.18874568191379787	5671
84994034	20200305_230000.flac	Yat1	2020	3	5	23	0	sp50	Common Song	12.805333333333333	13.808	13125	16031.25	not present	https://s3.amazonaws.com/arbimon2/project_33/detections/5014/84994034.png	0.16995270311419425	5671
84994035	20200707_103000.flac	Yat1	2020	7	7	10	30	sp50	Common Song	9.530666666666667	10.533333333333333	13125	16031.25	not present	https://s3.amazonaws.com/arbimon2/project_33/detections/5014/84994035.png	0.15138156887229312	5671
84994036	20200419_030000.flac	Yat1	2020	4	19	3	0	sp50	Common Song	42.12266666666667	43.12533333333333	13125	16031.25	not present	https://s3.amazonaws.com/arbimon2/project_33/detections/5014/84994036.png	0.16881298911690562	5671
84994037	20200815_093000.flac	Yat1	2020	8	15	9	30	sp50	Common Song	44.70933333333333	45.712	13125	16031.25	not present	https://s3.amazonaws.com/arbimon2/project_33/detections/5014/84994037.png	0.3072232509827509	5671
84994038	20200826_023000.flac	Yat1	2020	8	26	2	30	sp50	Common Song	11.146666666666667	12.149333333333333	13125	16031.25	not present	https://s3.amazonaws.com/arbimon2/project_33/detections/5014/84994038.png	0.16934388104935877	5671
84994039	20200305_233000.flac	Yat1	2020	3	5	23	30	sp50	Common Song	35.408	36.410666666666664	13125	16031.25	present	https://s3.amazonaws.com/arbimon2/project_33/detections/5014/84994039.png	0.17364561021111358	5671
84994040	20200419_033000.flac	Yat1	2020	4	19	3	30	sp50	Common Song	54.90133333333333	55.904	13125	16031.25	not present	https://s3.amazonaws.com/arbimon2/project_33/detections/5014/84994040.png	0.15349258291142426	5671
84994041	20200704_030000.flac	Yat1	2020	7	4	3	0	sp50	Common Song	21.658666666666665	22.661333333333335	13125	16031.25	present	https://s3.amazonaws.com/arbimon2/project_33/detections/5014/84994041.png	0.1886790922882956	5671
84994042	20200826_030000.flac	Yat1	2020	8	26	3	0	sp50	Common Song	7.221333333333333	8.224	13125	16031.25	not present	https://s3.amazonaws.com/arbimon2/project_33/detections/5014/84994042.png	0.15151092918728226	5671
84994043	20201015_193000.flac	Yat1	2020	10	15	19	30	sp50	Common Song	4.442666666666667	5.445333333333333	13125	16031.25	not present	https://s3.amazonaws.com/arbimon2/project_33/detections/5014/84994043.png	0.20365196022221155	5671
84994044	20200306_000000.flac	Yat1	2020	3	6	0	0	sp50	Common Song	46.576	47.57866666666666	13125	16031.25	not present	https://s3.amazonaws.com/arbimon2/project_33/detections/5014/84994044.png	0.15786704005696228	5671
84994045	20200802_203000.flac	Yat1	2020	8	2	20	30	sp50	Common Song	7.514666666666667	8.517333333333333	13125	16031.25	not present	https://s3.amazonaws.com/arbimon2/project_33/detections/5014/84994045.png	0.16417222924153493	5671
84994046	20200704_033000.flac	Yat1	2020	7	4	3	30	sp50	Common Song	0.7093333333333334	1.712	13125	16031.25	not present	https://s3.amazonaws.com/arbimon2/project_33/detections/5014/84994046.png	0.16554220697946986	5671
84994047	20200419_040000.flac	Yat1	2020	4	19	4	0	sp50	Common Song	18.78933333333333	19.792	13125	16031.25	not present	https://s3.amazonaws.com/arbimon2/project_33/detections/5014/84994047.png	0.1543268463523857	5671
84994048	20200727_120000.flac	Yat1	2020	7	27	12	0	sp50	Common Song	19.994666666666667	20.997333333333334	13125	16031.25	not present	https://s3.amazonaws.com/arbimon2/project_33/detections/5014/84994048.png	0.2059261621514336	5671
84994049	20200406_223000.flac	Yat1	2020	4	6	22	30	sp50	Common Song	29.30666666666667	30.309333333333335	13125	16031.25	not present	https://s3.amazonaws.com/arbimon2/project_33/detections/5014/84994049.png	0.15927472880933805	5671
84994050	20200319_010000.flac	Yat1	2020	3	19	1	0	sp50	Common Song	35.968	36.970666666666666	13125	16031.25	present	https://s3.amazonaws.com/arbimon2/project_33/detections/5014/84994050.png	0.1647760532925403	5671
84994051	20201015_203000.flac	Yat1	2020	10	15	20	30	sp50	Common Song	13.44	14.442666666666666	13125	16031.25	not present	https://s3.amazonaws.com/arbimon2/project_33/detections/5014/84994051.png	0.30244038961365494	5671
84994052	20200406_230000.flac	Yat1	2020	4	6	23	0	sp50	Common Song	49.36533333333333	50.368	13125	16031.25	not present	https://s3.amazonaws.com/arbimon2/project_33/detections/5014/84994052.png	0.216609225132967	5671
84994053	20201015_210000.flac	Yat1	2020	10	15	21	0	sp50	Common Song	52.224	53.22666666666667	13125	16031.25	not present	https://s3.amazonaws.com/arbimon2/project_33/detections/5014/84994053.png	0.22074600381588497	5671
84994054	20200713_183000.flac	Yat1	2020	7	13	18	30	sp50	Common Song	29.941333333333333	30.944	13125	16031.25	not present	https://s3.amazonaws.com/arbimon2/project_33/detections/5014/84994054.png	0.16810464732698713	5671
84994055	20200331_183000.flac	Yat1	2020	3	31	18	30	sp50	Common Song	58.373333333333335	59.376	13125	16031.25	present	https://s3.amazonaws.com/arbimon2/project_33/detections/5014/84994055.png	0.2166773762757016	5671
84994056	20200406_233000.flac	Yat1	2020	4	6	23	30	sp50	Common Song	42.85333333333333	43.856	13125	16031.25	present	https://s3.amazonaws.com/arbimon2/project_33/detections/5014/84994056.png	0.26902612590523445	5671
84994057	20201015_213000.flac	Yat1	2020	10	15	21	30	sp50	Common Song	26.741333333333333	27.744	13125	16031.25	not present	https://s3.amazonaws.com/arbimon2/project_33/detections/5014/84994057.png	0.17465863244308616	5671
84994058	20200809_020000.flac	Yat1	2020	8	9	2	0	sp50	Common Song	25.84	26.842666666666666	13125	16031.25	not present	https://s3.amazonaws.com/arbimon2/project_33/detections/5014/84994058.png	0.15037018254854634	5671
84994059	20200331_190000.flac	Yat1	2020	3	31	19	0	sp50	Common Song	23.061333333333334	24.064	13125	16031.25	present	https://s3.amazonaws.com/arbimon2/project_33/detections/5014/84994059.png	0.21567705321279448	5671
84994060	20200502_200000.flac	Yat1	2020	5	2	20	0	sp50	Common Song	36.99733333333333	38	13125	16031.25	present	https://s3.amazonaws.com/arbimon2/project_33/detections/5014/84994060.png	0.16456168121776113	5671
84994061	20200713_193000.flac	Yat1	2020	7	13	19	30	sp50	Common Song	40.576	41.57866666666666	13125	16031.25	not present	https://s3.amazonaws.com/arbimon2/project_33/detections/5014/84994061.png	0.15047588984665328	5671
84994062	20201015_220000.flac	Yat1	2020	10	15	22	0	sp50	Common Song	34.949333333333335	35.952	13125	16031.25	not present	https://s3.amazonaws.com/arbimon2/project_33/detections/5014/84994062.png	0.1819387562776593	5671
84994063	20200331_200000.flac	Yat1	2020	3	31	20	0	sp50	Common Song	32.61333333333334	33.616	13125	16031.25	present	https://s3.amazonaws.com/arbimon2/project_33/detections/5014/84994063.png	0.20227430989296113	5671
84994064	20200502_203000.flac	Yat1	2020	5	2	20	30	sp50	Common Song	39.46666666666667	40.46933333333333	13125	16031.25	present	https://s3.amazonaws.com/arbimon2/project_33/detections/5014/84994064.png	0.24325097242931737	5671
84994065	20200312_190000.flac	Yat1	2020	3	12	19	0	sp50	Common Song	54.096	55.09866666666667	13125	16031.25	not present	https://s3.amazonaws.com/arbimon2/project_33/detections/5014/84994065.png	0.23041938417396354	5671
84994066	20200407_003000.flac	Yat1	2020	4	7	0	30	sp50	Common Song	3.541333333333333	4.544	13125	16031.25	not present	https://s3.amazonaws.com/arbimon2/project_33/detections/5014/84994066.png	0.1646617399028139	5671
84994067	20200627_193000.flac	Yat1	2020	6	27	19	30	sp50	Common Song	35.754666666666665	36.757333333333335	13125	16031.25	not present	https://s3.amazonaws.com/arbimon2/project_33/detections/5014/84994067.png	0.1718676328945847	5671
84994068	20200802_230000.flac	Yat1	2020	8	2	23	0	sp50	Common Song	14.773333333333333	15.776	13125	16031.25	not present	https://s3.amazonaws.com/arbimon2/project_33/detections/5014/84994068.png	0.1658823377145381	5671
84994069	20200331_203000.flac	Yat1	2020	3	31	20	30	sp50	Common Song	6.661333333333333	7.664	13125	16031.25	present	https://s3.amazonaws.com/arbimon2/project_33/detections/5014/84994069.png	0.24193741394840235	5671
84994070	20200312_193000.flac	Yat1	2020	3	12	19	30	sp50	Common Song	4.32	5.322666666666667	13125	16031.25	not present	https://s3.amazonaws.com/arbimon2/project_33/detections/5014/84994070.png	0.20499914156778867	5671
84994071	20200407_010000.flac	Yat1	2020	4	7	1	0	sp50	Common Song	37.392	38.394666666666666	13125	16031.25	not present	https://s3.amazonaws.com/arbimon2/project_33/detections/5014/84994071.png	0.15882916225364754	5671
84994072	20200713_203000.flac	Yat1	2020	7	13	20	30	sp50	Common Song	43.68533333333333	44.688	13125	16031.25	not present	https://s3.amazonaws.com/arbimon2/project_33/detections/5014/84994072.png	0.15593142947462607	5671
84994073	20200425_190000.flac	Yat1	2020	4	25	19	0	sp50	Common Song	46.218666666666664	47.221333333333334	13125	16031.25	present	https://s3.amazonaws.com/arbimon2/project_33/detections/5014/84994073.png	0.20085295095452288	5671
84994074	20200502_213000.flac	Yat1	2020	5	2	21	30	sp50	Common Song	8.826666666666666	9.829333333333333	13125	16031.25	present	https://s3.amazonaws.com/arbimon2/project_33/detections/5014/84994074.png	0.1567332083665603	5671
84994075	20200713_210000.flac	Yat1	2020	7	13	21	0	sp50	Common Song	38.816	39.818666666666665	13125	16031.25	not present	https://s3.amazonaws.com/arbimon2/project_33/detections/5014/84994075.png	0.16713810180688646	5671
84994076	20200407_013000.flac	Yat1	2020	4	7	1	30	sp50	Common Song	40.144	41.14666666666667	13125	16031.25	not present	https://s3.amazonaws.com/arbimon2/project_33/detections/5014/84994076.png	0.1617249140475272	5671
84994077	20200721_083000.flac	Yat1	2020	7	21	8	30	sp50	Common Song	54.76266666666667	55.76533333333333	13125	16031.25	not present	https://s3.amazonaws.com/arbimon2/project_33/detections/5014/84994077.png	0.17380297180058196	5671
84994078	20200821_193000.flac	Yat1	2020	8	21	19	30	sp50	Common Song	44.368	45.370666666666665	13125	16031.25	not present	https://s3.amazonaws.com/arbimon2/project_33/detections/5014/84994078.png	0.17597833496842144	5671
84994079	20201010_183000.flac	Yat1	2020	10	10	18	30	sp50	Common Song	55.717333333333336	56.72	13125	16031.25	not present	https://s3.amazonaws.com/arbimon2/project_33/detections/5014/84994079.png	0.2271986610637249	5671
84994080	20200425_193000.flac	Yat1	2020	4	25	19	30	sp50	Common Song	41.397333333333336	42.4	13125	16031.25	present	https://s3.amazonaws.com/arbimon2/project_33/detections/5014/84994080.png	0.22246942556675134	5671
84994081	20200312_203000.flac	Yat1	2020	3	12	20	30	sp50	Common Song	53.898666666666664	54.90133333333333	13125	16031.25	not present	https://s3.amazonaws.com/arbimon2/project_33/detections/5014/84994081.png	0.1993294038210176	5671
84994082	20200713_213000.flac	Yat1	2020	7	13	21	30	sp50	Common Song	56.832	57.834666666666664	13125	16031.25	not present	https://s3.amazonaws.com/arbimon2/project_33/detections/5014/84994082.png	0.1518499855628093	5671
84994083	20200821_200000.flac	Yat1	2020	8	21	20	0	sp50	Common Song	18.72	19.722666666666665	13125	16031.25	not present	https://s3.amazonaws.com/arbimon2/project_33/detections/5014/84994083.png	0.19315063176673714	5671
84994084	20200502_223000.flac	Yat1	2020	5	2	22	30	sp50	Common Song	0.10666666666666667	1.1093333333333333	13125	16031.25	not present	https://s3.amazonaws.com/arbimon2/project_33/detections/5014/84994084.png	0.15390602814552476	5671
84994085	20201010_190000.flac	Yat1	2020	10	10	19	0	sp50	Common Song	35.461333333333336	36.464	13125	16031.25	not present	https://s3.amazonaws.com/arbimon2/project_33/detections/5014/84994085.png	0.19485775928726903	5671
84994086	20200425_200000.flac	Yat1	2020	4	25	20	0	sp50	Common Song	15.573333333333334	16.576	13125	16031.25	present	https://s3.amazonaws.com/arbimon2/project_33/detections/5014/84994086.png	0.2618734668715403	5671
84994087	20200627_213000.flac	Yat1	2020	6	27	21	30	sp50	Common Song	47.42933333333333	48.432	13125	16031.25	present	https://s3.amazonaws.com/arbimon2/project_33/detections/5014/84994087.png	0.1918141559420101	5671
84994088	20200713_220000.flac	Yat1	2020	7	13	22	0	sp50	Common Song	14.746666666666666	15.749333333333333	13125	16031.25	not present	https://s3.amazonaws.com/arbimon2/project_33/detections/5014/84994088.png	0.1761288111576661	5671
84994089	20201010_193000.flac	Yat1	2020	10	10	19	30	sp50	Common Song	10.213333333333333	11.216	13125	16031.25	not present	https://s3.amazonaws.com/arbimon2/project_33/detections/5014/84994089.png	0.20906319534463422	5671
84994090	20200407_023000.flac	Yat1	2020	4	7	2	30	sp50	Common Song	48.768	49.77066666666666	13125	16031.25	not present	https://s3.amazonaws.com/arbimon2/project_33/detections/5014/84994090.png	0.18262587589578438	5671
84994091	20200331_023000.flac	Yat1	2020	3	31	2	30	sp50	Common Song	49.36533333333333	50.368	13125	16031.25	not present	https://s3.amazonaws.com/arbimon2/project_33/detections/5014/84994091.png	0.18712791634990392	5671
84994092	20200502_230000.flac	Yat1	2020	5	2	23	0	sp50	Common Song	53.22666666666667	54.22933333333334	13125	16031.25	present	https://s3.amazonaws.com/arbimon2/project_33/detections/5014/84994092.png	0.17571876354608715	5671
84994093	20200821_203000.flac	Yat1	2020	8	21	20	30	sp50	Common Song	58.949333333333335	59.952	13125	16031.25	not present	https://s3.amazonaws.com/arbimon2/project_33/detections/5014/84994093.png	0.19207852656151633	5671
84994094	20200425_203000.flac	Yat1	2020	4	25	20	30	sp50	Common Song	25.28	26.282666666666668	13125	16031.25	present	https://s3.amazonaws.com/arbimon2/project_33/detections/5014/84994094.png	0.2493228593678448	5671
84994095	20200627_220000.flac	Yat1	2020	6	27	22	0	sp50	Common Song	28.709333333333333	29.712	13125	16031.25	present	https://s3.amazonaws.com/arbimon2/project_33/detections/5014/84994095.png	0.16236557521794728	5671
84994096	20200713_223000.flac	Yat1	2020	7	13	22	30	sp50	Common Song	50.54933333333334	51.552	13125	16031.25	not present	https://s3.amazonaws.com/arbimon2/project_33/detections/5014/84994096.png	0.16088571306092858	5671
84994097	20200312_213000.flac	Yat1	2020	3	12	21	30	sp50	Common Song	3.3813333333333335	4.384	13125	16031.25	not present	https://s3.amazonaws.com/arbimon2/project_33/detections/5014/84994097.png	0.16598182591864222	5671
84994098	20201010_200000.flac	Yat1	2020	10	10	20	0	sp50	Common Song	21.658666666666665	22.661333333333335	13125	16031.25	not present	https://s3.amazonaws.com/arbimon2/project_33/detections/5014/84994098.png	0.23049033018754403	5671
84994099	20200821_210000.flac	Yat1	2020	8	21	21	0	sp50	Common Song	14.522666666666666	15.525333333333334	13125	16031.25	not present	https://s3.amazonaws.com/arbimon2/project_33/detections/5014/84994099.png	0.15565792883669816	5671
84994100	20200425_210000.flac	Yat1	2020	4	25	21	0	sp50	Common Song	16.368	17.370666666666665	13125	16031.25	present	https://s3.amazonaws.com/arbimon2/project_33/detections/5014/84994100.png	0.1993288559495116	5671
84994101	20200627_223000.flac	Yat1	2020	6	27	22	30	sp50	Common Song	21.92	22.922666666666668	13125	16031.25	not present	https://s3.amazonaws.com/arbimon2/project_33/detections/5014/84994101.png	0.18639665659894794	5671
84994102	20200713_230000.flac	Yat1	2020	7	13	23	0	sp50	Common Song	13.818666666666667	14.821333333333333	13125	16031.25	not present	https://s3.amazonaws.com/arbimon2/project_33/detections/5014/84994102.png	0.1917350771393491	5671
84994103	20201010_203000.flac	Yat1	2020	10	10	20	30	sp50	Common Song	36.736	37.73866666666667	13125	16031.25	not present	https://s3.amazonaws.com/arbimon2/project_33/detections/5014/84994103.png	0.2361280381545894	5671
84994104	20200425_213000.flac	Yat1	2020	4	25	21	30	sp50	Common Song	17.84	18.842666666666666	13125	16031.25	present	https://s3.amazonaws.com/arbimon2/project_33/detections/5014/84994104.png	0.23078686984834237	5671
84994105	20200627_230000.flac	Yat1	2020	6	27	23	0	sp50	Common Song	40.24	41.242666666666665	13125	16031.25	present	https://s3.amazonaws.com/arbimon2/project_33/detections/5014/84994105.png	0.1856893194088724	5671
84994106	20200713_233000.flac	Yat1	2020	7	13	23	30	sp50	Common Song	19.109333333333332	20.112	13125	16031.25	not present	https://s3.amazonaws.com/arbimon2/project_33/detections/5014/84994106.png	0.17088935058126142	5671
84994107	20201010_210000.flac	Yat1	2020	10	10	21	0	sp50	Common Song	39.808	40.81066666666667	13125	16031.25	not present	https://s3.amazonaws.com/arbimon2/project_33/detections/5014/84994107.png	0.2101591651955426	5671
84994108	20200331_193000.flac	Yat1	2020	3	31	19	30	sp50	Common Song	12.581333333333333	13.584	13125	16031.25	present	https://s3.amazonaws.com/arbimon2/project_33/detections/5014/84994108.png	0.31075964452838434	5671
84994109	20200425_220000.flac	Yat1	2020	4	25	22	0	sp50	Common Song	31.130666666666666	32.13333333333333	13125	16031.25	present	https://s3.amazonaws.com/arbimon2/project_33/detections/5014/84994109.png	0.19807931305037751	5671
84994110	20200325_200000.flac	Yat1	2020	3	25	20	0	sp50	Common Song	37.861333333333334	38.864	13125	16031.25	present	https://s3.amazonaws.com/arbimon2/project_33/detections/5014/84994110.png	0.15578980040178164	5671
84994111	20200714_000000.flac	Yat1	2020	7	14	0	0	sp50	Common Song	55.477333333333334	56.48	13125	16031.25	not present	https://s3.amazonaws.com/arbimon2/project_33/detections/5014/84994111.png	0.1730304910377622	5671
84994112	20200627_233000.flac	Yat1	2020	6	27	23	30	sp50	Common Song	28.949333333333332	29.952	13125	16031.25	not present	https://s3.amazonaws.com/arbimon2/project_33/detections/5014/84994112.png	0.21138490296181298	5671
84994113	20201010_213000.flac	Yat1	2020	10	10	21	30	sp50	Common Song	15.536	16.538666666666668	13125	16031.25	not present	https://s3.amazonaws.com/arbimon2/project_33/detections/5014/84994113.png	0.2204656123561554	5671
84994114	20200407_043000.flac	Yat1	2020	4	7	4	30	sp50	Common Song	27.338666666666665	28.341333333333335	13125	16031.25	not present	https://s3.amazonaws.com/arbimon2/project_33/detections/5014/84994114.png	0.15332277789699703	5671
84994115	20200425_223000.flac	Yat1	2020	4	25	22	30	sp50	Common Song	51.6	52.602666666666664	13125	16031.25	not present	https://s3.amazonaws.com/arbimon2/project_33/detections/5014/84994115.png	0.19278473234811908	5671
84994116	20200628_000000.flac	Yat1	2020	6	28	0	0	sp50	Common Song	43.06133333333333	44.064	13125	16031.25	not present	https://s3.amazonaws.com/arbimon2/project_33/detections/5014/84994116.png	0.17825866856528938	5671
84994117	20200325_203000.flac	Yat1	2020	3	25	20	30	sp50	Common Song	21.056	22.058666666666667	13125	16031.25	present	https://s3.amazonaws.com/arbimon2/project_33/detections/5014/84994117.png	0.15853139747445152	5671
84994118	20200331_230000.flac	Yat1	2020	3	31	23	0	sp50	Common Song	17.317333333333334	18.32	13125	16031.25	not present	https://s3.amazonaws.com/arbimon2/project_33/detections/5014/84994118.png	0.1527355841928313	5671
84994119	20200714_010000.flac	Yat1	2020	7	14	1	0	sp50	Common Song	13.909333333333333	14.912	13125	16031.25	not present	https://s3.amazonaws.com/arbimon2/project_33/detections/5014/84994119.png	0.1595987382489523	5671
84994120	20200325_210000.flac	Yat1	2020	3	25	21	0	sp50	Common Song	57.568	58.57066666666667	13125	16031.25	present	https://s3.amazonaws.com/arbimon2/project_33/detections/5014/84994120.png	0.20278990190275004	5671
84994121	20200331_233000.flac	Yat1	2020	3	31	23	30	sp50	Common Song	56.288	57.29066666666667	13125	16031.25	not present	https://s3.amazonaws.com/arbimon2/project_33/detections/5014/84994121.png	0.16390891232039387	5671
84994122	20200425_233000.flac	Yat1	2020	4	25	23	30	sp50	Common Song	39.952	40.95466666666667	13125	16031.25	present	https://s3.amazonaws.com/arbimon2/project_33/detections/5014/84994122.png	0.16214255682524292	5671
84994123	20200714_013000.flac	Yat1	2020	7	14	1	30	sp50	Common Song	21.365333333333332	22.368	13125	16031.25	not present	https://s3.amazonaws.com/arbimon2/project_33/detections/5014/84994123.png	0.1654868848590269	5671
84994124	20200401_003000.flac	Yat1	2020	4	1	0	30	sp50	Common Song	46.46933333333333	47.472	13125	16031.25	present	https://s3.amazonaws.com/arbimon2/project_33/detections/5014/84994124.png	0.15091896172402947	5671
84994125	20200721_133000.flac	Yat1	2020	7	21	13	30	sp50	Common Song	48.101333333333336	49.104	13125	16031.25	not present	https://s3.amazonaws.com/arbimon2/project_33/detections/5014/84994125.png	0.15491854324471607	5671
84994126	20200714_020000.flac	Yat1	2020	7	14	2	0	sp50	Common Song	38.730666666666664	39.733333333333334	13125	16031.25	not present	https://s3.amazonaws.com/arbimon2/project_33/detections/5014/84994126.png	0.16222860390888913	5671
84994127	20200325_213000.flac	Yat1	2020	3	25	21	30	sp50	Common Song	23.056	24.058666666666667	13125	16031.25	present	https://s3.amazonaws.com/arbimon2/project_33/detections/5014/84994127.png	0.20301636434776352	5671
84994128	20200401_010000.flac	Yat1	2020	4	1	1	0	sp50	Common Song	14.421333333333333	15.424	13125	16031.25	present	https://s3.amazonaws.com/arbimon2/project_33/detections/5014/84994128.png	0.17200826211384762	5671
84994129	20200426_003000.flac	Yat1	2020	4	26	0	30	sp50	Common Song	57.21066666666667	58.21333333333333	13125	16031.25	present	https://s3.amazonaws.com/arbimon2/project_33/detections/5014/84994129.png	0.19534448126471046	5671
84994130	20200325_220000.flac	Yat1	2020	3	25	22	0	sp50	Common Song	47.04533333333333	48.048	13125	16031.25	present	https://s3.amazonaws.com/arbimon2/project_33/detections/5014/84994130.png	0.16922501067840257	5671
84994131	20200401_013000.flac	Yat1	2020	4	1	1	30	sp50	Common Song	8.213333333333333	9.216	13125	16031.25	not present	https://s3.amazonaws.com/arbimon2/project_33/detections/5014/84994131.png	0.16457274810424458	5671
84994132	20200426_010000.flac	Yat1	2020	4	26	1	0	sp50	Common Song	41.78666666666667	42.78933333333333	13125	16031.25	not present	https://s3.amazonaws.com/arbimon2/project_33/detections/5014/84994132.png	0.18017594633748749	5671
84994133	20200325_223000.flac	Yat1	2020	3	25	22	30	sp50	Common Song	51.70133333333333	52.704	13125	16031.25	present	https://s3.amazonaws.com/arbimon2/project_33/detections/5014/84994133.png	0.1794658004309691	5671
84994134	20200809_103000.flac	Yat1	2020	8	9	10	30	sp50	Common Song	52.34133333333333	53.344	13125	16031.25	not present	https://s3.amazonaws.com/arbimon2/project_33/detections/5014/84994134.png	0.15229213608105352	5671
84994135	20200325_230000.flac	Yat1	2020	3	25	23	0	sp50	Common Song	29.530666666666665	30.533333333333335	13125	16031.25	present	https://s3.amazonaws.com/arbimon2/project_33/detections/5014/84994135.png	0.17657382876911495	5671
84994136	20200809_110000.flac	Yat1	2020	8	9	11	0	sp50	Common Song	26.746666666666666	27.749333333333333	13125	16031.25	not present	https://s3.amazonaws.com/arbimon2/project_33/detections/5014/84994136.png	0.1519841483304367	5671
84994137	20200407_083000.flac	Yat1	2020	4	7	8	30	sp50	Common Song	23.408	24.410666666666668	13125	16031.25	not present	https://s3.amazonaws.com/arbimon2/project_33/detections/5014/84994137.png	0.2053042131079656	5671
84994138	20200325_233000.flac	Yat1	2020	3	25	23	30	sp50	Common Song	45.36	46.36266666666667	13125	16031.25	present	https://s3.amazonaws.com/arbimon2/project_33/detections/5014/84994138.png	0.17189060285846247	5671
84994139	20200727_230000.flac	Yat1	2020	7	27	23	0	sp50	Common Song	37.68533333333333	38.688	13125	16031.25	not present	https://s3.amazonaws.com/arbimon2/project_33/detections/5014/84994139.png	0.20628436164567843	5671
84994140	20200326_000000.flac	Yat1	2020	3	26	0	0	sp50	Common Song	51.77066666666666	52.77333333333333	13125	16031.25	present	https://s3.amazonaws.com/arbimon2/project_33/detections/5014/84994140.png	0.17529815278426927	5671
84994160	20200326_003000.flac	Yat1	2020	3	26	0	30	sp50	Common Song	18.341333333333335	19.344	13125	16031.25	not present	https://s3.amazonaws.com/arbimon2/project_33/detections/5014/84994160.png	0.17290564269514996	5671
84994182	20200319_190000.flac	Yat1	2020	3	19	19	0	sp50	Common Song	24.186666666666667	25.189333333333334	13125	16031.25	present	https://s3.amazonaws.com/arbimon2/project_33/detections/5014/84994182.png	0.18203358616833293	5671
84994199	20200326_013000.flac	Yat1	2020	3	26	1	30	sp50	Common Song	54.38933333333333	55.392	13125	16031.25	present	https://s3.amazonaws.com/arbimon2/project_33/detections/5014/84994199.png	0.19401898181484403	5671
84994203	20200319_193000.flac	Yat1	2020	3	19	19	30	sp50	Common Song	2.058666666666667	3.0613333333333332	13125	16031.25	present	https://s3.amazonaws.com/arbimon2/project_33/detections/5014/84994203.png	0.1669595106810004	5671
84994219	20200326_020000.flac	Yat1	2020	3	26	2	0	sp50	Common Song	52.928	53.93066666666667	13125	16031.25	present	https://s3.amazonaws.com/arbimon2/project_33/detections/5014/84994219.png	0.15977535497058587	5671
84994221	20200319_200000.flac	Yat1	2020	3	19	20	0	sp50	Common Song	1.8506666666666667	2.8533333333333335	13125	16031.25	present	https://s3.amazonaws.com/arbimon2/project_33/detections/5014/84994221.png	0.1948314807280967	5671
84994226	20200401_063000.flac	Yat1	2020	4	1	6	30	sp50	Common Song	52.72	53.72266666666667	13125	16031.25	not present	https://s3.amazonaws.com/arbimon2/project_33/detections/5014/84994226.png	0.17242815224780847	5671
84994241	20200319_203000.flac	Yat1	2020	3	19	20	30	sp50	Common Song	48.61866666666667	49.62133333333333	13125	16031.25	present	https://s3.amazonaws.com/arbimon2/project_33/detections/5014/84994241.png	0.20860202806122638	5671
84994250	20200419_183000.flac	Yat1	2020	4	19	18	30	sp50	Common Song	35.376	36.37866666666667	13125	16031.25	not present	https://s3.amazonaws.com/arbimon2/project_33/detections/5014/84994250.png	0.16644846300229507	5671
84994268	20200319_210000.flac	Yat1	2020	3	19	21	0	sp50	Common Song	57.834666666666664	58.83733333333333	13125	16031.25	present	https://s3.amazonaws.com/arbimon2/project_33/detections/5014/84994268.png	0.16361554041131515	5671
84994283	20200419_190000.flac	Yat1	2020	4	19	19	0	sp50	Common Song	40.330666666666666	41.333333333333336	13125	16031.25	not present	https://s3.amazonaws.com/arbimon2/project_33/detections/5014/84994283.png	0.23590347347538143	5671
84994420	20200413_193000.flac	Yat1	2020	4	13	19	30	sp50	Common Song	40	41.00266666666667	13125	16031.25	not present	https://s3.amazonaws.com/arbimon2/project_33/detections/5014/84994420.png	0.23800363540148178	5671
84994453	20200413_200000.flac	Yat1	2020	4	13	20	0	sp50	Common Song	2.864	3.8666666666666667	13125	16031.25	present	https://s3.amazonaws.com/arbimon2/project_33/detections/5014/84994453.png	0.1704077601008835	5671
84994457	20200419_220000.flac	Yat1	2020	4	19	22	0	sp50	Common Song	29.322666666666667	30.325333333333333	13125	16031.25	present	https://s3.amazonaws.com/arbimon2/project_33/detections/5014/84994457.png	0.16074357279610318	5671
84994482	20200413_203000.flac	Yat1	2020	4	13	20	30	sp50	Common Song	3.3973333333333335	4.4	13125	16031.25	present	https://s3.amazonaws.com/arbimon2/project_33/detections/5014/84994482.png	0.23102986485128643	5671
84994490	20200419_223000.flac	Yat1	2020	4	19	22	30	sp50	Common Song	1.4346666666666668	2.437333333333333	13125	16031.25	present	https://s3.amazonaws.com/arbimon2/project_33/detections/5014/84994490.png	0.18021037505047066	5671
84994511	20200413_210000.flac	Yat1	2020	4	13	21	0	sp50	Common Song	43.63733333333333	44.64	13125	16031.25	present	https://s3.amazonaws.com/arbimon2/project_33/detections/5014/84994511.png	0.16525542284945832	5671
84994520	20200419_230000.flac	Yat1	2020	4	19	23	0	sp50	Common Song	46.00533333333333	47.008	13125	16031.25	present	https://s3.amazonaws.com/arbimon2/project_33/detections/5014/84994520.png	0.2303144807703696	5671
84994549	20200419_233000.flac	Yat1	2020	4	19	23	30	sp50	Common Song	51.91466666666667	52.91733333333333	13125	16031.25	present	https://s3.amazonaws.com/arbimon2/project_33/detections/5014/84994549.png	0.19446805098385328	5671
84994576	20200420_000000.flac	Yat1	2020	4	20	0	0	sp50	Common Song	27.381333333333334	28.384	13125	16031.25	not present	https://s3.amazonaws.com/arbimon2/project_33/detections/5014/84994576.png	0.17103883967625955	5671
84994605	20200420_003000.flac	Yat1	2020	4	20	0	30	sp50	Common Song	7.941333333333334	8.944	13125	16031.25	present	https://s3.amazonaws.com/arbimon2/project_33/detections/5014/84994605.png	0.16174189327592225	5671
84994638	20200420_010000.flac	Yat1	2020	4	20	1	0	sp50	Common Song	54.56	55.562666666666665	13125	16031.25	not present	https://s3.amazonaws.com/arbimon2/project_33/detections/5014/84994638.png	0.17577835850153606	5671
84994670	20200420_013000.flac	Yat1	2020	4	20	1	30	sp50	Common Song	41.909333333333336	42.912	13125	16031.25	present	https://s3.amazonaws.com/arbimon2/project_33/detections/5014/84994670.png	0.15902591972697885	5671
84994705	20200420_020000.flac	Yat1	2020	4	20	2	0	sp50	Common Song	16.485333333333333	17.488	13125	16031.25	present	https://s3.amazonaws.com/arbimon2/project_33/detections/5014/84994705.png	0.1627172678515816	5671
84994738	20200420_023000.flac	Yat1	2020	4	20	2	30	sp50	Common Song	41.89333333333333	42.896	13125	16031.25	present	https://s3.amazonaws.com/arbimon2/project_33/detections/5014/84994738.png	0.1542764303565976	5671
84994773	20200420_030000.flac	Yat1	2020	4	20	3	0	sp50	Common Song	40.896	41.898666666666664	13125	16031.25	not present	https://s3.amazonaws.com/arbimon2/project_33/detections/5014/84994773.png	0.17455790017295103	5671
84994802	20200420_033000.flac	Yat1	2020	4	20	3	30	sp50	Common Song	14.885333333333334	15.888	13125	16031.25	present	https://s3.amazonaws.com/arbimon2/project_33/detections/5014/84994802.png	0.16011643254032198	5671
