# Supplementary material for: Satellite remote sensing of environmental variables can predict acoustic activity of an orthopteran assemblage
Source: PeerJ. 2022 Sep 2;10:e13969. doi: 10.7717/peerj.13969 (PMC9443809; doi:10.7717/peerj.13969)
Supplement: Supplemental Information 7 — Random forests model output for Katydid4 [file peerj-10-13969-s007.csv]

rec	presence	site	year	month	day	hour	minute	species	songtype
20200301_050000.flac	1	Yat1	2020	3	1	5	0	sp49	Common Song
20200302_053000.flac	1	Yat1	2020	3	2	5	30	sp49	Common Song
20200303_053000.flac	0	Yat1	2020	3	3	5	30	sp49	Common Song
20200304_050000.flac	1	Yat1	2020	3	4	5	0	sp49	Common Song
20200306_053000.flac	1	Yat1	2020	3	6	5	30	sp49	Common Song
20200307_050000.flac	1	Yat1	2020	3	7	5	0	sp49	Common Song
20200308_050000.flac	0	Yat1	2020	3	8	5	0	sp49	Common Song
20200309_050000.flac	0	Yat1	2020	3	9	5	0	sp49	Common Song
20200309_053000.flac	0	Yat1	2020	3	9	5	30	sp49	Common Song
20200310_053000.flac	0	Yat1	2020	3	10	5	30	sp49	Common Song
20200311_050000.flac	0	Yat1	2020	3	11	5	0	sp49	Common Song
20200312_050000.flac	0	Yat1	2020	3	12	5	0	sp49	Common Song
20200313_050000.flac	1	Yat1	2020	3	13	5	0	sp49	Common Song
20200313_053000.flac	0	Yat1	2020	3	13	5	30	sp49	Common Song
20200314_050000.flac	0	Yat1	2020	3	14	5	0	sp49	Common Song
20200315_050000.flac	0	Yat1	2020	3	15	5	0	sp49	Common Song
20200301_000000.flac	1	Yat1	2020	3	1	0	0	sp49	Common Song
20200301_003000.flac	1	Yat1	2020	3	1	0	30	sp49	Common Song
20200301_010000.flac	1	Yat1	2020	3	1	1	0	sp49	Common Song
20200301_013000.flac	1	Yat1	2020	3	1	1	30	sp49	Common Song
20200301_020000.flac	1	Yat1	2020	3	1	2	0	sp49	Common Song
20200301_023000.flac	1	Yat1	2020	3	1	2	30	sp49	Common Song
20200301_030000.flac	1	Yat1	2020	3	1	3	0	sp49	Common Song
20200301_033000.flac	1	Yat1	2020	3	1	3	30	sp49	Common Song
20200301_040000.flac	1	Yat1	2020	3	1	4	0	sp49	Common Song
20200301_043000.flac	1	Yat1	2020	3	1	4	30	sp49	Common Song
20200301_053000.flac	1	Yat1	2020	3	1	5	30	sp49	Common Song
20200301_180000.flac	1	Yat1	2020	3	1	18	0	sp49	Common Song
20200301_183000.flac	1	Yat1	2020	3	1	18	30	sp49	Common Song
20200301_190000.flac	1	Yat1	2020	3	1	19	0	sp49	Common Song
20200301_193000.flac	1	Yat1	2020	3	1	19	30	sp49	Common Song
20200301_200000.flac	1	Yat1	2020	3	1	20	0	sp49	Common Song
20200301_203000.flac	1	Yat1	2020	3	1	20	30	sp49	Common Song
20200301_210000.flac	0	Yat1	2020	3	1	21	0	sp49	Common Song
20200301_213000.flac	1	Yat1	2020	3	1	21	30	sp49	Common Song
20200301_220000.flac	0	Yat1	2020	3	1	22	0	sp49	Common Song
20200301_223000.flac	1	Yat1	2020	3	1	22	30	sp49	Common Song
20200301_230000.flac	1	Yat1	2020	3	1	23	0	sp49	Common Song
20200301_233000.flac	1	Yat1	2020	3	1	23	30	sp49	Common Song
20200302_000000.flac	1	Yat1	2020	3	2	0	0	sp49	Common Song
20200302_003000.flac	1	Yat1	2020	3	2	0	30	sp49	Common Song
20200302_010000.flac	1	Yat1	2020	3	2	1	0	sp49	Common Song
20200302_013000.flac	1	Yat1	2020	3	2	1	30	sp49	Common Song
20200302_020000.flac	1	Yat1	2020	3	2	2	0	sp49	Common Song
20200302_023000.flac	1	Yat1	2020	3	2	2	30	sp49	Common Song
20200302_030000.flac	1	Yat1	2020	3	2	3	0	sp49	Common Song
20200302_033000.flac	1	Yat1	2020	3	2	3	30	sp49	Common Song
20200302_040000.flac	1	Yat1	2020	3	2	4	0	sp49	Common Song
20200302_043000.flac	1	Yat1	2020	3	2	4	30	sp49	Common Song
20200302_050000.flac	1	Yat1	2020	3	2	5	0	sp49	Common Song
20200302_180000.flac	1	Yat1	2020	3	2	18	0	sp49	Common Song
20200302_183000.flac	1	Yat1	2020	3	2	18	30	sp49	Common Song
20200302_190000.flac	1	Yat1	2020	3	2	19	0	sp49	Common Song
20200302_193000.flac	1	Yat1	2020	3	2	19	30	sp49	Common Song
20200302_200000.flac	1	Yat1	2020	3	2	20	0	sp49	Common Song
20200302_203000.flac	1	Yat1	2020	3	2	20	30	sp49	Common Song
20200302_210000.flac	1	Yat1	2020	3	2	21	0	sp49	Common Song
20200302_213000.flac	1	Yat1	2020	3	2	21	30	sp49	Common Song
20200302_220000.flac	1	Yat1	2020	3	2	22	0	sp49	Common Song
20200302_223000.flac	1	Yat1	2020	3	2	22	30	sp49	Common Song
20200302_230000.flac	1	Yat1	2020	3	2	23	0	sp49	Common Song
20200302_233000.flac	1	Yat1	2020	3	2	23	30	sp49	Common Song
20200303_000000.flac	1	Yat1	2020	3	3	0	0	sp49	Common Song
20200303_003000.flac	1	Yat1	2020	3	3	0	30	sp49	Common Song
20200303_010000.flac	1	Yat1	2020	3	3	1	0	sp49	Common Song
20200303_013000.flac	1	Yat1	2020	3	3	1	30	sp49	Common Song
20200303_020000.flac	1	Yat1	2020	3	3	2	0	sp49	Common Song
20200303_023000.flac	1	Yat1	2020	3	3	2	30	sp49	Common Song
20200303_030000.flac	1	Yat1	2020	3	3	3	0	sp49	Common Song
20200303_033000.flac	1	Yat1	2020	3	3	3	30	sp49	Common Song
20200303_040000.flac	1	Yat1	2020	3	3	4	0	sp49	Common Song
20200303_043000.flac	1	Yat1	2020	3	3	4	30	sp49	Common Song
20200303_050000.flac	1	Yat1	2020	3	3	5	0	sp49	Common Song
20200303_180000.flac	1	Yat1	2020	3	3	18	0	sp49	Common Song
20200303_183000.flac	1	Yat1	2020	3	3	18	30	sp49	Common Song
20200303_190000.flac	1	Yat1	2020	3	3	19	0	sp49	Common Song
20200303_193000.flac	1	Yat1	2020	3	3	19	30	sp49	Common Song
20200303_210000.flac	1	Yat1	2020	3	3	21	0	sp49	Common Song
20200303_213000.flac	0	Yat1	2020	3	3	21	30	sp49	Common Song
20200303_220000.flac	1	Yat1	2020	3	3	22	0	sp49	Common Song
20200303_223000.flac	1	Yat1	2020	3	3	22	30	sp49	Common Song
20200303_230000.flac	1	Yat1	2020	3	3	23	0	sp49	Common Song
20200303_233000.flac	1	Yat1	2020	3	3	23	30	sp49	Common Song
20200304_000000.flac	1	Yat1	2020	3	4	0	0	sp49	Common Song
20200304_003000.flac	1	Yat1	2020	3	4	0	30	sp49	Common Song
20200304_010000.flac	1	Yat1	2020	3	4	1	0	sp49	Common Song
20200304_013000.flac	1	Yat1	2020	3	4	1	30	sp49	Common Song
20200304_020000.flac	1	Yat1	2020	3	4	2	0	sp49	Common Song
20200304_023000.flac	1	Yat1	2020	3	4	2	30	sp49	Common Song
20200304_030000.flac	1	Yat1	2020	3	4	3	0	sp49	Common Song
20200304_033000.flac	1	Yat1	2020	3	4	3	30	sp49	Common Song
20200304_040000.flac	1	Yat1	2020	3	4	4	0	sp49	Common Song
20200304_043000.flac	1	Yat1	2020	3	4	4	30	sp49	Common Song
20200304_053000.flac	0	Yat1	2020	3	4	5	30	sp49	Common Song
20200304_180000.flac	1	Yat1	2020	3	4	18	0	sp49	Common Song
20200304_183000.flac	1	Yat1	2020	3	4	18	30	sp49	Common Song
20200304_190000.flac	1	Yat1	2020	3	4	19	0	sp49	Common Song
20200304_193000.flac	1	Yat1	2020	3	4	19	30	sp49	Common Song
20200304_200000.flac	1	Yat1	2020	3	4	20	0	sp49	Common Song
20200304_203000.flac	1	Yat1	2020	3	4	20	30	sp49	Common Song
20200304_210000.flac	1	Yat1	2020	3	4	21	0	sp49	Common Song
20200304_213000.flac	1	Yat1	2020	3	4	21	30	sp49	Common Song
20200304_220000.flac	1	Yat1	2020	3	4	22	0	sp49	Common Song
20200304_223000.flac	1	Yat1	2020	3	4	22	30	sp49	Common Song
20200304_230000.flac	1	Yat1	2020	3	4	23	0	sp49	Common Song
20200304_233000.flac	1	Yat1	2020	3	4	23	30	sp49	Common Song
20200305_000000.flac	1	Yat1	2020	3	5	0	0	sp49	Common Song
20200305_003000.flac	1	Yat1	2020	3	5	0	30	sp49	Common Song
20200305_020000.flac	1	Yat1	2020	3	5	2	0	sp49	Common Song
20200305_023000.flac	1	Yat1	2020	3	5	2	30	sp49	Common Song
20200305_030000.flac	1	Yat1	2020	3	5	3	0	sp49	Common Song
20200305_033000.flac	1	Yat1	2020	3	5	3	30	sp49	Common Song
20200305_040000.flac	1	Yat1	2020	3	5	4	0	sp49	Common Song
20200305_043000.flac	1	Yat1	2020	3	5	4	30	sp49	Common Song
20200305_050000.flac	1	Yat1	2020	3	5	5	0	sp49	Common Song
20200305_053000.flac	1	Yat1	2020	3	5	5	30	sp49	Common Song
20200305_180000.flac	1	Yat1	2020	3	5	18	0	sp49	Common Song
20200305_183000.flac	1	Yat1	2020	3	5	18	30	sp49	Common Song
20200305_190000.flac	1	Yat1	2020	3	5	19	0	sp49	Common Song
20200305_193000.flac	1	Yat1	2020	3	5	19	30	sp49	Common Song
20200305_200000.flac	1	Yat1	2020	3	5	20	0	sp49	Common Song
20200305_203000.flac	1	Yat1	2020	3	5	20	30	sp49	Common Song
20200305_210000.flac	1	Yat1	2020	3	5	21	0	sp49	Common Song
20200305_213000.flac	1	Yat1	2020	3	5	21	30	sp49	Common Song
20200305_220000.flac	1	Yat1	2020	3	5	22	0	sp49	Common Song
20200305_223000.flac	1	Yat1	2020	3	5	22	30	sp49	Common Song
20200305_230000.flac	1	Yat1	2020	3	5	23	0	sp49	Common Song
20200305_233000.flac	1	Yat1	2020	3	5	23	30	sp49	Common Song
20200306_000000.flac	1	Yat1	2020	3	6	0	0	sp49	Common Song
20200306_003000.flac	1	Yat1	2020	3	6	0	30	sp49	Common Song
20200306_010000.flac	1	Yat1	2020	3	6	1	0	sp49	Common Song
20200306_013000.flac	1	Yat1	2020	3	6	1	30	sp49	Common Song
20200306_020000.flac	1	Yat1	2020	3	6	2	0	sp49	Common Song
20200306_023000.flac	1	Yat1	2020	3	6	2	30	sp49	Common Song
20200306_030000.flac	1	Yat1	2020	3	6	3	0	sp49	Common Song
20200306_033000.flac	1	Yat1	2020	3	6	3	30	sp49	Common Song
20200306_040000.flac	1	Yat1	2020	3	6	4	0	sp49	Common Song
20200306_043000.flac	1	Yat1	2020	3	6	4	30	sp49	Common Song
20200306_050000.flac	0	Yat1	2020	3	6	5	0	sp49	Common Song
20200306_180000.flac	0	Yat1	2020	3	6	18	0	sp49	Common Song
20200306_183000.flac	1	Yat1	2020	3	6	18	30	sp49	Common Song
20200306_190000.flac	1	Yat1	2020	3	6	19	0	sp49	Common Song
20200306_193000.flac	1	Yat1	2020	3	6	19	30	sp49	Common Song
20200306_200000.flac	1	Yat1	2020	3	6	20	0	sp49	Common Song
20200306_203000.flac	1	Yat1	2020	3	6	20	30	sp49	Common Song
20200306_210000.flac	1	Yat1	2020	3	6	21	0	sp49	Common Song
20200306_213000.flac	1	Yat1	2020	3	6	21	30	sp49	Common Song
20200306_220000.flac	1	Yat1	2020	3	6	22	0	sp49	Common Song
20200306_223000.flac	1	Yat1	2020	3	6	22	30	sp49	Common Song
20200306_230000.flac	1	Yat1	2020	3	6	23	0	sp49	Common Song
20200306_233000.flac	1	Yat1	2020	3	6	23	30	sp49	Common Song
20200307_000000.flac	1	Yat1	2020	3	7	0	0	sp49	Common Song
20200307_003000.flac	1	Yat1	2020	3	7	0	30	sp49	Common Song
20200307_010000.flac	1	Yat1	2020	3	7	1	0	sp49	Common Song
20200307_013000.flac	1	Yat1	2020	3	7	1	30	sp49	Common Song
20200307_020000.flac	1	Yat1	2020	3	7	2	0	sp49	Common Song
20200307_023000.flac	1	Yat1	2020	3	7	2	30	sp49	Common Song
20200307_030000.flac	1	Yat1	2020	3	7	3	0	sp49	Common Song
20200307_033000.flac	1	Yat1	2020	3	7	3	30	sp49	Common Song
20200307_040000.flac	1	Yat1	2020	3	7	4	0	sp49	Common Song
20200307_043000.flac	1	Yat1	2020	3	7	4	30	sp49	Common Song
20200307_053000.flac	0	Yat1	2020	3	7	5	30	sp49	Common Song
20200307_180000.flac	1	Yat1	2020	3	7	18	0	sp49	Common Song
20200307_183000.flac	1	Yat1	2020	3	7	18	30	sp49	Common Song
20200307_190000.flac	1	Yat1	2020	3	7	19	0	sp49	Common Song
20200307_193000.flac	1	Yat1	2020	3	7	19	30	sp49	Common Song
20200307_230000.flac	1	Yat1	2020	3	7	23	0	sp49	Common Song
20200307_233000.flac	1	Yat1	2020	3	7	23	30	sp49	Common Song
20200308_000000.flac	1	Yat1	2020	3	8	0	0	sp49	Common Song
20200308_003000.flac	1	Yat1	2020	3	8	0	30	sp49	Common Song
20200308_010000.flac	0	Yat1	2020	3	8	1	0	sp49	Common Song
20200308_013000.flac	1	Yat1	2020	3	8	1	30	sp49	Common Song
20200308_020000.flac	1	Yat1	2020	3	8	2	0	sp49	Common Song
20200308_023000.flac	0	Yat1	2020	3	8	2	30	sp49	Common Song
20200308_030000.flac	0	Yat1	2020	3	8	3	0	sp49	Common Song
20200308_040000.flac	0	Yat1	2020	3	8	4	0	sp49	Common Song
20200308_043000.flac	0	Yat1	2020	3	8	4	30	sp49	Common Song
20200308_053000.flac	0	Yat1	2020	3	8	5	30	sp49	Common Song
20200307_200000.flac	1	Yat1	2020	3	7	20	0	sp49	Common Song
20200307_203000.flac	1	Yat1	2020	3	7	20	30	sp49	Common Song
20200307_210000.flac	0	Yat1	2020	3	7	21	0	sp49	Common Song
20200307_213000.flac	0	Yat1	2020	3	7	21	30	sp49	Common Song
20200307_220000.flac	1	Yat1	2020	3	7	22	0	sp49	Common Song
20200307_223000.flac	1	Yat1	2020	3	7	22	30	sp49	Common Song
20200308_033000.flac	0	Yat1	2020	3	8	3	30	sp49	Common Song
20200308_180000.flac	1	Yat1	2020	3	8	18	0	sp49	Common Song
20200308_183000.flac	0	Yat1	2020	3	8	18	30	sp49	Common Song
20200308_190000.flac	1	Yat1	2020	3	8	19	0	sp49	Common Song
20200308_193000.flac	1	Yat1	2020	3	8	19	30	sp49	Common Song
20200308_200000.flac	1	Yat1	2020	3	8	20	0	sp49	Common Song
20200308_203000.flac	1	Yat1	2020	3	8	20	30	sp49	Common Song
20200308_210000.flac	1	Yat1	2020	3	8	21	0	sp49	Common Song
20200308_213000.flac	1	Yat1	2020	3	8	21	30	sp49	Common Song
20200308_220000.flac	1	Yat1	2020	3	8	22	0	sp49	Common Song
20200308_223000.flac	0	Yat1	2020	3	8	22	30	sp49	Common Song
20200308_230000.flac	0	Yat1	2020	3	8	23	0	sp49	Common Song
20200308_233000.flac	1	Yat1	2020	3	8	23	30	sp49	Common Song
20200309_000000.flac	1	Yat1	2020	3	9	0	0	sp49	Common Song
20200309_003000.flac	0	Yat1	2020	3	9	0	30	sp49	Common Song
20200309_010000.flac	0	Yat1	2020	3	9	1	0	sp49	Common Song
20200309_013000.flac	0	Yat1	2020	3	9	1	30	sp49	Common Song
20200309_020000.flac	0	Yat1	2020	3	9	2	0	sp49	Common Song
20200309_023000.flac	0	Yat1	2020	3	9	2	30	sp49	Common Song
20200309_030000.flac	0	Yat1	2020	3	9	3	0	sp49	Common Song
20200309_033000.flac	0	Yat1	2020	3	9	3	30	sp49	Common Song
20200309_040000.flac	0	Yat1	2020	3	9	4	0	sp49	Common Song
20200309_043000.flac	0	Yat1	2020	3	9	4	30	sp49	Common Song
20200309_180000.flac	0	Yat1	2020	3	9	18	0	sp49	Common Song
20200309_183000.flac	1	Yat1	2020	3	9	18	30	sp49	Common Song
20200309_190000.flac	1	Yat1	2020	3	9	19	0	sp49	Common Song
20200309_193000.flac	1	Yat1	2020	3	9	19	30	sp49	Common Song
20200309_200000.flac	1	Yat1	2020	3	9	20	0	sp49	Common Song
20200309_203000.flac	1	Yat1	2020	3	9	20	30	sp49	Common Song
20200309_210000.flac	1	Yat1	2020	3	9	21	0	sp49	Common Song
20200309_213000.flac	1	Yat1	2020	3	9	21	30	sp49	Common Song
20200309_223000.flac	1	Yat1	2020	3	9	22	30	sp49	Common Song
20200309_230000.flac	1	Yat1	2020	3	9	23	0	sp49	Common Song
20200309_233000.flac	0	Yat1	2020	3	9	23	30	sp49	Common Song
20200310_000000.flac	1	Yat1	2020	3	10	0	0	sp49	Common Song
20200310_003000.flac	0	Yat1	2020	3	10	0	30	sp49	Common Song
20200310_010000.flac	0	Yat1	2020	3	10	1	0	sp49	Common Song
20200310_013000.flac	0	Yat1	2020	3	10	1	30	sp49	Common Song
20200310_020000.flac	0	Yat1	2020	3	10	2	0	sp49	Common Song
20200310_023000.flac	1	Yat1	2020	3	10	2	30	sp49	Common Song
20200310_030000.flac	0	Yat1	2020	3	10	3	0	sp49	Common Song
20200310_033000.flac	0	Yat1	2020	3	10	3	30	sp49	Common Song
20200310_040000.flac	0	Yat1	2020	3	10	4	0	sp49	Common Song
20200310_043000.flac	0	Yat1	2020	3	10	4	30	sp49	Common Song
20200310_050000.flac	0	Yat1	2020	3	10	5	0	sp49	Common Song
20200309_220000.flac	1	Yat1	2020	3	9	22	0	sp49	Common Song
20200310_180000.flac	0	Yat1	2020	3	10	18	0	sp49	Common Song
20200310_183000.flac	1	Yat1	2020	3	10	18	30	sp49	Common Song
20200310_190000.flac	1	Yat1	2020	3	10	19	0	sp49	Common Song
20200310_193000.flac	1	Yat1	2020	3	10	19	30	sp49	Common Song
20200310_200000.flac	1	Yat1	2020	3	10	20	0	sp49	Common Song
20200310_203000.flac	1	Yat1	2020	3	10	20	30	sp49	Common Song
20200310_210000.flac	1	Yat1	2020	3	10	21	0	sp49	Common Song
20200310_213000.flac	1	Yat1	2020	3	10	21	30	sp49	Common Song
20200310_220000.flac	0	Yat1	2020	3	10	22	0	sp49	Common Song
20200310_223000.flac	0	Yat1	2020	3	10	22	30	sp49	Common Song
20200310_230000.flac	1	Yat1	2020	3	10	23	0	sp49	Common Song
20200310_233000.flac	1	Yat1	2020	3	10	23	30	sp49	Common Song
20200311_000000.flac	1	Yat1	2020	3	11	0	0	sp49	Common Song
20200311_003000.flac	1	Yat1	2020	3	11	0	30	sp49	Common Song
20200311_010000.flac	0	Yat1	2020	3	11	1	0	sp49	Common Song
20200311_013000.flac	1	Yat1	2020	3	11	1	30	sp49	Common Song
20200311_020000.flac	0	Yat1	2020	3	11	2	0	sp49	Common Song
20200311_023000.flac	1	Yat1	2020	3	11	2	30	sp49	Common Song
20200311_030000.flac	0	Yat1	2020	3	11	3	0	sp49	Common Song
20200311_033000.flac	0	Yat1	2020	3	11	3	30	sp49	Common Song
20200311_040000.flac	0	Yat1	2020	3	11	4	0	sp49	Common Song
20200311_043000.flac	0	Yat1	2020	3	11	4	30	sp49	Common Song
20200311_053000.flac	0	Yat1	2020	3	11	5	30	sp49	Common Song
20200311_180000.flac	0	Yat1	2020	3	11	18	0	sp49	Common Song
20200311_183000.flac	0	Yat1	2020	3	11	18	30	sp49	Common Song
20200311_190000.flac	1	Yat1	2020	3	11	19	0	sp49	Common Song
20200311_193000.flac	1	Yat1	2020	3	11	19	30	sp49	Common Song
20200311_200000.flac	1	Yat1	2020	3	11	20	0	sp49	Common Song
20200311_203000.flac	1	Yat1	2020	3	11	20	30	sp49	Common Song
20200311_210000.flac	1	Yat1	2020	3	11	21	0	sp49	Common Song
20200311_213000.flac	0	Yat1	2020	3	11	21	30	sp49	Common Song
20200311_220000.flac	1	Yat1	2020	3	11	22	0	sp49	Common Song
20200311_223000.flac	0	Yat1	2020	3	11	22	30	sp49	Common Song
20200311_230000.flac	1	Yat1	2020	3	11	23	0	sp49	Common Song
20200311_233000.flac	1	Yat1	2020	3	11	23	30	sp49	Common Song
20200312_000000.flac	1	Yat1	2020	3	12	0	0	sp49	Common Song
20200312_003000.flac	1	Yat1	2020	3	12	0	30	sp49	Common Song
20200312_010000.flac	1	Yat1	2020	3	12	1	0	sp49	Common Song
20200312_013000.flac	1	Yat1	2020	3	12	1	30	sp49	Common Song
20200312_020000.flac	1	Yat1	2020	3	12	2	0	sp49	Common Song
20200312_023000.flac	0	Yat1	2020	3	12	2	30	sp49	Common Song
20200312_030000.flac	0	Yat1	2020	3	12	3	0	sp49	Common Song
20200312_033000.flac	0	Yat1	2020	3	12	3	30	sp49	Common Song
20200312_040000.flac	0	Yat1	2020	3	12	4	0	sp49	Common Song
20200312_043000.flac	0	Yat1	2020	3	12	4	30	sp49	Common Song
20200312_053000.flac	0	Yat1	2020	3	12	5	30	sp49	Common Song
20200312_180000.flac	0	Yat1	2020	3	12	18	0	sp49	Common Song
20200312_183000.flac	0	Yat1	2020	3	12	18	30	sp49	Common Song
20200312_190000.flac	1	Yat1	2020	3	12	19	0	sp49	Common Song
20200312_193000.flac	1	Yat1	2020	3	12	19	30	sp49	Common Song
20200312_200000.flac	1	Yat1	2020	3	12	20	0	sp49	Common Song
20200312_203000.flac	1	Yat1	2020	3	12	20	30	sp49	Common Song
20200312_210000.flac	1	Yat1	2020	3	12	21	0	sp49	Common Song
20200312_213000.flac	1	Yat1	2020	3	12	21	30	sp49	Common Song
20200312_220000.flac	1	Yat1	2020	3	12	22	0	sp49	Common Song
20200312_223000.flac	1	Yat1	2020	3	12	22	30	sp49	Common Song
20200312_230000.flac	0	Yat1	2020	3	12	23	0	sp49	Common Song
20200312_233000.flac	0	Yat1	2020	3	12	23	30	sp49	Common Song
20200313_000000.flac	1	Yat1	2020	3	13	0	0	sp49	Common Song
20200313_003000.flac	1	Yat1	2020	3	13	0	30	sp49	Common Song
20200313_010000.flac	1	Yat1	2020	3	13	1	0	sp49	Common Song
20200313_013000.flac	0	Yat1	2020	3	13	1	30	sp49	Common Song
20200313_020000.flac	0	Yat1	2020	3	13	2	0	sp49	Common Song
20200313_023000.flac	0	Yat1	2020	3	13	2	30	sp49	Common Song
20200313_030000.flac	1	Yat1	2020	3	13	3	0	sp49	Common Song
20200313_033000.flac	0	Yat1	2020	3	13	3	30	sp49	Common Song
20200313_040000.flac	0	Yat1	2020	3	13	4	0	sp49	Common Song
20200313_043000.flac	1	Yat1	2020	3	13	4	30	sp49	Common Song
20200313_180000.flac	0	Yat1	2020	3	13	18	0	sp49	Common Song
20200313_183000.flac	0	Yat1	2020	3	13	18	30	sp49	Common Song
20200313_190000.flac	1	Yat1	2020	3	13	19	0	sp49	Common Song
20200313_193000.flac	1	Yat1	2020	3	13	19	30	sp49	Common Song
20200313_200000.flac	1	Yat1	2020	3	13	20	0	sp49	Common Song
20200313_203000.flac	1	Yat1	2020	3	13	20	30	sp49	Common Song
20200313_210000.flac	1	Yat1	2020	3	13	21	0	sp49	Common Song
20200313_213000.flac	1	Yat1	2020	3	13	21	30	sp49	Common Song
20200313_220000.flac	1	Yat1	2020	3	13	22	0	sp49	Common Song
20200313_223000.flac	1	Yat1	2020	3	13	22	30	sp49	Common Song
20200313_230000.flac	1	Yat1	2020	3	13	23	0	sp49	Common Song
20200313_233000.flac	1	Yat1	2020	3	13	23	30	sp49	Common Song
20200314_000000.flac	1	Yat1	2020	3	14	0	0	sp49	Common Song
20200314_003000.flac	1	Yat1	2020	3	14	0	30	sp49	Common Song
20200314_010000.flac	0	Yat1	2020	3	14	1	0	sp49	Common Song
20200314_013000.flac	0	Yat1	2020	3	14	1	30	sp49	Common Song
20200314_020000.flac	1	Yat1	2020	3	14	2	0	sp49	Common Song
20200314_023000.flac	0	Yat1	2020	3	14	2	30	sp49	Common Song
20200314_030000.flac	0	Yat1	2020	3	14	3	0	sp49	Common Song
20200314_033000.flac	0	Yat1	2020	3	14	3	30	sp49	Common Song
20200314_040000.flac	0	Yat1	2020	3	14	4	0	sp49	Common Song
20200314_043000.flac	0	Yat1	2020	3	14	4	30	sp49	Common Song
20200314_053000.flac	0	Yat1	2020	3	14	5	30	sp49	Common Song
20200314_180000.flac	0	Yat1	2020	3	14	18	0	sp49	Common Song
20200314_183000.flac	1	Yat1	2020	3	14	18	30	sp49	Common Song
20200314_190000.flac	1	Yat1	2020	3	14	19	0	sp49	Common Song
20200314_193000.flac	1	Yat1	2020	3	14	19	30	sp49	Common Song
20200314_200000.flac	1	Yat1	2020	3	14	20	0	sp49	Common Song
20200314_213000.flac	1	Yat1	2020	3	14	21	30	sp49	Common Song
20200314_220000.flac	1	Yat1	2020	3	14	22	0	sp49	Common Song
20200314_223000.flac	1	Yat1	2020	3	14	22	30	sp49	Common Song
20200314_230000.flac	1	Yat1	2020	3	14	23	0	sp49	Common Song
20200314_233000.flac	1	Yat1	2020	3	14	23	30	sp49	Common Song
20200315_000000.flac	1	Yat1	2020	3	15	0	0	sp49	Common Song
20200315_003000.flac	0	Yat1	2020	3	15	0	30	sp49	Common Song
20200315_010000.flac	1	Yat1	2020	3	15	1	0	sp49	Common Song
20200315_013000.flac	0	Yat1	2020	3	15	1	30	sp49	Common Song
20200315_020000.flac	0	Yat1	2020	3	15	2	0	sp49	Common Song
20200315_030000.flac	0	Yat1	2020	3	15	3	0	sp49	Common Song
20200315_033000.flac	0	Yat1	2020	3	15	3	30	sp49	Common Song
20200315_040000.flac	0	Yat1	2020	3	15	4	0	sp49	Common Song
20200315_043000.flac	0	Yat1	2020	3	15	4	30	sp49	Common Song
20200315_053000.flac	0	Yat1	2020	3	15	5	30	sp49	Common Song
20200314_203000.flac	1	Yat1	2020	3	14	20	30	sp49	Common Song
20200314_210000.flac	1	Yat1	2020	3	14	21	0	sp49	Common Song
20200315_023000.flac	0	Yat1	2020	3	15	2	30	sp49	Common Song
20200315_180000.flac	0	Yat1	2020	3	15	18	0	sp49	Common Song
20200315_183000.flac	0	Yat1	2020	3	15	18	30	sp49	Common Song
20200315_190000.flac	1	Yat1	2020	3	15	19	0	sp49	Common Song
20200315_193000.flac	1	Yat1	2020	3	15	19	30	sp49	Common Song
20200315_200000.flac	1	Yat1	2020	3	15	20	0	sp49	Common Song
20200315_203000.flac	1	Yat1	2020	3	15	20	30	sp49	Common Song
20200315_210000.flac	1	Yat1	2020	3	15	21	0	sp49	Common Song
20200315_213000.flac	1	Yat1	2020	3	15	21	30	sp49	Common Song
20200315_220000.flac	1	Yat1	2020	3	15	22	0	sp49	Common Song
20200315_230000.flac	1	Yat1	2020	3	15	23	0	sp49	Common Song
20200315_233000.flac	1	Yat1	2020	3	15	23	30	sp49	Common Song
20200316_000000.flac	1	Yat1	2020	3	16	0	0	sp49	Common Song
20200316_003000.flac	1	Yat1	2020	3	16	0	30	sp49	Common Song
20200316_010000.flac	1	Yat1	2020	3	16	1	0	sp49	Common Song
20200316_013000.flac	1	Yat1	2020	3	16	1	30	sp49	Common Song
20200316_020000.flac	1	Yat1	2020	3	16	2	0	sp49	Common Song
20200316_023000.flac	1	Yat1	2020	3	16	2	30	sp49	Common Song
20200315_223000.flac	1	Yat1	2020	3	15	22	30	sp49	Common Song
20200316_030000.flac	1	Yat1	2020	3	16	3	0	sp49	Common Song
20200316_040000.flac	1	Yat1	2020	3	16	4	0	sp49	Common Song
20200316_043000.flac	1	Yat1	2020	3	16	4	30	sp49	Common Song
20200316_050000.flac	1	Yat1	2020	3	16	5	0	sp49	Common Song
20200316_053000.flac	0	Yat1	2020	3	16	5	30	sp49	Common Song
20200316_033000.flac	1	Yat1	2020	3	16	3	30	sp49	Common Song
20200316_180000.flac	1	Yat1	2020	3	16	18	0	sp49	Common Song
20200316_183000.flac	1	Yat1	2020	3	16	18	30	sp49	Common Song
20200316_190000.flac	1	Yat1	2020	3	16	19	0	sp49	Common Song
20200316_193000.flac	1	Yat1	2020	3	16	19	30	sp49	Common Song
20200316_200000.flac	1	Yat1	2020	3	16	20	0	sp49	Common Song
20200316_203000.flac	1	Yat1	2020	3	16	20	30	sp49	Common Song
20200316_210000.flac	1	Yat1	2020	3	16	21	0	sp49	Common Song
20200316_213000.flac	1	Yat1	2020	3	16	21	30	sp49	Common Song
20200316_220000.flac	1	Yat1	2020	3	16	22	0	sp49	Common Song
20200316_223000.flac	1	Yat1	2020	3	16	22	30	sp49	Common Song
20200316_230000.flac	1	Yat1	2020	3	16	23	0	sp49	Common Song
20200316_233000.flac	1	Yat1	2020	3	16	23	30	sp49	Common Song
20200317_000000.flac	1	Yat1	2020	3	17	0	0	sp49	Common Song
20200317_003000.flac	1	Yat1	2020	3	17	0	30	sp49	Common Song
20200317_010000.flac	1	Yat1	2020	3	17	1	0	sp49	Common Song
20200317_013000.flac	1	Yat1	2020	3	17	1	30	sp49	Common Song
20200317_020000.flac	1	Yat1	2020	3	17	2	0	sp49	Common Song
20200317_023000.flac	1	Yat1	2020	3	17	2	30	sp49	Common Song
20200317_030000.flac	1	Yat1	2020	3	17	3	0	sp49	Common Song
20200317_033000.flac	1	Yat1	2020	3	17	3	30	sp49	Common Song
20200317_040000.flac	1	Yat1	2020	3	17	4	0	sp49	Common Song
20200317_043000.flac	1	Yat1	2020	3	17	4	30	sp49	Common Song
20200317_050000.flac	0	Yat1	2020	3	17	5	0	sp49	Common Song
20200317_053000.flac	0	Yat1	2020	3	17	5	30	sp49	Common Song
20200317_180000.flac	1	Yat1	2020	3	17	18	0	sp49	Common Song
20200317_183000.flac	1	Yat1	2020	3	17	18	30	sp49	Common Song
20200317_190000.flac	1	Yat1	2020	3	17	19	0	sp49	Common Song
20200317_193000.flac	1	Yat1	2020	3	17	19	30	sp49	Common Song
20200317_200000.flac	1	Yat1	2020	3	17	20	0	sp49	Common Song
20200317_203000.flac	1	Yat1	2020	3	17	20	30	sp49	Common Song
20200317_210000.flac	1	Yat1	2020	3	17	21	0	sp49	Common Song
20200317_213000.flac	1	Yat1	2020	3	17	21	30	sp49	Common Song
20200317_220000.flac	1	Yat1	2020	3	17	22	0	sp49	Common Song
20200317_223000.flac	1	Yat1	2020	3	17	22	30	sp49	Common Song
20200317_230000.flac	1	Yat1	2020	3	17	23	0	sp49	Common Song
20200317_233000.flac	1	Yat1	2020	3	17	23	30	sp49	Common Song
20200318_000000.flac	1	Yat1	2020	3	18	0	0	sp49	Common Song
20200318_003000.flac	1	Yat1	2020	3	18	0	30	sp49	Common Song
20200318_010000.flac	1	Yat1	2020	3	18	1	0	sp49	Common Song
20200318_013000.flac	1	Yat1	2020	3	18	1	30	sp49	Common Song
20200318_020000.flac	1	Yat1	2020	3	18	2	0	sp49	Common Song
20200318_023000.flac	1	Yat1	2020	3	18	2	30	sp49	Common Song
20200318_030000.flac	1	Yat1	2020	3	18	3	0	sp49	Common Song
20200318_033000.flac	1	Yat1	2020	3	18	3	30	sp49	Common Song
20200318_040000.flac	1	Yat1	2020	3	18	4	0	sp49	Common Song
20200318_043000.flac	1	Yat1	2020	3	18	4	30	sp49	Common Song
20200318_050000.flac	1	Yat1	2020	3	18	5	0	sp49	Common Song
20200318_053000.flac	0	Yat1	2020	3	18	5	30	sp49	Common Song
20200318_180000.flac	0	Yat1	2020	3	18	18	0	sp49	Common Song
20200318_183000.flac	1	Yat1	2020	3	18	18	30	sp49	Common Song
20200318_190000.flac	1	Yat1	2020	3	18	19	0	sp49	Common Song
20200318_193000.flac	1	Yat1	2020	3	18	19	30	sp49	Common Song
20200318_200000.flac	1	Yat1	2020	3	18	20	0	sp49	Common Song
20200318_203000.flac	1	Yat1	2020	3	18	20	30	sp49	Common Song
20200318_210000.flac	1	Yat1	2020	3	18	21	0	sp49	Common Song
20200318_213000.flac	1	Yat1	2020	3	18	21	30	sp49	Common Song
20200318_220000.flac	1	Yat1	2020	3	18	22	0	sp49	Common Song
20200318_223000.flac	1	Yat1	2020	3	18	22	30	sp49	Common Song
20200318_230000.flac	1	Yat1	2020	3	18	23	0	sp49	Common Song
20200318_233000.flac	1	Yat1	2020	3	18	23	30	sp49	Common Song
20200319_000000.flac	1	Yat1	2020	3	19	0	0	sp49	Common Song
20200319_003000.flac	1	Yat1	2020	3	19	0	30	sp49	Common Song
20200319_013000.flac	1	Yat1	2020	3	19	1	30	sp49	Common Song
20200319_020000.flac	1	Yat1	2020	3	19	2	0	sp49	Common Song
20200319_030000.flac	1	Yat1	2020	3	19	3	0	sp49	Common Song
20200319_033000.flac	1	Yat1	2020	3	19	3	30	sp49	Common Song
20200319_040000.flac	1	Yat1	2020	3	19	4	0	sp49	Common Song
20200319_043000.flac	1	Yat1	2020	3	19	4	30	sp49	Common Song
20200319_050000.flac	1	Yat1	2020	3	19	5	0	sp49	Common Song
20200319_053000.flac	0	Yat1	2020	3	19	5	30	sp49	Common Song
20200319_010000.flac	1	Yat1	2020	3	19	1	0	sp49	Common Song
20200319_023000.flac	1	Yat1	2020	3	19	2	30	sp49	Common Song
20200319_180000.flac	1	Yat1	2020	3	19	18	0	sp49	Common Song
20200319_190000.flac	1	Yat1	2020	3	19	19	0	sp49	Common Song
20200319_193000.flac	1	Yat1	2020	3	19	19	30	sp49	Common Song
20200319_200000.flac	1	Yat1	2020	3	19	20	0	sp49	Common Song
20200319_203000.flac	1	Yat1	2020	3	19	20	30	sp49	Common Song
20200319_210000.flac	1	Yat1	2020	3	19	21	0	sp49	Common Song
20200319_213000.flac	1	Yat1	2020	3	19	21	30	sp49	Common Song
20200319_220000.flac	1	Yat1	2020	3	19	22	0	sp49	Common Song
20200319_223000.flac	1	Yat1	2020	3	19	22	30	sp49	Common Song
20200319_230000.flac	1	Yat1	2020	3	19	23	0	sp49	Common Song
20200319_183000.flac	1	Yat1	2020	3	19	18	30	sp49	Common Song
20200319_233000.flac	1	Yat1	2020	3	19	23	30	sp49	Common Song
20200320_000000.flac	1	Yat1	2020	3	20	0	0	sp49	Common Song
20200320_003000.flac	1	Yat1	2020	3	20	0	30	sp49	Common Song
20200320_010000.flac	1	Yat1	2020	3	20	1	0	sp49	Common Song
20200320_013000.flac	1	Yat1	2020	3	20	1	30	sp49	Common Song
20200320_020000.flac	1	Yat1	2020	3	20	2	0	sp49	Common Song
20200320_023000.flac	1	Yat1	2020	3	20	2	30	sp49	Common Song
20200320_030000.flac	1	Yat1	2020	3	20	3	0	sp49	Common Song
20200320_033000.flac	1	Yat1	2020	3	20	3	30	sp49	Common Song
20200320_040000.flac	1	Yat1	2020	3	20	4	0	sp49	Common Song
20200320_043000.flac	1	Yat1	2020	3	20	4	30	sp49	Common Song
20200320_050000.flac	1	Yat1	2020	3	20	5	0	sp49	Common Song
20200320_053000.flac	0	Yat1	2020	3	20	5	30	sp49	Common Song
20200320_180000.flac	1	Yat1	2020	3	20	18	0	sp49	Common Song
20200320_183000.flac	1	Yat1	2020	3	20	18	30	sp49	Common Song
20200320_190000.flac	1	Yat1	2020	3	20	19	0	sp49	Common Song
20200320_193000.flac	1	Yat1	2020	3	20	19	30	sp49	Common Song
20200320_200000.flac	1	Yat1	2020	3	20	20	0	sp49	Common Song
20200320_203000.flac	1	Yat1	2020	3	20	20	30	sp49	Common Song
20200320_210000.flac	1	Yat1	2020	3	20	21	0	sp49	Common Song
20200320_213000.flac	1	Yat1	2020	3	20	21	30	sp49	Common Song
20200320_220000.flac	1	Yat1	2020	3	20	22	0	sp49	Common Song
20200320_223000.flac	1	Yat1	2020	3	20	22	30	sp49	Common Song
20200320_230000.flac	1	Yat1	2020	3	20	23	0	sp49	Common Song
20200320_233000.flac	1	Yat1	2020	3	20	23	30	sp49	Common Song
20200321_000000.flac	1	Yat1	2020	3	21	0	0	sp49	Common Song
20200321_003000.flac	1	Yat1	2020	3	21	0	30	sp49	Common Song
20200321_010000.flac	1	Yat1	2020	3	21	1	0	sp49	Common Song
20200321_013000.flac	1	Yat1	2020	3	21	1	30	sp49	Common Song
20200321_020000.flac	1	Yat1	2020	3	21	2	0	sp49	Common Song
20200321_023000.flac	1	Yat1	2020	3	21	2	30	sp49	Common Song
20200321_030000.flac	1	Yat1	2020	3	21	3	0	sp49	Common Song
20200321_033000.flac	1	Yat1	2020	3	21	3	30	sp49	Common Song
20200321_040000.flac	1	Yat1	2020	3	21	4	0	sp49	Common Song
20200321_043000.flac	1	Yat1	2020	3	21	4	30	sp49	Common Song
20200321_050000.flac	1	Yat1	2020	3	21	5	0	sp49	Common Song
20200321_053000.flac	0	Yat1	2020	3	21	5	30	sp49	Common Song
20200321_180000.flac	0	Yat1	2020	3	21	18	0	sp49	Common Song
20200321_183000.flac	1	Yat1	2020	3	21	18	30	sp49	Common Song
20200321_190000.flac	1	Yat1	2020	3	21	19	0	sp49	Common Song
20200321_193000.flac	1	Yat1	2020	3	21	19	30	sp49	Common Song
20200321_200000.flac	1	Yat1	2020	3	21	20	0	sp49	Common Song
20200321_203000.flac	1	Yat1	2020	3	21	20	30	sp49	Common Song
20200321_210000.flac	1	Yat1	2020	3	21	21	0	sp49	Common Song
20200321_213000.flac	1	Yat1	2020	3	21	21	30	sp49	Common Song
20200321_220000.flac	1	Yat1	2020	3	21	22	0	sp49	Common Song
20200321_223000.flac	1	Yat1	2020	3	21	22	30	sp49	Common Song
20200321_230000.flac	1	Yat1	2020	3	21	23	0	sp49	Common Song
20200321_233000.flac	1	Yat1	2020	3	21	23	30	sp49	Common Song
20200322_000000.flac	1	Yat1	2020	3	22	0	0	sp49	Common Song
20200322_003000.flac	1	Yat1	2020	3	22	0	30	sp49	Common Song
20200322_010000.flac	1	Yat1	2020	3	22	1	0	sp49	Common Song
20200322_013000.flac	1	Yat1	2020	3	22	1	30	sp49	Common Song
20200322_020000.flac	1	Yat1	2020	3	22	2	0	sp49	Common Song
20200322_023000.flac	1	Yat1	2020	3	22	2	30	sp49	Common Song
20200322_030000.flac	1	Yat1	2020	3	22	3	0	sp49	Common Song
20200322_033000.flac	1	Yat1	2020	3	22	3	30	sp49	Common Song
20200322_040000.flac	1	Yat1	2020	3	22	4	0	sp49	Common Song
20200322_043000.flac	1	Yat1	2020	3	22	4	30	sp49	Common Song
20200322_050000.flac	1	Yat1	2020	3	22	5	0	sp49	Common Song
20200322_053000.flac	0	Yat1	2020	3	22	5	30	sp49	Common Song
20200322_180000.flac	1	Yat1	2020	3	22	18	0	sp49	Common Song
20200322_183000.flac	1	Yat1	2020	3	22	18	30	sp49	Common Song
20200322_190000.flac	1	Yat1	2020	3	22	19	0	sp49	Common Song
20200322_193000.flac	1	Yat1	2020	3	22	19	30	sp49	Common Song
20200322_200000.flac	1	Yat1	2020	3	22	20	0	sp49	Common Song
20200322_203000.flac	1	Yat1	2020	3	22	20	30	sp49	Common Song
20200322_210000.flac	1	Yat1	2020	3	22	21	0	sp49	Common Song
20200322_213000.flac	1	Yat1	2020	3	22	21	30	sp49	Common Song
20200322_220000.flac	1	Yat1	2020	3	22	22	0	sp49	Common Song
20200322_223000.flac	1	Yat1	2020	3	22	22	30	sp49	Common Song
20200322_230000.flac	1	Yat1	2020	3	22	23	0	sp49	Common Song
20200322_233000.flac	1	Yat1	2020	3	22	23	30	sp49	Common Song
20200323_000000.flac	1	Yat1	2020	3	23	0	0	sp49	Common Song
20200323_003000.flac	1	Yat1	2020	3	23	0	30	sp49	Common Song
20200323_010000.flac	1	Yat1	2020	3	23	1	0	sp49	Common Song
20200323_013000.flac	1	Yat1	2020	3	23	1	30	sp49	Common Song
20200323_020000.flac	1	Yat1	2020	3	23	2	0	sp49	Common Song
20200323_023000.flac	1	Yat1	2020	3	23	2	30	sp49	Common Song
20200323_030000.flac	1	Yat1	2020	3	23	3	0	sp49	Common Song
20200323_033000.flac	1	Yat1	2020	3	23	3	30	sp49	Common Song
20200323_040000.flac	1	Yat1	2020	3	23	4	0	sp49	Common Song
20200323_043000.flac	1	Yat1	2020	3	23	4	30	sp49	Common Song
20200323_050000.flac	1	Yat1	2020	3	23	5	0	sp49	Common Song
20200323_053000.flac	1	Yat1	2020	3	23	5	30	sp49	Common Song
20200323_180000.flac	1	Yat1	2020	3	23	18	0	sp49	Common Song
20200323_183000.flac	1	Yat1	2020	3	23	18	30	sp49	Common Song
20200323_190000.flac	1	Yat1	2020	3	23	19	0	sp49	Common Song
20200323_193000.flac	1	Yat1	2020	3	23	19	30	sp49	Common Song
20200323_200000.flac	1	Yat1	2020	3	23	20	0	sp49	Common Song
20200323_203000.flac	1	Yat1	2020	3	23	20	30	sp49	Common Song
20200323_210000.flac	1	Yat1	2020	3	23	21	0	sp49	Common Song
20200323_213000.flac	1	Yat1	2020	3	23	21	30	sp49	Common Song
20200323_220000.flac	1	Yat1	2020	3	23	22	0	sp49	Common Song
20200323_223000.flac	1	Yat1	2020	3	23	22	30	sp49	Common Song
20200323_230000.flac	1	Yat1	2020	3	23	23	0	sp49	Common Song
20200323_233000.flac	1	Yat1	2020	3	23	23	30	sp49	Common Song
20200324_000000.flac	1	Yat1	2020	3	24	0	0	sp49	Common Song
20200324_003000.flac	1	Yat1	2020	3	24	0	30	sp49	Common Song
20200324_010000.flac	1	Yat1	2020	3	24	1	0	sp49	Common Song
20200324_013000.flac	1	Yat1	2020	3	24	1	30	sp49	Common Song
20200324_020000.flac	1	Yat1	2020	3	24	2	0	sp49	Common Song
20200324_023000.flac	1	Yat1	2020	3	24	2	30	sp49	Common Song
20200324_030000.flac	1	Yat1	2020	3	24	3	0	sp49	Common Song
20200324_033000.flac	1	Yat1	2020	3	24	3	30	sp49	Common Song
20200324_040000.flac	1	Yat1	2020	3	24	4	0	sp49	Common Song
20200324_043000.flac	1	Yat1	2020	3	24	4	30	sp49	Common Song
20200324_050000.flac	1	Yat1	2020	3	24	5	0	sp49	Common Song
20200324_053000.flac	0	Yat1	2020	3	24	5	30	sp49	Common Song
20200324_180000.flac	0	Yat1	2020	3	24	18	0	sp49	Common Song
20200324_183000.flac	0	Yat1	2020	3	24	18	30	sp49	Common Song
20200324_190000.flac	1	Yat1	2020	3	24	19	0	sp49	Common Song
20200324_193000.flac	1	Yat1	2020	3	24	19	30	sp49	Common Song
20200324_200000.flac	1	Yat1	2020	3	24	20	0	sp49	Common Song
20200324_203000.flac	1	Yat1	2020	3	24	20	30	sp49	Common Song
20200324_210000.flac	1	Yat1	2020	3	24	21	0	sp49	Common Song
20200324_213000.flac	1	Yat1	2020	3	24	21	30	sp49	Common Song
20200324_220000.flac	1	Yat1	2020	3	24	22	0	sp49	Common Song
20200324_223000.flac	1	Yat1	2020	3	24	22	30	sp49	Common Song
20200324_230000.flac	1	Yat1	2020	3	24	23	0	sp49	Common Song
20200324_233000.flac	1	Yat1	2020	3	24	23	30	sp49	Common Song
20200325_000000.flac	1	Yat1	2020	3	25	0	0	sp49	Common Song
20200325_003000.flac	1	Yat1	2020	3	25	0	30	sp49	Common Song
20200325_010000.flac	1	Yat1	2020	3	25	1	0	sp49	Common Song
20200325_013000.flac	1	Yat1	2020	3	25	1	30	sp49	Common Song
20200325_020000.flac	1	Yat1	2020	3	25	2	0	sp49	Common Song
20200325_023000.flac	1	Yat1	2020	3	25	2	30	sp49	Common Song
20200325_030000.flac	1	Yat1	2020	3	25	3	0	sp49	Common Song
20200325_033000.flac	1	Yat1	2020	3	25	3	30	sp49	Common Song
20200325_040000.flac	1	Yat1	2020	3	25	4	0	sp49	Common Song
20200325_043000.flac	1	Yat1	2020	3	25	4	30	sp49	Common Song
20200325_050000.flac	1	Yat1	2020	3	25	5	0	sp49	Common Song
20200325_053000.flac	0	Yat1	2020	3	25	5	30	sp49	Common Song
20200325_180000.flac	1	Yat1	2020	3	25	18	0	sp49	Common Song
20200325_183000.flac	0	Yat1	2020	3	25	18	30	sp49	Common Song
20200325_193000.flac	1	Yat1	2020	3	25	19	30	sp49	Common Song
20200325_200000.flac	1	Yat1	2020	3	25	20	0	sp49	Common Song
20200325_203000.flac	1	Yat1	2020	3	25	20	30	sp49	Common Song
20200325_210000.flac	1	Yat1	2020	3	25	21	0	sp49	Common Song
20200325_213000.flac	1	Yat1	2020	3	25	21	30	sp49	Common Song
20200325_220000.flac	1	Yat1	2020	3	25	22	0	sp49	Common Song
20200325_223000.flac	1	Yat1	2020	3	25	22	30	sp49	Common Song
20200325_230000.flac	1	Yat1	2020	3	25	23	0	sp49	Common Song
20200325_233000.flac	1	Yat1	2020	3	25	23	30	sp49	Common Song
20200325_190000.flac	1	Yat1	2020	3	25	19	0	sp49	Common Song
20200326_000000.flac	1	Yat1	2020	3	26	0	0	sp49	Common Song
20200326_003000.flac	1	Yat1	2020	3	26	0	30	sp49	Common Song
20200326_010000.flac	1	Yat1	2020	3	26	1	0	sp49	Common Song
20200326_013000.flac	1	Yat1	2020	3	26	1	30	sp49	Common Song
20200326_020000.flac	1	Yat1	2020	3	26	2	0	sp49	Common Song
20200326_023000.flac	0	Yat1	2020	3	26	2	30	sp49	Common Song
20200326_030000.flac	1	Yat1	2020	3	26	3	0	sp49	Common Song
20200326_033000.flac	1	Yat1	2020	3	26	3	30	sp49	Common Song
20200326_040000.flac	1	Yat1	2020	3	26	4	0	sp49	Common Song
20200326_043000.flac	1	Yat1	2020	3	26	4	30	sp49	Common Song
20200326_050000.flac	1	Yat1	2020	3	26	5	0	sp49	Common Song
20200326_053000.flac	0	Yat1	2020	3	26	5	30	sp49	Common Song
20200326_180000.flac	1	Yat1	2020	3	26	18	0	sp49	Common Song
20200326_183000.flac	1	Yat1	2020	3	26	18	30	sp49	Common Song
20200326_190000.flac	1	Yat1	2020	3	26	19	0	sp49	Common Song
20200326_193000.flac	1	Yat1	2020	3	26	19	30	sp49	Common Song
20200326_200000.flac	1	Yat1	2020	3	26	20	0	sp49	Common Song
20200326_203000.flac	1	Yat1	2020	3	26	20	30	sp49	Common Song
20200326_210000.flac	1	Yat1	2020	3	26	21	0	sp49	Common Song
20200326_213000.flac	1	Yat1	2020	3	26	21	30	sp49	Common Song
20200326_220000.flac	1	Yat1	2020	3	26	22	0	sp49	Common Song
20200326_223000.flac	1	Yat1	2020	3	26	22	30	sp49	Common Song
20200326_230000.flac	1	Yat1	2020	3	26	23	0	sp49	Common Song
20200326_233000.flac	1	Yat1	2020	3	26	23	30	sp49	Common Song
20200327_000000.flac	1	Yat1	2020	3	27	0	0	sp49	Common Song
20200327_003000.flac	1	Yat1	2020	3	27	0	30	sp49	Common Song
20200327_010000.flac	1	Yat1	2020	3	27	1	0	sp49	Common Song
20200327_013000.flac	1	Yat1	2020	3	27	1	30	sp49	Common Song
20200327_020000.flac	1	Yat1	2020	3	27	2	0	sp49	Common Song
20200327_023000.flac	1	Yat1	2020	3	27	2	30	sp49	Common Song
20200327_030000.flac	1	Yat1	2020	3	27	3	0	sp49	Common Song
20200327_033000.flac	1	Yat1	2020	3	27	3	30	sp49	Common Song
20200327_040000.flac	1	Yat1	2020	3	27	4	0	sp49	Common Song
20200327_043000.flac	0	Yat1	2020	3	27	4	30	sp49	Common Song
20200327_050000.flac	1	Yat1	2020	3	27	5	0	sp49	Common Song
20200327_053000.flac	0	Yat1	2020	3	27	5	30	sp49	Common Song
20200327_180000.flac	1	Yat1	2020	3	27	18	0	sp49	Common Song
20200327_183000.flac	1	Yat1	2020	3	27	18	30	sp49	Common Song
20200327_190000.flac	1	Yat1	2020	3	27	19	0	sp49	Common Song
20200327_193000.flac	1	Yat1	2020	3	27	19	30	sp49	Common Song
20200327_200000.flac	1	Yat1	2020	3	27	20	0	sp49	Common Song
20200327_203000.flac	1	Yat1	2020	3	27	20	30	sp49	Common Song
20200327_210000.flac	1	Yat1	2020	3	27	21	0	sp49	Common Song
20200327_213000.flac	1	Yat1	2020	3	27	21	30	sp49	Common Song
20200327_220000.flac	1	Yat1	2020	3	27	22	0	sp49	Common Song
20200327_223000.flac	1	Yat1	2020	3	27	22	30	sp49	Common Song
20200327_230000.flac	1	Yat1	2020	3	27	23	0	sp49	Common Song
20200327_233000.flac	1	Yat1	2020	3	27	23	30	sp49	Common Song
20200328_000000.flac	1	Yat1	2020	3	28	0	0	sp49	Common Song
20200328_003000.flac	1	Yat1	2020	3	28	0	30	sp49	Common Song
20200328_010000.flac	1	Yat1	2020	3	28	1	0	sp49	Common Song
20200328_013000.flac	1	Yat1	2020	3	28	1	30	sp49	Common Song
20200328_020000.flac	1	Yat1	2020	3	28	2	0	sp49	Common Song
20200328_023000.flac	1	Yat1	2020	3	28	2	30	sp49	Common Song
20200328_030000.flac	1	Yat1	2020	3	28	3	0	sp49	Common Song
20200328_033000.flac	1	Yat1	2020	3	28	3	30	sp49	Common Song
20200328_040000.flac	1	Yat1	2020	3	28	4	0	sp49	Common Song
20200328_043000.flac	1	Yat1	2020	3	28	4	30	sp49	Common Song
20200328_050000.flac	1	Yat1	2020	3	28	5	0	sp49	Common Song
20200328_053000.flac	0	Yat1	2020	3	28	5	30	sp49	Common Song
20200328_180000.flac	0	Yat1	2020	3	28	18	0	sp49	Common Song
20200328_183000.flac	1	Yat1	2020	3	28	18	30	sp49	Common Song
20200328_190000.flac	1	Yat1	2020	3	28	19	0	sp49	Common Song
20200328_193000.flac	1	Yat1	2020	3	28	19	30	sp49	Common Song
20200328_200000.flac	1	Yat1	2020	3	28	20	0	sp49	Common Song
20200328_203000.flac	1	Yat1	2020	3	28	20	30	sp49	Common Song
20200328_210000.flac	1	Yat1	2020	3	28	21	0	sp49	Common Song
20200328_213000.flac	1	Yat1	2020	3	28	21	30	sp49	Common Song
20200328_220000.flac	1	Yat1	2020	3	28	22	0	sp49	Common Song
20200328_223000.flac	1	Yat1	2020	3	28	22	30	sp49	Common Song
20200328_230000.flac	1	Yat1	2020	3	28	23	0	sp49	Common Song
20200328_233000.flac	1	Yat1	2020	3	28	23	30	sp49	Common Song
20200329_000000.flac	1	Yat1	2020	3	29	0	0	sp49	Common Song
20200329_003000.flac	1	Yat1	2020	3	29	0	30	sp49	Common Song
20200329_010000.flac	1	Yat1	2020	3	29	1	0	sp49	Common Song
20200329_013000.flac	1	Yat1	2020	3	29	1	30	sp49	Common Song
20200329_020000.flac	1	Yat1	2020	3	29	2	0	sp49	Common Song
20200329_023000.flac	1	Yat1	2020	3	29	2	30	sp49	Common Song
20200329_030000.flac	1	Yat1	2020	3	29	3	0	sp49	Common Song
20200329_033000.flac	1	Yat1	2020	3	29	3	30	sp49	Common Song
20200329_040000.flac	1	Yat1	2020	3	29	4	0	sp49	Common Song
20200329_043000.flac	1	Yat1	2020	3	29	4	30	sp49	Common Song
20200329_050000.flac	1	Yat1	2020	3	29	5	0	sp49	Common Song
20200329_053000.flac	0	Yat1	2020	3	29	5	30	sp49	Common Song
20200329_180000.flac	1	Yat1	2020	3	29	18	0	sp49	Common Song
20200329_183000.flac	1	Yat1	2020	3	29	18	30	sp49	Common Song
20200329_190000.flac	1	Yat1	2020	3	29	19	0	sp49	Common Song
20200329_193000.flac	1	Yat1	2020	3	29	19	30	sp49	Common Song
20200329_200000.flac	1	Yat1	2020	3	29	20	0	sp49	Common Song
20200329_203000.flac	1	Yat1	2020	3	29	20	30	sp49	Common Song
20200329_210000.flac	1	Yat1	2020	3	29	21	0	sp49	Common Song
20200329_213000.flac	1	Yat1	2020	3	29	21	30	sp49	Common Song
20200329_220000.flac	1	Yat1	2020	3	29	22	0	sp49	Common Song
20200329_223000.flac	1	Yat1	2020	3	29	22	30	sp49	Common Song
20200329_230000.flac	1	Yat1	2020	3	29	23	0	sp49	Common Song
20200329_233000.flac	1	Yat1	2020	3	29	23	30	sp49	Common Song
20200330_000000.flac	1	Yat1	2020	3	30	0	0	sp49	Common Song
20200330_003000.flac	1	Yat1	2020	3	30	0	30	sp49	Common Song
20200330_010000.flac	1	Yat1	2020	3	30	1	0	sp49	Common Song
20200330_013000.flac	1	Yat1	2020	3	30	1	30	sp49	Common Song
20200330_020000.flac	1	Yat1	2020	3	30	2	0	sp49	Common Song
20200330_023000.flac	1	Yat1	2020	3	30	2	30	sp49	Common Song
20200330_030000.flac	1	Yat1	2020	3	30	3	0	sp49	Common Song
20200330_033000.flac	1	Yat1	2020	3	30	3	30	sp49	Common Song
20200330_040000.flac	1	Yat1	2020	3	30	4	0	sp49	Common Song
20200330_043000.flac	1	Yat1	2020	3	30	4	30	sp49	Common Song
20200330_050000.flac	1	Yat1	2020	3	30	5	0	sp49	Common Song
20200330_053000.flac	0	Yat1	2020	3	30	5	30	sp49	Common Song
20200330_180000.flac	0	Yat1	2020	3	30	18	0	sp49	Common Song
20200330_183000.flac	0	Yat1	2020	3	30	18	30	sp49	Common Song
20200330_193000.flac	0	Yat1	2020	3	30	19	30	sp49	Common Song
20200330_200000.flac	1	Yat1	2020	3	30	20	0	sp49	Common Song
20200330_190000.flac	0	Yat1	2020	3	30	19	0	sp49	Common Song
20200330_213000.flac	1	Yat1	2020	3	30	21	30	sp49	Common Song
20200330_220000.flac	1	Yat1	2020	3	30	22	0	sp49	Common Song
20200330_223000.flac	1	Yat1	2020	3	30	22	30	sp49	Common Song
20200330_230000.flac	1	Yat1	2020	3	30	23	0	sp49	Common Song
20200330_233000.flac	1	Yat1	2020	3	30	23	30	sp49	Common Song
20200330_203000.flac	0	Yat1	2020	3	30	20	30	sp49	Common Song
20200330_210000.flac	1	Yat1	2020	3	30	21	0	sp49	Common Song
20200331_000000.flac	1	Yat1	2020	3	31	0	0	sp49	Common Song
20200331_003000.flac	1	Yat1	2020	3	31	0	30	sp49	Common Song
20200331_010000.flac	1	Yat1	2020	3	31	1	0	sp49	Common Song
20200331_013000.flac	1	Yat1	2020	3	31	1	30	sp49	Common Song
20200331_020000.flac	1	Yat1	2020	3	31	2	0	sp49	Common Song
20200331_030000.flac	1	Yat1	2020	3	31	3	0	sp49	Common Song
20200331_040000.flac	1	Yat1	2020	3	31	4	0	sp49	Common Song
20200331_043000.flac	1	Yat1	2020	3	31	4	30	sp49	Common Song
20200331_033000.flac	1	Yat1	2020	3	31	3	30	sp49	Common Song
20200331_050000.flac	1	Yat1	2020	3	31	5	0	sp49	Common Song
20200331_053000.flac	0	Yat1	2020	3	31	5	30	sp49	Common Song
20200331_180000.flac	0	Yat1	2020	3	31	18	0	sp49	Common Song
20200331_183000.flac	1	Yat1	2020	3	31	18	30	sp49	Common Song
20200331_190000.flac	1	Yat1	2020	3	31	19	0	sp49	Common Song
20200331_200000.flac	1	Yat1	2020	3	31	20	0	sp49	Common Song
20200331_203000.flac	1	Yat1	2020	3	31	20	30	sp49	Common Song
20200331_210000.flac	1	Yat1	2020	3	31	21	0	sp49	Common Song
20200331_220000.flac	1	Yat1	2020	3	31	22	0	sp49	Common Song
20200331_223000.flac	1	Yat1	2020	3	31	22	30	sp49	Common Song
20200331_023000.flac	1	Yat1	2020	3	31	2	30	sp49	Common Song
20200331_193000.flac	1	Yat1	2020	3	31	19	30	sp49	Common Song
20200331_213000.flac	0	Yat1	2020	3	31	21	30	sp49	Common Song
20200331_230000.flac	1	Yat1	2020	3	31	23	0	sp49	Common Song
20200331_233000.flac	1	Yat1	2020	3	31	23	30	sp49	Common Song
20200401_003000.flac	1	Yat1	2020	4	1	0	30	sp49	Common Song
20200401_010000.flac	1	Yat1	2020	4	1	1	0	sp49	Common Song
20200401_013000.flac	1	Yat1	2020	4	1	1	30	sp49	Common Song
20200401_020000.flac	1	Yat1	2020	4	1	2	0	sp49	Common Song
20200401_023000.flac	1	Yat1	2020	4	1	2	30	sp49	Common Song
20200401_030000.flac	1	Yat1	2020	4	1	3	0	sp49	Common Song
20200401_033000.flac	1	Yat1	2020	4	1	3	30	sp49	Common Song
20200401_040000.flac	1	Yat1	2020	4	1	4	0	sp49	Common Song
20200401_043000.flac	1	Yat1	2020	4	1	4	30	sp49	Common Song
20200401_050000.flac	1	Yat1	2020	4	1	5	0	sp49	Common Song
20200401_053000.flac	1	Yat1	2020	4	1	5	30	sp49	Common Song
20200401_180000.flac	1	Yat1	2020	4	1	18	0	sp49	Common Song
20200401_183000.flac	1	Yat1	2020	4	1	18	30	sp49	Common Song
20200401_190000.flac	1	Yat1	2020	4	1	19	0	sp49	Common Song
20200401_193000.flac	1	Yat1	2020	4	1	19	30	sp49	Common Song
20200401_200000.flac	1	Yat1	2020	4	1	20	0	sp49	Common Song
20200401_203000.flac	1	Yat1	2020	4	1	20	30	sp49	Common Song
20200401_210000.flac	1	Yat1	2020	4	1	21	0	sp49	Common Song
20200401_213000.flac	1	Yat1	2020	4	1	21	30	sp49	Common Song
20200401_220000.flac	1	Yat1	2020	4	1	22	0	sp49	Common Song
20200401_223000.flac	1	Yat1	2020	4	1	22	30	sp49	Common Song
20200401_230000.flac	1	Yat1	2020	4	1	23	0	sp49	Common Song
20200401_233000.flac	1	Yat1	2020	4	1	23	30	sp49	Common Song
20200402_000000.flac	1	Yat1	2020	4	2	0	0	sp49	Common Song
20200402_003000.flac	1	Yat1	2020	4	2	0	30	sp49	Common Song
20200402_010000.flac	1	Yat1	2020	4	2	1	0	sp49	Common Song
20200402_013000.flac	1	Yat1	2020	4	2	1	30	sp49	Common Song
20200402_020000.flac	1	Yat1	2020	4	2	2	0	sp49	Common Song
20200402_023000.flac	1	Yat1	2020	4	2	2	30	sp49	Common Song
20200402_030000.flac	1	Yat1	2020	4	2	3	0	sp49	Common Song
20200402_033000.flac	1	Yat1	2020	4	2	3	30	sp49	Common Song
20200402_040000.flac	1	Yat1	2020	4	2	4	0	sp49	Common Song
20200402_043000.flac	1	Yat1	2020	4	2	4	30	sp49	Common Song
20200402_050000.flac	1	Yat1	2020	4	2	5	0	sp49	Common Song
20200402_053000.flac	0	Yat1	2020	4	2	5	30	sp49	Common Song
20200402_180000.flac	1	Yat1	2020	4	2	18	0	sp49	Common Song
20200402_183000.flac	1	Yat1	2020	4	2	18	30	sp49	Common Song
20200402_190000.flac	1	Yat1	2020	4	2	19	0	sp49	Common Song
20200402_193000.flac	1	Yat1	2020	4	2	19	30	sp49	Common Song
20200402_200000.flac	1	Yat1	2020	4	2	20	0	sp49	Common Song
20200402_203000.flac	1	Yat1	2020	4	2	20	30	sp49	Common Song
20200402_210000.flac	1	Yat1	2020	4	2	21	0	sp49	Common Song
20200402_213000.flac	1	Yat1	2020	4	2	21	30	sp49	Common Song
20200402_220000.flac	1	Yat1	2020	4	2	22	0	sp49	Common Song
20200402_223000.flac	1	Yat1	2020	4	2	22	30	sp49	Common Song
20200402_230000.flac	1	Yat1	2020	4	2	23	0	sp49	Common Song
20200402_233000.flac	1	Yat1	2020	4	2	23	30	sp49	Common Song
20200401_000000.flac	1	Yat1	2020	4	1	0	0	sp49	Common Song
20200403_000000.flac	1	Yat1	2020	4	3	0	0	sp49	Common Song
20200403_003000.flac	1	Yat1	2020	4	3	0	30	sp49	Common Song
20200403_010000.flac	1	Yat1	2020	4	3	1	0	sp49	Common Song
20200403_013000.flac	1	Yat1	2020	4	3	1	30	sp49	Common Song
20200403_020000.flac	1	Yat1	2020	4	3	2	0	sp49	Common Song
20200403_023000.flac	1	Yat1	2020	4	3	2	30	sp49	Common Song
20200403_030000.flac	1	Yat1	2020	4	3	3	0	sp49	Common Song
20200403_033000.flac	1	Yat1	2020	4	3	3	30	sp49	Common Song
20200403_040000.flac	1	Yat1	2020	4	3	4	0	sp49	Common Song
20200403_043000.flac	1	Yat1	2020	4	3	4	30	sp49	Common Song
20200403_050000.flac	1	Yat1	2020	4	3	5	0	sp49	Common Song
20200403_053000.flac	0	Yat1	2020	4	3	5	30	sp49	Common Song
20200403_180000.flac	1	Yat1	2020	4	3	18	0	sp49	Common Song
20200403_183000.flac	1	Yat1	2020	4	3	18	30	sp49	Common Song
20200403_190000.flac	1	Yat1	2020	4	3	19	0	sp49	Common Song
20200403_193000.flac	1	Yat1	2020	4	3	19	30	sp49	Common Song
20200403_200000.flac	1	Yat1	2020	4	3	20	0	sp49	Common Song
20200403_203000.flac	1	Yat1	2020	4	3	20	30	sp49	Common Song
20200403_210000.flac	1	Yat1	2020	4	3	21	0	sp49	Common Song
20200403_213000.flac	1	Yat1	2020	4	3	21	30	sp49	Common Song
20200403_220000.flac	1	Yat1	2020	4	3	22	0	sp49	Common Song
20200403_223000.flac	1	Yat1	2020	4	3	22	30	sp49	Common Song
20200403_230000.flac	1	Yat1	2020	4	3	23	0	sp49	Common Song
20200403_233000.flac	1	Yat1	2020	4	3	23	30	sp49	Common Song
20200404_000000.flac	1	Yat1	2020	4	4	0	0	sp49	Common Song
20200404_003000.flac	1	Yat1	2020	4	4	0	30	sp49	Common Song
20200404_010000.flac	1	Yat1	2020	4	4	1	0	sp49	Common Song
20200404_013000.flac	1	Yat1	2020	4	4	1	30	sp49	Common Song
20200404_020000.flac	1	Yat1	2020	4	4	2	0	sp49	Common Song
20200404_023000.flac	1	Yat1	2020	4	4	2	30	sp49	Common Song
20200404_030000.flac	1	Yat1	2020	4	4	3	0	sp49	Common Song
20200404_033000.flac	1	Yat1	2020	4	4	3	30	sp49	Common Song
20200404_040000.flac	1	Yat1	2020	4	4	4	0	sp49	Common Song
20200404_043000.flac	1	Yat1	2020	4	4	4	30	sp49	Common Song
20200404_050000.flac	1	Yat1	2020	4	4	5	0	sp49	Common Song
20200404_053000.flac	0	Yat1	2020	4	4	5	30	sp49	Common Song
20200404_180000.flac	1	Yat1	2020	4	4	18	0	sp49	Common Song
20200404_183000.flac	1	Yat1	2020	4	4	18	30	sp49	Common Song
20200404_190000.flac	1	Yat1	2020	4	4	19	0	sp49	Common Song
20200404_193000.flac	1	Yat1	2020	4	4	19	30	sp49	Common Song
20200404_200000.flac	1	Yat1	2020	4	4	20	0	sp49	Common Song
20200404_203000.flac	1	Yat1	2020	4	4	20	30	sp49	Common Song
20200404_210000.flac	1	Yat1	2020	4	4	21	0	sp49	Common Song
20200404_213000.flac	1	Yat1	2020	4	4	21	30	sp49	Common Song
20200404_220000.flac	0	Yat1	2020	4	4	22	0	sp49	Common Song
20200404_223000.flac	1	Yat1	2020	4	4	22	30	sp49	Common Song
20200404_230000.flac	1	Yat1	2020	4	4	23	0	sp49	Common Song
20200404_233000.flac	1	Yat1	2020	4	4	23	30	sp49	Common Song
20200405_000000.flac	1	Yat1	2020	4	5	0	0	sp49	Common Song
20200405_003000.flac	1	Yat1	2020	4	5	0	30	sp49	Common Song
20200405_010000.flac	1	Yat1	2020	4	5	1	0	sp49	Common Song
20200405_013000.flac	1	Yat1	2020	4	5	1	30	sp49	Common Song
20200405_020000.flac	1	Yat1	2020	4	5	2	0	sp49	Common Song
20200405_023000.flac	1	Yat1	2020	4	5	2	30	sp49	Common Song
20200405_030000.flac	1	Yat1	2020	4	5	3	0	sp49	Common Song
20200405_033000.flac	1	Yat1	2020	4	5	3	30	sp49	Common Song
20200405_040000.flac	1	Yat1	2020	4	5	4	0	sp49	Common Song
20200405_043000.flac	1	Yat1	2020	4	5	4	30	sp49	Common Song
20200405_050000.flac	1	Yat1	2020	4	5	5	0	sp49	Common Song
20200405_053000.flac	0	Yat1	2020	4	5	5	30	sp49	Common Song
20200405_180000.flac	1	Yat1	2020	4	5	18	0	sp49	Common Song
20200405_183000.flac	1	Yat1	2020	4	5	18	30	sp49	Common Song
20200405_190000.flac	1	Yat1	2020	4	5	19	0	sp49	Common Song
20200405_193000.flac	1	Yat1	2020	4	5	19	30	sp49	Common Song
20200405_200000.flac	1	Yat1	2020	4	5	20	0	sp49	Common Song
20200405_203000.flac	1	Yat1	2020	4	5	20	30	sp49	Common Song
20200405_210000.flac	1	Yat1	2020	4	5	21	0	sp49	Common Song
20200405_213000.flac	1	Yat1	2020	4	5	21	30	sp49	Common Song
20200405_220000.flac	1	Yat1	2020	4	5	22	0	sp49	Common Song
20200405_223000.flac	1	Yat1	2020	4	5	22	30	sp49	Common Song
20200405_230000.flac	1	Yat1	2020	4	5	23	0	sp49	Common Song
20200405_233000.flac	1	Yat1	2020	4	5	23	30	sp49	Common Song
20200406_000000.flac	1	Yat1	2020	4	6	0	0	sp49	Common Song
20200406_003000.flac	1	Yat1	2020	4	6	0	30	sp49	Common Song
20200406_010000.flac	1	Yat1	2020	4	6	1	0	sp49	Common Song
20200406_013000.flac	1	Yat1	2020	4	6	1	30	sp49	Common Song
20200406_020000.flac	1	Yat1	2020	4	6	2	0	sp49	Common Song
20200406_023000.flac	1	Yat1	2020	4	6	2	30	sp49	Common Song
20200406_030000.flac	1	Yat1	2020	4	6	3	0	sp49	Common Song
20200406_033000.flac	1	Yat1	2020	4	6	3	30	sp49	Common Song
20200406_040000.flac	1	Yat1	2020	4	6	4	0	sp49	Common Song
20200406_043000.flac	1	Yat1	2020	4	6	4	30	sp49	Common Song
20200406_050000.flac	1	Yat1	2020	4	6	5	0	sp49	Common Song
20200406_053000.flac	0	Yat1	2020	4	6	5	30	sp49	Common Song
20200406_180000.flac	1	Yat1	2020	4	6	18	0	sp49	Common Song
20200406_183000.flac	1	Yat1	2020	4	6	18	30	sp49	Common Song
20200406_190000.flac	1	Yat1	2020	4	6	19	0	sp49	Common Song
20200406_193000.flac	1	Yat1	2020	4	6	19	30	sp49	Common Song
20200406_200000.flac	1	Yat1	2020	4	6	20	0	sp49	Common Song
20200406_203000.flac	1	Yat1	2020	4	6	20	30	sp49	Common Song
20200406_210000.flac	1	Yat1	2020	4	6	21	0	sp49	Common Song
20200406_213000.flac	1	Yat1	2020	4	6	21	30	sp49	Common Song
20200406_220000.flac	1	Yat1	2020	4	6	22	0	sp49	Common Song
20200406_223000.flac	1	Yat1	2020	4	6	22	30	sp49	Common Song
20200406_230000.flac	1	Yat1	2020	4	6	23	0	sp49	Common Song
20200406_233000.flac	1	Yat1	2020	4	6	23	30	sp49	Common Song
20200407_000000.flac	1	Yat1	2020	4	7	0	0	sp49	Common Song
20200407_003000.flac	1	Yat1	2020	4	7	0	30	sp49	Common Song
20200407_010000.flac	1	Yat1	2020	4	7	1	0	sp49	Common Song
20200407_013000.flac	1	Yat1	2020	4	7	1	30	sp49	Common Song
20200407_020000.flac	1	Yat1	2020	4	7	2	0	sp49	Common Song
20200407_023000.flac	1	Yat1	2020	4	7	2	30	sp49	Common Song
20200407_030000.flac	1	Yat1	2020	4	7	3	0	sp49	Common Song
20200407_033000.flac	1	Yat1	2020	4	7	3	30	sp49	Common Song
20200407_040000.flac	1	Yat1	2020	4	7	4	0	sp49	Common Song
20200407_043000.flac	1	Yat1	2020	4	7	4	30	sp49	Common Song
20200407_050000.flac	1	Yat1	2020	4	7	5	0	sp49	Common Song
20200407_053000.flac	0	Yat1	2020	4	7	5	30	sp49	Common Song
20200407_180000.flac	1	Yat1	2020	4	7	18	0	sp49	Common Song
20200407_183000.flac	1	Yat1	2020	4	7	18	30	sp49	Common Song
20200407_190000.flac	1	Yat1	2020	4	7	19	0	sp49	Common Song
20200407_193000.flac	1	Yat1	2020	4	7	19	30	sp49	Common Song
20200407_200000.flac	1	Yat1	2020	4	7	20	0	sp49	Common Song
20200407_203000.flac	1	Yat1	2020	4	7	20	30	sp49	Common Song
20200407_210000.flac	1	Yat1	2020	4	7	21	0	sp49	Common Song
20200407_213000.flac	1	Yat1	2020	4	7	21	30	sp49	Common Song
20200407_220000.flac	1	Yat1	2020	4	7	22	0	sp49	Common Song
20200407_223000.flac	1	Yat1	2020	4	7	22	30	sp49	Common Song
20200407_230000.flac	1	Yat1	2020	4	7	23	0	sp49	Common Song
20200407_233000.flac	1	Yat1	2020	4	7	23	30	sp49	Common Song
20200408_000000.flac	1	Yat1	2020	4	8	0	0	sp49	Common Song
20200408_003000.flac	1	Yat1	2020	4	8	0	30	sp49	Common Song
20200408_010000.flac	1	Yat1	2020	4	8	1	0	sp49	Common Song
20200408_013000.flac	1	Yat1	2020	4	8	1	30	sp49	Common Song
20200408_020000.flac	1	Yat1	2020	4	8	2	0	sp49	Common Song
20200408_023000.flac	1	Yat1	2020	4	8	2	30	sp49	Common Song
20200408_030000.flac	1	Yat1	2020	4	8	3	0	sp49	Common Song
20200408_033000.flac	1	Yat1	2020	4	8	3	30	sp49	Common Song
20200408_040000.flac	1	Yat1	2020	4	8	4	0	sp49	Common Song
20200408_043000.flac	1	Yat1	2020	4	8	4	30	sp49	Common Song
20200408_050000.flac	0	Yat1	2020	4	8	5	0	sp49	Common Song
20200408_053000.flac	0	Yat1	2020	4	8	5	30	sp49	Common Song
20200408_180000.flac	1	Yat1	2020	4	8	18	0	sp49	Common Song
20200408_183000.flac	1	Yat1	2020	4	8	18	30	sp49	Common Song
20200408_190000.flac	1	Yat1	2020	4	8	19	0	sp49	Common Song
20200408_193000.flac	0	Yat1	2020	4	8	19	30	sp49	Common Song
20200408_200000.flac	0	Yat1	2020	4	8	20	0	sp49	Common Song
20200408_203000.flac	0	Yat1	2020	4	8	20	30	sp49	Common Song
20200408_210000.flac	1	Yat1	2020	4	8	21	0	sp49	Common Song
20200408_213000.flac	0	Yat1	2020	4	8	21	30	sp49	Common Song
20200408_220000.flac	0	Yat1	2020	4	8	22	0	sp49	Common Song
20200408_223000.flac	0	Yat1	2020	4	8	22	30	sp49	Common Song
20200408_230000.flac	1	Yat1	2020	4	8	23	0	sp49	Common Song
20200408_233000.flac	1	Yat1	2020	4	8	23	30	sp49	Common Song
20200409_000000.flac	1	Yat1	2020	4	9	0	0	sp49	Common Song
20200409_003000.flac	1	Yat1	2020	4	9	0	30	sp49	Common Song
20200409_010000.flac	1	Yat1	2020	4	9	1	0	sp49	Common Song
20200409_013000.flac	1	Yat1	2020	4	9	1	30	sp49	Common Song
20200409_020000.flac	1	Yat1	2020	4	9	2	0	sp49	Common Song
20200409_023000.flac	1	Yat1	2020	4	9	2	30	sp49	Common Song
20200409_030000.flac	1	Yat1	2020	4	9	3	0	sp49	Common Song
20200409_033000.flac	1	Yat1	2020	4	9	3	30	sp49	Common Song
20200409_040000.flac	1	Yat1	2020	4	9	4	0	sp49	Common Song
20200409_043000.flac	1	Yat1	2020	4	9	4	30	sp49	Common Song
20200409_050000.flac	1	Yat1	2020	4	9	5	0	sp49	Common Song
20200409_053000.flac	0	Yat1	2020	4	9	5	30	sp49	Common Song
20200409_180000.flac	1	Yat1	2020	4	9	18	0	sp49	Common Song
20200409_183000.flac	1	Yat1	2020	4	9	18	30	sp49	Common Song
20200409_190000.flac	1	Yat1	2020	4	9	19	0	sp49	Common Song
20200409_193000.flac	1	Yat1	2020	4	9	19	30	sp49	Common Song
20200409_200000.flac	1	Yat1	2020	4	9	20	0	sp49	Common Song
20200409_203000.flac	1	Yat1	2020	4	9	20	30	sp49	Common Song
20200409_210000.flac	1	Yat1	2020	4	9	21	0	sp49	Common Song
20200409_213000.flac	1	Yat1	2020	4	9	21	30	sp49	Common Song
20200409_220000.flac	1	Yat1	2020	4	9	22	0	sp49	Common Song
20200409_223000.flac	0	Yat1	2020	4	9	22	30	sp49	Common Song
20200409_230000.flac	1	Yat1	2020	4	9	23	0	sp49	Common Song
20200409_233000.flac	1	Yat1	2020	4	9	23	30	sp49	Common Song
20200410_000000.flac	1	Yat1	2020	4	10	0	0	sp49	Common Song
20200410_003000.flac	0	Yat1	2020	4	10	0	30	sp49	Common Song
20200410_010000.flac	1	Yat1	2020	4	10	1	0	sp49	Common Song
20200410_013000.flac	0	Yat1	2020	4	10	1	30	sp49	Common Song
20200410_020000.flac	0	Yat1	2020	4	10	2	0	sp49	Common Song
20200410_023000.flac	1	Yat1	2020	4	10	2	30	sp49	Common Song
20200410_030000.flac	1	Yat1	2020	4	10	3	0	sp49	Common Song
20200410_033000.flac	1	Yat1	2020	4	10	3	30	sp49	Common Song
20200410_040000.flac	1	Yat1	2020	4	10	4	0	sp49	Common Song
20200410_043000.flac	1	Yat1	2020	4	10	4	30	sp49	Common Song
20200410_050000.flac	1	Yat1	2020	4	10	5	0	sp49	Common Song
20200410_053000.flac	1	Yat1	2020	4	10	5	30	sp49	Common Song
20200410_180000.flac	1	Yat1	2020	4	10	18	0	sp49	Common Song
20200410_183000.flac	1	Yat1	2020	4	10	18	30	sp49	Common Song
20200410_190000.flac	1	Yat1	2020	4	10	19	0	sp49	Common Song
20200410_193000.flac	1	Yat1	2020	4	10	19	30	sp49	Common Song
20200410_200000.flac	1	Yat1	2020	4	10	20	0	sp49	Common Song
20200410_203000.flac	1	Yat1	2020	4	10	20	30	sp49	Common Song
20200410_210000.flac	1	Yat1	2020	4	10	21	0	sp49	Common Song
20200410_213000.flac	1	Yat1	2020	4	10	21	30	sp49	Common Song
20200410_220000.flac	1	Yat1	2020	4	10	22	0	sp49	Common Song
20200410_223000.flac	1	Yat1	2020	4	10	22	30	sp49	Common Song
20200410_230000.flac	1	Yat1	2020	4	10	23	0	sp49	Common Song
20200410_233000.flac	1	Yat1	2020	4	10	23	30	sp49	Common Song
20200411_000000.flac	1	Yat1	2020	4	11	0	0	sp49	Common Song
20200411_003000.flac	1	Yat1	2020	4	11	0	30	sp49	Common Song
20200411_010000.flac	1	Yat1	2020	4	11	1	0	sp49	Common Song
20200411_013000.flac	1	Yat1	2020	4	11	1	30	sp49	Common Song
20200411_020000.flac	1	Yat1	2020	4	11	2	0	sp49	Common Song
20200411_023000.flac	1	Yat1	2020	4	11	2	30	sp49	Common Song
20200411_030000.flac	1	Yat1	2020	4	11	3	0	sp49	Common Song
20200411_033000.flac	1	Yat1	2020	4	11	3	30	sp49	Common Song
20200411_040000.flac	1	Yat1	2020	4	11	4	0	sp49	Common Song
20200411_043000.flac	1	Yat1	2020	4	11	4	30	sp49	Common Song
20200411_050000.flac	1	Yat1	2020	4	11	5	0	sp49	Common Song
20200411_053000.flac	0	Yat1	2020	4	11	5	30	sp49	Common Song
20200411_180000.flac	1	Yat1	2020	4	11	18	0	sp49	Common Song
20200411_183000.flac	1	Yat1	2020	4	11	18	30	sp49	Common Song
20200411_190000.flac	1	Yat1	2020	4	11	19	0	sp49	Common Song
20200411_193000.flac	1	Yat1	2020	4	11	19	30	sp49	Common Song
20200411_200000.flac	1	Yat1	2020	4	11	20	0	sp49	Common Song
20200411_203000.flac	0	Yat1	2020	4	11	20	30	sp49	Common Song
20200411_210000.flac	1	Yat1	2020	4	11	21	0	sp49	Common Song
20200411_213000.flac	1	Yat1	2020	4	11	21	30	sp49	Common Song
20200411_220000.flac	1	Yat1	2020	4	11	22	0	sp49	Common Song
20200411_223000.flac	1	Yat1	2020	4	11	22	30	sp49	Common Song
20200411_230000.flac	1	Yat1	2020	4	11	23	0	sp49	Common Song
20200411_233000.flac	1	Yat1	2020	4	11	23	30	sp49	Common Song
20200412_000000.flac	1	Yat1	2020	4	12	0	0	sp49	Common Song
20200412_003000.flac	1	Yat1	2020	4	12	0	30	sp49	Common Song
20200412_010000.flac	1	Yat1	2020	4	12	1	0	sp49	Common Song
20200412_013000.flac	1	Yat1	2020	4	12	1	30	sp49	Common Song
20200412_020000.flac	1	Yat1	2020	4	12	2	0	sp49	Common Song
20200412_023000.flac	1	Yat1	2020	4	12	2	30	sp49	Common Song
20200412_030000.flac	1	Yat1	2020	4	12	3	0	sp49	Common Song
20200412_033000.flac	1	Yat1	2020	4	12	3	30	sp49	Common Song
20200412_040000.flac	1	Yat1	2020	4	12	4	0	sp49	Common Song
20200412_043000.flac	1	Yat1	2020	4	12	4	30	sp49	Common Song
20200412_050000.flac	1	Yat1	2020	4	12	5	0	sp49	Common Song
20200412_053000.flac	1	Yat1	2020	4	12	5	30	sp49	Common Song
20200412_180000.flac	0	Yat1	2020	4	12	18	0	sp49	Common Song
20200412_183000.flac	1	Yat1	2020	4	12	18	30	sp49	Common Song
20200412_190000.flac	1	Yat1	2020	4	12	19	0	sp49	Common Song
20200412_193000.flac	1	Yat1	2020	4	12	19	30	sp49	Common Song
20200412_200000.flac	1	Yat1	2020	4	12	20	0	sp49	Common Song
20200412_203000.flac	1	Yat1	2020	4	12	20	30	sp49	Common Song
20200412_210000.flac	1	Yat1	2020	4	12	21	0	sp49	Common Song
20200412_213000.flac	1	Yat1	2020	4	12	21	30	sp49	Common Song
20200412_220000.flac	1	Yat1	2020	4	12	22	0	sp49	Common Song
20200412_223000.flac	1	Yat1	2020	4	12	22	30	sp49	Common Song
20200412_230000.flac	1	Yat1	2020	4	12	23	0	sp49	Common Song
20200412_233000.flac	1	Yat1	2020	4	12	23	30	sp49	Common Song
20200413_000000.flac	0	Yat1	2020	4	13	0	0	sp49	Common Song
20200413_003000.flac	1	Yat1	2020	4	13	0	30	sp49	Common Song
20200413_010000.flac	1	Yat1	2020	4	13	1	0	sp49	Common Song
20200413_013000.flac	1	Yat1	2020	4	13	1	30	sp49	Common Song
20200413_020000.flac	0	Yat1	2020	4	13	2	0	sp49	Common Song
20200413_023000.flac	1	Yat1	2020	4	13	2	30	sp49	Common Song
20200413_030000.flac	1	Yat1	2020	4	13	3	0	sp49	Common Song
20200413_033000.flac	1	Yat1	2020	4	13	3	30	sp49	Common Song
20200413_040000.flac	1	Yat1	2020	4	13	4	0	sp49	Common Song
20200413_043000.flac	1	Yat1	2020	4	13	4	30	sp49	Common Song
20200413_050000.flac	1	Yat1	2020	4	13	5	0	sp49	Common Song
20200413_053000.flac	1	Yat1	2020	4	13	5	30	sp49	Common Song
20200413_180000.flac	1	Yat1	2020	4	13	18	0	sp49	Common Song
20200413_183000.flac	1	Yat1	2020	4	13	18	30	sp49	Common Song
20200413_190000.flac	1	Yat1	2020	4	13	19	0	sp49	Common Song
20200413_193000.flac	1	Yat1	2020	4	13	19	30	sp49	Common Song
20200413_200000.flac	1	Yat1	2020	4	13	20	0	sp49	Common Song
20200413_203000.flac	1	Yat1	2020	4	13	20	30	sp49	Common Song
20200413_210000.flac	1	Yat1	2020	4	13	21	0	sp49	Common Song
20200413_213000.flac	1	Yat1	2020	4	13	21	30	sp49	Common Song
20200413_220000.flac	1	Yat1	2020	4	13	22	0	sp49	Common Song
20200413_223000.flac	1	Yat1	2020	4	13	22	30	sp49	Common Song
20200413_230000.flac	1	Yat1	2020	4	13	23	0	sp49	Common Song
20200413_233000.flac	1	Yat1	2020	4	13	23	30	sp49	Common Song
20200414_003000.flac	1	Yat1	2020	4	14	0	30	sp49	Common Song
20200414_010000.flac	1	Yat1	2020	4	14	1	0	sp49	Common Song
20200414_013000.flac	1	Yat1	2020	4	14	1	30	sp49	Common Song
20200414_020000.flac	1	Yat1	2020	4	14	2	0	sp49	Common Song
20200414_023000.flac	1	Yat1	2020	4	14	2	30	sp49	Common Song
20200414_030000.flac	1	Yat1	2020	4	14	3	0	sp49	Common Song
20200414_033000.flac	1	Yat1	2020	4	14	3	30	sp49	Common Song
20200414_040000.flac	1	Yat1	2020	4	14	4	0	sp49	Common Song
20200414_043000.flac	1	Yat1	2020	4	14	4	30	sp49	Common Song
20200414_050000.flac	1	Yat1	2020	4	14	5	0	sp49	Common Song
20200414_053000.flac	1	Yat1	2020	4	14	5	30	sp49	Common Song
20200414_180000.flac	1	Yat1	2020	4	14	18	0	sp49	Common Song
20200414_183000.flac	1	Yat1	2020	4	14	18	30	sp49	Common Song
20200414_190000.flac	1	Yat1	2020	4	14	19	0	sp49	Common Song
20200414_193000.flac	1	Yat1	2020	4	14	19	30	sp49	Common Song
20200414_200000.flac	1	Yat1	2020	4	14	20	0	sp49	Common Song
20200414_203000.flac	1	Yat1	2020	4	14	20	30	sp49	Common Song
20200414_210000.flac	1	Yat1	2020	4	14	21	0	sp49	Common Song
20200414_213000.flac	1	Yat1	2020	4	14	21	30	sp49	Common Song
20200414_220000.flac	1	Yat1	2020	4	14	22	0	sp49	Common Song
20200414_223000.flac	1	Yat1	2020	4	14	22	30	sp49	Common Song
20200414_230000.flac	1	Yat1	2020	4	14	23	0	sp49	Common Song
20200414_233000.flac	1	Yat1	2020	4	14	23	30	sp49	Common Song
20200414_000000.flac	1	Yat1	2020	4	14	0	0	sp49	Common Song
20200415_000000.flac	1	Yat1	2020	4	15	0	0	sp49	Common Song
20200415_003000.flac	1	Yat1	2020	4	15	0	30	sp49	Common Song
20200415_010000.flac	1	Yat1	2020	4	15	1	0	sp49	Common Song
20200415_013000.flac	1	Yat1	2020	4	15	1	30	sp49	Common Song
20200415_020000.flac	1	Yat1	2020	4	15	2	0	sp49	Common Song
20200415_023000.flac	1	Yat1	2020	4	15	2	30	sp49	Common Song
20200415_030000.flac	1	Yat1	2020	4	15	3	0	sp49	Common Song
20200415_033000.flac	1	Yat1	2020	4	15	3	30	sp49	Common Song
20200415_040000.flac	1	Yat1	2020	4	15	4	0	sp49	Common Song
20200415_043000.flac	1	Yat1	2020	4	15	4	30	sp49	Common Song
20200415_050000.flac	1	Yat1	2020	4	15	5	0	sp49	Common Song
20200415_053000.flac	0	Yat1	2020	4	15	5	30	sp49	Common Song
20200415_180000.flac	1	Yat1	2020	4	15	18	0	sp49	Common Song
20200415_183000.flac	1	Yat1	2020	4	15	18	30	sp49	Common Song
20200415_190000.flac	1	Yat1	2020	4	15	19	0	sp49	Common Song
20200415_193000.flac	1	Yat1	2020	4	15	19	30	sp49	Common Song
20200415_200000.flac	1	Yat1	2020	4	15	20	0	sp49	Common Song
20200415_203000.flac	1	Yat1	2020	4	15	20	30	sp49	Common Song
20200415_210000.flac	1	Yat1	2020	4	15	21	0	sp49	Common Song
20200415_213000.flac	1	Yat1	2020	4	15	21	30	sp49	Common Song
20200415_220000.flac	1	Yat1	2020	4	15	22	0	sp49	Common Song
20200415_223000.flac	1	Yat1	2020	4	15	22	30	sp49	Common Song
20200415_230000.flac	1	Yat1	2020	4	15	23	0	sp49	Common Song
20200415_233000.flac	1	Yat1	2020	4	15	23	30	sp49	Common Song
20200416_000000.flac	1	Yat1	2020	4	16	0	0	sp49	Common Song
20200416_003000.flac	1	Yat1	2020	4	16	0	30	sp49	Common Song
20200416_010000.flac	0	Yat1	2020	4	16	1	0	sp49	Common Song
20200416_013000.flac	1	Yat1	2020	4	16	1	30	sp49	Common Song
20200416_020000.flac	1	Yat1	2020	4	16	2	0	sp49	Common Song
20200416_023000.flac	1	Yat1	2020	4	16	2	30	sp49	Common Song
20200416_030000.flac	1	Yat1	2020	4	16	3	0	sp49	Common Song
20200416_033000.flac	1	Yat1	2020	4	16	3	30	sp49	Common Song
20200416_040000.flac	1	Yat1	2020	4	16	4	0	sp49	Common Song
20200416_043000.flac	1	Yat1	2020	4	16	4	30	sp49	Common Song
20200416_050000.flac	1	Yat1	2020	4	16	5	0	sp49	Common Song
20200416_053000.flac	1	Yat1	2020	4	16	5	30	sp49	Common Song
20200416_180000.flac	1	Yat1	2020	4	16	18	0	sp49	Common Song
20200416_183000.flac	1	Yat1	2020	4	16	18	30	sp49	Common Song
20200416_190000.flac	1	Yat1	2020	4	16	19	0	sp49	Common Song
20200416_193000.flac	1	Yat1	2020	4	16	19	30	sp49	Common Song
20200416_200000.flac	1	Yat1	2020	4	16	20	0	sp49	Common Song
20200416_203000.flac	1	Yat1	2020	4	16	20	30	sp49	Common Song
20200416_210000.flac	1	Yat1	2020	4	16	21	0	sp49	Common Song
20200416_213000.flac	1	Yat1	2020	4	16	21	30	sp49	Common Song
20200416_220000.flac	1	Yat1	2020	4	16	22	0	sp49	Common Song
20200416_223000.flac	1	Yat1	2020	4	16	22	30	sp49	Common Song
20200416_230000.flac	1	Yat1	2020	4	16	23	0	sp49	Common Song
20200416_233000.flac	1	Yat1	2020	4	16	23	30	sp49	Common Song
20200417_000000.flac	1	Yat1	2020	4	17	0	0	sp49	Common Song
20200417_003000.flac	1	Yat1	2020	4	17	0	30	sp49	Common Song
20200417_010000.flac	1	Yat1	2020	4	17	1	0	sp49	Common Song
20200417_013000.flac	1	Yat1	2020	4	17	1	30	sp49	Common Song
20200417_020000.flac	1	Yat1	2020	4	17	2	0	sp49	Common Song
20200417_023000.flac	1	Yat1	2020	4	17	2	30	sp49	Common Song
20200417_030000.flac	1	Yat1	2020	4	17	3	0	sp49	Common Song
20200417_033000.flac	1	Yat1	2020	4	17	3	30	sp49	Common Song
20200417_040000.flac	1	Yat1	2020	4	17	4	0	sp49	Common Song
20200417_043000.flac	1	Yat1	2020	4	17	4	30	sp49	Common Song
20200417_050000.flac	1	Yat1	2020	4	17	5	0	sp49	Common Song
20200417_053000.flac	1	Yat1	2020	4	17	5	30	sp49	Common Song
20200417_180000.flac	1	Yat1	2020	4	17	18	0	sp49	Common Song
20200417_183000.flac	1	Yat1	2020	4	17	18	30	sp49	Common Song
20200417_190000.flac	1	Yat1	2020	4	17	19	0	sp49	Common Song
20200417_193000.flac	1	Yat1	2020	4	17	19	30	sp49	Common Song
20200417_200000.flac	1	Yat1	2020	4	17	20	0	sp49	Common Song
20200417_203000.flac	1	Yat1	2020	4	17	20	30	sp49	Common Song
20200417_210000.flac	1	Yat1	2020	4	17	21	0	sp49	Common Song
20200417_213000.flac	1	Yat1	2020	4	17	21	30	sp49	Common Song
20200417_220000.flac	1	Yat1	2020	4	17	22	0	sp49	Common Song
20200417_223000.flac	1	Yat1	2020	4	17	22	30	sp49	Common Song
20200417_230000.flac	1	Yat1	2020	4	17	23	0	sp49	Common Song
20200417_233000.flac	1	Yat1	2020	4	17	23	30	sp49	Common Song
20200418_000000.flac	1	Yat1	2020	4	18	0	0	sp49	Common Song
20200418_003000.flac	1	Yat1	2020	4	18	0	30	sp49	Common Song
20200418_010000.flac	0	Yat1	2020	4	18	1	0	sp49	Common Song
20200418_013000.flac	1	Yat1	2020	4	18	1	30	sp49	Common Song
20200418_020000.flac	1	Yat1	2020	4	18	2	0	sp49	Common Song
20200418_023000.flac	1	Yat1	2020	4	18	2	30	sp49	Common Song
20200418_030000.flac	1	Yat1	2020	4	18	3	0	sp49	Common Song
20200418_033000.flac	1	Yat1	2020	4	18	3	30	sp49	Common Song
20200418_040000.flac	1	Yat1	2020	4	18	4	0	sp49	Common Song
20200418_043000.flac	1	Yat1	2020	4	18	4	30	sp49	Common Song
20200418_050000.flac	0	Yat1	2020	4	18	5	0	sp49	Common Song
20200418_053000.flac	1	Yat1	2020	4	18	5	30	sp49	Common Song
20200418_180000.flac	1	Yat1	2020	4	18	18	0	sp49	Common Song
20200418_183000.flac	1	Yat1	2020	4	18	18	30	sp49	Common Song
20200418_190000.flac	1	Yat1	2020	4	18	19	0	sp49	Common Song
20200418_193000.flac	0	Yat1	2020	4	18	19	30	sp49	Common Song
20200418_200000.flac	0	Yat1	2020	4	18	20	0	sp49	Common Song
20200418_203000.flac	1	Yat1	2020	4	18	20	30	sp49	Common Song
20200418_210000.flac	1	Yat1	2020	4	18	21	0	sp49	Common Song
20200418_213000.flac	1	Yat1	2020	4	18	21	30	sp49	Common Song
20200418_220000.flac	1	Yat1	2020	4	18	22	0	sp49	Common Song
20200418_223000.flac	1	Yat1	2020	4	18	22	30	sp49	Common Song
20200418_230000.flac	1	Yat1	2020	4	18	23	0	sp49	Common Song
20200418_233000.flac	1	Yat1	2020	4	18	23	30	sp49	Common Song
20200419_000000.flac	1	Yat1	2020	4	19	0	0	sp49	Common Song
20200419_003000.flac	1	Yat1	2020	4	19	0	30	sp49	Common Song
20200419_010000.flac	1	Yat1	2020	4	19	1	0	sp49	Common Song
20200419_013000.flac	1	Yat1	2020	4	19	1	30	sp49	Common Song
20200419_020000.flac	1	Yat1	2020	4	19	2	0	sp49	Common Song
20200419_023000.flac	1	Yat1	2020	4	19	2	30	sp49	Common Song
20200419_030000.flac	1	Yat1	2020	4	19	3	0	sp49	Common Song
20200419_033000.flac	1	Yat1	2020	4	19	3	30	sp49	Common Song
20200419_040000.flac	1	Yat1	2020	4	19	4	0	sp49	Common Song
20200419_043000.flac	1	Yat1	2020	4	19	4	30	sp49	Common Song
20200419_050000.flac	1	Yat1	2020	4	19	5	0	sp49	Common Song
20200419_053000.flac	0	Yat1	2020	4	19	5	30	sp49	Common Song
20200419_180000.flac	1	Yat1	2020	4	19	18	0	sp49	Common Song
20200419_183000.flac	1	Yat1	2020	4	19	18	30	sp49	Common Song
20200419_190000.flac	1	Yat1	2020	4	19	19	0	sp49	Common Song
20200419_193000.flac	1	Yat1	2020	4	19	19	30	sp49	Common Song
20200419_200000.flac	0	Yat1	2020	4	19	20	0	sp49	Common Song
20200419_203000.flac	1	Yat1	2020	4	19	20	30	sp49	Common Song
20200419_210000.flac	1	Yat1	2020	4	19	21	0	sp49	Common Song
20200419_213000.flac	1	Yat1	2020	4	19	21	30	sp49	Common Song
20200419_220000.flac	1	Yat1	2020	4	19	22	0	sp49	Common Song
20200419_223000.flac	1	Yat1	2020	4	19	22	30	sp49	Common Song
20200419_230000.flac	1	Yat1	2020	4	19	23	0	sp49	Common Song
20200419_233000.flac	1	Yat1	2020	4	19	23	30	sp49	Common Song
20200420_000000.flac	1	Yat1	2020	4	20	0	0	sp49	Common Song
20200420_003000.flac	1	Yat1	2020	4	20	0	30	sp49	Common Song
20200420_010000.flac	1	Yat1	2020	4	20	1	0	sp49	Common Song
20200420_013000.flac	1	Yat1	2020	4	20	1	30	sp49	Common Song
20200420_020000.flac	1	Yat1	2020	4	20	2	0	sp49	Common Song
20200420_023000.flac	1	Yat1	2020	4	20	2	30	sp49	Common Song
20200420_030000.flac	1	Yat1	2020	4	20	3	0	sp49	Common Song
20200420_033000.flac	1	Yat1	2020	4	20	3	30	sp49	Common Song
20200420_040000.flac	1	Yat1	2020	4	20	4	0	sp49	Common Song
20200420_043000.flac	1	Yat1	2020	4	20	4	30	sp49	Common Song
20200420_050000.flac	0	Yat1	2020	4	20	5	0	sp49	Common Song
20200420_053000.flac	1	Yat1	2020	4	20	5	30	sp49	Common Song
20200420_180000.flac	1	Yat1	2020	4	20	18	0	sp49	Common Song
20200420_183000.flac	1	Yat1	2020	4	20	18	30	sp49	Common Song
20200420_190000.flac	1	Yat1	2020	4	20	19	0	sp49	Common Song
20200420_193000.flac	1	Yat1	2020	4	20	19	30	sp49	Common Song
20200420_200000.flac	1	Yat1	2020	4	20	20	0	sp49	Common Song
20200420_203000.flac	1	Yat1	2020	4	20	20	30	sp49	Common Song
20200420_210000.flac	0	Yat1	2020	4	20	21	0	sp49	Common Song
20200420_213000.flac	0	Yat1	2020	4	20	21	30	sp49	Common Song
20200420_220000.flac	0	Yat1	2020	4	20	22	0	sp49	Common Song
20200420_223000.flac	1	Yat1	2020	4	20	22	30	sp49	Common Song
20200420_230000.flac	1	Yat1	2020	4	20	23	0	sp49	Common Song
20200420_233000.flac	1	Yat1	2020	4	20	23	30	sp49	Common Song
20200421_000000.flac	1	Yat1	2020	4	21	0	0	sp49	Common Song
20200421_003000.flac	1	Yat1	2020	4	21	0	30	sp49	Common Song
20200421_010000.flac	1	Yat1	2020	4	21	1	0	sp49	Common Song
20200421_013000.flac	1	Yat1	2020	4	21	1	30	sp49	Common Song
20200421_020000.flac	1	Yat1	2020	4	21	2	0	sp49	Common Song
20200421_023000.flac	1	Yat1	2020	4	21	2	30	sp49	Common Song
20200421_030000.flac	1	Yat1	2020	4	21	3	0	sp49	Common Song
20200421_033000.flac	1	Yat1	2020	4	21	3	30	sp49	Common Song
20200421_040000.flac	1	Yat1	2020	4	21	4	0	sp49	Common Song
20200421_043000.flac	1	Yat1	2020	4	21	4	30	sp49	Common Song
20200421_050000.flac	0	Yat1	2020	4	21	5	0	sp49	Common Song
20200421_053000.flac	1	Yat1	2020	4	21	5	30	sp49	Common Song
20200421_180000.flac	1	Yat1	2020	4	21	18	0	sp49	Common Song
20200421_183000.flac	1	Yat1	2020	4	21	18	30	sp49	Common Song
20200421_190000.flac	1	Yat1	2020	4	21	19	0	sp49	Common Song
20200421_193000.flac	1	Yat1	2020	4	21	19	30	sp49	Common Song
20200421_200000.flac	1	Yat1	2020	4	21	20	0	sp49	Common Song
20200421_203000.flac	1	Yat1	2020	4	21	20	30	sp49	Common Song
20200421_210000.flac	1	Yat1	2020	4	21	21	0	sp49	Common Song
20200421_213000.flac	1	Yat1	2020	4	21	21	30	sp49	Common Song
20200421_220000.flac	1	Yat1	2020	4	21	22	0	sp49	Common Song
20200421_223000.flac	1	Yat1	2020	4	21	22	30	sp49	Common Song
20200421_230000.flac	1	Yat1	2020	4	21	23	0	sp49	Common Song
20200421_233000.flac	1	Yat1	2020	4	21	23	30	sp49	Common Song
20200422_000000.flac	1	Yat1	2020	4	22	0	0	sp49	Common Song
20200422_003000.flac	1	Yat1	2020	4	22	0	30	sp49	Common Song
20200422_010000.flac	1	Yat1	2020	4	22	1	0	sp49	Common Song
20200422_013000.flac	1	Yat1	2020	4	22	1	30	sp49	Common Song
20200422_020000.flac	1	Yat1	2020	4	22	2	0	sp49	Common Song
20200422_023000.flac	1	Yat1	2020	4	22	2	30	sp49	Common Song
20200422_030000.flac	0	Yat1	2020	4	22	3	0	sp49	Common Song
20200422_033000.flac	1	Yat1	2020	4	22	3	30	sp49	Common Song
20200422_040000.flac	1	Yat1	2020	4	22	4	0	sp49	Common Song
20200422_043000.flac	0	Yat1	2020	4	22	4	30	sp49	Common Song
20200422_050000.flac	0	Yat1	2020	4	22	5	0	sp49	Common Song
20200422_053000.flac	1	Yat1	2020	4	22	5	30	sp49	Common Song
20200422_180000.flac	1	Yat1	2020	4	22	18	0	sp49	Common Song
20200422_183000.flac	1	Yat1	2020	4	22	18	30	sp49	Common Song
20200422_190000.flac	1	Yat1	2020	4	22	19	0	sp49	Common Song
20200422_193000.flac	1	Yat1	2020	4	22	19	30	sp49	Common Song
20200422_200000.flac	1	Yat1	2020	4	22	20	0	sp49	Common Song
20200422_203000.flac	1	Yat1	2020	4	22	20	30	sp49	Common Song
20200422_210000.flac	1	Yat1	2020	4	22	21	0	sp49	Common Song
20200422_213000.flac	1	Yat1	2020	4	22	21	30	sp49	Common Song
20200422_220000.flac	1	Yat1	2020	4	22	22	0	sp49	Common Song
20200422_223000.flac	0	Yat1	2020	4	22	22	30	sp49	Common Song
20200422_230000.flac	0	Yat1	2020	4	22	23	0	sp49	Common Song
20200422_233000.flac	0	Yat1	2020	4	22	23	30	sp49	Common Song
20200423_000000.flac	1	Yat1	2020	4	23	0	0	sp49	Common Song
20200423_003000.flac	1	Yat1	2020	4	23	0	30	sp49	Common Song
20200423_010000.flac	1	Yat1	2020	4	23	1	0	sp49	Common Song
20200423_013000.flac	1	Yat1	2020	4	23	1	30	sp49	Common Song
20200423_020000.flac	1	Yat1	2020	4	23	2	0	sp49	Common Song
20200423_023000.flac	1	Yat1	2020	4	23	2	30	sp49	Common Song
20200423_030000.flac	1	Yat1	2020	4	23	3	0	sp49	Common Song
20200423_033000.flac	1	Yat1	2020	4	23	3	30	sp49	Common Song
20200423_040000.flac	1	Yat1	2020	4	23	4	0	sp49	Common Song
20200423_043000.flac	1	Yat1	2020	4	23	4	30	sp49	Common Song
20200423_050000.flac	1	Yat1	2020	4	23	5	0	sp49	Common Song
20200423_053000.flac	0	Yat1	2020	4	23	5	30	sp49	Common Song
20200423_180000.flac	1	Yat1	2020	4	23	18	0	sp49	Common Song
20200423_183000.flac	1	Yat1	2020	4	23	18	30	sp49	Common Song
20200423_190000.flac	1	Yat1	2020	4	23	19	0	sp49	Common Song
20200423_200000.flac	1	Yat1	2020	4	23	20	0	sp49	Common Song
20200423_203000.flac	1	Yat1	2020	4	23	20	30	sp49	Common Song
20200423_210000.flac	1	Yat1	2020	4	23	21	0	sp49	Common Song
20200423_213000.flac	1	Yat1	2020	4	23	21	30	sp49	Common Song
20200423_220000.flac	1	Yat1	2020	4	23	22	0	sp49	Common Song
20200423_223000.flac	1	Yat1	2020	4	23	22	30	sp49	Common Song
20200423_230000.flac	1	Yat1	2020	4	23	23	0	sp49	Common Song
20200423_233000.flac	1	Yat1	2020	4	23	23	30	sp49	Common Song
20200423_193000.flac	1	Yat1	2020	4	23	19	30	sp49	Common Song
20200424_000000.flac	1	Yat1	2020	4	24	0	0	sp49	Common Song
20200424_003000.flac	1	Yat1	2020	4	24	0	30	sp49	Common Song
20200424_010000.flac	1	Yat1	2020	4	24	1	0	sp49	Common Song
20200424_013000.flac	1	Yat1	2020	4	24	1	30	sp49	Common Song
20200424_020000.flac	1	Yat1	2020	4	24	2	0	sp49	Common Song
20200424_023000.flac	1	Yat1	2020	4	24	2	30	sp49	Common Song
20200424_030000.flac	1	Yat1	2020	4	24	3	0	sp49	Common Song
20200424_033000.flac	1	Yat1	2020	4	24	3	30	sp49	Common Song
20200424_040000.flac	1	Yat1	2020	4	24	4	0	sp49	Common Song
20200424_043000.flac	1	Yat1	2020	4	24	4	30	sp49	Common Song
20200424_050000.flac	1	Yat1	2020	4	24	5	0	sp49	Common Song
20200424_053000.flac	1	Yat1	2020	4	24	5	30	sp49	Common Song
20200424_180000.flac	1	Yat1	2020	4	24	18	0	sp49	Common Song
20200424_183000.flac	1	Yat1	2020	4	24	18	30	sp49	Common Song
20200424_190000.flac	1	Yat1	2020	4	24	19	0	sp49	Common Song
20200424_193000.flac	1	Yat1	2020	4	24	19	30	sp49	Common Song
20200424_200000.flac	1	Yat1	2020	4	24	20	0	sp49	Common Song
20200424_203000.flac	1	Yat1	2020	4	24	20	30	sp49	Common Song
20200424_210000.flac	1	Yat1	2020	4	24	21	0	sp49	Common Song
20200424_213000.flac	1	Yat1	2020	4	24	21	30	sp49	Common Song
20200424_220000.flac	1	Yat1	2020	4	24	22	0	sp49	Common Song
20200424_223000.flac	1	Yat1	2020	4	24	22	30	sp49	Common Song
20200424_230000.flac	1	Yat1	2020	4	24	23	0	sp49	Common Song
20200424_233000.flac	1	Yat1	2020	4	24	23	30	sp49	Common Song
20200425_000000.flac	1	Yat1	2020	4	25	0	0	sp49	Common Song
20200425_003000.flac	1	Yat1	2020	4	25	0	30	sp49	Common Song
20200425_010000.flac	1	Yat1	2020	4	25	1	0	sp49	Common Song
20200425_013000.flac	1	Yat1	2020	4	25	1	30	sp49	Common Song
20200425_020000.flac	1	Yat1	2020	4	25	2	0	sp49	Common Song
20200425_023000.flac	1	Yat1	2020	4	25	2	30	sp49	Common Song
20200425_030000.flac	1	Yat1	2020	4	25	3	0	sp49	Common Song
20200425_033000.flac	1	Yat1	2020	4	25	3	30	sp49	Common Song
20200425_040000.flac	1	Yat1	2020	4	25	4	0	sp49	Common Song
20200425_043000.flac	1	Yat1	2020	4	25	4	30	sp49	Common Song
20200425_050000.flac	0	Yat1	2020	4	25	5	0	sp49	Common Song
20200425_053000.flac	1	Yat1	2020	4	25	5	30	sp49	Common Song
20200425_180000.flac	1	Yat1	2020	4	25	18	0	sp49	Common Song
20200425_183000.flac	1	Yat1	2020	4	25	18	30	sp49	Common Song
20200425_190000.flac	1	Yat1	2020	4	25	19	0	sp49	Common Song
20200425_193000.flac	1	Yat1	2020	4	25	19	30	sp49	Common Song
20200425_200000.flac	1	Yat1	2020	4	25	20	0	sp49	Common Song
20200425_203000.flac	1	Yat1	2020	4	25	20	30	sp49	Common Song
20200425_210000.flac	1	Yat1	2020	4	25	21	0	sp49	Common Song
20200425_213000.flac	1	Yat1	2020	4	25	21	30	sp49	Common Song
20200425_220000.flac	1	Yat1	2020	4	25	22	0	sp49	Common Song
20200425_223000.flac	1	Yat1	2020	4	25	22	30	sp49	Common Song
20200425_230000.flac	1	Yat1	2020	4	25	23	0	sp49	Common Song
20200425_233000.flac	1	Yat1	2020	4	25	23	30	sp49	Common Song
20200426_000000.flac	1	Yat1	2020	4	26	0	0	sp49	Common Song
20200426_003000.flac	1	Yat1	2020	4	26	0	30	sp49	Common Song
20200426_010000.flac	1	Yat1	2020	4	26	1	0	sp49	Common Song
20200426_013000.flac	1	Yat1	2020	4	26	1	30	sp49	Common Song
20200426_020000.flac	1	Yat1	2020	4	26	2	0	sp49	Common Song
20200426_023000.flac	1	Yat1	2020	4	26	2	30	sp49	Common Song
20200426_030000.flac	1	Yat1	2020	4	26	3	0	sp49	Common Song
20200426_033000.flac	1	Yat1	2020	4	26	3	30	sp49	Common Song
20200426_040000.flac	1	Yat1	2020	4	26	4	0	sp49	Common Song
20200426_043000.flac	1	Yat1	2020	4	26	4	30	sp49	Common Song
20200426_050000.flac	0	Yat1	2020	4	26	5	0	sp49	Common Song
20200426_053000.flac	1	Yat1	2020	4	26	5	30	sp49	Common Song
20200426_180000.flac	1	Yat1	2020	4	26	18	0	sp49	Common Song
20200426_183000.flac	1	Yat1	2020	4	26	18	30	sp49	Common Song
20200426_190000.flac	1	Yat1	2020	4	26	19	0	sp49	Common Song
20200426_193000.flac	1	Yat1	2020	4	26	19	30	sp49	Common Song
20200426_200000.flac	1	Yat1	2020	4	26	20	0	sp49	Common Song
20200426_203000.flac	1	Yat1	2020	4	26	20	30	sp49	Common Song
20200426_210000.flac	1	Yat1	2020	4	26	21	0	sp49	Common Song
20200426_213000.flac	1	Yat1	2020	4	26	21	30	sp49	Common Song
20200426_220000.flac	1	Yat1	2020	4	26	22	0	sp49	Common Song
20200426_223000.flac	1	Yat1	2020	4	26	22	30	sp49	Common Song
20200426_230000.flac	1	Yat1	2020	4	26	23	0	sp49	Common Song
20200426_233000.flac	1	Yat1	2020	4	26	23	30	sp49	Common Song
20200427_000000.flac	1	Yat1	2020	4	27	0	0	sp49	Common Song
20200427_003000.flac	1	Yat1	2020	4	27	0	30	sp49	Common Song
20200427_010000.flac	1	Yat1	2020	4	27	1	0	sp49	Common Song
20200427_013000.flac	1	Yat1	2020	4	27	1	30	sp49	Common Song
20200427_020000.flac	1	Yat1	2020	4	27	2	0	sp49	Common Song
20200427_023000.flac	1	Yat1	2020	4	27	2	30	sp49	Common Song
20200427_030000.flac	1	Yat1	2020	4	27	3	0	sp49	Common Song
20200427_033000.flac	1	Yat1	2020	4	27	3	30	sp49	Common Song
20200427_040000.flac	1	Yat1	2020	4	27	4	0	sp49	Common Song
20200427_043000.flac	1	Yat1	2020	4	27	4	30	sp49	Common Song
20200427_050000.flac	0	Yat1	2020	4	27	5	0	sp49	Common Song
20200427_053000.flac	0	Yat1	2020	4	27	5	30	sp49	Common Song
20200427_180000.flac	0	Yat1	2020	4	27	18	0	sp49	Common Song
20200427_183000.flac	1	Yat1	2020	4	27	18	30	sp49	Common Song
20200427_190000.flac	1	Yat1	2020	4	27	19	0	sp49	Common Song
20200427_193000.flac	1	Yat1	2020	4	27	19	30	sp49	Common Song
20200427_200000.flac	1	Yat1	2020	4	27	20	0	sp49	Common Song
20200427_203000.flac	1	Yat1	2020	4	27	20	30	sp49	Common Song
20200427_210000.flac	1	Yat1	2020	4	27	21	0	sp49	Common Song
20200427_213000.flac	1	Yat1	2020	4	27	21	30	sp49	Common Song
20200427_223000.flac	1	Yat1	2020	4	27	22	30	sp49	Common Song
20200427_230000.flac	1	Yat1	2020	4	27	23	0	sp49	Common Song
20200427_233000.flac	1	Yat1	2020	4	27	23	30	sp49	Common Song
20200427_220000.flac	1	Yat1	2020	4	27	22	0	sp49	Common Song
20200428_000000.flac	1	Yat1	2020	4	28	0	0	sp49	Common Song
20200428_003000.flac	1	Yat1	2020	4	28	0	30	sp49	Common Song
20200428_013000.flac	1	Yat1	2020	4	28	1	30	sp49	Common Song
20200428_020000.flac	1	Yat1	2020	4	28	2	0	sp49	Common Song
20200428_023000.flac	1	Yat1	2020	4	28	2	30	sp49	Common Song
20200428_030000.flac	1	Yat1	2020	4	28	3	0	sp49	Common Song
20200428_033000.flac	1	Yat1	2020	4	28	3	30	sp49	Common Song
20200428_040000.flac	1	Yat1	2020	4	28	4	0	sp49	Common Song
20200428_043000.flac	1	Yat1	2020	4	28	4	30	sp49	Common Song
20200428_050000.flac	0	Yat1	2020	4	28	5	0	sp49	Common Song
20200428_053000.flac	1	Yat1	2020	4	28	5	30	sp49	Common Song
20200428_180000.flac	1	Yat1	2020	4	28	18	0	sp49	Common Song
20200428_183000.flac	1	Yat1	2020	4	28	18	30	sp49	Common Song
20200428_190000.flac	1	Yat1	2020	4	28	19	0	sp49	Common Song
20200428_193000.flac	1	Yat1	2020	4	28	19	30	sp49	Common Song
20200428_200000.flac	1	Yat1	2020	4	28	20	0	sp49	Common Song
20200428_203000.flac	1	Yat1	2020	4	28	20	30	sp49	Common Song
20200428_210000.flac	0	Yat1	2020	4	28	21	0	sp49	Common Song
20200428_213000.flac	0	Yat1	2020	4	28	21	30	sp49	Common Song
20200428_220000.flac	1	Yat1	2020	4	28	22	0	sp49	Common Song
20200428_223000.flac	0	Yat1	2020	4	28	22	30	sp49	Common Song
20200428_230000.flac	0	Yat1	2020	4	28	23	0	sp49	Common Song
20200428_233000.flac	1	Yat1	2020	4	28	23	30	sp49	Common Song
20200428_010000.flac	1	Yat1	2020	4	28	1	0	sp49	Common Song
20200429_000000.flac	0	Yat1	2020	4	29	0	0	sp49	Common Song
20200429_003000.flac	0	Yat1	2020	4	29	0	30	sp49	Common Song
20200429_010000.flac	0	Yat1	2020	4	29	1	0	sp49	Common Song
20200429_013000.flac	1	Yat1	2020	4	29	1	30	sp49	Common Song
20200429_020000.flac	1	Yat1	2020	4	29	2	0	sp49	Common Song
20200429_023000.flac	1	Yat1	2020	4	29	2	30	sp49	Common Song
20200429_030000.flac	1	Yat1	2020	4	29	3	0	sp49	Common Song
20200429_033000.flac	1	Yat1	2020	4	29	3	30	sp49	Common Song
20200429_040000.flac	1	Yat1	2020	4	29	4	0	sp49	Common Song
20200429_043000.flac	1	Yat1	2020	4	29	4	30	sp49	Common Song
20200829_030000.flac	1	Yat1	2020	8	29	3	0	sp49	Common Song
20200829_033000.flac	1	Yat1	2020	8	29	3	30	sp49	Common Song
20200829_040000.flac	1	Yat1	2020	8	29	4	0	sp49	Common Song
20200829_043000.flac	1	Yat1	2020	8	29	4	30	sp49	Common Song
20200829_050000.flac	1	Yat1	2020	8	29	5	0	sp49	Common Song
20200829_053000.flac	0	Yat1	2020	8	29	5	30	sp49	Common Song
20200829_000000.flac	1	Yat1	2020	8	29	0	0	sp49	Common Song
20200829_003000.flac	1	Yat1	2020	8	29	0	30	sp49	Common Song
20200829_010000.flac	1	Yat1	2020	8	29	1	0	sp49	Common Song
20200829_013000.flac	1	Yat1	2020	8	29	1	30	sp49	Common Song
20200829_020000.flac	1	Yat1	2020	8	29	2	0	sp49	Common Song
20200829_023000.flac	1	Yat1	2020	8	29	2	30	sp49	Common Song
20200828_210000.flac	1	Yat1	2020	8	28	21	0	sp49	Common Song
20200828_213000.flac	1	Yat1	2020	8	28	21	30	sp49	Common Song
20200828_220000.flac	1	Yat1	2020	8	28	22	0	sp49	Common Song
20200828_223000.flac	1	Yat1	2020	8	28	22	30	sp49	Common Song
20200828_230000.flac	1	Yat1	2020	8	28	23	0	sp49	Common Song
20200828_233000.flac	1	Yat1	2020	8	28	23	30	sp49	Common Song
20200828_180000.flac	1	Yat1	2020	8	28	18	0	sp49	Common Song
20200828_183000.flac	1	Yat1	2020	8	28	18	30	sp49	Common Song
20200828_190000.flac	1	Yat1	2020	8	28	19	0	sp49	Common Song
20200828_193000.flac	1	Yat1	2020	8	28	19	30	sp49	Common Song
20200828_200000.flac	1	Yat1	2020	8	28	20	0	sp49	Common Song
20200828_203000.flac	1	Yat1	2020	8	28	20	30	sp49	Common Song
20200828_030000.flac	1	Yat1	2020	8	28	3	0	sp49	Common Song
20200828_033000.flac	1	Yat1	2020	8	28	3	30	sp49	Common Song
20200828_040000.flac	1	Yat1	2020	8	28	4	0	sp49	Common Song
20200828_043000.flac	1	Yat1	2020	8	28	4	30	sp49	Common Song
20200828_050000.flac	1	Yat1	2020	8	28	5	0	sp49	Common Song
20200828_053000.flac	0	Yat1	2020	8	28	5	30	sp49	Common Song
20200827_233000.flac	1	Yat1	2020	8	27	23	30	sp49	Common Song
20200828_000000.flac	1	Yat1	2020	8	28	0	0	sp49	Common Song
20200828_003000.flac	1	Yat1	2020	8	28	0	30	sp49	Common Song
20200828_010000.flac	1	Yat1	2020	8	28	1	0	sp49	Common Song
20200828_013000.flac	1	Yat1	2020	8	28	1	30	sp49	Common Song
20200828_020000.flac	1	Yat1	2020	8	28	2	0	sp49	Common Song
20200828_023000.flac	1	Yat1	2020	8	28	2	30	sp49	Common Song
20200827_203000.flac	1	Yat1	2020	8	27	20	30	sp49	Common Song
20200827_210000.flac	1	Yat1	2020	8	27	21	0	sp49	Common Song
20200827_213000.flac	1	Yat1	2020	8	27	21	30	sp49	Common Song
20200827_220000.flac	1	Yat1	2020	8	27	22	0	sp49	Common Song
20200827_223000.flac	1	Yat1	2020	8	27	22	30	sp49	Common Song
20200827_230000.flac	1	Yat1	2020	8	27	23	0	sp49	Common Song
20200827_180000.flac	1	Yat1	2020	8	27	18	0	sp49	Common Song
20200827_183000.flac	1	Yat1	2020	8	27	18	30	sp49	Common Song
20200827_190000.flac	1	Yat1	2020	8	27	19	0	sp49	Common Song
20200827_193000.flac	1	Yat1	2020	8	27	19	30	sp49	Common Song
20200827_200000.flac	1	Yat1	2020	8	27	20	0	sp49	Common Song
20200827_050000.flac	1	Yat1	2020	8	27	5	0	sp49	Common Song
20200827_053000.flac	0	Yat1	2020	8	27	5	30	sp49	Common Song
20200827_020000.flac	1	Yat1	2020	8	27	2	0	sp49	Common Song
20200827_023000.flac	1	Yat1	2020	8	27	2	30	sp49	Common Song
20200827_030000.flac	1	Yat1	2020	8	27	3	0	sp49	Common Song
20200827_033000.flac	1	Yat1	2020	8	27	3	30	sp49	Common Song
20200827_040000.flac	1	Yat1	2020	8	27	4	0	sp49	Common Song
20200827_043000.flac	1	Yat1	2020	8	27	4	30	sp49	Common Song
20200826_223000.flac	1	Yat1	2020	8	26	22	30	sp49	Common Song
20200826_230000.flac	1	Yat1	2020	8	26	23	0	sp49	Common Song
20200826_233000.flac	1	Yat1	2020	8	26	23	30	sp49	Common Song
20200827_000000.flac	1	Yat1	2020	8	27	0	0	sp49	Common Song
20200827_003000.flac	1	Yat1	2020	8	27	0	30	sp49	Common Song
20200827_010000.flac	1	Yat1	2020	8	27	1	0	sp49	Common Song
20200827_013000.flac	1	Yat1	2020	8	27	1	30	sp49	Common Song
20200826_193000.flac	1	Yat1	2020	8	26	19	30	sp49	Common Song
20200826_200000.flac	1	Yat1	2020	8	26	20	0	sp49	Common Song
20200826_203000.flac	1	Yat1	2020	8	26	20	30	sp49	Common Song
20200826_210000.flac	1	Yat1	2020	8	26	21	0	sp49	Common Song
20200826_213000.flac	1	Yat1	2020	8	26	21	30	sp49	Common Song
20200826_220000.flac	1	Yat1	2020	8	26	22	0	sp49	Common Song
20200826_180000.flac	0	Yat1	2020	8	26	18	0	sp49	Common Song
20200826_183000.flac	0	Yat1	2020	8	26	18	30	sp49	Common Song
20200826_190000.flac	1	Yat1	2020	8	26	19	0	sp49	Common Song
20200826_040000.flac	1	Yat1	2020	8	26	4	0	sp49	Common Song
20200826_043000.flac	1	Yat1	2020	8	26	4	30	sp49	Common Song
20200826_050000.flac	1	Yat1	2020	8	26	5	0	sp49	Common Song
20200826_053000.flac	0	Yat1	2020	8	26	5	30	sp49	Common Song
20200826_010000.flac	1	Yat1	2020	8	26	1	0	sp49	Common Song
20200826_013000.flac	1	Yat1	2020	8	26	1	30	sp49	Common Song
20200826_020000.flac	1	Yat1	2020	8	26	2	0	sp49	Common Song
20200826_023000.flac	1	Yat1	2020	8	26	2	30	sp49	Common Song
20200826_030000.flac	1	Yat1	2020	8	26	3	0	sp49	Common Song
20200826_033000.flac	1	Yat1	2020	8	26	3	30	sp49	Common Song
20200825_213000.flac	1	Yat1	2020	8	25	21	30	sp49	Common Song
20200825_220000.flac	1	Yat1	2020	8	25	22	0	sp49	Common Song
20200825_223000.flac	1	Yat1	2020	8	25	22	30	sp49	Common Song
20200825_230000.flac	1	Yat1	2020	8	25	23	0	sp49	Common Song
20200825_233000.flac	1	Yat1	2020	8	25	23	30	sp49	Common Song
20200826_000000.flac	1	Yat1	2020	8	26	0	0	sp49	Common Song
20200826_003000.flac	1	Yat1	2020	8	26	0	30	sp49	Common Song
20200825_183000.flac	1	Yat1	2020	8	25	18	30	sp49	Common Song
20200825_190000.flac	1	Yat1	2020	8	25	19	0	sp49	Common Song
20200825_193000.flac	1	Yat1	2020	8	25	19	30	sp49	Common Song
20200825_200000.flac	1	Yat1	2020	8	25	20	0	sp49	Common Song
20200825_203000.flac	1	Yat1	2020	8	25	20	30	sp49	Common Song
20200825_210000.flac	1	Yat1	2020	8	25	21	0	sp49	Common Song
20200825_180000.flac	1	Yat1	2020	8	25	18	0	sp49	Common Song
20200825_030000.flac	1	Yat1	2020	8	25	3	0	sp49	Common Song
20200825_033000.flac	1	Yat1	2020	8	25	3	30	sp49	Common Song
20200825_040000.flac	1	Yat1	2020	8	25	4	0	sp49	Common Song
20200825_043000.flac	1	Yat1	2020	8	25	4	30	sp49	Common Song
20200825_050000.flac	0	Yat1	2020	8	25	5	0	sp49	Common Song
20200825_053000.flac	0	Yat1	2020	8	25	5	30	sp49	Common Song
20200825_000000.flac	1	Yat1	2020	8	25	0	0	sp49	Common Song
20200825_003000.flac	1	Yat1	2020	8	25	0	30	sp49	Common Song
20200825_010000.flac	1	Yat1	2020	8	25	1	0	sp49	Common Song
20200825_013000.flac	1	Yat1	2020	8	25	1	30	sp49	Common Song
20200825_020000.flac	1	Yat1	2020	8	25	2	0	sp49	Common Song
20200825_023000.flac	1	Yat1	2020	8	25	2	30	sp49	Common Song
20200824_203000.flac	1	Yat1	2020	8	24	20	30	sp49	Common Song
20200824_210000.flac	1	Yat1	2020	8	24	21	0	sp49	Common Song
20200824_213000.flac	1	Yat1	2020	8	24	21	30	sp49	Common Song
20200824_220000.flac	1	Yat1	2020	8	24	22	0	sp49	Common Song
20200824_223000.flac	1	Yat1	2020	8	24	22	30	sp49	Common Song
20200824_230000.flac	1	Yat1	2020	8	24	23	0	sp49	Common Song
20200824_233000.flac	1	Yat1	2020	8	24	23	30	sp49	Common Song
20200824_180000.flac	0	Yat1	2020	8	24	18	0	sp49	Common Song
20200824_183000.flac	0	Yat1	2020	8	24	18	30	sp49	Common Song
20200824_190000.flac	1	Yat1	2020	8	24	19	0	sp49	Common Song
20200824_193000.flac	1	Yat1	2020	8	24	19	30	sp49	Common Song
20200824_200000.flac	1	Yat1	2020	8	24	20	0	sp49	Common Song
20200824_053000.flac	0	Yat1	2020	8	24	5	30	sp49	Common Song
20200824_023000.flac	1	Yat1	2020	8	24	2	30	sp49	Common Song
20200824_030000.flac	1	Yat1	2020	8	24	3	0	sp49	Common Song
20200824_033000.flac	1	Yat1	2020	8	24	3	30	sp49	Common Song
20200824_040000.flac	1	Yat1	2020	8	24	4	0	sp49	Common Song
20200824_043000.flac	1	Yat1	2020	8	24	4	30	sp49	Common Song
20200824_050000.flac	1	Yat1	2020	8	24	5	0	sp49	Common Song
20200823_233000.flac	1	Yat1	2020	8	23	23	30	sp49	Common Song
20200824_000000.flac	1	Yat1	2020	8	24	0	0	sp49	Common Song
20200824_003000.flac	1	Yat1	2020	8	24	0	30	sp49	Common Song
20200824_010000.flac	1	Yat1	2020	8	24	1	0	sp49	Common Song
20200824_013000.flac	1	Yat1	2020	8	24	1	30	sp49	Common Song
20200824_020000.flac	1	Yat1	2020	8	24	2	0	sp49	Common Song
20200823_210000.flac	1	Yat1	2020	8	23	21	0	sp49	Common Song
20200823_213000.flac	1	Yat1	2020	8	23	21	30	sp49	Common Song
20200823_220000.flac	1	Yat1	2020	8	23	22	0	sp49	Common Song
20200823_230000.flac	1	Yat1	2020	8	23	23	0	sp49	Common Song
20200614_180000.flac	1	Yat1	2020	6	14	18	0	sp49	Common Song
20200614_183000.flac	1	Yat1	2020	6	14	18	30	sp49	Common Song
20200614_190000.flac	1	Yat1	2020	6	14	19	0	sp49	Common Song
20200614_193000.flac	1	Yat1	2020	6	14	19	30	sp49	Common Song
20200614_200000.flac	1	Yat1	2020	6	14	20	0	sp49	Common Song
20200614_203000.flac	1	Yat1	2020	6	14	20	30	sp49	Common Song
20200614_210000.flac	1	Yat1	2020	6	14	21	0	sp49	Common Song
20200614_213000.flac	1	Yat1	2020	6	14	21	30	sp49	Common Song
20200614_220000.flac	1	Yat1	2020	6	14	22	0	sp49	Common Song
20200614_223000.flac	1	Yat1	2020	6	14	22	30	sp49	Common Song
20200614_230000.flac	1	Yat1	2020	6	14	23	0	sp49	Common Song
20200614_233000.flac	1	Yat1	2020	6	14	23	30	sp49	Common Song
20200615_000000.flac	1	Yat1	2020	6	15	0	0	sp49	Common Song
20200615_003000.flac	1	Yat1	2020	6	15	0	30	sp49	Common Song
20200615_010000.flac	1	Yat1	2020	6	15	1	0	sp49	Common Song
20200615_013000.flac	1	Yat1	2020	6	15	1	30	sp49	Common Song
20200615_020000.flac	1	Yat1	2020	6	15	2	0	sp49	Common Song
20200615_023000.flac	1	Yat1	2020	6	15	2	30	sp49	Common Song
20200615_030000.flac	1	Yat1	2020	6	15	3	0	sp49	Common Song
20200615_033000.flac	1	Yat1	2020	6	15	3	30	sp49	Common Song
20200615_040000.flac	1	Yat1	2020	6	15	4	0	sp49	Common Song
20200615_043000.flac	1	Yat1	2020	6	15	4	30	sp49	Common Song
20200615_050000.flac	1	Yat1	2020	6	15	5	0	sp49	Common Song
20200615_053000.flac	1	Yat1	2020	6	15	5	30	sp49	Common Song
20200615_180000.flac	1	Yat1	2020	6	15	18	0	sp49	Common Song
20200615_183000.flac	1	Yat1	2020	6	15	18	30	sp49	Common Song
20200615_190000.flac	1	Yat1	2020	6	15	19	0	sp49	Common Song
20200615_193000.flac	1	Yat1	2020	6	15	19	30	sp49	Common Song
20200615_200000.flac	1	Yat1	2020	6	15	20	0	sp49	Common Song
20200615_203000.flac	1	Yat1	2020	6	15	20	30	sp49	Common Song
20200615_210000.flac	1	Yat1	2020	6	15	21	0	sp49	Common Song
20200615_213000.flac	1	Yat1	2020	6	15	21	30	sp49	Common Song
20200615_220000.flac	1	Yat1	2020	6	15	22	0	sp49	Common Song
20200615_223000.flac	1	Yat1	2020	6	15	22	30	sp49	Common Song
20200615_230000.flac	1	Yat1	2020	6	15	23	0	sp49	Common Song
20200615_233000.flac	1	Yat1	2020	6	15	23	30	sp49	Common Song
20200616_000000.flac	1	Yat1	2020	6	16	0	0	sp49	Common Song
20200616_003000.flac	1	Yat1	2020	6	16	0	30	sp49	Common Song
20200616_010000.flac	1	Yat1	2020	6	16	1	0	sp49	Common Song
20200616_013000.flac	1	Yat1	2020	6	16	1	30	sp49	Common Song
20200616_020000.flac	1	Yat1	2020	6	16	2	0	sp49	Common Song
20200616_023000.flac	1	Yat1	2020	6	16	2	30	sp49	Common Song
20200616_030000.flac	1	Yat1	2020	6	16	3	0	sp49	Common Song
20200616_033000.flac	1	Yat1	2020	6	16	3	30	sp49	Common Song
20200616_040000.flac	1	Yat1	2020	6	16	4	0	sp49	Common Song
20200616_043000.flac	1	Yat1	2020	6	16	4	30	sp49	Common Song
20200616_050000.flac	1	Yat1	2020	6	16	5	0	sp49	Common Song
20200616_053000.flac	1	Yat1	2020	6	16	5	30	sp49	Common Song
20200616_180000.flac	1	Yat1	2020	6	16	18	0	sp49	Common Song
20200616_183000.flac	1	Yat1	2020	6	16	18	30	sp49	Common Song
20200616_190000.flac	1	Yat1	2020	6	16	19	0	sp49	Common Song
20200616_193000.flac	1	Yat1	2020	6	16	19	30	sp49	Common Song
20200616_200000.flac	1	Yat1	2020	6	16	20	0	sp49	Common Song
20200616_203000.flac	1	Yat1	2020	6	16	20	30	sp49	Common Song
20200616_210000.flac	1	Yat1	2020	6	16	21	0	sp49	Common Song
20200616_213000.flac	1	Yat1	2020	6	16	21	30	sp49	Common Song
20200616_220000.flac	1	Yat1	2020	6	16	22	0	sp49	Common Song
20200616_223000.flac	1	Yat1	2020	6	16	22	30	sp49	Common Song
20200616_230000.flac	1	Yat1	2020	6	16	23	0	sp49	Common Song
20200616_233000.flac	0	Yat1	2020	6	16	23	30	sp49	Common Song
20200617_000000.flac	0	Yat1	2020	6	17	0	0	sp49	Common Song
20200617_003000.flac	0	Yat1	2020	6	17	0	30	sp49	Common Song
20200617_010000.flac	0	Yat1	2020	6	17	1	0	sp49	Common Song
20200617_013000.flac	1	Yat1	2020	6	17	1	30	sp49	Common Song
20200617_020000.flac	1	Yat1	2020	6	17	2	0	sp49	Common Song
20200617_023000.flac	1	Yat1	2020	6	17	2	30	sp49	Common Song
20200617_030000.flac	1	Yat1	2020	6	17	3	0	sp49	Common Song
20200617_033000.flac	1	Yat1	2020	6	17	3	30	sp49	Common Song
20200617_040000.flac	1	Yat1	2020	6	17	4	0	sp49	Common Song
20200617_043000.flac	1	Yat1	2020	6	17	4	30	sp49	Common Song
20200617_050000.flac	1	Yat1	2020	6	17	5	0	sp49	Common Song
20200617_053000.flac	1	Yat1	2020	6	17	5	30	sp49	Common Song
20200617_180000.flac	1	Yat1	2020	6	17	18	0	sp49	Common Song
20200617_183000.flac	1	Yat1	2020	6	17	18	30	sp49	Common Song
20200617_190000.flac	1	Yat1	2020	6	17	19	0	sp49	Common Song
20200617_193000.flac	1	Yat1	2020	6	17	19	30	sp49	Common Song
20200617_200000.flac	1	Yat1	2020	6	17	20	0	sp49	Common Song
20200617_203000.flac	1	Yat1	2020	6	17	20	30	sp49	Common Song
20200617_210000.flac	1	Yat1	2020	6	17	21	0	sp49	Common Song
20200617_213000.flac	1	Yat1	2020	6	17	21	30	sp49	Common Song
20200617_220000.flac	1	Yat1	2020	6	17	22	0	sp49	Common Song
20200617_223000.flac	1	Yat1	2020	6	17	22	30	sp49	Common Song
20200617_230000.flac	1	Yat1	2020	6	17	23	0	sp49	Common Song
20200617_233000.flac	1	Yat1	2020	6	17	23	30	sp49	Common Song
20200618_000000.flac	1	Yat1	2020	6	18	0	0	sp49	Common Song
20200618_003000.flac	1	Yat1	2020	6	18	0	30	sp49	Common Song
20200618_010000.flac	1	Yat1	2020	6	18	1	0	sp49	Common Song
20200618_013000.flac	1	Yat1	2020	6	18	1	30	sp49	Common Song
20200618_020000.flac	1	Yat1	2020	6	18	2	0	sp49	Common Song
20200618_023000.flac	1	Yat1	2020	6	18	2	30	sp49	Common Song
20200618_030000.flac	1	Yat1	2020	6	18	3	0	sp49	Common Song
20200618_033000.flac	1	Yat1	2020	6	18	3	30	sp49	Common Song
20200618_040000.flac	1	Yat1	2020	6	18	4	0	sp49	Common Song
20200618_043000.flac	1	Yat1	2020	6	18	4	30	sp49	Common Song
20200618_050000.flac	0	Yat1	2020	6	18	5	0	sp49	Common Song
20200618_053000.flac	1	Yat1	2020	6	18	5	30	sp49	Common Song
20200618_180000.flac	0	Yat1	2020	6	18	18	0	sp49	Common Song
20200618_183000.flac	1	Yat1	2020	6	18	18	30	sp49	Common Song
20200618_190000.flac	1	Yat1	2020	6	18	19	0	sp49	Common Song
20200618_193000.flac	1	Yat1	2020	6	18	19	30	sp49	Common Song
20200618_200000.flac	1	Yat1	2020	6	18	20	0	sp49	Common Song
20200618_203000.flac	1	Yat1	2020	6	18	20	30	sp49	Common Song
20200618_210000.flac	1	Yat1	2020	6	18	21	0	sp49	Common Song
20200618_213000.flac	1	Yat1	2020	6	18	21	30	sp49	Common Song
20200618_220000.flac	1	Yat1	2020	6	18	22	0	sp49	Common Song
20200618_223000.flac	1	Yat1	2020	6	18	22	30	sp49	Common Song
20200618_230000.flac	1	Yat1	2020	6	18	23	0	sp49	Common Song
20200618_233000.flac	1	Yat1	2020	6	18	23	30	sp49	Common Song
20200619_000000.flac	1	Yat1	2020	6	19	0	0	sp49	Common Song
20200619_003000.flac	1	Yat1	2020	6	19	0	30	sp49	Common Song
20200619_010000.flac	1	Yat1	2020	6	19	1	0	sp49	Common Song
20200619_013000.flac	1	Yat1	2020	6	19	1	30	sp49	Common Song
20200619_020000.flac	1	Yat1	2020	6	19	2	0	sp49	Common Song
20200619_023000.flac	1	Yat1	2020	6	19	2	30	sp49	Common Song
20200619_030000.flac	1	Yat1	2020	6	19	3	0	sp49	Common Song
20200619_033000.flac	1	Yat1	2020	6	19	3	30	sp49	Common Song
20200619_040000.flac	1	Yat1	2020	6	19	4	0	sp49	Common Song
20200619_043000.flac	1	Yat1	2020	6	19	4	30	sp49	Common Song
20200619_050000.flac	1	Yat1	2020	6	19	5	0	sp49	Common Song
20200619_053000.flac	1	Yat1	2020	6	19	5	30	sp49	Common Song
20200619_180000.flac	0	Yat1	2020	6	19	18	0	sp49	Common Song
20200619_183000.flac	1	Yat1	2020	6	19	18	30	sp49	Common Song
20200619_190000.flac	1	Yat1	2020	6	19	19	0	sp49	Common Song
20200619_193000.flac	1	Yat1	2020	6	19	19	30	sp49	Common Song
20200619_200000.flac	1	Yat1	2020	6	19	20	0	sp49	Common Song
20200619_203000.flac	1	Yat1	2020	6	19	20	30	sp49	Common Song
20200619_210000.flac	1	Yat1	2020	6	19	21	0	sp49	Common Song
20200619_213000.flac	1	Yat1	2020	6	19	21	30	sp49	Common Song
20200619_220000.flac	1	Yat1	2020	6	19	22	0	sp49	Common Song
20200619_223000.flac	1	Yat1	2020	6	19	22	30	sp49	Common Song
20200619_230000.flac	1	Yat1	2020	6	19	23	0	sp49	Common Song
20200619_233000.flac	1	Yat1	2020	6	19	23	30	sp49	Common Song
20200620_000000.flac	1	Yat1	2020	6	20	0	0	sp49	Common Song
20200620_003000.flac	1	Yat1	2020	6	20	0	30	sp49	Common Song
20200620_010000.flac	1	Yat1	2020	6	20	1	0	sp49	Common Song
20200620_013000.flac	1	Yat1	2020	6	20	1	30	sp49	Common Song
20200620_020000.flac	1	Yat1	2020	6	20	2	0	sp49	Common Song
20200620_023000.flac	1	Yat1	2020	6	20	2	30	sp49	Common Song
20200620_030000.flac	1	Yat1	2020	6	20	3	0	sp49	Common Song
20200620_033000.flac	1	Yat1	2020	6	20	3	30	sp49	Common Song
20200620_040000.flac	1	Yat1	2020	6	20	4	0	sp49	Common Song
20200620_043000.flac	1	Yat1	2020	6	20	4	30	sp49	Common Song
20200620_050000.flac	1	Yat1	2020	6	20	5	0	sp49	Common Song
20200620_053000.flac	1	Yat1	2020	6	20	5	30	sp49	Common Song
20200620_180000.flac	0	Yat1	2020	6	20	18	0	sp49	Common Song
20200620_183000.flac	1	Yat1	2020	6	20	18	30	sp49	Common Song
20200620_190000.flac	1	Yat1	2020	6	20	19	0	sp49	Common Song
20200620_193000.flac	1	Yat1	2020	6	20	19	30	sp49	Common Song
20200620_200000.flac	1	Yat1	2020	6	20	20	0	sp49	Common Song
20200620_203000.flac	1	Yat1	2020	6	20	20	30	sp49	Common Song
20200620_210000.flac	1	Yat1	2020	6	20	21	0	sp49	Common Song
20200620_213000.flac	1	Yat1	2020	6	20	21	30	sp49	Common Song
20200620_220000.flac	1	Yat1	2020	6	20	22	0	sp49	Common Song
20200620_223000.flac	1	Yat1	2020	6	20	22	30	sp49	Common Song
20200620_230000.flac	1	Yat1	2020	6	20	23	0	sp49	Common Song
20200620_233000.flac	1	Yat1	2020	6	20	23	30	sp49	Common Song
20200621_000000.flac	1	Yat1	2020	6	21	0	0	sp49	Common Song
20200621_003000.flac	1	Yat1	2020	6	21	0	30	sp49	Common Song
20200621_010000.flac	1	Yat1	2020	6	21	1	0	sp49	Common Song
20200621_013000.flac	1	Yat1	2020	6	21	1	30	sp49	Common Song
20200621_020000.flac	1	Yat1	2020	6	21	2	0	sp49	Common Song
20200621_023000.flac	1	Yat1	2020	6	21	2	30	sp49	Common Song
20200621_030000.flac	1	Yat1	2020	6	21	3	0	sp49	Common Song
20200621_033000.flac	1	Yat1	2020	6	21	3	30	sp49	Common Song
20200621_040000.flac	1	Yat1	2020	6	21	4	0	sp49	Common Song
20200621_043000.flac	1	Yat1	2020	6	21	4	30	sp49	Common Song
20200621_050000.flac	1	Yat1	2020	6	21	5	0	sp49	Common Song
20200621_053000.flac	1	Yat1	2020	6	21	5	30	sp49	Common Song
20200621_180000.flac	1	Yat1	2020	6	21	18	0	sp49	Common Song
20200621_183000.flac	1	Yat1	2020	6	21	18	30	sp49	Common Song
20200621_190000.flac	1	Yat1	2020	6	21	19	0	sp49	Common Song
20200621_193000.flac	1	Yat1	2020	6	21	19	30	sp49	Common Song
20200621_200000.flac	1	Yat1	2020	6	21	20	0	sp49	Common Song
20200621_203000.flac	1	Yat1	2020	6	21	20	30	sp49	Common Song
20200621_210000.flac	1	Yat1	2020	6	21	21	0	sp49	Common Song
20200621_213000.flac	1	Yat1	2020	6	21	21	30	sp49	Common Song
20200621_220000.flac	1	Yat1	2020	6	21	22	0	sp49	Common Song
20200621_223000.flac	1	Yat1	2020	6	21	22	30	sp49	Common Song
20200621_230000.flac	1	Yat1	2020	6	21	23	0	sp49	Common Song
20200621_233000.flac	1	Yat1	2020	6	21	23	30	sp49	Common Song
20200622_000000.flac	1	Yat1	2020	6	22	0	0	sp49	Common Song
20200622_003000.flac	1	Yat1	2020	6	22	0	30	sp49	Common Song
20200622_010000.flac	1	Yat1	2020	6	22	1	0	sp49	Common Song
20200622_013000.flac	1	Yat1	2020	6	22	1	30	sp49	Common Song
20200622_020000.flac	1	Yat1	2020	6	22	2	0	sp49	Common Song
20200622_023000.flac	1	Yat1	2020	6	22	2	30	sp49	Common Song
20200622_030000.flac	1	Yat1	2020	6	22	3	0	sp49	Common Song
20200622_033000.flac	1	Yat1	2020	6	22	3	30	sp49	Common Song
20200622_040000.flac	1	Yat1	2020	6	22	4	0	sp49	Common Song
20200622_043000.flac	1	Yat1	2020	6	22	4	30	sp49	Common Song
20200622_050000.flac	1	Yat1	2020	6	22	5	0	sp49	Common Song
20200622_053000.flac	1	Yat1	2020	6	22	5	30	sp49	Common Song
20200622_180000.flac	1	Yat1	2020	6	22	18	0	sp49	Common Song
20200622_183000.flac	1	Yat1	2020	6	22	18	30	sp49	Common Song
20200622_190000.flac	1	Yat1	2020	6	22	19	0	sp49	Common Song
20200622_193000.flac	1	Yat1	2020	6	22	19	30	sp49	Common Song
20200622_200000.flac	1	Yat1	2020	6	22	20	0	sp49	Common Song
20200622_203000.flac	1	Yat1	2020	6	22	20	30	sp49	Common Song
20200622_210000.flac	1	Yat1	2020	6	22	21	0	sp49	Common Song
20200622_213000.flac	1	Yat1	2020	6	22	21	30	sp49	Common Song
20200622_220000.flac	1	Yat1	2020	6	22	22	0	sp49	Common Song
20200622_223000.flac	1	Yat1	2020	6	22	22	30	sp49	Common Song
20200622_230000.flac	1	Yat1	2020	6	22	23	0	sp49	Common Song
20200622_233000.flac	1	Yat1	2020	6	22	23	30	sp49	Common Song
20200623_000000.flac	1	Yat1	2020	6	23	0	0	sp49	Common Song
20200623_003000.flac	1	Yat1	2020	6	23	0	30	sp49	Common Song
20200623_010000.flac	1	Yat1	2020	6	23	1	0	sp49	Common Song
20200623_013000.flac	1	Yat1	2020	6	23	1	30	sp49	Common Song
20200623_020000.flac	1	Yat1	2020	6	23	2	0	sp49	Common Song
20200623_023000.flac	1	Yat1	2020	6	23	2	30	sp49	Common Song
20200623_030000.flac	1	Yat1	2020	6	23	3	0	sp49	Common Song
20200623_033000.flac	1	Yat1	2020	6	23	3	30	sp49	Common Song
20200623_040000.flac	1	Yat1	2020	6	23	4	0	sp49	Common Song
20200623_043000.flac	1	Yat1	2020	6	23	4	30	sp49	Common Song
20200623_050000.flac	1	Yat1	2020	6	23	5	0	sp49	Common Song
20200623_053000.flac	1	Yat1	2020	6	23	5	30	sp49	Common Song
20200626_200000.flac	1	Yat1	2020	6	26	20	0	sp49	Common Song
20200626_203000.flac	1	Yat1	2020	6	26	20	30	sp49	Common Song
20200626_210000.flac	1	Yat1	2020	6	26	21	0	sp49	Common Song
20200626_213000.flac	1	Yat1	2020	6	26	21	30	sp49	Common Song
20200626_220000.flac	1	Yat1	2020	6	26	22	0	sp49	Common Song
20200626_223000.flac	1	Yat1	2020	6	26	22	30	sp49	Common Song
20200626_230000.flac	1	Yat1	2020	6	26	23	0	sp49	Common Song
20200626_233000.flac	1	Yat1	2020	6	26	23	30	sp49	Common Song
20200627_000000.flac	1	Yat1	2020	6	27	0	0	sp49	Common Song
20200627_003000.flac	1	Yat1	2020	6	27	0	30	sp49	Common Song
20200627_010000.flac	1	Yat1	2020	6	27	1	0	sp49	Common Song
20200627_013000.flac	1	Yat1	2020	6	27	1	30	sp49	Common Song
20200627_020000.flac	1	Yat1	2020	6	27	2	0	sp49	Common Song
20200627_023000.flac	1	Yat1	2020	6	27	2	30	sp49	Common Song
20200627_030000.flac	1	Yat1	2020	6	27	3	0	sp49	Common Song
20200627_033000.flac	1	Yat1	2020	6	27	3	30	sp49	Common Song
20200627_040000.flac	1	Yat1	2020	6	27	4	0	sp49	Common Song
20200627_043000.flac	1	Yat1	2020	6	27	4	30	sp49	Common Song
20200627_050000.flac	1	Yat1	2020	6	27	5	0	sp49	Common Song
20200627_053000.flac	1	Yat1	2020	6	27	5	30	sp49	Common Song
20200627_180000.flac	1	Yat1	2020	6	27	18	0	sp49	Common Song
20200627_183000.flac	1	Yat1	2020	6	27	18	30	sp49	Common Song
20200627_190000.flac	1	Yat1	2020	6	27	19	0	sp49	Common Song
20200627_193000.flac	1	Yat1	2020	6	27	19	30	sp49	Common Song
20200627_200000.flac	1	Yat1	2020	6	27	20	0	sp49	Common Song
20200627_203000.flac	1	Yat1	2020	6	27	20	30	sp49	Common Song
20200627_210000.flac	1	Yat1	2020	6	27	21	0	sp49	Common Song
20200627_213000.flac	1	Yat1	2020	6	27	21	30	sp49	Common Song
20200627_220000.flac	1	Yat1	2020	6	27	22	0	sp49	Common Song
20200627_223000.flac	1	Yat1	2020	6	27	22	30	sp49	Common Song
20200627_230000.flac	1	Yat1	2020	6	27	23	0	sp49	Common Song
20200627_233000.flac	1	Yat1	2020	6	27	23	30	sp49	Common Song
20200628_000000.flac	1	Yat1	2020	6	28	0	0	sp49	Common Song
20200628_003000.flac	1	Yat1	2020	6	28	0	30	sp49	Common Song
20200628_010000.flac	1	Yat1	2020	6	28	1	0	sp49	Common Song
20200628_013000.flac	1	Yat1	2020	6	28	1	30	sp49	Common Song
20200628_020000.flac	1	Yat1	2020	6	28	2	0	sp49	Common Song
20200628_023000.flac	1	Yat1	2020	6	28	2	30	sp49	Common Song
20200628_030000.flac	1	Yat1	2020	6	28	3	0	sp49	Common Song
20200628_033000.flac	1	Yat1	2020	6	28	3	30	sp49	Common Song
20200628_040000.flac	1	Yat1	2020	6	28	4	0	sp49	Common Song
20200628_043000.flac	1	Yat1	2020	6	28	4	30	sp49	Common Song
20200628_050000.flac	1	Yat1	2020	6	28	5	0	sp49	Common Song
20200628_053000.flac	1	Yat1	2020	6	28	5	30	sp49	Common Song
20200628_180000.flac	1	Yat1	2020	6	28	18	0	sp49	Common Song
20200628_183000.flac	1	Yat1	2020	6	28	18	30	sp49	Common Song
20200628_190000.flac	1	Yat1	2020	6	28	19	0	sp49	Common Song
20200628_193000.flac	1	Yat1	2020	6	28	19	30	sp49	Common Song
20200628_200000.flac	1	Yat1	2020	6	28	20	0	sp49	Common Song
20200628_203000.flac	1	Yat1	2020	6	28	20	30	sp49	Common Song
20200628_210000.flac	1	Yat1	2020	6	28	21	0	sp49	Common Song
20200628_213000.flac	1	Yat1	2020	6	28	21	30	sp49	Common Song
20200628_220000.flac	1	Yat1	2020	6	28	22	0	sp49	Common Song
20200628_223000.flac	1	Yat1	2020	6	28	22	30	sp49	Common Song
20200628_230000.flac	1	Yat1	2020	6	28	23	0	sp49	Common Song
20200628_233000.flac	1	Yat1	2020	6	28	23	30	sp49	Common Song
20200629_000000.flac	1	Yat1	2020	6	29	0	0	sp49	Common Song
20200629_003000.flac	1	Yat1	2020	6	29	0	30	sp49	Common Song
20200629_010000.flac	1	Yat1	2020	6	29	1	0	sp49	Common Song
20200629_013000.flac	1	Yat1	2020	6	29	1	30	sp49	Common Song
20200629_020000.flac	1	Yat1	2020	6	29	2	0	sp49	Common Song
20200629_023000.flac	1	Yat1	2020	6	29	2	30	sp49	Common Song
20200629_030000.flac	1	Yat1	2020	6	29	3	0	sp49	Common Song
20200629_033000.flac	1	Yat1	2020	6	29	3	30	sp49	Common Song
20200629_040000.flac	1	Yat1	2020	6	29	4	0	sp49	Common Song
20200629_043000.flac	1	Yat1	2020	6	29	4	30	sp49	Common Song
20200629_050000.flac	1	Yat1	2020	6	29	5	0	sp49	Common Song
20200629_053000.flac	1	Yat1	2020	6	29	5	30	sp49	Common Song
20200629_180000.flac	1	Yat1	2020	6	29	18	0	sp49	Common Song
20200629_183000.flac	1	Yat1	2020	6	29	18	30	sp49	Common Song
20200629_190000.flac	1	Yat1	2020	6	29	19	0	sp49	Common Song
20200629_193000.flac	1	Yat1	2020	6	29	19	30	sp49	Common Song
20200629_200000.flac	1	Yat1	2020	6	29	20	0	sp49	Common Song
20200629_203000.flac	1	Yat1	2020	6	29	20	30	sp49	Common Song
20200629_210000.flac	1	Yat1	2020	6	29	21	0	sp49	Common Song
20200629_213000.flac	1	Yat1	2020	6	29	21	30	sp49	Common Song
20200629_220000.flac	1	Yat1	2020	6	29	22	0	sp49	Common Song
20200629_223000.flac	1	Yat1	2020	6	29	22	30	sp49	Common Song
20200629_230000.flac	1	Yat1	2020	6	29	23	0	sp49	Common Song
20200629_233000.flac	1	Yat1	2020	6	29	23	30	sp49	Common Song
20200630_000000.flac	1	Yat1	2020	6	30	0	0	sp49	Common Song
20200630_003000.flac	1	Yat1	2020	6	30	0	30	sp49	Common Song
20200630_010000.flac	1	Yat1	2020	6	30	1	0	sp49	Common Song
20200630_013000.flac	1	Yat1	2020	6	30	1	30	sp49	Common Song
20200630_020000.flac	1	Yat1	2020	6	30	2	0	sp49	Common Song
20200630_023000.flac	1	Yat1	2020	6	30	2	30	sp49	Common Song
20200630_030000.flac	1	Yat1	2020	6	30	3	0	sp49	Common Song
20200630_033000.flac	1	Yat1	2020	6	30	3	30	sp49	Common Song
20200630_040000.flac	1	Yat1	2020	6	30	4	0	sp49	Common Song
20200630_043000.flac	1	Yat1	2020	6	30	4	30	sp49	Common Song
20200630_050000.flac	1	Yat1	2020	6	30	5	0	sp49	Common Song
20200630_053000.flac	1	Yat1	2020	6	30	5	30	sp49	Common Song
20200630_180000.flac	1	Yat1	2020	6	30	18	0	sp49	Common Song
20200630_183000.flac	1	Yat1	2020	6	30	18	30	sp49	Common Song
20200630_190000.flac	0	Yat1	2020	6	30	19	0	sp49	Common Song
20200630_193000.flac	1	Yat1	2020	6	30	19	30	sp49	Common Song
20200630_200000.flac	1	Yat1	2020	6	30	20	0	sp49	Common Song
20200630_203000.flac	1	Yat1	2020	6	30	20	30	sp49	Common Song
20200630_210000.flac	0	Yat1	2020	6	30	21	0	sp49	Common Song
20200630_213000.flac	1	Yat1	2020	6	30	21	30	sp49	Common Song
20200630_220000.flac	0	Yat1	2020	6	30	22	0	sp49	Common Song
20200630_223000.flac	1	Yat1	2020	6	30	22	30	sp49	Common Song
20200630_230000.flac	0	Yat1	2020	6	30	23	0	sp49	Common Song
20200630_233000.flac	1	Yat1	2020	6	30	23	30	sp49	Common Song
20200701_000000.flac	1	Yat1	2020	7	1	0	0	sp49	Common Song
20200701_003000.flac	1	Yat1	2020	7	1	0	30	sp49	Common Song
20200701_010000.flac	1	Yat1	2020	7	1	1	0	sp49	Common Song
20200701_013000.flac	1	Yat1	2020	7	1	1	30	sp49	Common Song
20200701_020000.flac	1	Yat1	2020	7	1	2	0	sp49	Common Song
20200701_023000.flac	1	Yat1	2020	7	1	2	30	sp49	Common Song
20200701_030000.flac	1	Yat1	2020	7	1	3	0	sp49	Common Song
20200701_033000.flac	1	Yat1	2020	7	1	3	30	sp49	Common Song
20200701_040000.flac	1	Yat1	2020	7	1	4	0	sp49	Common Song
20200701_043000.flac	1	Yat1	2020	7	1	4	30	sp49	Common Song
20200701_050000.flac	1	Yat1	2020	7	1	5	0	sp49	Common Song
20200701_053000.flac	1	Yat1	2020	7	1	5	30	sp49	Common Song
20200701_180000.flac	1	Yat1	2020	7	1	18	0	sp49	Common Song
20200701_183000.flac	1	Yat1	2020	7	1	18	30	sp49	Common Song
20200701_190000.flac	1	Yat1	2020	7	1	19	0	sp49	Common Song
20200701_193000.flac	1	Yat1	2020	7	1	19	30	sp49	Common Song
20200701_200000.flac	1	Yat1	2020	7	1	20	0	sp49	Common Song
20200701_203000.flac	1	Yat1	2020	7	1	20	30	sp49	Common Song
20200701_210000.flac	1	Yat1	2020	7	1	21	0	sp49	Common Song
20200701_213000.flac	1	Yat1	2020	7	1	21	30	sp49	Common Song
20200701_220000.flac	0	Yat1	2020	7	1	22	0	sp49	Common Song
20200701_223000.flac	1	Yat1	2020	7	1	22	30	sp49	Common Song
20200701_230000.flac	1	Yat1	2020	7	1	23	0	sp49	Common Song
20200701_233000.flac	1	Yat1	2020	7	1	23	30	sp49	Common Song
20200702_000000.flac	1	Yat1	2020	7	2	0	0	sp49	Common Song
20200702_003000.flac	1	Yat1	2020	7	2	0	30	sp49	Common Song
20200702_010000.flac	1	Yat1	2020	7	2	1	0	sp49	Common Song
20200702_013000.flac	1	Yat1	2020	7	2	1	30	sp49	Common Song
20200702_020000.flac	1	Yat1	2020	7	2	2	0	sp49	Common Song
20200702_023000.flac	1	Yat1	2020	7	2	2	30	sp49	Common Song
20200702_030000.flac	1	Yat1	2020	7	2	3	0	sp49	Common Song
20200702_033000.flac	1	Yat1	2020	7	2	3	30	sp49	Common Song
20200702_040000.flac	1	Yat1	2020	7	2	4	0	sp49	Common Song
20200702_043000.flac	1	Yat1	2020	7	2	4	30	sp49	Common Song
20200702_050000.flac	1	Yat1	2020	7	2	5	0	sp49	Common Song
20200702_053000.flac	1	Yat1	2020	7	2	5	30	sp49	Common Song
20200702_180000.flac	1	Yat1	2020	7	2	18	0	sp49	Common Song
20200702_183000.flac	1	Yat1	2020	7	2	18	30	sp49	Common Song
20200702_190000.flac	1	Yat1	2020	7	2	19	0	sp49	Common Song
20200702_193000.flac	1	Yat1	2020	7	2	19	30	sp49	Common Song
20200702_200000.flac	1	Yat1	2020	7	2	20	0	sp49	Common Song
20200702_203000.flac	1	Yat1	2020	7	2	20	30	sp49	Common Song
20200702_210000.flac	1	Yat1	2020	7	2	21	0	sp49	Common Song
20200702_213000.flac	1	Yat1	2020	7	2	21	30	sp49	Common Song
20200702_220000.flac	1	Yat1	2020	7	2	22	0	sp49	Common Song
20200702_223000.flac	1	Yat1	2020	7	2	22	30	sp49	Common Song
20200702_230000.flac	1	Yat1	2020	7	2	23	0	sp49	Common Song
20200702_233000.flac	1	Yat1	2020	7	2	23	30	sp49	Common Song
20200703_000000.flac	1	Yat1	2020	7	3	0	0	sp49	Common Song
20200703_003000.flac	1	Yat1	2020	7	3	0	30	sp49	Common Song
20200703_010000.flac	1	Yat1	2020	7	3	1	0	sp49	Common Song
20200703_013000.flac	1	Yat1	2020	7	3	1	30	sp49	Common Song
20200703_020000.flac	1	Yat1	2020	7	3	2	0	sp49	Common Song
20200703_023000.flac	1	Yat1	2020	7	3	2	30	sp49	Common Song
20200703_030000.flac	1	Yat1	2020	7	3	3	0	sp49	Common Song
20200703_033000.flac	1	Yat1	2020	7	3	3	30	sp49	Common Song
20200703_040000.flac	1	Yat1	2020	7	3	4	0	sp49	Common Song
20200703_043000.flac	1	Yat1	2020	7	3	4	30	sp49	Common Song
20200703_050000.flac	1	Yat1	2020	7	3	5	0	sp49	Common Song
20200703_053000.flac	0	Yat1	2020	7	3	5	30	sp49	Common Song
20200703_180000.flac	1	Yat1	2020	7	3	18	0	sp49	Common Song
20200703_183000.flac	1	Yat1	2020	7	3	18	30	sp49	Common Song
20200703_190000.flac	1	Yat1	2020	7	3	19	0	sp49	Common Song
20200703_193000.flac	1	Yat1	2020	7	3	19	30	sp49	Common Song
20200703_200000.flac	1	Yat1	2020	7	3	20	0	sp49	Common Song
20200703_203000.flac	1	Yat1	2020	7	3	20	30	sp49	Common Song
20200703_210000.flac	1	Yat1	2020	7	3	21	0	sp49	Common Song
20200703_213000.flac	1	Yat1	2020	7	3	21	30	sp49	Common Song
20200703_220000.flac	1	Yat1	2020	7	3	22	0	sp49	Common Song
20200703_223000.flac	1	Yat1	2020	7	3	22	30	sp49	Common Song
20200703_230000.flac	1	Yat1	2020	7	3	23	0	sp49	Common Song
20200703_233000.flac	1	Yat1	2020	7	3	23	30	sp49	Common Song
20200704_000000.flac	1	Yat1	2020	7	4	0	0	sp49	Common Song
20200704_003000.flac	1	Yat1	2020	7	4	0	30	sp49	Common Song
20200704_010000.flac	1	Yat1	2020	7	4	1	0	sp49	Common Song
20200704_013000.flac	1	Yat1	2020	7	4	1	30	sp49	Common Song
20200704_020000.flac	1	Yat1	2020	7	4	2	0	sp49	Common Song
20200704_023000.flac	1	Yat1	2020	7	4	2	30	sp49	Common Song
20200704_030000.flac	1	Yat1	2020	7	4	3	0	sp49	Common Song
20200704_033000.flac	1	Yat1	2020	7	4	3	30	sp49	Common Song
20200704_040000.flac	1	Yat1	2020	7	4	4	0	sp49	Common Song
20200704_043000.flac	1	Yat1	2020	7	4	4	30	sp49	Common Song
20200704_050000.flac	1	Yat1	2020	7	4	5	0	sp49	Common Song
20200704_053000.flac	0	Yat1	2020	7	4	5	30	sp49	Common Song
20200704_180000.flac	1	Yat1	2020	7	4	18	0	sp49	Common Song
20200704_183000.flac	1	Yat1	2020	7	4	18	30	sp49	Common Song
20200704_190000.flac	1	Yat1	2020	7	4	19	0	sp49	Common Song
20200623_180000.flac	0	Yat1	2020	6	23	18	0	sp49	Common Song
20200623_183000.flac	1	Yat1	2020	6	23	18	30	sp49	Common Song
20200623_190000.flac	1	Yat1	2020	6	23	19	0	sp49	Common Song
20200623_193000.flac	1	Yat1	2020	6	23	19	30	sp49	Common Song
20200623_200000.flac	1	Yat1	2020	6	23	20	0	sp49	Common Song
20200623_203000.flac	1	Yat1	2020	6	23	20	30	sp49	Common Song
20200623_210000.flac	1	Yat1	2020	6	23	21	0	sp49	Common Song
20200623_213000.flac	1	Yat1	2020	6	23	21	30	sp49	Common Song
20200623_220000.flac	1	Yat1	2020	6	23	22	0	sp49	Common Song
20200623_223000.flac	1	Yat1	2020	6	23	22	30	sp49	Common Song
20200623_230000.flac	1	Yat1	2020	6	23	23	0	sp49	Common Song
20200623_233000.flac	1	Yat1	2020	6	23	23	30	sp49	Common Song
20200624_000000.flac	1	Yat1	2020	6	24	0	0	sp49	Common Song
20200624_003000.flac	1	Yat1	2020	6	24	0	30	sp49	Common Song
20200624_010000.flac	1	Yat1	2020	6	24	1	0	sp49	Common Song
20200624_013000.flac	1	Yat1	2020	6	24	1	30	sp49	Common Song
20200624_020000.flac	1	Yat1	2020	6	24	2	0	sp49	Common Song
20200624_023000.flac	1	Yat1	2020	6	24	2	30	sp49	Common Song
20200624_030000.flac	1	Yat1	2020	6	24	3	0	sp49	Common Song
20200624_033000.flac	1	Yat1	2020	6	24	3	30	sp49	Common Song
20200624_040000.flac	1	Yat1	2020	6	24	4	0	sp49	Common Song
20200624_043000.flac	1	Yat1	2020	6	24	4	30	sp49	Common Song
20200624_050000.flac	1	Yat1	2020	6	24	5	0	sp49	Common Song
20200624_053000.flac	0	Yat1	2020	6	24	5	30	sp49	Common Song
20200624_180000.flac	1	Yat1	2020	6	24	18	0	sp49	Common Song
20200624_183000.flac	1	Yat1	2020	6	24	18	30	sp49	Common Song
20200624_190000.flac	1	Yat1	2020	6	24	19	0	sp49	Common Song
20200624_193000.flac	1	Yat1	2020	6	24	19	30	sp49	Common Song
20200624_200000.flac	1	Yat1	2020	6	24	20	0	sp49	Common Song
20200624_203000.flac	1	Yat1	2020	6	24	20	30	sp49	Common Song
20200624_210000.flac	1	Yat1	2020	6	24	21	0	sp49	Common Song
20200624_213000.flac	1	Yat1	2020	6	24	21	30	sp49	Common Song
20200624_220000.flac	1	Yat1	2020	6	24	22	0	sp49	Common Song
[truncated: 1,643 more rows]
