# Supplementary material for: Satellite remote sensing of environmental variables can predict acoustic activity of an orthopteran assemblage
Source: PeerJ. 2022 Sep 2;10:e13969. doi: 10.7717/peerj.13969 (PMC9443809; doi:10.7717/peerj.13969)
Supplement: Supplemental Information 8 — Pattern matching model output for Katydid5 [file peerj-10-13969-s008.csv]

id	recording	site	year	month	day	hour	min	species	songtype	x1	x2	y1	y2	validated	uri	score	site_id
85001431	20200301_050000.flac	Yat1	2020	3	1	5	0	sp48	Common Song	19.173333333333332	19.381333333333334	19687.5	22500	present	https://s3.amazonaws.com/arbimon2/project_33/detections/5016/85001431.png	0.26065655647654945	5671
85001432	20200319_213000.flac	Yat1	2020	3	19	21	30	sp48	Common Song	0.6133333333333333	0.8213333333333334	19687.5	22500	present	https://s3.amazonaws.com/arbimon2/project_33/detections/5016/85001432.png	0.26927448882348204	5671
85001433	20200401_093000.flac	Yat1	2020	4	1	9	30	sp48	Common Song	26.848	27.056	19687.5	22500	not present	https://s3.amazonaws.com/arbimon2/project_33/detections/5016/85001433.png	0.16792997600167825	5671
85001434	20200420_040000.flac	Yat1	2020	4	20	4	0	sp48	Common Song	3.8613333333333335	4.069333333333334	19687.5	22500	present	https://s3.amazonaws.com/arbimon2/project_33/detections/5016/85001434.png	0.27950951149270886	5671
85001435	20200326_030000.flac	Yat1	2020	3	26	3	0	sp48	Common Song	54.266666666666666	54.474666666666664	19687.5	22500	present	https://s3.amazonaws.com/arbimon2/project_33/detections/5016/85001435.png	0.20554476892884066	5671
85001436	20200413_213000.flac	Yat1	2020	4	13	21	30	sp48	Common Song	45.93066666666667	46.138666666666666	19687.5	22500	present	https://s3.amazonaws.com/arbimon2/project_33/detections/5016/85001436.png	0.35095624345754073	5671
85001437	20200825_213000.flac	Yat1	2020	8	25	21	30	sp48	Common Song	10.293333333333333	10.501333333333333	19687.5	22500	present	https://s3.amazonaws.com/arbimon2/project_33/detections/5016/85001437.png	0.26795968695683997	5671
85001438	20200618_183000.flac	Yat1	2020	6	18	18	30	sp48	Common Song	36.016	36.224	19687.5	22500	present	https://s3.amazonaws.com/arbimon2/project_33/detections/5016/85001438.png	0.3695993355187796	5671
85001439	20200426_100000.flac	Yat1	2020	4	26	10	0	sp48	Common Song	13.632	13.84	19687.5	22500	not present	https://s3.amazonaws.com/arbimon2/project_33/detections/5016/85001439.png	0.1509984098492684	5671
85001440	20200628_023000.flac	Yat1	2020	6	28	2	30	sp48	Common Song	19.226666666666667	19.434666666666665	19687.5	22500	present	https://s3.amazonaws.com/arbimon2/project_33/detections/5016/85001440.png	0.3304422707068995	5671
85001441	20200721_173000.flac	Yat1	2020	7	21	17	30	sp48	Common Song	18.010666666666665	18.218666666666667	19687.5	22500	not present	https://s3.amazonaws.com/arbimon2/project_33/detections/5016/85001441.png	0.15305343707092764	5671
85001442	20200809_120000.flac	Yat1	2020	8	9	12	0	sp48	Common Song	52.31466666666667	52.522666666666666	19687.5	22500	not present	https://s3.amazonaws.com/arbimon2/project_33/detections/5016/85001442.png	0.17593626947658217	5671
85001443	20200727_233000.flac	Yat1	2020	7	27	23	30	sp48	Common Song	3.536	3.744	19687.5	22500	present	https://s3.amazonaws.com/arbimon2/project_33/detections/5016/85001443.png	0.26698866574324065	5671
85001444	20200803_053000.flac	Yat1	2020	8	3	5	30	sp48	Common Song	49.91466666666667	50.12266666666667	19687.5	22500	present	https://s3.amazonaws.com/arbimon2/project_33/detections/5016/85001444.png	0.30793300544195135	5671
85001445	20200714_030000.flac	Yat1	2020	7	14	3	0	sp48	Common Song	30.8	31.008	19687.5	22500	present	https://s3.amazonaws.com/arbimon2/project_33/detections/5016/85001445.png	0.2750153525335962	5671
85001446	20200319_220000.flac	Yat1	2020	3	19	22	0	sp48	Common Song	3.7173333333333334	3.925333333333333	19687.5	22500	present	https://s3.amazonaws.com/arbimon2/project_33/detections/5016/85001446.png	0.276025747349829	5671
85001447	20200401_100000.flac	Yat1	2020	4	1	10	0	sp48	Common Song	48.117333333333335	48.32533333333333	19687.5	22500	not present	https://s3.amazonaws.com/arbimon2/project_33/detections/5016/85001447.png	0.15922671949133202	5671
85001448	20201016_120000.flac	Yat1	2020	10	16	12	0	sp48	Common Song	9.098666666666666	9.306666666666667	19687.5	22500	not present	https://s3.amazonaws.com/arbimon2/project_33/detections/5016/85001448.png	0.19076844754951555	5671
85001449	20200413_220000.flac	Yat1	2020	4	13	22	0	sp48	Common Song	35.57333333333333	35.781333333333336	19687.5	22500	present	https://s3.amazonaws.com/arbimon2/project_33/detections/5016/85001449.png	0.3215673208733355	5671
85001450	20200618_190000.flac	Yat1	2020	6	18	19	0	sp48	Common Song	30.778666666666666	30.986666666666668	19687.5	22500	present	https://s3.amazonaws.com/arbimon2/project_33/detections/5016/85001450.png	0.27273903388831855	5671
85001451	20201010_220000.flac	Yat1	2020	10	10	22	0	sp48	Common Song	22.773333333333333	22.981333333333332	19687.5	22500	present	https://s3.amazonaws.com/arbimon2/project_33/detections/5016/85001451.png	0.22691914955295378	5671
85001452	20200420_043000.flac	Yat1	2020	4	20	4	30	sp48	Common Song	59.2	59.408	19687.5	22500	present	https://s3.amazonaws.com/arbimon2/project_33/detections/5016/85001452.png	0.29657831024277836	5671
85001453	20200326_033000.flac	Yat1	2020	3	26	3	30	sp48	Common Song	52.40533333333333	52.61333333333334	19687.5	22500	present	https://s3.amazonaws.com/arbimon2/project_33/detections/5016/85001453.png	0.2203076461243828	5671
85001454	20200704_090000.flac	Yat1	2020	7	4	9	0	sp48	Common Song	6.714666666666667	6.922666666666666	19687.5	22500	not present	https://s3.amazonaws.com/arbimon2/project_33/detections/5016/85001454.png	0.15444332193588062	5671
85001455	20200426_103000.flac	Yat1	2020	4	26	10	30	sp48	Common Song	31.525333333333332	31.733333333333334	19687.5	22500	not present	https://s3.amazonaws.com/arbimon2/project_33/detections/5016/85001455.png	0.16303015356116932	5671
85001456	20200825_220000.flac	Yat1	2020	8	25	22	0	sp48	Common Song	33.333333333333336	33.541333333333334	19687.5	22500	present	https://s3.amazonaws.com/arbimon2/project_33/detections/5016/85001456.png	0.2752802130755997	5671
85001457	20200628_030000.flac	Yat1	2020	6	28	3	0	sp48	Common Song	49.67466666666667	49.882666666666665	19687.5	22500	present	https://s3.amazonaws.com/arbimon2/project_33/detections/5016/85001457.png	0.30551950378241016	5671
85001458	20200721_180000.flac	Yat1	2020	7	21	18	0	sp48	Common Song	47.08266666666667	47.29066666666667	19687.5	22500	not present	https://s3.amazonaws.com/arbimon2/project_33/detections/5016/85001458.png	0.18216264479154873	5671
85001459	20200728_000000.flac	Yat1	2020	7	28	0	0	sp48	Common Song	13.194666666666667	13.402666666666667	19687.5	22500	present	https://s3.amazonaws.com/arbimon2/project_33/detections/5016/85001459.png	0.2457080292004464	5671
85001460	20200809_123000.flac	Yat1	2020	8	9	12	30	sp48	Common Song	10.341333333333333	10.549333333333333	19687.5	22500	not present	https://s3.amazonaws.com/arbimon2/project_33/detections/5016/85001460.png	0.15398755966590766	5671
85001461	20200714_033000.flac	Yat1	2020	7	14	3	30	sp48	Common Song	38.245333333333335	38.45333333333333	19687.5	22500	present	https://s3.amazonaws.com/arbimon2/project_33/detections/5016/85001461.png	0.33702872680202817	5671
85001462	20201004_163000.flac	Yat1	2020	10	4	16	30	sp48	Common Song	16.78933333333333	16.997333333333334	19687.5	22500	present	https://s3.amazonaws.com/arbimon2/project_33/detections/5016/85001462.png	0.1542022664043523	5671
85001463	20200815_183000.flac	Yat1	2020	8	15	18	30	sp48	Common Song	29.450666666666667	29.658666666666665	19687.5	22500	not present	https://s3.amazonaws.com/arbimon2/project_33/detections/5016/85001463.png	0.16179932676112055	5671
85001464	20200319_223000.flac	Yat1	2020	3	19	22	30	sp48	Common Song	20.213333333333335	20.421333333333333	19687.5	22500	present	https://s3.amazonaws.com/arbimon2/project_33/detections/5016/85001464.png	0.2747932987845374	5671
85001465	20200704_093000.flac	Yat1	2020	7	4	9	30	sp48	Common Song	20.437333333333335	20.645333333333333	19687.5	22500	not present	https://s3.amazonaws.com/arbimon2/project_33/detections/5016/85001465.png	0.22709646092630117	5671
85001466	20200413_223000.flac	Yat1	2020	4	13	22	30	sp48	Common Song	37.72266666666667	37.93066666666667	19687.5	22500	present	https://s3.amazonaws.com/arbimon2/project_33/detections/5016/85001466.png	0.3666105961092749	5671
85001467	20200618_193000.flac	Yat1	2020	6	18	19	30	sp48	Common Song	51.781333333333336	51.989333333333335	19687.5	22500	present	https://s3.amazonaws.com/arbimon2/project_33/detections/5016/85001467.png	0.2806749760089305	5671
85001468	20200420_050000.flac	Yat1	2020	4	20	5	0	sp48	Common Song	32.42133333333334	32.629333333333335	19687.5	22500	present	https://s3.amazonaws.com/arbimon2/project_33/detections/5016/85001468.png	0.26923326031778577	5671
85001469	20200326_040000.flac	Yat1	2020	3	26	4	0	sp48	Common Song	14.954666666666666	15.162666666666667	19687.5	22500	present	https://s3.amazonaws.com/arbimon2/project_33/detections/5016/85001469.png	0.2530854978960968	5671
85001470	20201010_223000.flac	Yat1	2020	10	10	22	30	sp48	Common Song	55.754666666666665	55.962666666666664	19687.5	22500	present	https://s3.amazonaws.com/arbimon2/project_33/detections/5016/85001470.png	0.26675090981590377	5671
85001471	20200628_033000.flac	Yat1	2020	6	28	3	30	sp48	Common Song	21.216	21.424	19687.5	22500	present	https://s3.amazonaws.com/arbimon2/project_33/detections/5016/85001471.png	0.3025593244480948	5671
85001472	20200825_223000.flac	Yat1	2020	8	25	22	30	sp48	Common Song	38.86933333333333	39.077333333333335	19687.5	22500	present	https://s3.amazonaws.com/arbimon2/project_33/detections/5016/85001472.png	0.2888898418586412	5671
85001473	20200707_133000.flac	Yat1	2020	7	7	13	30	sp48	Common Song	23.285333333333334	23.493333333333332	19687.5	22500	not present	https://s3.amazonaws.com/arbimon2/project_33/detections/5016/85001473.png	0.16252960832380609	5671
85001474	20200728_003000.flac	Yat1	2020	7	28	0	30	sp48	Common Song	18.613333333333333	18.82133333333333	19687.5	22500	present	https://s3.amazonaws.com/arbimon2/project_33/detections/5016/85001474.png	0.25559352354638243	5671
85001475	20200714_040000.flac	Yat1	2020	7	14	4	0	sp48	Common Song	55.87733333333333	56.08533333333333	19687.5	22500	present	https://s3.amazonaws.com/arbimon2/project_33/detections/5016/85001475.png	0.2684396934025986	5671
85001476	20200822_013000.flac	Yat1	2020	8	22	1	30	sp48	Common Song	37.712	37.92	19687.5	22500	not present	https://s3.amazonaws.com/arbimon2/project_33/detections/5016/85001476.png	0.15406784788231936	5671
85001477	20200721_183000.flac	Yat1	2020	7	21	18	30	sp48	Common Song	29.237333333333332	29.445333333333334	19687.5	22500	not present	https://s3.amazonaws.com/arbimon2/project_33/detections/5016/85001477.png	0.19408562885066857	5671
85001478	20200809_130000.flac	Yat1	2020	8	9	13	0	sp48	Common Song	42.05866666666667	42.266666666666666	19687.5	22500	not present	https://s3.amazonaws.com/arbimon2/project_33/detections/5016/85001478.png	0.16790361537016432	5671
85001479	20201004_170000.flac	Yat1	2020	10	4	17	0	sp48	Common Song	34.016	34.224	19687.5	22500	not present	https://s3.amazonaws.com/arbimon2/project_33/detections/5016/85001479.png	0.20812312157163912	5671
85001480	20200815_190000.flac	Yat1	2020	8	15	19	0	sp48	Common Song	33.072	33.28	19687.5	22500	present	https://s3.amazonaws.com/arbimon2/project_33/detections/5016/85001480.png	0.2859409840777841	5671
85001481	20200407_170000.flac	Yat1	2020	4	7	17	0	sp48	Common Song	55.754666666666665	55.962666666666664	19687.5	22500	not present	https://s3.amazonaws.com/arbimon2/project_33/detections/5016/85001481.png	0.19088923344332961	5671
85001482	20201010_230000.flac	Yat1	2020	10	10	23	0	sp48	Common Song	9.898666666666667	10.106666666666667	19687.5	22500	present	https://s3.amazonaws.com/arbimon2/project_33/detections/5016/85001482.png	0.3094479181935377	5671
85001483	20200319_230000.flac	Yat1	2020	3	19	23	0	sp48	Common Song	18.944	19.152	19687.5	22500	present	https://s3.amazonaws.com/arbimon2/project_33/detections/5016/85001483.png	0.24620401060842134	5671
85001484	20200803_070000.flac	Yat1	2020	8	3	7	0	sp48	Common Song	0.037333333333333336	0.24533333333333332	19687.5	22500	not present	https://s3.amazonaws.com/arbimon2/project_33/detections/5016/85001484.png	0.16350673298067792	5671
85001485	20200618_200000.flac	Yat1	2020	6	18	20	0	sp48	Common Song	8.117333333333333	8.325333333333333	19687.5	22500	present	https://s3.amazonaws.com/arbimon2/project_33/detections/5016/85001485.png	0.2395297292958934	5671
85001486	20200413_230000.flac	Yat1	2020	4	13	23	0	sp48	Common Song	10.298666666666668	10.506666666666666	19687.5	22500	present	https://s3.amazonaws.com/arbimon2/project_33/detections/5016/85001486.png	0.36159459030873875	5671
85001487	20200420_053000.flac	Yat1	2020	4	20	5	30	sp48	Common Song	9.408	9.616	19687.5	22500	present	https://s3.amazonaws.com/arbimon2/project_33/detections/5016/85001487.png	0.2795798206817567	5671
85001488	20200628_040000.flac	Yat1	2020	6	28	4	0	sp48	Common Song	44.176	44.384	19687.5	22500	present	https://s3.amazonaws.com/arbimon2/project_33/detections/5016/85001488.png	0.27138318430602637	5671
85001489	20200714_043000.flac	Yat1	2020	7	14	4	30	sp48	Common Song	55.712	55.92	19687.5	22500	present	https://s3.amazonaws.com/arbimon2/project_33/detections/5016/85001489.png	0.3014892782276843	5671
85001490	20200728_010000.flac	Yat1	2020	7	28	1	0	sp48	Common Song	6.890666666666666	7.0986666666666665	19687.5	22500	present	https://s3.amazonaws.com/arbimon2/project_33/detections/5016/85001490.png	0.25156533747884813	5671
85001491	20200721_190000.flac	Yat1	2020	7	21	19	0	sp48	Common Song	48.592	48.8	19687.5	22500	present	https://s3.amazonaws.com/arbimon2/project_33/detections/5016/85001491.png	0.2740794069376756	5671
85001492	20200326_043000.flac	Yat1	2020	3	26	4	30	sp48	Common Song	26.602666666666668	26.810666666666666	19687.5	22500	present	https://s3.amazonaws.com/arbimon2/project_33/detections/5016/85001492.png	0.24225392215287397	5671
85001493	20200825_230000.flac	Yat1	2020	8	25	23	0	sp48	Common Song	37.653333333333336	37.861333333333334	19687.5	22500	present	https://s3.amazonaws.com/arbimon2/project_33/detections/5016/85001493.png	0.23170796230342783	5671
85001494	20200815_193000.flac	Yat1	2020	8	15	19	30	sp48	Common Song	11.701333333333332	11.909333333333333	19687.5	22500	present	https://s3.amazonaws.com/arbimon2/project_33/detections/5016/85001494.png	0.24678429707710023	5671
85001495	20200302_053000.flac	Yat1	2020	3	2	5	30	sp48	Common Song	59.568	59.776	19687.5	22500	present	https://s3.amazonaws.com/arbimon2/project_33/detections/5016/85001495.png	0.188724817749558	5671
85001496	20201010_233000.flac	Yat1	2020	10	10	23	30	sp48	Common Song	20.154666666666667	20.362666666666666	19687.5	22500	present	https://s3.amazonaws.com/arbimon2/project_33/detections/5016/85001496.png	0.25633855188574234	5671
85001497	20200407_173000.flac	Yat1	2020	4	7	17	30	sp48	Common Song	29.856	30.064	19687.5	22500	not present	https://s3.amazonaws.com/arbimon2/project_33/detections/5016/85001497.png	0.1908195995722661	5671
85001498	20200618_203000.flac	Yat1	2020	6	18	20	30	sp48	Common Song	52.026666666666664	52.23466666666667	19687.5	22500	present	https://s3.amazonaws.com/arbimon2/project_33/detections/5016/85001498.png	0.2946995851340094	5671
85001499	20200809_133000.flac	Yat1	2020	8	9	13	30	sp48	Common Song	6.736	6.944	19687.5	22500	not present	https://s3.amazonaws.com/arbimon2/project_33/detections/5016/85001499.png	0.15381450788988152	5671
85001500	20200413_233000.flac	Yat1	2020	4	13	23	30	sp48	Common Song	33.18933333333333	33.397333333333336	19687.5	22500	present	https://s3.amazonaws.com/arbimon2/project_33/detections/5016/85001500.png	0.3828692666745544	5671
85001501	20200319_183000.flac	Yat1	2020	3	19	18	30	sp48	Common Song	41.541333333333334	41.74933333333333	19687.5	22500	not present	https://s3.amazonaws.com/arbimon2/project_33/detections/5016/85001501.png	0.23837349976659208	5671
85001502	20200728_013000.flac	Yat1	2020	7	28	1	30	sp48	Common Song	27.781333333333333	27.989333333333335	19687.5	22500	present	https://s3.amazonaws.com/arbimon2/project_33/detections/5016/85001502.png	0.3122808723760664	5671
85001503	20200401_120000.flac	Yat1	2020	4	1	12	0	sp48	Common Song	24.384	24.592	19687.5	22500	not present	https://s3.amazonaws.com/arbimon2/project_33/detections/5016/85001503.png	0.1702310939226081	5671
85001504	20200825_233000.flac	Yat1	2020	8	25	23	30	sp48	Common Song	9.936	10.144	19687.5	22500	present	https://s3.amazonaws.com/arbimon2/project_33/detections/5016/85001504.png	0.270309935326359	5671
85001505	20200326_050000.flac	Yat1	2020	3	26	5	0	sp48	Common Song	34.757333333333335	34.965333333333334	19687.5	22500	present	https://s3.amazonaws.com/arbimon2/project_33/detections/5016/85001505.png	0.24494314410361068	5671
85001506	20200721_193000.flac	Yat1	2020	7	21	19	30	sp48	Common Song	26.896	27.104	19687.5	22500	present	https://s3.amazonaws.com/arbimon2/project_33/detections/5016/85001506.png	0.2789845291618283	5671
85001507	20200628_043000.flac	Yat1	2020	6	28	4	30	sp48	Common Song	15.813333333333333	16.021333333333335	19687.5	22500	present	https://s3.amazonaws.com/arbimon2/project_33/detections/5016/85001507.png	0.3039685248122506	5671
85001508	20200714_050000.flac	Yat1	2020	7	14	5	0	sp48	Common Song	23.44	23.648	19687.5	22500	present	https://s3.amazonaws.com/arbimon2/project_33/detections/5016/85001508.png	0.2322460816034645	5671
85001509	20200815_200000.flac	Yat1	2020	8	15	20	0	sp48	Common Song	13.68	13.888	19687.5	22500	present	https://s3.amazonaws.com/arbimon2/project_33/detections/5016/85001509.png	0.26966548632008497	5671
85001510	20200803_080000.flac	Yat1	2020	8	3	8	0	sp48	Common Song	44.93333333333333	45.141333333333336	19687.5	22500	not present	https://s3.amazonaws.com/arbimon2/project_33/detections/5016/85001510.png	0.15247949978523856	5671
85001511	20201011_000000.flac	Yat1	2020	10	11	0	0	sp48	Common Song	29.28	29.488	19687.5	22500	present	https://s3.amazonaws.com/arbimon2/project_33/detections/5016/85001511.png	0.26981126267716243	5671
85001512	20200407_180000.flac	Yat1	2020	4	7	18	0	sp48	Common Song	55.328	55.536	19687.5	22500	not present	https://s3.amazonaws.com/arbimon2/project_33/detections/5016/85001512.png	0.18256843161665573	5671
85001513	20200618_210000.flac	Yat1	2020	6	18	21	0	sp48	Common Song	38.208	38.416	19687.5	22500	present	https://s3.amazonaws.com/arbimon2/project_33/detections/5016/85001513.png	0.26440282012255883	5671
85001514	20200414_003000.flac	Yat1	2020	4	14	0	30	sp48	Common Song	52.10666666666667	52.31466666666667	19687.5	22500	present	https://s3.amazonaws.com/arbimon2/project_33/detections/5016/85001514.png	0.25009399839056773	5671
85001515	20201004_183000.flac	Yat1	2020	10	4	18	30	sp48	Common Song	22.832	23.04	19687.5	22500	not present	https://s3.amazonaws.com/arbimon2/project_33/detections/5016/85001515.png	0.16616309568897936	5671
85001516	20200728_020000.flac	Yat1	2020	7	28	2	0	sp48	Common Song	47.76533333333333	47.973333333333336	19687.5	22500	present	https://s3.amazonaws.com/arbimon2/project_33/detections/5016/85001516.png	0.2798808439287678	5671
85001517	20200826_000000.flac	Yat1	2020	8	26	0	0	sp48	Common Song	41.056	41.264	19687.5	22500	present	https://s3.amazonaws.com/arbimon2/project_33/detections/5016/85001517.png	0.267202385827541	5671
85001518	20200721_200000.flac	Yat1	2020	7	21	20	0	sp48	Common Song	52.432	52.64	19687.5	22500	present	https://s3.amazonaws.com/arbimon2/project_33/detections/5016/85001518.png	0.2591427058866198	5671
85001519	20200714_053000.flac	Yat1	2020	7	14	5	30	sp48	Common Song	59.14666666666667	59.35466666666667	19687.5	22500	present	https://s3.amazonaws.com/arbimon2/project_33/detections/5016/85001519.png	0.25195732357918527	5671
85001520	20200319_233000.flac	Yat1	2020	3	19	23	30	sp48	Common Song	57.25866666666667	57.46666666666667	19687.5	22500	present	https://s3.amazonaws.com/arbimon2/project_33/detections/5016/85001520.png	0.26736922135534774	5671
85001521	20200426_123000.flac	Yat1	2020	4	26	12	30	sp48	Common Song	53.744	53.952	19687.5	22500	not present	https://s3.amazonaws.com/arbimon2/project_33/detections/5016/85001521.png	0.19070848788992703	5671
85001522	20200628_050000.flac	Yat1	2020	6	28	5	0	sp48	Common Song	41.44	41.648	19687.5	22500	present	https://s3.amazonaws.com/arbimon2/project_33/detections/5016/85001522.png	0.25993889966787154	5671
85001523	20200326_053000.flac	Yat1	2020	3	26	5	30	sp48	Common Song	5.242666666666667	5.450666666666667	19687.5	22500	not present	https://s3.amazonaws.com/arbimon2/project_33/detections/5016/85001523.png	0.18435804358050722	5671
85001524	20200401_123000.flac	Yat1	2020	4	1	12	30	sp48	Common Song	19.834666666666667	20.042666666666666	19687.5	22500	not present	https://s3.amazonaws.com/arbimon2/project_33/detections/5016/85001524.png	0.19247800255851782	5671
85001525	20200822_030000.flac	Yat1	2020	8	22	3	0	sp48	Common Song	43.178666666666665	43.38666666666666	19687.5	22500	not present	https://s3.amazonaws.com/arbimon2/project_33/detections/5016/85001525.png	0.1533146758935429	5671
85001526	20200815_203000.flac	Yat1	2020	8	15	20	30	sp48	Common Song	3.461333333333333	3.6693333333333333	19687.5	22500	present	https://s3.amazonaws.com/arbimon2/project_33/detections/5016/85001526.png	0.2814872575533004	5671
85001527	20201011_003000.flac	Yat1	2020	10	11	0	30	sp48	Common Song	3.8506666666666667	4.058666666666666	19687.5	22500	present	https://s3.amazonaws.com/arbimon2/project_33/detections/5016/85001527.png	0.24537317165289044	5671
85001528	20200803_083000.flac	Yat1	2020	8	3	8	30	sp48	Common Song	19.728	19.936	19687.5	22500	not present	https://s3.amazonaws.com/arbimon2/project_33/detections/5016/85001528.png	0.16898016816160938	5671
85001529	20200618_213000.flac	Yat1	2020	6	18	21	30	sp48	Common Song	34.704	34.912	19687.5	22500	present	https://s3.amazonaws.com/arbimon2/project_33/detections/5016/85001529.png	0.21286414349447286	5671
85001530	20200407_183000.flac	Yat1	2020	4	7	18	30	sp48	Common Song	38.32	38.528	19687.5	22500	not present	https://s3.amazonaws.com/arbimon2/project_33/detections/5016/85001530.png	0.2114359778803537	5671
85001531	20201004_190000.flac	Yat1	2020	10	4	19	0	sp48	Common Song	15.626666666666667	15.834666666666667	19687.5	22500	present	https://s3.amazonaws.com/arbimon2/project_33/detections/5016/85001531.png	0.24445758467950732	5671
85001532	20200721_203000.flac	Yat1	2020	7	21	20	30	sp48	Common Song	57.216	57.424	19687.5	22500	present	https://s3.amazonaws.com/arbimon2/project_33/detections/5016/85001532.png	0.22951858870249248	5671
85001533	20200414_010000.flac	Yat1	2020	4	14	1	0	sp48	Common Song	44.05866666666667	44.266666666666666	19687.5	22500	present	https://s3.amazonaws.com/arbimon2/project_33/detections/5016/85001533.png	0.23144818650169743	5671
85001534	20200728_023000.flac	Yat1	2020	7	28	2	30	sp48	Common Song	0.2773333333333333	0.48533333333333334	19687.5	22500	present	https://s3.amazonaws.com/arbimon2/project_33/detections/5016/85001534.png	0.2501698132176324	5671
85001535	20200420_080000.flac	Yat1	2020	4	20	8	0	sp48	Common Song	11.477333333333334	11.685333333333332	19687.5	22500	not present	https://s3.amazonaws.com/arbimon2/project_33/detections/5016/85001535.png	0.17349333378411752	5671
85001536	20200401_130000.flac	Yat1	2020	4	1	13	0	sp48	Common Song	36.218666666666664	36.42666666666667	19687.5	22500	not present	https://s3.amazonaws.com/arbimon2/project_33/detections/5016/85001536.png	0.1875545712197879	5671
85001537	20200826_003000.flac	Yat1	2020	8	26	0	30	sp48	Common Song	0.112	0.32	19687.5	22500	present	https://s3.amazonaws.com/arbimon2/project_33/detections/5016/85001537.png	0.26523226899408364	5671
85001538	20200320_000000.flac	Yat1	2020	3	20	0	0	sp48	Common Song	42.757333333333335	42.965333333333334	19687.5	22500	present	https://s3.amazonaws.com/arbimon2/project_33/detections/5016/85001538.png	0.23707353822720834	5671
85001539	20200628_053000.flac	Yat1	2020	6	28	5	30	sp48	Common Song	47.93066666666667	48.138666666666666	19687.5	22500	not present	https://s3.amazonaws.com/arbimon2/project_33/detections/5016/85001539.png	0.19807422961753296	5671
85001540	20200326_060000.flac	Yat1	2020	3	26	6	0	sp48	Common Song	28.533333333333335	28.741333333333333	19687.5	22500	not present	https://s3.amazonaws.com/arbimon2/project_33/detections/5016/85001540.png	0.1882966192654344	5671
85001541	20201016_150000.flac	Yat1	2020	10	16	15	0	sp48	Common Song	57.64266666666666	57.85066666666667	19687.5	22500	not present	https://s3.amazonaws.com/arbimon2/project_33/detections/5016/85001541.png	0.1587263310118982	5671
85001542	20200302_090000.flac	Yat1	2020	3	2	9	0	sp48	Common Song	26.256	26.464	19687.5	22500	not present	https://s3.amazonaws.com/arbimon2/project_33/detections/5016/85001542.png	0.1521682688973574	5671
85001543	20200822_033000.flac	Yat1	2020	8	22	3	30	sp48	Common Song	25.690666666666665	25.898666666666667	19687.5	22500	not present	https://s3.amazonaws.com/arbimon2/project_33/detections/5016/85001543.png	0.1669955148482336	5671
85001544	20200815_210000.flac	Yat1	2020	8	15	21	0	sp48	Common Song	8.597333333333333	8.805333333333333	19687.5	22500	present	https://s3.amazonaws.com/arbimon2/project_33/detections/5016/85001544.png	0.2710584108572409	5671
85001545	20201011_010000.flac	Yat1	2020	10	11	1	0	sp48	Common Song	2.7413333333333334	2.949333333333333	19687.5	22500	present	https://s3.amazonaws.com/arbimon2/project_33/detections/5016/85001545.png	0.28519677226758655	5671
85001546	20200704_120000.flac	Yat1	2020	7	4	12	0	sp48	Common Song	51.232	51.44	19687.5	22500	present	https://s3.amazonaws.com/arbimon2/project_33/detections/5016/85001546.png	0.20387112822278802	5671
85001547	20200809_150000.flac	Yat1	2020	8	9	15	0	sp48	Common Song	40.394666666666666	40.602666666666664	19687.5	22500	not present	https://s3.amazonaws.com/arbimon2/project_33/detections/5016/85001547.png	0.15311313408576868	5671
85001548	20200803_090000.flac	Yat1	2020	8	3	9	0	sp48	Common Song	49.19466666666667	49.40266666666667	19687.5	22500	not present	https://s3.amazonaws.com/arbimon2/project_33/detections/5016/85001548.png	0.15835735830888187	5671
85001549	20201004_193000.flac	Yat1	2020	10	4	19	30	sp48	Common Song	25.973333333333333	26.181333333333335	19687.5	22500	present	https://s3.amazonaws.com/arbimon2/project_33/detections/5016/85001549.png	0.2594703232208287	5671
85001550	20200407_190000.flac	Yat1	2020	4	7	19	0	sp48	Common Song	41.296	41.504	19687.5	22500	present	https://s3.amazonaws.com/arbimon2/project_33/detections/5016/85001550.png	0.2938861656221931	5671
85001551	20200728_030000.flac	Yat1	2020	7	28	3	0	sp48	Common Song	28.234666666666666	28.442666666666668	19687.5	22500	present	https://s3.amazonaws.com/arbimon2/project_33/detections/5016/85001551.png	0.29497864448040095	5671
85001552	20200721_210000.flac	Yat1	2020	7	21	21	0	sp48	Common Song	30.8	31.008	19687.5	22500	present	https://s3.amazonaws.com/arbimon2/project_33/detections/5016/85001552.png	0.2782193469713478	5671
85001553	20200414_013000.flac	Yat1	2020	4	14	1	30	sp48	Common Song	47.184	47.392	19687.5	22500	present	https://s3.amazonaws.com/arbimon2/project_33/detections/5016/85001553.png	0.356242829692527	5671
85001554	20200618_220000.flac	Yat1	2020	6	18	22	0	sp48	Common Song	52.10666666666667	52.31466666666667	19687.5	22500	present	https://s3.amazonaws.com/arbimon2/project_33/detections/5016/85001554.png	0.23727826255030948	5671
85001555	20200320_003000.flac	Yat1	2020	3	20	0	30	sp48	Common Song	38.00533333333333	38.21333333333333	19687.5	22500	present	https://s3.amazonaws.com/arbimon2/project_33/detections/5016/85001555.png	0.29887496286825815	5671
85001556	20200303_053000.flac	Yat1	2020	3	3	5	30	sp48	Common Song	37.36533333333333	37.57333333333333	19687.5	22500	not present	https://s3.amazonaws.com/arbimon2/project_33/detections/5016/85001556.png	0.17663792584935387	5671
85001557	20200825_183000.flac	Yat1	2020	8	25	18	30	sp48	Common Song	58.16	58.368	19687.5	22500	present	https://s3.amazonaws.com/arbimon2/project_33/detections/5016/85001557.png	0.19456002506419265	5671
85001558	20200401_133000.flac	Yat1	2020	4	1	13	30	sp48	Common Song	5.584	5.792	19687.5	22500	not present	https://s3.amazonaws.com/arbimon2/project_33/detections/5016/85001558.png	0.15870967177170162	5671
85001559	20200815_213000.flac	Yat1	2020	8	15	21	30	sp48	Common Song	6.2026666666666666	6.410666666666667	19687.5	22500	present	https://s3.amazonaws.com/arbimon2/project_33/detections/5016/85001559.png	0.2822318120201801	5671
85001560	20200326_063000.flac	Yat1	2020	3	26	6	30	sp48	Common Song	26.570666666666668	26.778666666666666	19687.5	22500	not present	https://s3.amazonaws.com/arbimon2/project_33/detections/5016/85001560.png	0.16197098086430903	5671
85001561	20200704_123000.flac	Yat1	2020	7	4	12	30	sp48	Common Song	22.922666666666668	23.130666666666666	19687.5	22500	not present	https://s3.amazonaws.com/arbimon2/project_33/detections/5016/85001561.png	0.16699874478295346	5671
85001562	20201011_013000.flac	Yat1	2020	10	11	1	30	sp48	Common Song	29.594666666666665	29.802666666666667	19687.5	22500	present	https://s3.amazonaws.com/arbimon2/project_33/detections/5016/85001562.png	0.2567843273018141	5671
85001563	20200728_033000.flac	Yat1	2020	7	28	3	30	sp48	Common Song	52.23466666666667	52.44266666666667	19687.5	22500	present	https://s3.amazonaws.com/arbimon2/project_33/detections/5016/85001563.png	0.25194571854440895	5671
85001564	20201004_200000.flac	Yat1	2020	10	4	20	0	sp48	Common Song	34.85333333333333	35.06133333333333	19687.5	22500	present	https://s3.amazonaws.com/arbimon2/project_33/detections/5016/85001564.png	0.2659573771633622	5671
85001565	20200420_090000.flac	Yat1	2020	4	20	9	0	sp48	Common Song	57.888	58.096	19687.5	22500	not present	https://s3.amazonaws.com/arbimon2/project_33/detections/5016/85001565.png	0.15182035513940043	5671
85001566	20200407_193000.flac	Yat1	2020	4	7	19	30	sp48	Common Song	34.176	34.384	19687.5	22500	present	https://s3.amazonaws.com/arbimon2/project_33/detections/5016/85001566.png	0.2783636426314828	5671
85001567	20200306_190000.flac	Yat1	2020	3	6	19	0	sp48	Common Song	1.584	1.792	19687.5	22500	present	https://s3.amazonaws.com/arbimon2/project_33/detections/5016/85001567.png	0.3036970663807773	5671
85001568	20200414_020000.flac	Yat1	2020	4	14	2	0	sp48	Common Song	49.013333333333335	49.221333333333334	19687.5	22500	present	https://s3.amazonaws.com/arbimon2/project_33/detections/5016/85001568.png	0.36307026145204907	5671
85001569	20200721_213000.flac	Yat1	2020	7	21	21	30	sp48	Common Song	59.088	59.296	19687.5	22500	present	https://s3.amazonaws.com/arbimon2/project_33/detections/5016/85001569.png	0.2686174547055361	5671
85001570	20200426_140000.flac	Yat1	2020	4	26	14	0	sp48	Common Song	58.576	58.784	19687.5	22500	not present	https://s3.amazonaws.com/arbimon2/project_33/detections/5016/85001570.png	0.17492265376357488	5671
85001571	20200618_223000.flac	Yat1	2020	6	18	22	30	sp48	Common Song	47.413333333333334	47.62133333333333	19687.5	22500	present	https://s3.amazonaws.com/arbimon2/project_33/detections/5016/85001571.png	0.2659589345903232	5671
85001572	20200320_010000.flac	Yat1	2020	3	20	1	0	sp48	Common Song	10.736	10.944	19687.5	22500	present	https://s3.amazonaws.com/arbimon2/project_33/detections/5016/85001572.png	0.28625922292175765	5671
85001573	20201011_020000.flac	Yat1	2020	10	11	2	0	sp48	Common Song	14.810666666666666	15.018666666666666	19687.5	22500	present	https://s3.amazonaws.com/arbimon2/project_33/detections/5016/85001573.png	0.2594278203130502	5671
85001574	20200815_220000.flac	Yat1	2020	8	15	22	0	sp48	Common Song	57.38133333333333	57.589333333333336	19687.5	22500	present	https://s3.amazonaws.com/arbimon2/project_33/detections/5016/85001574.png	0.26554339645138825	5671
85001575	20200326_070000.flac	Yat1	2020	3	26	7	0	sp48	Common Song	27.530666666666665	27.738666666666667	19687.5	22500	present	https://s3.amazonaws.com/arbimon2/project_33/detections/5016/85001575.png	0.2472387993597402	5671
85001576	20200825_190000.flac	Yat1	2020	8	25	19	0	sp48	Common Song	55.70133333333333	55.909333333333336	19687.5	22500	present	https://s3.amazonaws.com/arbimon2/project_33/detections/5016/85001576.png	0.2896130939683463	5671
85001577	20200728_040000.flac	Yat1	2020	7	28	4	0	sp48	Common Song	33.397333333333336	33.605333333333334	19687.5	22500	present	https://s3.amazonaws.com/arbimon2/project_33/detections/5016/85001577.png	0.264127716027879	5671
85001578	20201004_203000.flac	Yat1	2020	10	4	20	30	sp48	Common Song	32.12266666666667	32.330666666666666	19687.5	22500	present	https://s3.amazonaws.com/arbimon2/project_33/detections/5016/85001578.png	0.2590064254517358	5671
85001579	20200407_200000.flac	Yat1	2020	4	7	20	0	sp48	Common Song	42.13333333333333	42.34133333333333	19687.5	22500	present	https://s3.amazonaws.com/arbimon2/project_33/detections/5016/85001579.png	0.3425349607531221	5671
85001580	20200306_193000.flac	Yat1	2020	3	6	19	30	sp48	Common Song	12.016	12.224	19687.5	22500	present	https://s3.amazonaws.com/arbimon2/project_33/detections/5016/85001580.png	0.29272287916774076	5671
85001581	20200721_220000.flac	Yat1	2020	7	21	22	0	sp48	Common Song	39.072	39.28	19687.5	22500	present	https://s3.amazonaws.com/arbimon2/project_33/detections/5016/85001581.png	0.22608417459441857	5671
85001582	20200414_023000.flac	Yat1	2020	4	14	2	30	sp48	Common Song	20.634666666666668	20.842666666666666	19687.5	22500	present	https://s3.amazonaws.com/arbimon2/project_33/detections/5016/85001582.png	0.22003823034736747	5671
85001583	20200618_230000.flac	Yat1	2020	6	18	23	0	sp48	Common Song	39.434666666666665	39.64266666666666	19687.5	22500	present	https://s3.amazonaws.com/arbimon2/project_33/detections/5016/85001583.png	0.2832184209886226	5671
85001584	20201011_023000.flac	Yat1	2020	10	11	2	30	sp48	Common Song	17.829333333333334	18.037333333333333	19687.5	22500	present	https://s3.amazonaws.com/arbimon2/project_33/detections/5016/85001584.png	0.228096958338994	5671
85001585	20200320_013000.flac	Yat1	2020	3	20	1	30	sp48	Common Song	10.522666666666666	10.730666666666666	19687.5	22500	present	https://s3.amazonaws.com/arbimon2/project_33/detections/5016/85001585.png	0.26078934112728364	5671
85001586	20200326_073000.flac	Yat1	2020	3	26	7	30	sp48	Common Song	32.736	32.944	19687.5	22500	not present	https://s3.amazonaws.com/arbimon2/project_33/detections/5016/85001586.png	0.1985956221078381	5671
85001587	20200825_193000.flac	Yat1	2020	8	25	19	30	sp48	Common Song	16.224	16.432	19687.5	22500	present	https://s3.amazonaws.com/arbimon2/project_33/detections/5016/85001587.png	0.2654699955824905	5671
85001588	20200420_100000.flac	Yat1	2020	4	20	10	0	sp48	Common Song	10.197333333333333	10.405333333333333	19687.5	22500	present	https://s3.amazonaws.com/arbimon2/project_33/detections/5016/85001588.png	0.22331926186687398	5671
85001589	20200815_223000.flac	Yat1	2020	8	15	22	30	sp48	Common Song	49.024	49.232	19687.5	22500	present	https://s3.amazonaws.com/arbimon2/project_33/detections/5016/85001589.png	0.2521781913808826	5671
85001590	20200728_043000.flac	Yat1	2020	7	28	4	30	sp48	Common Song	7.12	7.328	19687.5	22500	present	https://s3.amazonaws.com/arbimon2/project_33/detections/5016/85001590.png	0.2942642871481188	5671
85001591	20201004_210000.flac	Yat1	2020	10	4	21	0	sp48	Common Song	48.176	48.384	19687.5	22500	present	https://s3.amazonaws.com/arbimon2/project_33/detections/5016/85001591.png	0.23045900864587407	5671
85001592	20200407_203000.flac	Yat1	2020	4	7	20	30	sp48	Common Song	24.032	24.24	19687.5	22500	present	https://s3.amazonaws.com/arbimon2/project_33/detections/5016/85001592.png	0.28681980628459997	5671
85001593	20200618_233000.flac	Yat1	2020	6	18	23	30	sp48	Common Song	11.637333333333334	11.845333333333333	19687.5	22500	present	https://s3.amazonaws.com/arbimon2/project_33/detections/5016/85001593.png	0.32197155006554645	5671
85001594	20200721_223000.flac	Yat1	2020	7	21	22	30	sp48	Common Song	41.76533333333333	41.973333333333336	19687.5	22500	present	https://s3.amazonaws.com/arbimon2/project_33/detections/5016/85001594.png	0.30374793084496743	5671
85001595	20201011_030000.flac	Yat1	2020	10	11	3	0	sp48	Common Song	8.208	8.416	19687.5	22500	present	https://s3.amazonaws.com/arbimon2/project_33/detections/5016/85001595.png	0.27344245989421045	5671
85001596	20200306_200000.flac	Yat1	2020	3	6	20	0	sp48	Common Song	55.221333333333334	55.42933333333333	19687.5	22500	present	https://s3.amazonaws.com/arbimon2/project_33/detections/5016/85001596.png	0.311223469565868	5671
85001597	20200704_140000.flac	Yat1	2020	7	4	14	0	sp48	Common Song	57.824	58.032	19687.5	22500	not present	https://s3.amazonaws.com/arbimon2/project_33/detections/5016/85001597.png	0.17725885680693748	5671
85001598	20200414_030000.flac	Yat1	2020	4	14	3	0	sp48	Common Song	22.405333333333335	22.613333333333333	19687.5	22500	present	https://s3.amazonaws.com/arbimon2/project_33/detections/5016/85001598.png	0.2736386110401988	5671
85001599	20200320_020000.flac	Yat1	2020	3	20	2	0	sp48	Common Song	26.314666666666668	26.522666666666666	19687.5	22500	present	https://s3.amazonaws.com/arbimon2/project_33/detections/5016/85001599.png	0.24462435324041812	5671
85001600	20200825_200000.flac	Yat1	2020	8	25	20	0	sp48	Common Song	21.162666666666667	21.370666666666665	19687.5	22500	present	https://s3.amazonaws.com/arbimon2/project_33/detections/5016/85001600.png	0.34103940141544165	5671
85001601	20200803_110000.flac	Yat1	2020	8	3	11	0	sp48	Common Song	43.584	43.792	19687.5	22500	not present	https://s3.amazonaws.com/arbimon2/project_33/detections/5016/85001601.png	0.20033727434139612	5671
85001602	20200326_080000.flac	Yat1	2020	3	26	8	0	sp48	Common Song	4.394666666666667	4.602666666666667	19687.5	22500	not present	https://s3.amazonaws.com/arbimon2/project_33/detections/5016/85001602.png	0.1768763071229896	5671
85001603	20200728_050000.flac	Yat1	2020	7	28	5	0	sp48	Common Song	39.49333333333333	39.70133333333333	19687.5	22500	present	https://s3.amazonaws.com/arbimon2/project_33/detections/5016/85001603.png	0.2662261263348967	5671
85001604	20200815_230000.flac	Yat1	2020	8	15	23	0	sp48	Common Song	44.266666666666666	44.474666666666664	19687.5	22500	present	https://s3.amazonaws.com/arbimon2/project_33/detections/5016/85001604.png	0.20431918213100692	5671
85001605	20201004_213000.flac	Yat1	2020	10	4	21	30	sp48	Common Song	26.528	26.736	19687.5	22500	present	https://s3.amazonaws.com/arbimon2/project_33/detections/5016/85001605.png	0.2607939635365744	5671
85001606	20200407_210000.flac	Yat1	2020	4	7	21	0	sp48	Common Song	24.453333333333333	24.661333333333335	19687.5	22500	present	https://s3.amazonaws.com/arbimon2/project_33/detections/5016/85001606.png	0.30532235266255386	5671
85001607	20201011_033000.flac	Yat1	2020	10	11	3	30	sp48	Common Song	43.477333333333334	43.68533333333333	19687.5	22500	present	https://s3.amazonaws.com/arbimon2/project_33/detections/5016/85001607.png	0.2567309130033415	5671
85001608	20200619_000000.flac	Yat1	2020	6	19	0	0	sp48	Common Song	36.144	36.352	19687.5	22500	present	https://s3.amazonaws.com/arbimon2/project_33/detections/5016/85001608.png	0.2680702513529805	5671
85001609	20200426_153000.flac	Yat1	2020	4	26	15	30	sp48	Common Song	55.152	55.36	19687.5	22500	not present	https://s3.amazonaws.com/arbimon2/project_33/detections/5016/85001609.png	0.15959534649904517	5671
85001610	20200721_230000.flac	Yat1	2020	7	21	23	0	sp48	Common Song	22.117333333333335	22.325333333333333	19687.5	22500	present	https://s3.amazonaws.com/arbimon2/project_33/detections/5016/85001610.png	0.2858876075673281	5671
85001611	20200304_050000.flac	Yat1	2020	3	4	5	0	sp48	Common Song	32.23466666666667	32.44266666666667	19687.5	22500	present	https://s3.amazonaws.com/arbimon2/project_33/detections/5016/85001611.png	0.25336849816070217	5671
85001612	20200707_183000.flac	Yat1	2020	7	7	18	30	sp48	Common Song	33.925333333333334	34.13333333333333	19687.5	22500	not present	https://s3.amazonaws.com/arbimon2/project_33/detections/5016/85001612.png	0.16441062888209404	5671
85001613	20200414_033000.flac	Yat1	2020	4	14	3	30	sp48	Common Song	9.024	9.232	19687.5	22500	present	https://s3.amazonaws.com/arbimon2/project_33/detections/5016/85001613.png	0.24011101130115606	5671
85001614	20200306_203000.flac	Yat1	2020	3	6	20	30	sp48	Common Song	31.733333333333334	31.941333333333333	19687.5	22500	present	https://s3.amazonaws.com/arbimon2/project_33/detections/5016/85001614.png	0.29175657331331695	5671
85001615	20200704_143000.flac	Yat1	2020	7	4	14	30	sp48	Common Song	40.32	40.528	19687.5	22500	not present	https://s3.amazonaws.com/arbimon2/project_33/detections/5016/85001615.png	0.16079000082444414	5671
85001616	20200809_173000.flac	Yat1	2020	8	9	17	30	sp48	Common Song	51.168	51.376	19687.5	22500	not present	https://s3.amazonaws.com/arbimon2/project_33/detections/5016/85001616.png	0.15749579626227234	5671
85001617	20200825_203000.flac	Yat1	2020	8	25	20	30	sp48	Common Song	16.864	17.072	19687.5	22500	present	https://s3.amazonaws.com/arbimon2/project_33/detections/5016/85001617.png	0.3222274996599817	5671
85001618	20200320_023000.flac	Yat1	2020	3	20	2	30	sp48	Common Song	41.76533333333333	41.973333333333336	19687.5	22500	present	https://s3.amazonaws.com/arbimon2/project_33/detections/5016/85001618.png	0.26330152430815174	5671
85001619	20200803_113000.flac	Yat1	2020	8	3	11	30	sp48	Common Song	6.794666666666667	7.002666666666666	19687.5	22500	not present	https://s3.amazonaws.com/arbimon2/project_33/detections/5016/85001619.png	0.16971532225825106	5671
85001620	20201016_180000.flac	Yat1	2020	10	16	18	0	sp48	Common Song	7.434666666666667	7.642666666666667	19687.5	22500	not present	https://s3.amazonaws.com/arbimon2/project_33/detections/5016/85001620.png	0.15481186886693923	5671
85001621	20200815_233000.flac	Yat1	2020	8	15	23	30	sp48	Common Song	30.213333333333335	30.421333333333333	19687.5	22500	present	https://s3.amazonaws.com/arbimon2/project_33/detections/5016/85001621.png	0.3269735405501222	5671
85001622	20201011_040000.flac	Yat1	2020	10	11	4	0	sp48	Common Song	43.456	43.664	19687.5	22500	present	https://s3.amazonaws.com/arbimon2/project_33/detections/5016/85001622.png	0.2654722495678353	5671
85001623	20200407_213000.flac	Yat1	2020	4	7	21	30	sp48	Common Song	54.944	55.152	19687.5	22500	present	https://s3.amazonaws.com/arbimon2/project_33/detections/5016/85001623.png	0.30230998092258826	5671
85001624	20200628_083000.flac	Yat1	2020	6	28	8	30	sp48	Common Song	41.82933333333333	42.037333333333336	19687.5	22500	not present	https://s3.amazonaws.com/arbimon2/project_33/detections/5016/85001624.png	0.15960281629486062	5671
85001625	20201004_220000.flac	Yat1	2020	10	4	22	0	sp48	Common Song	30.69333333333333	30.901333333333334	19687.5	22500	present	https://s3.amazonaws.com/arbimon2/project_33/detections/5016/85001625.png	0.2601804381918738	5671
85001626	20200619_003000.flac	Yat1	2020	6	19	0	30	sp48	Common Song	14.938666666666666	15.146666666666667	19687.5	22500	present	https://s3.amazonaws.com/arbimon2/project_33/detections/5016/85001626.png	0.28466975537631345	5671
85001627	20200707_190000.flac	Yat1	2020	7	7	19	0	sp48	Common Song	19.866666666666667	20.074666666666666	19687.5	22500	present	https://s3.amazonaws.com/arbimon2/project_33/detections/5016/85001627.png	0.2989568217369544	5671
85001628	20200721_233000.flac	Yat1	2020	7	21	23	30	sp48	Common Song	21.461333333333332	21.669333333333334	19687.5	22500	present	https://s3.amazonaws.com/arbimon2/project_33/detections/5016/85001628.png	0.2881558363374946	5671
85001629	20200704_150000.flac	Yat1	2020	7	4	15	0	sp48	Common Song	27.098666666666666	27.30666666666667	19687.5	22500	not present	https://s3.amazonaws.com/arbimon2/project_33/detections/5016/85001629.png	0.17441555513351265	5671
85001630	20200306_210000.flac	Yat1	2020	3	6	21	0	sp48	Common Song	33.264	33.472	19687.5	22500	present	https://s3.amazonaws.com/arbimon2/project_33/detections/5016/85001630.png	0.26268380607404596	5671
85001631	20200414_040000.flac	Yat1	2020	4	14	4	0	sp48	Common Song	34.965333333333334	35.17333333333333	19687.5	22500	present	https://s3.amazonaws.com/arbimon2/project_33/detections/5016/85001631.png	0.2794930218258519	5671
85001632	20200825_210000.flac	Yat1	2020	8	25	21	0	sp48	Common Song	46.87466666666667	47.08266666666667	19687.5	22500	present	https://s3.amazonaws.com/arbimon2/project_33/detections/5016/85001632.png	0.36793611477197413	5671
85001633	20200320_030000.flac	Yat1	2020	3	20	3	0	sp48	Common Song	27.477333333333334	27.685333333333332	19687.5	22500	present	https://s3.amazonaws.com/arbimon2/project_33/detections/5016/85001633.png	0.28809442355071685	5671
85001634	20200420_113000.flac	Yat1	2020	4	20	11	30	sp48	Common Song	19.381333333333334	19.589333333333332	19687.5	22500	present	https://s3.amazonaws.com/arbimon2/project_33/detections/5016/85001634.png	0.22959137881010916	5671
85001635	20201016_183000.flac	Yat1	2020	10	16	18	30	sp48	Common Song	12.864	13.072	19687.5	22500	present	https://s3.amazonaws.com/arbimon2/project_33/detections/5016/85001635.png	0.2450549174886489	5671
85001636	20201011_043000.flac	Yat1	2020	10	11	4	30	sp48	Common Song	5.034666666666666	5.242666666666667	19687.5	22500	present	https://s3.amazonaws.com/arbimon2/project_33/detections/5016/85001636.png	0.30462217364947947	5671
85001637	20200816_000000.flac	Yat1	2020	8	16	0	0	sp48	Common Song	40.176	40.384	19687.5	22500	present	https://s3.amazonaws.com/arbimon2/project_33/detections/5016/85001637.png	0.2873578150630817	5671
85001638	20200728_060000.flac	Yat1	2020	7	28	6	0	sp48	Common Song	58.624	58.832	19687.5	22500	not present	https://s3.amazonaws.com/arbimon2/project_33/detections/5016/85001638.png	0.21895928372835988	5671
85001639	20201004_223000.flac	Yat1	2020	10	4	22	30	sp48	Common Song	7.418666666666667	7.626666666666667	19687.5	22500	present	https://s3.amazonaws.com/arbimon2/project_33/detections/5016/85001639.png	0.24674250712553072	5671
85001640	20200619_010000.flac	Yat1	2020	6	19	1	0	sp48	Common Song	40.56	40.768	19687.5	22500	present	https://s3.amazonaws.com/arbimon2/project_33/detections/5016/85001640.png	0.27709289168676393	5671
85001641	20200809_183000.flac	Yat1	2020	8	9	18	30	sp48	Common Song	13.216	13.424	19687.5	22500	present	https://s3.amazonaws.com/arbimon2/project_33/detections/5016/85001641.png	0.32357501315140125	5671
85001642	20200722_000000.flac	Yat1	2020	7	22	0	0	sp48	Common Song	10.682666666666666	10.890666666666666	19687.5	22500	present	https://s3.amazonaws.com/arbimon2/project_33/detections/5016/85001642.png	0.3305929008481139	5671
85001643	20200704_153000.flac	Yat1	2020	7	4	15	30	sp48	Common Song	13.925333333333333	14.133333333333333	19687.5	22500	not present	https://s3.amazonaws.com/arbimon2/project_33/detections/5016/85001643.png	0.16727177108097116	5671
85001644	20200822_070000.flac	Yat1	2020	8	22	7	0	sp48	Common Song	47.834666666666664	48.04266666666667	19687.5	22500	not present	https://s3.amazonaws.com/arbimon2/project_33/detections/5016/85001644.png	0.17807470276382126	5671
85001645	20200707_193000.flac	Yat1	2020	7	7	19	30	sp48	Common Song	7.338666666666667	7.546666666666667	19687.5	22500	present	https://s3.amazonaws.com/arbimon2/project_33/detections/5016/85001645.png	0.29232476665275003	5671
85001646	20200414_043000.flac	Yat1	2020	4	14	4	30	sp48	Common Song	0.010666666666666666	0.21866666666666668	19687.5	22500	present	https://s3.amazonaws.com/arbimon2/project_33/detections/5016/85001646.png	0.22103754322850916	5671
85001647	20200306_213000.flac	Yat1	2020	3	6	21	30	sp48	Common Song	4.256	4.464	19687.5	22500	present	https://s3.amazonaws.com/arbimon2/project_33/detections/5016/85001647.png	0.2714330792795345	5671
85001648	20200407_220000.flac	Yat1	2020	4	7	22	0	sp48	Common Song	8.304	8.512	19687.5	22500	present	https://s3.amazonaws.com/arbimon2/project_33/detections/5016/85001648.png	0.3599053173694485	5671
85001649	20200825_153000.flac	Yat1	2020	8	25	15	30	sp48	Common Song	37.28	37.488	19687.5	22500	not present	https://s3.amazonaws.com/arbimon2/project_33/detections/5016/85001649.png	0.16654062714445403	5671
85001650	20200401_170000.flac	Yat1	2020	4	1	17	0	sp48	Common Song	43.728	43.936	19687.5	22500	present	https://s3.amazonaws.com/arbimon2/project_33/detections/5016/85001650.png	0.3249652320702295	5671
85001651	20200320_033000.flac	Yat1	2020	3	20	3	30	sp48	Common Song	1.872	2.08	19687.5	22500	present	https://s3.amazonaws.com/arbimon2/project_33/detections/5016/85001651.png	0.3076439732949076	5671
85001652	20200420_120000.flac	Yat1	2020	4	20	12	0	sp48	Common Song	15.802666666666667	16.010666666666665	19687.5	22500	present	https://s3.amazonaws.com/arbimon2/project_33/detections/5016/85001652.png	0.19336790756609581	5671
85001653	20200816_003000.flac	Yat1	2020	8	16	0	30	sp48	Common Song	47.408	47.616	19687.5	22500	present	https://s3.amazonaws.com/arbimon2/project_33/detections/5016/85001653.png	0.24962272770440214	5671
85001654	20201011_050000.flac	Yat1	2020	10	11	5	0	sp48	Common Song	51.87733333333333	52.08533333333333	19687.5	22500	present	https://s3.amazonaws.com/arbimon2/project_33/detections/5016/85001654.png	0.2871062237519094	5671
85001655	20201016_190000.flac	Yat1	2020	10	16	19	0	sp48	Common Song	24.085333333333335	24.293333333333333	19687.5	22500	present	https://s3.amazonaws.com/arbimon2/project_33/detections/5016/85001655.png	0.23890599316783132	5671
85001656	20201004_230000.flac	Yat1	2020	10	4	23	0	sp48	Common Song	44.384	44.592	19687.5	22500	present	https://s3.amazonaws.com/arbimon2/project_33/detections/5016/85001656.png	0.24333990952945847	5671
85001657	20200619_013000.flac	Yat1	2020	6	19	1	30	sp48	Common Song	44.82666666666667	45.034666666666666	19687.5	22500	present	https://s3.amazonaws.com/arbimon2/project_33/detections/5016/85001657.png	0.34630319164849577	5671
85001658	20200822_073000.flac	Yat1	2020	8	22	7	30	sp48	Common Song	9.2	9.408	19687.5	22500	not present	https://s3.amazonaws.com/arbimon2/project_33/detections/5016/85001658.png	0.1744647026469109	5671
85001659	20200704_160000.flac	Yat1	2020	7	4	16	0	sp48	Common Song	46.44266666666667	46.650666666666666	19687.5	22500	not present	https://s3.amazonaws.com/arbimon2/project_33/detections/5016/85001659.png	0.15196061176381181	5671
85001660	20200414_050000.flac	Yat1	2020	4	14	5	0	sp48	Common Song	29.808	30.016	19687.5	22500	present	https://s3.amazonaws.com/arbimon2/project_33/detections/5016/85001660.png	0.2721105915921642	5671
85001661	20200809_190000.flac	Yat1	2020	8	9	19	0	sp48	Common Song	56.21333333333333	56.42133333333334	19687.5	22500	present	https://s3.amazonaws.com/arbimon2/project_33/detections/5016/85001661.png	0.31185595679491135	5671
85001662	20200722_003000.flac	Yat1	2020	7	22	0	30	sp48	Common Song	55.99466666666667	56.202666666666666	19687.5	22500	present	https://s3.amazonaws.com/arbimon2/project_33/detections/5016/85001662.png	0.247268602446149	5671
85001663	20200707_200000.flac	Yat1	2020	7	7	20	0	sp48	Common Song	10.682666666666666	10.890666666666666	19687.5	22500	present	https://s3.amazonaws.com/arbimon2/project_33/detections/5016/85001663.png	0.24437711585895378	5671
85001664	20200306_220000.flac	Yat1	2020	3	6	22	0	sp48	Common Song	8.064	8.272	19687.5	22500	present	https://s3.amazonaws.com/arbimon2/project_33/detections/5016/85001664.png	0.33947186243604205	5671
85001665	20200407_223000.flac	Yat1	2020	4	7	22	30	sp48	Common Song	31.536	31.744	19687.5	22500	present	https://s3.amazonaws.com/arbimon2/project_33/detections/5016/85001665.png	0.35837038731727966	5671
85001666	20200803_130000.flac	Yat1	2020	8	3	13	0	sp48	Common Song	38.336	38.544	19687.5	22500	not present	https://s3.amazonaws.com/arbimon2/project_33/detections/5016/85001666.png	0.16162502481835261	5671
85001667	20200420_123000.flac	Yat1	2020	4	20	12	30	sp48	Common Song	0.736	0.944	19687.5	22500	present	https://s3.amazonaws.com/arbimon2/project_33/detections/5016/85001667.png	0.28464506127935346	5671
85001668	20200816_010000.flac	Yat1	2020	8	16	1	0	sp48	Common Song	48.35733333333334	48.565333333333335	19687.5	22500	present	https://s3.amazonaws.com/arbimon2/project_33/detections/5016/85001668.png	0.26909022654388154	5671
85001669	20200825_160000.flac	Yat1	2020	8	25	16	0	sp48	Common Song	35.962666666666664	36.17066666666667	19687.5	22500	not present	https://s3.amazonaws.com/arbimon2/project_33/detections/5016/85001669.png	0.1713199721684255	5671
85001670	20201016_193000.flac	Yat1	2020	10	16	19	30	sp48	Common Song	52.70933333333333	52.91733333333333	19687.5	22500	present	https://s3.amazonaws.com/arbimon2/project_33/detections/5016/85001670.png	0.23600159473934998	5671
85001671	20200714_110000.flac	Yat1	2020	7	14	11	0	sp48	Common Song	48.928	49.136	19687.5	22500	present	https://s3.amazonaws.com/arbimon2/project_33/detections/5016/85001671.png	0.3329279624091574	5671
85001672	20201004_233000.flac	Yat1	2020	10	4	23	30	sp48	Common Song	26.890666666666668	27.098666666666666	19687.5	22500	present	https://s3.amazonaws.com/arbimon2/project_33/detections/5016/85001672.png	0.24313006598106515	5671
85001673	20200320_040000.flac	Yat1	2020	3	20	4	0	sp48	Common Song	8.154666666666667	8.362666666666666	19687.5	22500	present	https://s3.amazonaws.com/arbimon2/project_33/detections/5016/85001673.png	0.23030803277529655	5671
85001674	20200619_020000.flac	Yat1	2020	6	19	2	0	sp48	Common Song	40.026666666666664	40.23466666666667	19687.5	22500	present	https://s3.amazonaws.com/arbimon2/project_33/detections/5016/85001674.png	0.3119025388014166	5671
85001675	20200728_070000.flac	Yat1	2020	7	28	7	0	sp48	Common Song	46.602666666666664	46.81066666666667	19687.5	22500	not present	https://s3.amazonaws.com/arbimon2/project_33/detections/5016/85001675.png	0.1709957158895825	5671
85001676	20200426_173000.flac	Yat1	2020	4	26	17	30	sp48	Common Song	17.013333333333332	17.221333333333334	19687.5	22500	not present	https://s3.amazonaws.com/arbimon2/project_33/detections/5016/85001676.png	0.16415277030512712	5671
85001677	20200822_080000.flac	Yat1	2020	8	22	8	0	sp48	Common Song	9.722666666666667	9.930666666666667	19687.5	22500	not present	https://s3.amazonaws.com/arbimon2/project_33/detections/5016/85001677.png	0.16598148683358102	5671
85001678	20200707_203000.flac	Yat1	2020	7	7	20	30	sp48	Common Song	27.904	28.112	19687.5	22500	present	https://s3.amazonaws.com/arbimon2/project_33/detections/5016/85001678.png	0.26950425942707534	5671
85001679	20200313_190000.flac	Yat1	2020	3	13	19	0	sp48	Common Song	5.072	5.28	19687.5	22500	present	https://s3.amazonaws.com/arbimon2/project_33/detections/5016/85001679.png	0.3635898656193322	5671
85001680	20200306_223000.flac	Yat1	2020	3	6	22	30	sp48	Common Song	50.688	50.896	19687.5	22500	present	https://s3.amazonaws.com/arbimon2/project_33/detections/5016/85001680.png	0.2536683437804551	5671
85001681	20200722_010000.flac	Yat1	2020	7	22	1	0	sp48	Common Song	45.50933333333333	45.717333333333336	19687.5	22500	present	https://s3.amazonaws.com/arbimon2/project_33/detections/5016/85001681.png	0.31468689422930635	5671
85001682	20200414_053000.flac	Yat1	2020	4	14	5	30	sp48	Common Song	16.88533333333333	17.093333333333334	19687.5	22500	not present	https://s3.amazonaws.com/arbimon2/project_33/detections/5016/85001682.png	0.16257749975450608	5671
85001683	20200809_193000.flac	Yat1	2020	8	9	19	30	sp48	Common Song	54.165333333333336	54.373333333333335	19687.5	22500	present	https://s3.amazonaws.com/arbimon2/project_33/detections/5016/85001683.png	0.2992169197046447	5671
85001684	20200305_060000.flac	Yat1	2020	3	5	6	0	sp48	Common Song	13.738666666666667	13.946666666666667	19687.5	22500	not present	https://s3.amazonaws.com/arbimon2/project_33/detections/5016/85001684.png	0.15031135367662854	5671
85001685	20200825_163000.flac	Yat1	2020	8	25	16	30	sp48	Common Song	10.981333333333334	11.189333333333334	19687.5	22500	present	https://s3.amazonaws.com/arbimon2/project_33/detections/5016/85001685.png	0.25577196609841885	5671
85001686	20200407_230000.flac	Yat1	2020	4	7	23	0	sp48	Common Song	15.744	15.952	19687.5	22500	present	https://s3.amazonaws.com/arbimon2/project_33/detections/5016/85001686.png	0.350101152015705	5671
85001687	20200420_130000.flac	Yat1	2020	4	20	13	0	sp48	Common Song	17.386666666666667	17.594666666666665	19687.5	22500	not present	https://s3.amazonaws.com/arbimon2/project_33/detections/5016/85001687.png	0.16077836543087393	5671
85001688	20200430_000000.flac	Yat1	2020	4	30	0	0	sp48	Common Song	42.464	42.672	19687.5	22500	present	https://s3.amazonaws.com/arbimon2/project_33/detections/5016/85001688.png	0.3191852217659387	5671
85001689	20200816_013000.flac	Yat1	2020	8	16	1	30	sp48	Common Song	6.533333333333333	6.741333333333333	19687.5	22500	present	https://s3.amazonaws.com/arbimon2/project_33/detections/5016/85001689.png	0.31202444685424874	5671
85001690	20201005_000000.flac	Yat1	2020	10	5	0	0	sp48	Common Song	30.618666666666666	30.826666666666668	19687.5	22500	present	https://s3.amazonaws.com/arbimon2/project_33/detections/5016/85001690.png	0.26860913194852276	5671
85001691	20200619_023000.flac	Yat1	2020	6	19	2	30	sp48	Common Song	44.266666666666666	44.474666666666664	19687.5	22500	present	https://s3.amazonaws.com/arbimon2/project_33/detections/5016/85001691.png	0.35738043917547613	5671
85001692	20200704_170000.flac	Yat1	2020	7	4	17	0	sp48	Common Song	33.48266666666667	33.690666666666665	19687.5	22500	not present	https://s3.amazonaws.com/arbimon2/project_33/detections/5016/85001692.png	0.18215361286359188	5671
85001693	20200728_073000.flac	Yat1	2020	7	28	7	30	sp48	Common Song	2.6453333333333333	2.8533333333333335	19687.5	22500	not present	https://s3.amazonaws.com/arbimon2/project_33/detections/5016/85001693.png	0.16817473184288145	5671
85001694	20200320_043000.flac	Yat1	2020	3	20	4	30	sp48	Common Song	31.312	31.52	19687.5	22500	present	https://s3.amazonaws.com/arbimon2/project_33/detections/5016/85001694.png	0.23003991323981454	5671
85001695	20200401_183000.flac	Yat1	2020	4	1	18	30	sp48	Common Song	18.405333333333335	18.613333333333333	19687.5	22500	present	https://s3.amazonaws.com/arbimon2/project_33/detections/5016/85001695.png	0.2701083380638963	5671
85001696	20200722_013000.flac	Yat1	2020	7	22	1	30	sp48	Common Song	23.754666666666665	23.962666666666667	19687.5	22500	present	https://s3.amazonaws.com/arbimon2/project_33/detections/5016/85001696.png	0.28312253946142235	5671
85001697	20200707_210000.flac	Yat1	2020	7	7	21	0	sp48	Common Song	57.97866666666667	58.18666666666667	19687.5	22500	present	https://s3.amazonaws.com/arbimon2/project_33/detections/5016/85001697.png	0.28972293299280544	5671
85001698	20200426_180000.flac	Yat1	2020	4	26	18	0	sp48	Common Song	20.602666666666668	20.810666666666666	19687.5	22500	not present	https://s3.amazonaws.com/arbimon2/project_33/detections/5016/85001698.png	0.15988885929011035	5671
85001699	20200809_200000.flac	Yat1	2020	8	9	20	0	sp48	Common Song	12.074666666666667	12.282666666666668	19687.5	22500	present	https://s3.amazonaws.com/arbimon2/project_33/detections/5016/85001699.png	0.27766484834274285	5671
85001700	20200313_193000.flac	Yat1	2020	3	13	19	30	sp48	Common Song	18.165333333333333	18.373333333333335	19687.5	22500	present	https://s3.amazonaws.com/arbimon2/project_33/detections/5016/85001700.png	0.1929939077379858	5671
85001701	20200306_230000.flac	Yat1	2020	3	6	23	0	sp48	Common Song	0.096	0.304	19687.5	22500	present	https://s3.amazonaws.com/arbimon2/project_33/detections/5016/85001701.png	0.2853628117538823	5671
85001702	20200825_170000.flac	Yat1	2020	8	25	17	0	sp48	Common Song	17.2	17.408	19687.5	22500	not present	https://s3.amazonaws.com/arbimon2/project_33/detections/5016/85001702.png	0.1606412676602371	5671
85001703	20200407_233000.flac	Yat1	2020	4	7	23	30	sp48	Common Song	58.794666666666664	59.00266666666667	19687.5	22500	present	https://s3.amazonaws.com/arbimon2/project_33/detections/5016/85001703.png	0.327477116631961	5671
85001704	20201005_003000.flac	Yat1	2020	10	5	0	30	sp48	Common Song	47.168	47.376	19687.5	22500	present	https://s3.amazonaws.com/arbimon2/project_33/detections/5016/85001704.png	0.2844065347102442	5671
85001705	20200430_003000.flac	Yat1	2020	4	30	0	30	sp48	Common Song	59.59466666666667	59.80266666666667	19687.5	22500	present	https://s3.amazonaws.com/arbimon2/project_33/detections/5016/85001705.png	0.24682540195717215	5671
85001706	20200816_020000.flac	Yat1	2020	8	16	2	0	sp48	Common Song	24.597333333333335	24.805333333333333	19687.5	22500	present	https://s3.amazonaws.com/arbimon2/project_33/detections/5016/85001706.png	0.3181271893467528	5671
85001707	20200728_080000.flac	Yat1	2020	7	28	8	0	sp48	Common Song	26.149333333333335	26.357333333333333	19687.5	22500	not present	https://s3.amazonaws.com/arbimon2/project_33/detections/5016/85001707.png	0.1542967645942888	5671
85001708	20200619_030000.flac	Yat1	2020	6	19	3	0	sp48	Common Song	50.08	50.288	19687.5	22500	present	https://s3.amazonaws.com/arbimon2/project_33/detections/5016/85001708.png	0.3567885953476903	5671
85001709	20200401_190000.flac	Yat1	2020	4	1	19	0	sp48	Common Song	44.78933333333333	44.99733333333333	19687.5	22500	present	https://s3.amazonaws.com/arbimon2/project_33/detections/5016/85001709.png	0.2817469419355907	5671
85001710	20200320_050000.flac	Yat1	2020	3	20	5	0	sp48	Common Song	27.290666666666667	27.498666666666665	19687.5	22500	present	https://s3.amazonaws.com/arbimon2/project_33/detections/5016/85001710.png	0.23086109682172584	5671
85001711	20200704_173000.flac	Yat1	2020	7	4	17	30	sp48	Common Song	30.896	31.104	19687.5	22500	not present	https://s3.amazonaws.com/arbimon2/project_33/detections/5016/85001711.png	0.1672877662496039	5671
85001712	20201011_070000.flac	Yat1	2020	10	11	7	0	sp48	Common Song	48.528	48.736	19687.5	22500	not present	https://s3.amazonaws.com/arbimon2/project_33/detections/5016/85001712.png	0.17577017202858383	5671
85001713	20200707_213000.flac	Yat1	2020	7	7	21	30	sp48	Common Song	46.522666666666666	46.730666666666664	19687.5	22500	present	https://s3.amazonaws.com/arbimon2/project_33/detections/5016/85001713.png	0.2992692067941238	5671
85001714	20200722_020000.flac	Yat1	2020	7	22	2	0	sp48	Common Song	54.89066666666667	55.09866666666667	19687.5	22500	present	https://s3.amazonaws.com/arbimon2/project_33/detections/5016/85001714.png	0.313855480661121	5671
85001715	20200426_183000.flac	Yat1	2020	4	26	18	30	sp48	Common Song	27.376	27.584	19687.5	22500	present	https://s3.amazonaws.com/arbimon2/project_33/detections/5016/85001715.png	0.35001531757236376	5671
85001716	20200809_203000.flac	Yat1	2020	8	9	20	30	sp48	Common Song	3.376	3.584	19687.5	22500	present	https://s3.amazonaws.com/arbimon2/project_33/detections/5016/85001716.png	0.29695559158809526	5671
85001717	20200825_173000.flac	Yat1	2020	8	25	17	30	sp48	Common Song	7.386666666666667	7.594666666666667	19687.5	22500	not present	https://s3.amazonaws.com/arbimon2/project_33/detections/5016/85001717.png	0.16035030154871932	5671
85001718	20200408_000000.flac	Yat1	2020	4	8	0	0	sp48	Common Song	3.296	3.504	19687.5	22500	present	https://s3.amazonaws.com/arbimon2/project_33/detections/5016/85001718.png	0.3291817408360577	5671
85001719	20200420_070000.flac	Yat1	2020	4	20	7	0	sp48	Common Song	54.586666666666666	54.794666666666664	19687.5	22500	not present	https://s3.amazonaws.com/arbimon2/project_33/detections/5016/85001719.png	0.15794268588608115	5671
85001720	20200313_200000.flac	Yat1	2020	3	13	20	0	sp48	Common Song	49.48266666666667	49.690666666666665	19687.5	22500	present	https://s3.amazonaws.com/arbimon2/project_33/detections/5016/85001720.png	0.20499492470716807	5671
85001721	20200414_063000.flac	Yat1	2020	4	14	6	30	sp48	Common Song	26.208	26.416	19687.5	22500	not present	https://s3.amazonaws.com/arbimon2/project_33/detections/5016/85001721.png	0.15192083262103362	5671
85001722	20200628_113000.flac	Yat1	2020	6	28	11	30	sp48	Common Song	51.41866666666667	51.626666666666665	19687.5	22500	not present	https://s3.amazonaws.com/arbimon2/project_33/detections/5016/85001722.png	0.1854389126729938	5671
85001723	20200430_010000.flac	Yat1	2020	4	30	1	0	sp48	Common Song	16.570666666666668	16.778666666666666	19687.5	22500	present	https://s3.amazonaws.com/arbimon2/project_33/detections/5016/85001723.png	0.2758557256272	5671
85001724	20201005_010000.flac	Yat1	2020	10	5	1	0	sp48	Common Song	51.882666666666665	52.090666666666664	19687.5	22500	present	https://s3.amazonaws.com/arbimon2/project_33/detections/5016/85001724.png	0.272241120684611	5671
85001725	20201011_073000.flac	Yat1	2020	10	11	7	30	sp48	Common Song	32.522666666666666	32.730666666666664	19687.5	22500	not present	https://s3.amazonaws.com/arbimon2/project_33/detections/5016/85001725.png	0.15997356347931246	5671
85001726	20200326_083000.flac	Yat1	2020	3	26	8	30	sp48	Common Song	41.44	41.648	19687.5	22500	not present	https://s3.amazonaws.com/arbimon2/project_33/detections/5016/85001726.png	0.16254107500468223	5671
85001727	20200619_033000.flac	Yat1	2020	6	19	3	30	sp48	Common Song	33.013333333333335	33.221333333333334	19687.5	22500	present	https://s3.amazonaws.com/arbimon2/project_33/detections/5016/85001727.png	0.32285994623204967	5671
85001728	20200816_023000.flac	Yat1	2020	8	16	2	30	sp48	Common Song	15.205333333333334	15.413333333333334	19687.5	22500	present	https://s3.amazonaws.com/arbimon2/project_33/detections/5016/85001728.png	0.27021808780376405	5671
85001729	20200320_053000.flac	Yat1	2020	3	20	5	30	sp48	Common Song	42.83733333333333	43.04533333333333	19687.5	22500	present	https://s3.amazonaws.com/arbimon2/project_33/detections/5016/85001729.png	0.15338663620078868	5671
85001730	20200401_193000.flac	Yat1	2020	4	1	19	30	sp48	Common Song	5.834666666666666	6.042666666666666	19687.5	22500	present	https://s3.amazonaws.com/arbimon2/project_33/detections/5016/85001730.png	0.29055050661512305	5671
85001731	20200707_220000.flac	Yat1	2020	7	7	22	0	sp48	Common Song	44.83733333333333	45.04533333333333	19687.5	22500	present	https://s3.amazonaws.com/arbimon2/project_33/detections/5016/85001731.png	0.27862150606149283	5671
85001732	20200714_130000.flac	Yat1	2020	7	14	13	0	sp48	Common Song	21.770666666666667	21.978666666666665	19687.5	22500	not present	https://s3.amazonaws.com/arbimon2/project_33/detections/5016/85001732.png	0.15047406649787426	5671
85001733	20200722_023000.flac	Yat1	2020	7	22	2	30	sp48	Common Song	35.392	35.6	19687.5	22500	present	https://s3.amazonaws.com/arbimon2/project_33/detections/5016/85001733.png	0.3142816838359735	5671
85001734	20200803_150000.flac	Yat1	2020	8	3	15	0	sp48	Common Song	17.429333333333332	17.637333333333334	19687.5	22500	not present	https://s3.amazonaws.com/arbimon2/project_33/detections/5016/85001734.png	0.15899788205492332	5671
85001735	20200704_180000.flac	Yat1	2020	7	4	18	0	sp48	Common Song	7.898666666666666	8.106666666666667	19687.5	22500	not present	https://s3.amazonaws.com/arbimon2/project_33/detections/5016/85001735.png	0.2446792912252116	5671
85001736	20200306_233000.flac	Yat1	2020	3	6	23	30	sp48	Common Song	20.08	20.288	19687.5	22500	present	https://s3.amazonaws.com/arbimon2/project_33/detections/5016/85001736.png	0.3147358313376823	5671
85001737	20200809_210000.flac	Yat1	2020	8	9	21	0	sp48	Common Song	39.050666666666665	39.25866666666667	19687.5	22500	present	https://s3.amazonaws.com/arbimon2/project_33/detections/5016/85001737.png	0.30373339850041686	5671
85001738	20200408_003000.flac	Yat1	2020	4	8	0	30	sp48	Common Song	28.117333333333335	28.325333333333333	19687.5	22500	present	https://s3.amazonaws.com/arbimon2/project_33/detections/5016/85001738.png	0.3719797815556042	5671
85001739	20200426_190000.flac	Yat1	2020	4	26	19	0	sp48	Common Song	38.656	38.864	19687.5	22500	present	https://s3.amazonaws.com/arbimon2/project_33/detections/5016/85001739.png	0.3277045572574673	5671
85001740	20200313_203000.flac	Yat1	2020	3	13	20	30	sp48	Common Song	14.314666666666668	14.522666666666666	19687.5	22500	present	https://s3.amazonaws.com/arbimon2/project_33/detections/5016/85001740.png	0.1747661129136616	5671
85001741	20201005_013000.flac	Yat1	2020	10	5	1	30	sp48	Common Song	6.016	6.224	19687.5	22500	present	https://s3.amazonaws.com/arbimon2/project_33/detections/5016/85001741.png	0.26800184343718325	5671
85001742	20200430_013000.flac	Yat1	2020	4	30	1	30	sp48	Common Song	27.216	27.424	19687.5	22500	present	https://s3.amazonaws.com/arbimon2/project_33/detections/5016/85001742.png	0.3026142499487316	5671
85001743	20200619_040000.flac	Yat1	2020	6	19	4	0	sp48	Common Song	57.93066666666667	58.138666666666666	19687.5	22500	present	https://s3.amazonaws.com/arbimon2/project_33/detections/5016/85001743.png	0.29838844420186106	5671
85001744	20200816_030000.flac	Yat1	2020	8	16	3	0	sp48	Common Song	2.6453333333333333	2.8533333333333335	19687.5	22500	present	https://s3.amazonaws.com/arbimon2/project_33/detections/5016/85001744.png	0.26805059848809215	5671
85001745	20200707_223000.flac	Yat1	2020	7	7	22	30	sp48	Common Song	3.445333333333333	3.6533333333333333	19687.5	22500	present	https://s3.amazonaws.com/arbimon2/project_33/detections/5016/85001745.png	0.23470590200712618	5671
85001746	20200722_030000.flac	Yat1	2020	7	22	3	0	sp48	Common Song	58.992	59.2	19687.5	22500	present	https://s3.amazonaws.com/arbimon2/project_33/detections/5016/85001746.png	0.31702548026003446	5671
85001747	20200401_200000.flac	Yat1	2020	4	1	20	0	sp48	Common Song	33.49333333333333	33.70133333333333	19687.5	22500	present	https://s3.amazonaws.com/arbimon2/project_33/detections/5016/85001747.png	0.3173685902940184	5671
85001748	20200704_183000.flac	Yat1	2020	7	4	18	30	sp48	Common Song	22.778666666666666	22.986666666666668	19687.5	22500	not present	https://s3.amazonaws.com/arbimon2/project_33/detections/5016/85001748.png	0.21890613672223772	5671
85001749	20200420_140000.flac	Yat1	2020	4	20	14	0	sp48	Common Song	9.872	10.08	19687.5	22500	not present	https://s3.amazonaws.com/arbimon2/project_33/detections/5016/85001749.png	0.15546300001420824	5671
85001750	20200408_010000.flac	Yat1	2020	4	8	1	0	sp48	Common Song	54.512	54.72	19687.5	22500	present	https://s3.amazonaws.com/arbimon2/project_33/detections/5016/85001750.png	0.30466252053094983	5671
85001751	20200306_053000.flac	Yat1	2020	3	6	5	30	sp48	Common Song	43.45066666666666	43.65866666666667	19687.5	22500	present	https://s3.amazonaws.com/arbimon2/project_33/detections/5016/85001751.png	0.22120334885208864	5671
85001752	20200307_000000.flac	Yat1	2020	3	7	0	0	sp48	Common Song	26.448	26.656	19687.5	22500	present	https://s3.amazonaws.com/arbimon2/project_33/detections/5016/85001752.png	0.2548319658655751	5671
85001753	20200426_193000.flac	Yat1	2020	4	26	19	30	sp48	Common Song	2.368	2.576	19687.5	22500	present	https://s3.amazonaws.com/arbimon2/project_33/detections/5016/85001753.png	0.31043506966766327	5671
85001754	20201011_083000.flac	Yat1	2020	10	11	8	30	sp48	Common Song	7.8293333333333335	8.037333333333333	19687.5	22500	not present	https://s3.amazonaws.com/arbimon2/project_33/detections/5016/85001754.png	0.17140283843931842	5671
85001755	20200313_210000.flac	Yat1	2020	3	13	21	0	sp48	Common Song	40.624	40.832	19687.5	22500	present	https://s3.amazonaws.com/arbimon2/project_33/detections/5016/85001755.png	0.17161373117180068	5671
85001756	20201005_020000.flac	Yat1	2020	10	5	2	0	sp48	Common Song	25.008	25.216	19687.5	22500	present	https://s3.amazonaws.com/arbimon2/project_33/detections/5016/85001756.png	0.23371648552687518	5671
85001757	20200628_123000.flac	Yat1	2020	6	28	12	30	sp48	Common Song	40.36266666666667	40.57066666666667	19687.5	22500	present	https://s3.amazonaws.com/arbimon2/project_33/detections/5016/85001757.png	0.26880103221695856	5671
85001758	20200430_020000.flac	Yat1	2020	4	30	2	0	sp48	Common Song	22.736	22.944	19687.5	22500	present	https://s3.amazonaws.com/arbimon2/project_33/detections/5016/85001758.png	0.2483306869579474	5671
85001759	20200809_213000.flac	Yat1	2020	8	9	21	30	sp48	Common Song	4.48	4.688	19687.5	22500	present	https://s3.amazonaws.com/arbimon2/project_33/detections/5016/85001759.png	0.25357847121021665	5671
85001760	20200619_043000.flac	Yat1	2020	6	19	4	30	sp48	Common Song	20.368	20.576	19687.5	22500	present	https://s3.amazonaws.com/arbimon2/project_33/detections/5016/85001760.png	0.27867135810712246	5671
85001761	20200728_093000.flac	Yat1	2020	7	28	9	30	sp48	Common Song	6.586666666666667	6.794666666666667	19687.5	22500	not present	https://s3.amazonaws.com/arbimon2/project_33/detections/5016/85001761.png	0.16587195513221473	5671
85001762	20200816_033000.flac	Yat1	2020	8	16	3	30	sp48	Common Song	36.016	36.224	19687.5	22500	present	https://s3.amazonaws.com/arbimon2/project_33/detections/5016/85001762.png	0.35388604732474355	5671
85001763	20200714_140000.flac	Yat1	2020	7	14	14	0	sp48	Common Song	44	44.208	19687.5	22500	not present	https://s3.amazonaws.com/arbimon2/project_33/detections/5016/85001763.png	0.17998915193154622	5671
85001764	20200722_033000.flac	Yat1	2020	7	22	3	30	sp48	Common Song	35.413333333333334	35.62133333333333	19687.5	22500	present	https://s3.amazonaws.com/arbimon2/project_33/detections/5016/85001764.png	0.3149582568290846	5671
85001765	20200803_160000.flac	Yat1	2020	8	3	16	0	sp48	Common Song	50.656	50.864	19687.5	22500	present	https://s3.amazonaws.com/arbimon2/project_33/detections/5016/85001765.png	0.26746941195721113	5671
85001766	20200707_230000.flac	Yat1	2020	7	7	23	0	sp48	Common Song	12.88	13.088	19687.5	22500	present	https://s3.amazonaws.com/arbimon2/project_33/detections/5016/85001766.png	0.3871866592263304	5671
85001767	20200401_203000.flac	Yat1	2020	4	1	20	30	sp48	Common Song	15.930666666666667	16.138666666666666	19687.5	22500	present	https://s3.amazonaws.com/arbimon2/project_33/detections/5016/85001767.png	0.30549999254687366	5671
85001768	20200704_190000.flac	Yat1	2020	7	4	19	0	sp48	Common Song	15.765333333333333	15.973333333333333	19687.5	22500	present	https://s3.amazonaws.com/arbimon2/project_33/detections/5016/85001768.png	0.25380347909806067	5671
85001769	20200420_143000.flac	Yat1	2020	4	20	14	30	sp48	Common Song	13.573333333333334	13.781333333333333	19687.5	22500	not present	https://s3.amazonaws.com/arbimon2/project_33/detections/5016/85001769.png	0.15139221495813393	5671
85001770	20200307_003000.flac	Yat1	2020	3	7	0	30	sp48	Common Song	54.965333333333334	55.17333333333333	19687.5	22500	present	https://s3.amazonaws.com/arbimon2/project_33/detections/5016/85001770.png	0.21971723864581655	5671
85001771	20200426_200000.flac	Yat1	2020	4	26	20	0	sp48	Common Song	17.914666666666665	18.122666666666667	19687.5	22500	present	https://s3.amazonaws.com/arbimon2/project_33/detections/5016/85001771.png	0.32823177036331624	5671
85001772	20201005_023000.flac	Yat1	2020	10	5	2	30	sp48	Common Song	34.40533333333333	34.61333333333334	19687.5	22500	present	https://s3.amazonaws.com/arbimon2/project_33/detections/5016/85001772.png	0.22562298607626916	5671
85001773	20200414_080000.flac	Yat1	2020	4	14	8	0	sp48	Common Song	34	34.208	19687.5	22500	not present	https://s3.amazonaws.com/arbimon2/project_33/detections/5016/85001773.png	0.1722209349554909	5671
85001774	20200619_050000.flac	Yat1	2020	6	19	5	0	sp48	Common Song	25.098666666666666	25.30666666666667	19687.5	22500	present	https://s3.amazonaws.com/arbimon2/project_33/detections/5016/85001774.png	0.3738674742119927	5671
85001775	20200430_023000.flac	Yat1	2020	4	30	2	30	sp48	Common Song	33.050666666666665	33.25866666666667	19687.5	22500	present	https://s3.amazonaws.com/arbimon2/project_33/detections/5016/85001775.png	0.280347454217851	5671
85001776	20200628_130000.flac	Yat1	2020	6	28	13	0	sp48	Common Song	14.421333333333333	14.629333333333333	19687.5	22500	present	https://s3.amazonaws.com/arbimon2/project_33/detections/5016/85001776.png	0.3246817335319546	5671
85001777	20200809_220000.flac	Yat1	2020	8	9	22	0	sp48	Common Song	2.517333333333333	2.7253333333333334	19687.5	22500	present	https://s3.amazonaws.com/arbimon2/project_33/detections/5016/85001777.png	0.2713073498607	5671
85001778	20200313_213000.flac	Yat1	2020	3	13	21	30	sp48	Common Song	39.498666666666665	39.70666666666666	19687.5	22500	present	https://s3.amazonaws.com/arbimon2/project_33/detections/5016/85001778.png	0.201882165053584	5671
85001779	20200408_013000.flac	Yat1	2020	4	8	1	30	sp48	Common Song	43.962666666666664	44.17066666666667	19687.5	22500	present	https://s3.amazonaws.com/arbimon2/project_33/detections/5016/85001779.png	0.32991360945081705	5671
85001780	20200816_040000.flac	Yat1	2020	8	16	4	0	sp48	Common Song	21.157333333333334	21.365333333333332	19687.5	22500	present	https://s3.amazonaws.com/arbimon2/project_33/detections/5016/85001780.png	0.26420868233098693	5671
85001781	20200722_040000.flac	Yat1	2020	7	22	4	0	sp48	Common Song	19.370666666666665	19.578666666666667	19687.5	22500	present	https://s3.amazonaws.com/arbimon2/project_33/detections/5016/85001781.png	0.23682216487523738	5671
85001782	20200401_210000.flac	Yat1	2020	4	1	21	0	sp48	Common Song	10.538666666666666	10.746666666666666	19687.5	22500	present	https://s3.amazonaws.com/arbimon2/project_33/detections/5016/85001782.png	0.33049438779088125	5671
85001783	20200825_133000.flac	Yat1	2020	8	25	13	30	sp48	Common Song	57.562666666666665	57.77066666666666	19687.5	22500	present	https://s3.amazonaws.com/arbimon2/project_33/detections/5016/85001783.png	0.23183237839320184	5671
85001784	20200707_233000.flac	Yat1	2020	7	7	23	30	sp48	Common Song	2.6133333333333333	2.8213333333333335	19687.5	22500	present	https://s3.amazonaws.com/arbimon2/project_33/detections/5016/85001784.png	0.32636626186644613	5671
85001785	20200326_133000.flac	Yat1	2020	3	26	13	30	sp48	Common Song	33.19466666666667	33.40266666666667	19687.5	22500	not present	https://s3.amazonaws.com/arbimon2/project_33/detections/5016/85001785.png	0.17793071164118573	5671
85001786	20200420_150000.flac	Yat1	2020	4	20	15	0	sp48	Common Song	56.42666666666667	56.63466666666667	19687.5	22500	present	https://s3.amazonaws.com/arbimon2/project_33/detections/5016/85001786.png	0.2513911096934951	5671
85001787	20200822_113000.flac	Yat1	2020	8	22	11	30	sp48	Common Song	35.141333333333336	35.349333333333334	19687.5	22500	not present	https://s3.amazonaws.com/arbimon2/project_33/detections/5016/85001787.png	0.1529662520076901	5671
85001788	20201005_030000.flac	Yat1	2020	10	5	3	0	sp48	Common Song	41.28	41.488	19687.5	22500	present	https://s3.amazonaws.com/arbimon2/project_33/detections/5016/85001788.png	0.34738586838166524	5671
85001789	20200307_010000.flac	Yat1	2020	3	7	1	0	sp48	Common Song	18.213333333333335	18.421333333333333	19687.5	22500	present	https://s3.amazonaws.com/arbimon2/project_33/detections/5016/85001789.png	0.26947712730041223	5671
85001790	20200414_083000.flac	Yat1	2020	4	14	8	30	sp48	Common Song	5.434666666666667	5.642666666666667	19687.5	22500	not present	https://s3.amazonaws.com/arbimon2/project_33/detections/5016/85001790.png	0.29601298117182356	5671
85001791	20200426_203000.flac	Yat1	2020	4	26	20	30	sp48	Common Song	57.541333333333334	57.74933333333333	19687.5	22500	present	https://s3.amazonaws.com/arbimon2/project_33/detections/5016/85001791.png	0.31303253532148256	5671
85001792	20200809_223000.flac	Yat1	2020	8	9	22	30	sp48	Common Song	21.445333333333334	21.653333333333332	19687.5	22500	present	https://s3.amazonaws.com/arbimon2/project_33/detections/5016/85001792.png	0.32712670188451354	5671
85001793	20200628_133000.flac	Yat1	2020	6	28	13	30	sp48	Common Song	58.80533333333333	59.013333333333335	19687.5	22500	not present	https://s3.amazonaws.com/arbimon2/project_33/detections/5016/85001793.png	0.20037833968389931	5671
85001794	20200408_020000.flac	Yat1	2020	4	8	2	0	sp48	Common Song	4.016	4.224	19687.5	22500	present	https://s3.amazonaws.com/arbimon2/project_33/detections/5016/85001794.png	0.31141092603151893	5671
85001795	20200722_043000.flac	Yat1	2020	7	22	4	30	sp48	Common Song	10.426666666666666	10.634666666666666	19687.5	22500	present	https://s3.amazonaws.com/arbimon2/project_33/detections/5016/85001795.png	0.2713394973793933	5671
85001796	20200816_043000.flac	Yat1	2020	8	16	4	30	sp48	Common Song	33.42933333333333	33.63733333333333	19687.5	22500	present	https://s3.amazonaws.com/arbimon2/project_33/detections/5016/85001796.png	0.298229488837795	5671
85001797	20200313_220000.flac	Yat1	2020	3	13	22	0	sp48	Common Song	7.7973333333333334	8.005333333333333	19687.5	22500	present	https://s3.amazonaws.com/arbimon2/project_33/detections/5016/85001797.png	0.1708373890644525	5671
85001798	20200430_030000.flac	Yat1	2020	4	30	3	0	sp48	Common Song	31.285333333333334	31.493333333333332	19687.5	22500	present	https://s3.amazonaws.com/arbimon2/project_33/detections/5016/85001798.png	0.2625385956919698	5671
85001799	20200401_213000.flac	Yat1	2020	4	1	21	30	sp48	Common Song	22.608	22.816	19687.5	22500	present	https://s3.amazonaws.com/arbimon2/project_33/detections/5016/85001799.png	0.3485066728769641	5671
85001800	20200420_153000.flac	Yat1	2020	4	20	15	30	sp48	Common Song	40.218666666666664	40.42666666666667	19687.5	22500	not present	https://s3.amazonaws.com/arbimon2/project_33/detections/5016/85001800.png	0.16857944695971594	5671
85001801	20200822_120000.flac	Yat1	2020	8	22	12	0	sp48	Common Song	35.21066666666667	35.41866666666667	19687.5	22500	present	https://s3.amazonaws.com/arbimon2/project_33/detections/5016/85001801.png	0.1568951704728811	5671
85001802	20201005_033000.flac	Yat1	2020	10	5	3	30	sp48	Common Song	24.064	24.272	19687.5	22500	present	https://s3.amazonaws.com/arbimon2/project_33/detections/5016/85001802.png	0.2674628514198378	5671
85001803	20200426_210000.flac	Yat1	2020	4	26	21	0	sp48	Common Song	24.746666666666666	24.954666666666668	19687.5	22500	present	https://s3.amazonaws.com/arbimon2/project_33/detections/5016/85001803.png	0.37940288809999095	5671
85001804	20200628_140000.flac	Yat1	2020	6	28	14	0	sp48	Common Song	30.192	30.4	19687.5	22500	not present	https://s3.amazonaws.com/arbimon2/project_33/detections/5016/85001804.png	0.15837263352548184	5671
85001805	20200708_000000.flac	Yat1	2020	7	8	0	0	sp48	Common Song	30.085333333333335	30.293333333333333	19687.5	22500	present	https://s3.amazonaws.com/arbimon2/project_33/detections/5016/85001805.png	0.35663537842671256	5671
85001806	20200722_050000.flac	Yat1	2020	7	22	5	0	sp48	Common Song	17.541333333333334	17.749333333333333	19687.5	22500	present	https://s3.amazonaws.com/arbimon2/project_33/detections/5016/85001806.png	0.3219960105250502	5671
85001807	20200408_023000.flac	Yat1	2020	4	8	2	30	sp48	Common Song	20.848	21.056	19687.5	22500	present	https://s3.amazonaws.com/arbimon2/project_33/detections/5016/85001807.png	0.28856493465987976	5671
85001808	20200307_013000.flac	Yat1	2020	3	7	1	30	sp48	Common Song	18.469333333333335	18.677333333333333	19687.5	22500	present	https://s3.amazonaws.com/arbimon2/project_33/detections/5016/85001808.png	0.21998563016496941	5671
85001809	20200401_220000.flac	Yat1	2020	4	1	22	0	sp48	Common Song	25.189333333333334	25.397333333333332	19687.5	22500	present	https://s3.amazonaws.com/arbimon2/project_33/detections/5016/85001809.png	0.33432380288271846	5671
85001810	20200809_230000.flac	Yat1	2020	8	9	23	0	sp48	Common Song	57.81333333333333	58.02133333333333	19687.5	22500	present	https://s3.amazonaws.com/arbimon2/project_33/detections/5016/85001810.png	0.25966344002545977	5671
85001811	20200825_143000.flac	Yat1	2020	8	25	14	30	sp48	Common Song	49.269333333333336	49.477333333333334	19687.5	22500	not present	https://s3.amazonaws.com/arbimon2/project_33/detections/5016/85001811.png	0.15883226974387774	5671
85001812	20200816_050000.flac	Yat1	2020	8	16	5	0	sp48	Common Song	14.810666666666666	15.018666666666666	19687.5	22500	present	https://s3.amazonaws.com/arbimon2/project_33/detections/5016/85001812.png	0.25911477409180417	5671
85001813	20200414_090000.flac	Yat1	2020	4	14	9	0	sp48	Common Song	2.6826666666666665	2.8906666666666667	19687.5	22500	not present	https://s3.amazonaws.com/arbimon2/project_33/detections/5016/85001813.png	0.3194420495905275	5671
85001814	20200430_033000.flac	Yat1	2020	4	30	3	30	sp48	Common Song	11.162666666666667	11.370666666666667	19687.5	22500	present	https://s3.amazonaws.com/arbimon2/project_33/detections/5016/85001814.png	0.28984588916599435	5671
85001815	20200714_153000.flac	Yat1	2020	7	14	15	30	sp48	Common Song	26.186666666666667	26.394666666666666	19687.5	22500	not present	https://s3.amazonaws.com/arbimon2/project_33/detections/5016/85001815.png	0.15056826822487224	5671
85001816	20200313_223000.flac	Yat1	2020	3	13	22	30	sp48	Common Song	47.30133333333333	47.50933333333333	19687.5	22500	present	https://s3.amazonaws.com/arbimon2/project_33/detections/5016/85001816.png	0.16377877008961497	5671
85001817	20200420_160000.flac	Yat1	2020	4	20	16	0	sp48	Common Song	38.67733333333333	38.885333333333335	19687.5	22500	not present	https://s3.amazonaws.com/arbimon2/project_33/detections/5016/85001817.png	0.17676775607406314	5671
85001818	20200623_163000.flac	Yat1	2020	6	23	16	30	sp48	Common Song	3.9466666666666668	4.1546666666666665	19687.5	22500	not present	https://s3.amazonaws.com/arbimon2/project_33/detections/5016/85001818.png	0.1565818408348817	5671
85001819	20200307_050000.flac	Yat1	2020	3	7	5	0	sp48	Common Song	51.653333333333336	51.861333333333334	19687.5	22500	present	https://s3.amazonaws.com/arbimon2/project_33/detections/5016/85001819.png	0.16772162658754375	5671
85001820	20200728_113000.flac	Yat1	2020	7	28	11	30	sp48	Common Song	26.906666666666666	27.11466666666667	19687.5	22500	not present	https://s3.amazonaws.com/arbimon2/project_33/detections/5016/85001820.png	0.15856683675741814	5671
85001821	20200320_083000.flac	Yat1	2020	3	20	8	30	sp48	Common Song	53.70133333333333	53.909333333333336	19687.5	22500	not present	https://s3.amazonaws.com/arbimon2/project_33/detections/5016/85001821.png	0.19575233182681515	5671
85001822	20201005_040000.flac	Yat1	2020	10	5	4	0	sp48	Common Song	57.52	57.728	19687.5	22500	present	https://s3.amazonaws.com/arbimon2/project_33/detections/5016/85001822.png	0.24730841147292784	5671
85001823	20200426_213000.flac	Yat1	2020	4	26	21	30	sp48	Common Song	9.173333333333334	9.381333333333334	19687.5	22500	present	https://s3.amazonaws.com/arbimon2/project_33/detections/5016/85001823.png	0.2973979101294506	5671
85001824	20200628_143000.flac	Yat1	2020	6	28	14	30	sp48	Common Song	37.216	37.424	19687.5	22500	present	https://s3.amazonaws.com/arbimon2/project_33/detections/5016/85001824.png	0.21122923862766632	5671
85001825	20200708_003000.flac	Yat1	2020	7	8	0	30	sp48	Common Song	42.8	43.008	19687.5	22500	present	https://s3.amazonaws.com/arbimon2/project_33/detections/5016/85001825.png	0.3265645659979362	5671
85001826	20200809_233000.flac	Yat1	2020	8	9	23	30	sp48	Common Song	19.984	20.192	19687.5	22500	present	https://s3.amazonaws.com/arbimon2/project_33/detections/5016/85001826.png	0.28034016928557115	5671
85001827	20200401_223000.flac	Yat1	2020	4	1	22	30	sp48	Common Song	23.061333333333334	23.269333333333332	19687.5	22500	present	https://s3.amazonaws.com/arbimon2/project_33/detections/5016/85001827.png	0.2548179301519276	5671
85001828	20200722_053000.flac	Yat1	2020	7	22	5	30	sp48	Common Song	25.578666666666667	25.786666666666665	19687.5	22500	present	https://s3.amazonaws.com/arbimon2/project_33/detections/5016/85001828.png	0.16937192070697235	5671
85001829	20200307_020000.flac	Yat1	2020	3	7	2	0	sp48	Common Song	29.168	29.376	19687.5	22500	present	https://s3.amazonaws.com/arbimon2/project_33/detections/5016/85001829.png	0.18501829658148256	5671
85001830	20200816_053000.flac	Yat1	2020	8	16	5	30	sp48	Common Song	8.805333333333333	9.013333333333334	19687.5	22500	present	https://s3.amazonaws.com/arbimon2/project_33/detections/5016/85001830.png	0.33393915613804964	5671
85001831	20200430_040000.flac	Yat1	2020	4	30	4	0	sp48	Common Song	46.45333333333333	46.66133333333333	19687.5	22500	present	https://s3.amazonaws.com/arbimon2/project_33/detections/5016/85001831.png	0.29942463730160923	5671
85001832	20200408_030000.flac	Yat1	2020	4	8	3	0	sp48	Common Song	41.296	41.504	19687.5	22500	present	https://s3.amazonaws.com/arbimon2/project_33/detections/5016/85001832.png	0.28057461429793407	5671
85001833	20200313_230000.flac	Yat1	2020	3	13	23	0	sp48	Common Song	14.122666666666667	14.330666666666668	19687.5	22500	present	https://s3.amazonaws.com/arbimon2/project_33/detections/5016/85001833.png	0.21314972329342854	5671
85001834	20200326_150000.flac	Yat1	2020	3	26	15	0	sp48	Common Song	52.693333333333335	52.90133333333333	19687.5	22500	not present	https://s3.amazonaws.com/arbimon2/project_33/detections/5016/85001834.png	0.1516531012521622	5671
85001835	20200623_170000.flac	Yat1	2020	6	23	17	0	sp48	Common Song	21.04	21.248	19687.5	22500	not present	https://s3.amazonaws.com/arbimon2/project_33/detections/5016/85001835.png	0.17023360897649525	5671
85001836	20200420_163000.flac	Yat1	2020	4	20	16	30	sp48	Common Song	59.690666666666665	59.898666666666664	19687.5	22500	not present	https://s3.amazonaws.com/arbimon2/project_33/detections/5016/85001836.png	0.172244374944807	5671
85001837	20201005_043000.flac	Yat1	2020	10	5	4	30	sp48	Common Song	2.544	2.752	19687.5	22500	present	https://s3.amazonaws.com/arbimon2/project_33/detections/5016/85001837.png	0.2815930590116315	5671
85001838	20200426_220000.flac	Yat1	2020	4	26	22	0	sp48	Common Song	29.685333333333332	29.893333333333334	19687.5	22500	present	https://s3.amazonaws.com/arbimon2/project_33/detections/5016/85001838.png	0.3164172459871022	5671
85001839	20200803_183000.flac	Yat1	2020	8	3	18	30	sp48	Common Song	54.368	54.576	19687.5	22500	present	https://s3.amazonaws.com/arbimon2/project_33/detections/5016/85001839.png	0.23818343347076756	5671
85001840	20200628_150000.flac	Yat1	2020	6	28	15	0	sp48	Common Song	21.637333333333334	21.845333333333333	19687.5	22500	not present	https://s3.amazonaws.com/arbimon2/project_33/detections/5016/85001840.png	0.17330500612228086	5671
85001841	20200320_090000.flac	Yat1	2020	3	20	9	0	sp48	Common Song	30.330666666666666	30.538666666666668	19687.5	22500	not present	https://s3.amazonaws.com/arbimon2/project_33/detections/5016/85001841.png	0.1842497591683997	5671
85001842	20200401_230000.flac	Yat1	2020	4	1	23	0	sp48	Common Song	5.445333333333333	5.653333333333333	19687.5	22500	present	https://s3.amazonaws.com/arbimon2/project_33/detections/5016/85001842.png	0.2625946051247752	5671
85001843	20200714_163000.flac	Yat1	2020	7	14	16	30	sp48	Common Song	15.248	15.456	19687.5	22500	not present	https://s3.amazonaws.com/arbimon2/project_33/detections/5016/85001843.png	0.18302660244410934	5671
85001844	20200810_000000.flac	Yat1	2020	8	10	0	0	sp48	Common Song	20.213333333333335	20.421333333333333	19687.5	22500	present	https://s3.amazonaws.com/arbimon2/project_33/detections/5016/85001844.png	0.31619190806652975	5671
85001845	20200708_010000.flac	Yat1	2020	7	8	1	0	sp48	Common Song	10.368	10.576	19687.5	22500	present	https://s3.amazonaws.com/arbimon2/project_33/detections/5016/85001845.png	0.3015030721710797	5671
85001846	20200825_090000.flac	Yat1	2020	8	25	9	0	sp48	Common Song	20.4	20.608	19687.5	22500	present	https://s3.amazonaws.com/arbimon2/project_33/detections/5016/85001846.png	0.2117491935354464	5671
85001847	20200408_033000.flac	Yat1	2020	4	8	3	30	sp48	Common Song	46.40533333333333	46.61333333333334	19687.5	22500	present	https://s3.amazonaws.com/arbimon2/project_33/detections/5016/85001847.png	0.26778320096884506	5671
85001848	20200313_233000.flac	Yat1	2020	3	13	23	30	sp48	Common Song	14.458666666666666	14.666666666666666	19687.5	22500	present	https://s3.amazonaws.com/arbimon2/project_33/detections/5016/85001848.png	0.17302660901547467	5671
85001849	20200430_043000.flac	Yat1	2020	4	30	4	30	sp48	Common Song	23.605333333333334	23.813333333333333	19687.5	22500	present	https://s3.amazonaws.com/arbimon2/project_33/detections/5016/85001849.png	0.26876486433885455	5671
85001850	20201011_120000.flac	Yat1	2020	10	11	12	0	sp48	Common Song	55.91466666666667	56.12266666666667	19687.5	22500	not present	https://s3.amazonaws.com/arbimon2/project_33/detections/5016/85001850.png	0.1676908261031692	5671
85001851	20200420_170000.flac	Yat1	2020	4	20	17	0	sp48	Common Song	30.677333333333333	30.88533333333333	19687.5	22500	present	https://s3.amazonaws.com/arbimon2/project_33/detections/5016/85001851.png	0.19025115500568376	5671
85001852	20200623_173000.flac	Yat1	2020	6	23	17	30	sp48	Common Song	41.925333333333334	42.13333333333333	19687.5	22500	not present	https://s3.amazonaws.com/arbimon2/project_33/detections/5016/85001852.png	0.17085802337459027	5671
85001853	20200426_223000.flac	Yat1	2020	4	26	22	30	sp48	Common Song	22.426666666666666	22.634666666666668	19687.5	22500	present	https://s3.amazonaws.com/arbimon2/project_33/detections/5016/85001853.png	0.3435517520617355	5671
85001854	20200401_233000.flac	Yat1	2020	4	1	23	30	sp48	Common Song	5.626666666666667	5.834666666666666	19687.5	22500	present	https://s3.amazonaws.com/arbimon2/project_33/detections/5016/85001854.png	0.2753874997923489	5671
85001855	20200628_153000.flac	Yat1	2020	6	28	15	30	sp48	Common Song	11.365333333333334	11.573333333333334	19687.5	22500	not present	https://s3.amazonaws.com/arbimon2/project_33/detections/5016/85001855.png	0.15549886086067938	5671
85001856	20200708_013000.flac	Yat1	2020	7	8	1	30	sp48	Common Song	32.464	32.672	19687.5	22500	present	https://s3.amazonaws.com/arbimon2/project_33/detections/5016/85001856.png	0.3303714130442584	5671
85001857	20200722_063000.flac	Yat1	2020	7	22	6	30	sp48	Common Song	25.205333333333332	25.413333333333334	19687.5	22500	not present	https://s3.amazonaws.com/arbimon2/project_33/detections/5016/85001857.png	0.15540064683717983	5671
85001858	20200714_170000.flac	Yat1	2020	7	14	17	0	sp48	Common Song	56.21333333333333	56.42133333333334	19687.5	22500	not present	https://s3.amazonaws.com/arbimon2/project_33/detections/5016/85001858.png	0.17279039349843583	5671
85001859	20201005_050000.flac	Yat1	2020	10	5	5	0	sp48	Common Song	22.85333333333333	23.061333333333334	19687.5	22500	present	https://s3.amazonaws.com/arbimon2/project_33/detections/5016/85001859.png	0.3027061817638377	5671
85001860	20200810_003000.flac	Yat1	2020	8	10	0	30	sp48	Common Song	0.037333333333333336	0.24533333333333332	19687.5	22500	present	https://s3.amazonaws.com/arbimon2/project_33/detections/5016/85001860.png	0.2909457736562604	5671
85001861	20200803_190000.flac	Yat1	2020	8	3	19	0	sp48	Common Song	51.41866666666667	51.626666666666665	19687.5	22500	present	https://s3.amazonaws.com/arbimon2/project_33/detections/5016/85001861.png	0.3014997107229352	5671
85001862	20200320_093000.flac	Yat1	2020	3	20	9	30	sp48	Common Song	13.690666666666667	13.898666666666667	19687.5	22500	not present	https://s3.amazonaws.com/arbimon2/project_33/detections/5016/85001862.png	0.1629444901585829	5671
85001863	20200307_030000.flac	Yat1	2020	3	7	3	0	sp48	Common Song	22.72	22.928	19687.5	22500	present	https://s3.amazonaws.com/arbimon2/project_33/detections/5016/85001863.png	0.15411648448896073	5671
85001864	20200430_050000.flac	Yat1	2020	4	30	5	0	sp48	Common Song	13.221333333333334	13.429333333333334	19687.5	22500	present	https://s3.amazonaws.com/arbimon2/project_33/detections/5016/85001864.png	0.2537806255379905	5671
85001865	20200408_040000.flac	Yat1	2020	4	8	4	0	sp48	Common Song	10.394666666666666	10.602666666666666	19687.5	22500	present	https://s3.amazonaws.com/arbimon2/project_33/detections/5016/85001865.png	0.27946747233321834	5671
85001866	20200314_000000.flac	Yat1	2020	3	14	0	0	sp48	Common Song	23.754666666666665	23.962666666666667	19687.5	22500	present	https://s3.amazonaws.com/arbimon2/project_33/detections/5016/85001866.png	0.1693518950298508	5671
85001867	20200420_173000.flac	Yat1	2020	4	20	17	30	sp48	Common Song	0.24533333333333332	0.4533333333333333	19687.5	22500	not present	https://s3.amazonaws.com/arbimon2/project_33/detections/5016/85001867.png	0.15907257558892207	5671
85001868	20200623_180000.flac	Yat1	2020	6	23	18	0	sp48	Common Song	28.938666666666666	29.14666666666667	19687.5	22500	not present	https://s3.amazonaws.com/arbimon2/project_33/detections/5016/85001868.png	0.16157333849376213	5671
85001869	20200628_160000.flac	Yat1	2020	6	28	16	0	sp48	Common Song	44.83733333333333	45.04533333333333	19687.5	22500	not present	https://s3.amazonaws.com/arbimon2/project_33/detections/5016/85001869.png	0.28015909602226396	5671
85001870	20200708_020000.flac	Yat1	2020	7	8	2	0	sp48	Common Song	0.6666666666666666	0.8746666666666667	19687.5	22500	present	https://s3.amazonaws.com/arbimon2/project_33/detections/5016/85001870.png	0.31923761020509867	5671
85001871	20200810_010000.flac	Yat1	2020	8	10	1	0	sp48	Common Song	14.458666666666666	14.666666666666666	19687.5	22500	present	https://s3.amazonaws.com/arbimon2/project_33/detections/5016/85001871.png	0.234839572946218	5671
85001872	20200402_000000.flac	Yat1	2020	4	2	0	0	sp48	Common Song	54.288	54.496	19687.5	22500	present	https://s3.amazonaws.com/arbimon2/project_33/detections/5016/85001872.png	0.23659283208967472	5671
85001873	20200426_230000.flac	Yat1	2020	4	26	23	0	sp48	Common Song	37.29066666666667	37.498666666666665	19687.5	22500	present	https://s3.amazonaws.com/arbimon2/project_33/detections/5016/85001873.png	0.32883739006503243	5671
85001874	20200320_100000.flac	Yat1	2020	3	20	10	0	sp48	Common Song	9.882666666666667	10.090666666666667	19687.5	22500	not present	https://s3.amazonaws.com/arbimon2/project_33/detections/5016/85001874.png	0.16194521051231825	5671
85001875	20200803_193000.flac	Yat1	2020	8	3	19	30	sp48	Common Song	8.021333333333333	8.229333333333333	19687.5	22500	present	https://s3.amazonaws.com/arbimon2/project_33/detections/5016/85001875.png	0.3269514962011165	5671
85001876	20201005_053000.flac	Yat1	2020	10	5	5	30	sp48	Common Song	55.296	55.504	19687.5	22500	present	https://s3.amazonaws.com/arbimon2/project_33/detections/5016/85001876.png	0.19680480705022033	5671
85001877	20200408_043000.flac	Yat1	2020	4	8	4	30	sp48	Common Song	10.901333333333334	11.109333333333334	19687.5	22500	present	https://s3.amazonaws.com/arbimon2/project_33/detections/5016/85001877.png	0.2555646535962249	5671
85001878	20200307_033000.flac	Yat1	2020	3	7	3	30	sp48	Common Song	0.112	0.32	19687.5	22500	present	https://s3.amazonaws.com/arbimon2/project_33/detections/5016/85001878.png	0.18392920408021773	5671
85001879	20200623_183000.flac	Yat1	2020	6	23	18	30	sp48	Common Song	58.59733333333333	58.80533333333333	19687.5	22500	present	https://s3.amazonaws.com/arbimon2/project_33/detections/5016/85001879.png	0.25996306281891035	5671
85001880	20200314_003000.flac	Yat1	2020	3	14	0	30	sp48	Common Song	54.10666666666667	54.31466666666667	19687.5	22500	present	https://s3.amazonaws.com/arbimon2/project_33/detections/5016/85001880.png	0.1815822560514659	5671
85001881	20200825_103000.flac	Yat1	2020	8	25	10	30	sp48	Common Song	41.792	42	19687.5	22500	not present	https://s3.amazonaws.com/arbimon2/project_33/detections/5016/85001881.png	0.16168392794744746	5671
85001882	20200708_023000.flac	Yat1	2020	7	8	2	30	sp48	Common Song	50.208	50.416	19687.5	22500	present	https://s3.amazonaws.com/arbimon2/project_33/detections/5016/85001882.png	0.33462938417913807	5671
85001883	20200810_013000.flac	Yat1	2020	8	10	1	30	sp48	Common Song	6.496	6.704	19687.5	22500	present	https://s3.amazonaws.com/arbimon2/project_33/detections/5016/85001883.png	0.2477121252702102	5671
85001884	20200402_003000.flac	Yat1	2020	4	2	0	30	sp48	Common Song	34.22933333333334	34.437333333333335	19687.5	22500	present	https://s3.amazonaws.com/arbimon2/project_33/detections/5016/85001884.png	0.28910728570618155	5671
85001885	20200628_163000.flac	Yat1	2020	6	28	16	30	sp48	Common Song	1.2053333333333334	1.4133333333333333	19687.5	22500	not present	https://s3.amazonaws.com/arbimon2/project_33/detections/5016/85001885.png	0.23933081703101167	5671
85001886	20200426_233000.flac	Yat1	2020	4	26	23	30	sp48	Common Song	33.68	33.888	19687.5	22500	present	https://s3.amazonaws.com/arbimon2/project_33/detections/5016/85001886.png	0.3283983453534702	5671
85001887	20200803_200000.flac	Yat1	2020	8	3	20	0	sp48	Common Song	47.461333333333336	47.669333333333334	19687.5	22500	present	https://s3.amazonaws.com/arbimon2/project_33/detections/5016/85001887.png	0.3352193465103273	5671
85001888	20200320_103000.flac	Yat1	2020	3	20	10	30	sp48	Common Song	34.885333333333335	35.093333333333334	19687.5	22500	not present	https://s3.amazonaws.com/arbimon2/project_33/detections/5016/85001888.png	0.15636896752281437	5671
85001889	20200408_050000.flac	Yat1	2020	4	8	5	0	sp48	Common Song	21.589333333333332	21.797333333333334	19687.5	22500	present	https://s3.amazonaws.com/arbimon2/project_33/detections/5016/85001889.png	0.22423399789601203	5671
85001890	20200307_040000.flac	Yat1	2020	3	7	4	0	sp48	Common Song	36.032	36.24	19687.5	22500	present	https://s3.amazonaws.com/arbimon2/project_33/detections/5016/85001890.png	0.20206883685705726	5671
85001891	20200623_190000.flac	Yat1	2020	6	23	19	0	sp48	Common Song	26.56	26.768	19687.5	22500	present	https://s3.amazonaws.com/arbimon2/project_33/detections/5016/85001891.png	0.2334777594704177	5671
85001892	20200420_183000.flac	Yat1	2020	4	20	18	30	sp48	Common Song	51.72266666666667	51.93066666666667	19687.5	22500	not present	https://s3.amazonaws.com/arbimon2/project_33/detections/5016/85001892.png	0.2181326233035604	5671
85001893	20200414_113000.flac	Yat1	2020	4	14	11	30	sp48	Common Song	16.085333333333335	16.293333333333333	19687.5	22500	not present	https://s3.amazonaws.com/arbimon2/project_33/detections/5016/85001893.png	0.15309161647097025	5671
85001894	20200714_183000.flac	Yat1	2020	7	14	18	30	sp48	Common Song	46.35733333333334	46.565333333333335	19687.5	22500	not present	https://s3.amazonaws.com/arbimon2/project_33/detections/5016/85001894.png	0.1825800519750657	5671
85001895	20200816_080000.flac	Yat1	2020	8	16	8	0	sp48	Common Song	44.61866666666667	44.82666666666667	19687.5	22500	present	https://s3.amazonaws.com/arbimon2/project_33/detections/5016/85001895.png	0.2377642853012373	5671
85001896	20200708_030000.flac	Yat1	2020	7	8	3	0	sp48	Common Song	31.664	31.872	19687.5	22500	present	https://s3.amazonaws.com/arbimon2/project_33/detections/5016/85001896.png	0.32487312869719587	5671
85001897	20200810_020000.flac	Yat1	2020	8	10	2	0	sp48	Common Song	13.013333333333334	13.221333333333334	19687.5	22500	present	https://s3.amazonaws.com/arbimon2/project_33/detections/5016/85001897.png	0.26278990610938563	5671
85001898	20200402_010000.flac	Yat1	2020	4	2	1	0	sp48	Common Song	17.109333333333332	17.317333333333334	19687.5	22500	present	https://s3.amazonaws.com/arbimon2/project_33/detections/5016/85001898.png	0.29547357742038427	5671
85001899	20200822_150000.flac	Yat1	2020	8	22	15	0	sp48	Common Song	53.498666666666665	53.70666666666666	19687.5	22500	present	https://s3.amazonaws.com/arbimon2/project_33/detections/5016/85001899.png	0.17834640754546316	5671
85001900	20201011_140000.flac	Yat1	2020	10	11	14	0	sp48	Common Song	44.074666666666666	44.282666666666664	19687.5	22500	not present	https://s3.amazonaws.com/arbimon2/project_33/detections/5016/85001900.png	0.19729416199662875	5671
85001901	20200427_000000.flac	Yat1	2020	4	27	0	0	sp48	Common Song	2.3626666666666667	2.570666666666667	19687.5	22500	present	https://s3.amazonaws.com/arbimon2/project_33/detections/5016/85001901.png	0.3564062905557431	5671
85001902	20200803_203000.flac	Yat1	2020	8	3	20	30	sp48	Common Song	9.365333333333334	9.573333333333334	19687.5	22500	present	https://s3.amazonaws.com/arbimon2/project_33/detections/5016/85001902.png	0.2931587753574553	5671
85001903	20200320_110000.flac	Yat1	2020	3	20	11	0	sp48	Common Song	15.701333333333332	15.909333333333333	19687.5	22500	present	https://s3.amazonaws.com/arbimon2/project_33/detections/5016/85001903.png	0.2430265820477617	5671
85001904	20200408_053000.flac	Yat1	2020	4	8	5	30	sp48	Common Song	0.112	0.32	19687.5	22500	not present	https://s3.amazonaws.com/arbimon2/project_33/detections/5016/85001904.png	0.15345919266595592	5671
85001905	20200623_193000.flac	Yat1	2020	6	23	19	30	sp48	Common Song	41.936	42.144	19687.5	22500	present	https://s3.amazonaws.com/arbimon2/project_33/detections/5016/85001905.png	0.2555979885711841	5671
85001906	20200326_180000.flac	Yat1	2020	3	26	18	0	sp48	Common Song	9.285333333333334	9.493333333333334	19687.5	22500	not present	https://s3.amazonaws.com/arbimon2/project_33/detections/5016/85001906.png	0.17738508443748346	5671
85001907	20200430_063000.flac	Yat1	2020	4	30	6	30	sp48	Common Song	44.538666666666664	44.74666666666667	19687.5	22500	present	https://s3.amazonaws.com/arbimon2/project_33/detections/5016/85001907.png	0.2983759978252828	5671
85001908	20200619_093000.flac	Yat1	2020	6	19	9	30	sp48	Common Song	55.248	55.456	19687.5	22500	present	https://s3.amazonaws.com/arbimon2/project_33/detections/5016/85001908.png	0.17674102296443386	5671
85001909	20200420_190000.flac	Yat1	2020	4	20	19	0	sp48	Common Song	15.658666666666667	15.866666666666667	19687.5	22500	present	https://s3.amazonaws.com/arbimon2/project_33/detections/5016/85001909.png	0.25235380280100644	5671
85001910	20201005_070000.flac	Yat1	2020	10	5	7	0	sp48	Common Song	30.181333333333335	30.389333333333333	19687.5	22500	not present	https://s3.amazonaws.com/arbimon2/project_33/detections/5016/85001910.png	0.2080755622109679	5671
85001911	20200714_190000.flac	Yat1	2020	7	14	19	0	sp48	Common Song	46.35733333333334	46.565333333333335	19687.5	22500	present	https://s3.amazonaws.com/arbimon2/project_33/detections/5016/85001911.png	0.36072159399091214	5671
85001912	20200308_050000.flac	Yat1	2020	3	8	5	0	sp48	Common Song	33.65866666666667	33.86666666666667	19687.5	22500	present	https://s3.amazonaws.com/arbimon2/project_33/detections/5016/85001912.png	0.17930051810095382	5671
85001913	20200708_033000.flac	Yat1	2020	7	8	3	30	sp48	Common Song	59.626666666666665	59.834666666666664	19687.5	22500	present	https://s3.amazonaws.com/arbimon2/project_33/detections/5016/85001913.png	0.22477555332837168	5671
85001914	20200822_153000.flac	Yat1	2020	8	22	15	30	sp48	Common Song	41.285333333333334	41.49333333333333	19687.5	22500	present	https://s3.amazonaws.com/arbimon2/project_33/detections/5016/85001914.png	0.1535205398275595	5671
85001915	20200810_023000.flac	Yat1	2020	8	10	2	30	sp48	Common Song	51.413333333333334	51.62133333333333	19687.5	22500	present	https://s3.amazonaws.com/arbimon2/project_33/detections/5016/85001915.png	0.30110981690753647	5671
85001916	20200728_143000.flac	Yat1	2020	7	28	14	30	sp48	Common Song	53.504	53.712	19687.5	22500	not present	https://s3.amazonaws.com/arbimon2/project_33/detections/5016/85001916.png	0.15547653263765174	5671
85001917	20200402_013000.flac	Yat1	2020	4	2	1	30	sp48	Common Song	4.533333333333333	4.741333333333333	19687.5	22500	present	https://s3.amazonaws.com/arbimon2/project_33/detections/5016/85001917.png	0.26296109035858095	5671
85001918	20200803_210000.flac	Yat1	2020	8	3	21	0	sp48	Common Song	51.370666666666665	51.57866666666666	19687.5	22500	present	https://s3.amazonaws.com/arbimon2/project_33/detections/5016/85001918.png	0.30299364151571245	5671
85001919	20200314_013000.flac	Yat1	2020	3	14	1	30	sp48	Common Song	21.786666666666665	21.994666666666667	19687.5	22500	present	https://s3.amazonaws.com/arbimon2/project_33/detections/5016/85001919.png	0.17345151837194017	5671
85001920	20200427_003000.flac	Yat1	2020	4	27	0	30	sp48	Common Song	1.2746666666666666	1.4826666666666666	19687.5	22500	present	https://s3.amazonaws.com/arbimon2/project_33/detections/5016/85001920.png	0.35626152365477165	5671
85001921	20200623_200000.flac	Yat1	2020	6	23	20	0	sp48	Common Song	47.59466666666667	47.80266666666667	19687.5	22500	present	https://s3.amazonaws.com/arbimon2/project_33/detections/5016/85001921.png	0.2886484069787076	5671
85001922	20200430_070000.flac	Yat1	2020	4	30	7	0	sp48	Common Song	8.261333333333333	8.469333333333333	19687.5	22500	not present	https://s3.amazonaws.com/arbimon2/project_33/detections/5016/85001922.png	0.18578721765567505	5671
85001923	20200326_183000.flac	Yat1	2020	3	26	18	30	sp48	Common Song	58.373333333333335	58.58133333333333	19687.5	22500	not present	https://s3.amazonaws.com/arbimon2/project_33/detections/5016/85001923.png	0.2068525411336904	5671
85001924	20201005_073000.flac	Yat1	2020	10	5	7	30	sp48	Common Song	16.624	16.832	19687.5	22500	not present	https://s3.amazonaws.com/arbimon2/project_33/detections/5016/85001924.png	0.16302010044734622	5671
85001925	20200619_100000.flac	Yat1	2020	6	19	10	0	sp48	Common Song	24.976	25.184	19687.5	22500	not present	https://s3.amazonaws.com/arbimon2/project_33/detections/5016/85001925.png	0.21677920516501217	5671
85001926	20200414_123000.flac	Yat1	2020	4	14	12	30	sp48	Common Song	4.8693333333333335	5.077333333333334	19687.5	22500	present	https://s3.amazonaws.com/arbimon2/project_33/detections/5016/85001926.png	0.26102389867948017	5671
85001927	20200628_173000.flac	Yat1	2020	6	28	17	30	sp48	Common Song	41.552	41.76	19687.5	22500	not present	https://s3.amazonaws.com/arbimon2/project_33/detections/5016/85001927.png	0.1750702977838282	5671
85001928	20200708_040000.flac	Yat1	2020	7	8	4	0	sp48	Common Song	19.52	19.728	19687.5	22500	present	https://s3.amazonaws.com/arbimon2/project_33/detections/5016/85001928.png	0.29572266554576926	5671
85001929	20200402_020000.flac	Yat1	2020	4	2	2	0	sp48	Common Song	59.45066666666666	59.65866666666667	19687.5	22500	present	https://s3.amazonaws.com/arbimon2/project_33/detections/5016/85001929.png	0.32800009891998966	5671
85001930	20200420_193000.flac	Yat1	2020	4	20	19	30	sp48	Common Song	42.965333333333334	43.17333333333333	19687.5	22500	present	https://s3.amazonaws.com/arbimon2/project_33/detections/5016/85001930.png	0.2752605094606557	5671
85001931	20200714_193000.flac	Yat1	2020	7	14	19	30	sp48	Common Song	20.122666666666667	20.330666666666666	19687.5	22500	present	https://s3.amazonaws.com/arbimon2/project_33/detections/5016/85001931.png	0.2662530193956129	5671
85001932	20200803_213000.flac	Yat1	2020	8	3	21	30	sp48	Common Song	34.272	34.48	19687.5	22500	present	https://s3.amazonaws.com/arbimon2/project_33/detections/5016/85001932.png	0.3222686313477203	5671
85001933	20200427_010000.flac	Yat1	2020	4	27	1	0	sp48	Common Song	15.402666666666667	15.610666666666667	19687.5	22500	present	https://s3.amazonaws.com/arbimon2/project_33/detections/5016/85001933.png	0.33070960666450266	5671
85001934	20200810_030000.flac	Yat1	2020	8	10	3	0	sp48	Common Song	8.250666666666667	8.458666666666666	19687.5	22500	present	https://s3.amazonaws.com/arbimon2/project_33/detections/5016/85001934.png	0.28712257882652265	5671
85001935	20200314_020000.flac	Yat1	2020	3	14	2	0	sp48	Common Song	13.984	14.192	19687.5	22500	present	https://s3.amazonaws.com/arbimon2/project_33/detections/5016/85001935.png	0.18805243567609947	5671
85001936	20201011_153000.flac	Yat1	2020	10	11	15	30	sp48	Common Song	39.91466666666667	40.12266666666667	19687.5	22500	not present	https://s3.amazonaws.com/arbimon2/project_33/detections/5016/85001936.png	0.1720457933381551	5671
85001937	20201005_080000.flac	Yat1	2020	10	5	8	0	sp48	Common Song	9.082666666666666	9.290666666666667	19687.5	22500	not present	https://s3.amazonaws.com/arbimon2/project_33/detections/5016/85001937.png	0.1919008436553985	5671
85001938	20200619_103000.flac	Yat1	2020	6	19	10	30	sp48	Common Song	34.165333333333336	34.373333333333335	19687.5	22500	not present	https://s3.amazonaws.com/arbimon2/project_33/detections/5016/85001938.png	0.15698569187967726	5671
85001939	20200708_043000.flac	Yat1	2020	7	8	4	30	sp48	Common Song	55.584	55.792	19687.5	22500	present	https://s3.amazonaws.com/arbimon2/project_33/detections/5016/85001939.png	0.24451703883618334	5671
85001940	20200623_203000.flac	Yat1	2020	6	23	20	30	sp48	Common Song	58.576	58.784	19687.5	22500	present	https://s3.amazonaws.com/arbimon2/project_33/detections/5016/85001940.png	0.27917828052172006	5671
85001941	20200402_023000.flac	Yat1	2020	4	2	2	30	sp48	Common Song	36.096	36.304	19687.5	22500	present	https://s3.amazonaws.com/arbimon2/project_33/detections/5016/85001941.png	0.22054371200102119	5671
85001942	20200326_190000.flac	Yat1	2020	3	26	19	0	sp48	Common Song	54.432	54.64	19687.5	22500	present	https://s3.amazonaws.com/arbimon2/project_33/detections/5016/85001942.png	0.28128399337655635	5671
85001943	20200420_200000.flac	Yat1	2020	4	20	20	0	sp48	Common Song	53.67466666666667	53.882666666666665	19687.5	22500	present	https://s3.amazonaws.com/arbimon2/project_33/detections/5016/85001943.png	0.24357351624344073	5671
85001944	20200714_200000.flac	Yat1	2020	7	14	20	0	sp48	Common Song	29.12	29.328	19687.5	22500	present	https://s3.amazonaws.com/arbimon2/project_33/detections/5016/85001944.png	0.26926829481499176	5671
85001945	20200628_180000.flac	Yat1	2020	6	28	18	0	sp48	Common Song	52.42666666666667	52.63466666666667	19687.5	22500	not present	https://s3.amazonaws.com/arbimon2/project_33/detections/5016/85001945.png	0.16873492142097557	5671
85001946	20200320_123000.flac	Yat1	2020	3	20	12	30	sp48	Common Song	31.237333333333332	31.445333333333334	19687.5	22500	not present	https://s3.amazonaws.com/arbimon2/project_33/detections/5016/85001946.png	0.1522372516613305	5671
85001947	20200810_033000.flac	Yat1	2020	8	10	3	30	sp48	Common Song	36.496	36.704	19687.5	22500	present	https://s3.amazonaws.com/arbimon2/project_33/detections/5016/85001947.png	0.3048320120009923	5671
85001948	20200803_220000.flac	Yat1	2020	8	3	22	0	sp48	Common Song	5.1306666666666665	5.338666666666667	19687.5	22500	present	https://s3.amazonaws.com/arbimon2/project_33/detections/5016/85001948.png	0.2832777223718566	5671
85001949	20200427_013000.flac	Yat1	2020	4	27	1	30	sp48	Common Song	22.506666666666668	22.714666666666666	19687.5	22500	present	https://s3.amazonaws.com/arbimon2/project_33/detections/5016/85001949.png	0.33659564909968404	5671
85001950	20200314_023000.flac	Yat1	2020	3	14	2	30	sp48	Common Song	31.674666666666667	31.882666666666665	19687.5	22500	present	https://s3.amazonaws.com/arbimon2/project_33/detections/5016/85001950.png	0.1538665128389433	5671
85001951	20200619_110000.flac	Yat1	2020	6	19	11	0	sp48	Common Song	13.498666666666667	13.706666666666667	19687.5	22500	not present	https://s3.amazonaws.com/arbimon2/project_33/detections/5016/85001951.png	0.15184950936034855	5671
85001952	20200414_133000.flac	Yat1	2020	4	14	13	30	sp48	Common Song	55.81333333333333	56.02133333333333	19687.5	22500	present	https://s3.amazonaws.com/arbimon2/project_33/detections/5016/85001952.png	0.23715289326042704	5671
85001953	20200402_030000.flac	Yat1	2020	4	2	3	0	sp48	Common Song	26.69333333333333	26.901333333333334	19687.5	22500	present	https://s3.amazonaws.com/arbimon2/project_33/detections/5016/85001953.png	0.2619596179155244	5671
85001954	20200708_050000.flac	Yat1	2020	7	8	5	0	sp48	Common Song	44.602666666666664	44.81066666666667	19687.5	22500	present	https://s3.amazonaws.com/arbimon2/project_33/detections/5016/85001954.png	0.3091836348534691	5671
85001955	20200623_210000.flac	Yat1	2020	6	23	21	0	sp48	Common Song	39.376	39.584	19687.5	22500	present	https://s3.amazonaws.com/arbimon2/project_33/detections/5016/85001955.png	0.23105215740058563	5671
85001956	20200326_193000.flac	Yat1	2020	3	26	19	30	sp48	Common Song	8.293333333333333	8.501333333333333	19687.5	22500	present	https://s3.amazonaws.com/arbimon2/project_33/detections/5016/85001956.png	0.30305802345520005	5671
85001957	20200628_183000.flac	Yat1	2020	6	28	18	30	sp48	Common Song	59.16266666666667	59.370666666666665	19687.5	22500	not present	https://s3.amazonaws.com/arbimon2/project_33/detections/5016/85001957.png	0.20086974074390312	5671
85001958	20200714_203000.flac	Yat1	2020	7	14	20	30	sp48	Common Song	59.25333333333333	59.461333333333336	19687.5	22500	present	https://s3.amazonaws.com/arbimon2/project_33/detections/5016/85001958.png	0.26332081424663384	5671
85001959	20200810_040000.flac	Yat1	2020	8	10	4	0	sp48	Common Song	7.056	7.264	19687.5	22500	present	https://s3.amazonaws.com/arbimon2/project_33/detections/5016/85001959.png	0.3028282154295135	5671
85001960	20200420_203000.flac	Yat1	2020	4	20	20	30	sp48	Common Song	45.285333333333334	45.49333333333333	19687.5	22500	present	https://s3.amazonaws.com/arbimon2/project_33/detections/5016/85001960.png	0.3102706706907282	5671
85001961	20200408_073000.flac	Yat1	2020	4	8	7	30	sp48	Common Song	54.704	54.912	19687.5	22500	not present	https://s3.amazonaws.com/arbimon2/project_33/detections/5016/85001961.png	0.16193553736884506	5671
85001962	20200320_130000.flac	Yat1	2020	3	20	13	0	sp48	Common Song	56.304	56.512	19687.5	22500	not present	https://s3.amazonaws.com/arbimon2/project_33/detections/5016/85001962.png	0.17194505982859115	5671
85001963	20200803_223000.flac	Yat1	2020	8	3	22	30	sp48	Common Song	26.208	26.416	19687.5	22500	present	https://s3.amazonaws.com/arbimon2/project_33/detections/5016/85001963.png	0.3394543473646368	5671
85001964	20200307_093000.flac	Yat1	2020	3	7	9	30	sp48	Common Song	38.85333333333333	39.06133333333333	19687.5	22500	not present	https://s3.amazonaws.com/arbimon2/project_33/detections/5016/85001964.png	0.19990575430808727	5671
85001965	20200427_020000.flac	Yat1	2020	4	27	2	0	sp48	Common Song	58.95466666666667	59.16266666666667	19687.5	22500	present	https://s3.amazonaws.com/arbimon2/project_33/detections/5016/85001965.png	0.34734978763234153	5671
85001966	20200314_030000.flac	Yat1	2020	3	14	3	0	sp48	Common Song	23.605333333333334	23.813333333333333	19687.5	22500	present	https://s3.amazonaws.com/arbimon2/project_33/detections/5016/85001966.png	0.18199543509674657	5671
85001967	20200722_103000.flac	Yat1	2020	7	22	10	30	sp48	Common Song	19.946666666666665	20.154666666666667	19687.5	22500	not present	https://s3.amazonaws.com/arbimon2/project_33/detections/5016/85001967.png	0.1950206818256689	5671
85001968	20200430_083000.flac	Yat1	2020	4	30	8	30	sp48	Common Song	1.984	2.192	19687.5	22500	not present	https://s3.amazonaws.com/arbimon2/project_33/detections/5016/85001968.png	0.180980690631144	5671
85001969	20200402_033000.flac	Yat1	2020	4	2	3	30	sp48	Common Song	55.114666666666665	55.32266666666667	19687.5	22500	present	https://s3.amazonaws.com/arbimon2/project_33/detections/5016/85001969.png	0.22358328147744994	5671
85001970	20200623_213000.flac	Yat1	2020	6	23	21	30	sp48	Common Song	25.712	25.92	19687.5	22500	present	https://s3.amazonaws.com/arbimon2/project_33/detections/5016/85001970.png	0.2997546500858812	5671
85001971	20200708_053000.flac	Yat1	2020	7	8	5	30	sp48	Common Song	11.082666666666666	11.290666666666667	19687.5	22500	present	https://s3.amazonaws.com/arbimon2/project_33/detections/5016/85001971.png	0.2220076908878897	5671
85001972	20200420_210000.flac	Yat1	2020	4	20	21	0	sp48	Common Song	5.930666666666666	6.1386666666666665	19687.5	22500	present	https://s3.amazonaws.com/arbimon2/project_33/detections/5016/85001972.png	0.15550293683406854	5671
85001973	20200628_190000.flac	Yat1	2020	6	28	19	0	sp48	Common Song	41.19466666666667	41.40266666666667	19687.5	22500	present	https://s3.amazonaws.com/arbimon2/project_33/detections/5016/85001973.png	0.26047146896032414	5671
85001974	20200714_210000.flac	Yat1	2020	7	14	21	0	sp48	Common Song	25.194666666666667	25.402666666666665	19687.5	22500	present	https://s3.amazonaws.com/arbimon2/project_33/detections/5016/85001974.png	0.29835258082356353	5671
85001975	20200326_200000.flac	Yat1	2020	3	26	20	0	sp48	Common Song	57.792	58	19687.5	22500	present	https://s3.amazonaws.com/arbimon2/project_33/detections/5016/85001975.png	0.30425999369418943	5671
85001976	20200320_133000.flac	Yat1	2020	3	20	13	30	sp48	Common Song	5.173333333333333	5.381333333333333	19687.5	22500	not present	https://s3.amazonaws.com/arbimon2/project_33/detections/5016/85001976.png	0.1761438019700995	5671
85001977	20200825_073000.flac	Yat1	2020	8	25	7	30	sp48	Common Song	0.3413333333333333	0.5493333333333333	19687.5	22500	not present	https://s3.amazonaws.com/arbimon2/project_33/detections/5016/85001977.png	0.191414403593781	5671
85001978	20200810_043000.flac	Yat1	2020	8	10	4	30	sp48	Common Song	30.784	30.992	19687.5	22500	present	https://s3.amazonaws.com/arbimon2/project_33/detections/5016/85001978.png	0.3288398871434654	5671
85001979	20200803_230000.flac	Yat1	2020	8	3	23	0	sp48	Common Song	29.093333333333334	29.301333333333332	19687.5	22500	present	https://s3.amazonaws.com/arbimon2/project_33/detections/5016/85001979.png	0.33690189428235523	5671
85001980	20200427_023000.flac	Yat1	2020	4	27	2	30	sp48	Common Song	25.088	25.296	19687.5	22500	present	https://s3.amazonaws.com/arbimon2/project_33/detections/5016/85001980.png	0.3494332829175924	5671
85001981	20200728_170000.flac	Yat1	2020	7	28	17	0	sp48	Common Song	22.122666666666667	22.330666666666666	19687.5	22500	present	https://s3.amazonaws.com/arbimon2/project_33/detections/5016/85001981.png	0.23046628160391247	5671
85001982	20200623_220000.flac	Yat1	2020	6	23	22	0	sp48	Common Song	19.786666666666665	19.994666666666667	19687.5	22500	present	https://s3.amazonaws.com/arbimon2/project_33/detections/5016/85001982.png	0.23233301518729305	5671
85001983	20200402_040000.flac	Yat1	2020	4	2	4	0	sp48	Common Song	50.192	50.4	19687.5	22500	present	https://s3.amazonaws.com/arbimon2/project_33/detections/5016/85001983.png	0.2701459796322018	5671
85001984	20200714_213000.flac	Yat1	2020	7	14	21	30	sp48	Common Song	43.216	43.424	19687.5	22500	present	https://s3.amazonaws.com/arbimon2/project_33/detections/5016/85001984.png	0.2882885455284562	5671
85001985	20200420_213000.flac	Yat1	2020	4	20	21	30	sp48	Common Song	56.757333333333335	56.965333333333334	19687.5	22500	present	https://s3.amazonaws.com/arbimon2/project_33/detections/5016/85001985.png	0.16751405959800808	5671
85001986	20200810_050000.flac	Yat1	2020	8	10	5	0	sp48	Common Song	12.24	12.448	19687.5	22500	present	https://s3.amazonaws.com/arbimon2/project_33/detections/5016/85001986.png	0.3255461363273847	5671
85001987	20200628_193000.flac	Yat1	2020	6	28	19	30	sp48	Common Song	51.78666666666667	51.99466666666667	19687.5	22500	present	https://s3.amazonaws.com/arbimon2/project_33/detections/5016/85001987.png	0.29619080935661973	5671
85001988	20200408_083000.flac	Yat1	2020	4	8	8	30	sp48	Common Song	56.74666666666667	56.95466666666667	19687.5	22500	present	https://s3.amazonaws.com/arbimon2/project_33/detections/5016/85001988.png	0.1689514707626032	5671
85001989	20200803_233000.flac	Yat1	2020	8	3	23	30	sp48	Common Song	32.693333333333335	32.90133333333333	19687.5	22500	present	https://s3.amazonaws.com/arbimon2/project_33/detections/5016/85001989.png	0.3073911614962764	5671
85001990	20200320_140000.flac	Yat1	2020	3	20	14	0	sp48	Common Song	26.981333333333332	27.189333333333334	19687.5	22500	not present	https://s3.amazonaws.com/arbimon2/project_33/detections/5016/85001990.png	0.15294349526851564	5671
85001991	20200822_183000.flac	Yat1	2020	8	22	18	30	sp48	Common Song	0.72	0.928	19687.5	22500	not present	https://s3.amazonaws.com/arbimon2/project_33/detections/5016/85001991.png	0.16331792638640807	5671
85001992	20200619_123000.flac	Yat1	2020	6	19	12	30	sp48	Common Song	19.344	19.552	19687.5	22500	not present	https://s3.amazonaws.com/arbimon2/project_33/detections/5016/85001992.png	0.16425734377580187	5671
85001993	20200427_030000.flac	Yat1	2020	4	27	3	0	sp48	Common Song	28.090666666666667	28.298666666666666	19687.5	22500	present	https://s3.amazonaws.com/arbimon2/project_33/detections/5016/85001993.png	0.3916327011879184	5671
85001994	20200314_040000.flac	Yat1	2020	3	14	4	0	sp48	Common Song	7.6	7.808	19687.5	22500	present	https://s3.amazonaws.com/arbimon2/project_33/detections/5016/85001994.png	0.16876439907789956	5671
85001995	20201011_180000.flac	Yat1	2020	10	11	18	0	sp48	Common Song	27.909333333333333	28.117333333333335	19687.5	22500	present	https://s3.amazonaws.com/arbimon2/project_33/detections/5016/85001995.png	0.25153312148012297	5671
85001996	20200402_043000.flac	Yat1	2020	4	2	4	30	sp48	Common Song	47.056	47.264	19687.5	22500	present	https://s3.amazonaws.com/arbimon2/project_33/detections/5016/85001996.png	0.29745012468706616	5671
85001997	20200728_173000.flac	Yat1	2020	7	28	17	30	sp48	Common Song	48.885333333333335	49.093333333333334	19687.5	22500	not present	https://s3.amazonaws.com/arbimon2/project_33/detections/5016/85001997.png	0.15986950421406104	5671
85001998	20200714_220000.flac	Yat1	2020	7	14	22	0	sp48	Common Song	55.776	55.984	19687.5	22500	present	https://s3.amazonaws.com/arbimon2/project_33/detections/5016/85001998.png	0.2798628240567773	5671
85001999	20200623_223000.flac	Yat1	2020	6	23	22	30	sp48	Common Song	16.304	16.512	19687.5	22500	present	https://s3.amazonaws.com/arbimon2/project_33/detections/5016/85001999.png	0.2734117382141851	5671
85002000	20200628_200000.flac	Yat1	2020	6	28	20	0	sp48	Common Song	5.786666666666667	5.994666666666666	19687.5	22500	present	https://s3.amazonaws.com/arbimon2/project_33/detections/5016/85002000.png	0.35619760494874236	5671
85002001	20200810_053000.flac	Yat1	2020	8	10	5	30	sp48	Common Song	13.221333333333334	13.429333333333334	19687.5	22500	present	https://s3.amazonaws.com/arbimon2/project_33/detections/5016/85002001.png	0.2301333224586652	5671
85002002	20200420_220000.flac	Yat1	2020	4	20	22	0	sp48	Common Song	37.050666666666665	37.25866666666667	19687.5	22500	present	https://s3.amazonaws.com/arbimon2/project_33/detections/5016/85002002.png	0.15931677890020998	5671
85002003	20200804_000000.flac	Yat1	2020	8	4	0	0	sp48	Common Song	11.653333333333334	11.861333333333333	19687.5	22500	present	https://s3.amazonaws.com/arbimon2/project_33/detections/5016/85002003.png	0.32631257538081027	5671
85002004	20200414_150000.flac	Yat1	2020	4	14	15	0	sp48	Common Song	3.04	3.248	19687.5	22500	not present	https://s3.amazonaws.com/arbimon2/project_33/detections/5016/85002004.png	0.20187817656426357	5671
85002005	20200822_190000.flac	Yat1	2020	8	22	19	0	sp48	Common Song	19.317333333333334	19.525333333333332	19687.5	22500	present	https://s3.amazonaws.com/arbimon2/project_33/detections/5016/85002005.png	0.2986073133340861	5671
85002006	20200320_143000.flac	Yat1	2020	3	20	14	30	sp48	Common Song	27.104	27.312	19687.5	22500	not present	https://s3.amazonaws.com/arbimon2/project_33/detections/5016/85002006.png	0.19667516449757888	5671
85002007	20200430_100000.flac	Yat1	2020	4	30	10	0	sp48	Common Song	45.349333333333334	45.55733333333333	19687.5	22500	not present	https://s3.amazonaws.com/arbimon2/project_33/detections/5016/85002007.png	0.15450408831540718	5671
85002008	20200314_043000.flac	Yat1	2020	3	14	4	30	sp48	Common Song	10.053333333333333	10.261333333333333	19687.5	22500	present	https://s3.amazonaws.com/arbimon2/project_33/detections/5016/85002008.png	0.15782428004338803	5671
85002009	20200427_033000.flac	Yat1	2020	4	27	3	30	sp48	Common Song	13.418666666666667	13.626666666666667	19687.5	22500	present	https://s3.amazonaws.com/arbimon2/project_33/detections/5016/85002009.png	0.2932063969756381	5671
85002010	20201011_183000.flac	Yat1	2020	10	11	18	30	sp48	Common Song	13.962666666666667	14.170666666666667	19687.5	22500	present	https://s3.amazonaws.com/arbimon2/project_33/detections/5016/85002010.png	0.26500629074046955	5671
85002011	20200816_123000.flac	Yat1	2020	8	16	12	30	sp48	Common Song	14.981333333333334	15.189333333333334	19687.5	22500	not present	https://s3.amazonaws.com/arbimon2/project_33/detections/5016/85002011.png	0.1819355548160439	5671
85002012	20200708_070000.flac	Yat1	2020	7	8	7	0	sp48	Common Song	7.482666666666667	7.690666666666667	19687.5	22500	not present	https://s3.amazonaws.com/arbimon2/project_33/detections/5016/85002012.png	0.19943283419532115	5671
85002013	20200402_050000.flac	Yat1	2020	4	2	5	0	sp48	Common Song	50.05866666666667	50.266666666666666	19687.5	22500	present	https://s3.amazonaws.com/arbimon2/project_33/detections/5016/85002013.png	0.22145922496203455	5671
85002014	20200825_030000.flac	Yat1	2020	8	25	3	0	sp48	Common Song	1.184	1.392	19687.5	22500	present	https://s3.amazonaws.com/arbimon2/project_33/detections/5016/85002014.png	0.2976558937964728	5671
85002015	20200326_203000.flac	Yat1	2020	3	26	20	30	sp48	Common Song	55.205333333333336	55.413333333333334	19687.5	22500	present	https://s3.amazonaws.com/arbimon2/project_33/detections/5016/85002015.png	0.32739822017061254	5671
85002016	20200623_230000.flac	Yat1	2020	6	23	23	0	sp48	Common Song	26.682666666666666	26.890666666666668	19687.5	22500	present	https://s3.amazonaws.com/arbimon2/project_33/detections/5016/85002016.png	0.27510407879819065	5671
85002017	20200628_203000.flac	Yat1	2020	6	28	20	30	sp48	Common Song	1.4133333333333333	1.6213333333333333	19687.5	22500	present	https://s3.amazonaws.com/arbimon2/project_33/detections/5016/85002017.png	0.2591130701161949	5671
85002018	20200810_060000.flac	Yat1	2020	8	10	6	0	sp48	Common Song	0.22933333333333333	0.43733333333333335	19687.5	22500	not present	https://s3.amazonaws.com/arbimon2/project_33/detections/5016/85002018.png	0.1604199343725842	5671
85002019	20200804_003000.flac	Yat1	2020	8	4	0	30	sp48	Common Song	24.8	25.008	19687.5	22500	present	https://s3.amazonaws.com/arbimon2/project_33/detections/5016/85002019.png	0.27360725622461496	5671
85002020	20200822_193000.flac	Yat1	2020	8	22	19	30	sp48	Common Song	23.914666666666665	24.122666666666667	19687.5	22500	present	https://s3.amazonaws.com/arbimon2/project_33/detections/5016/85002020.png	0.2478021295160138	5671
85002021	20200420_223000.flac	Yat1	2020	4	20	22	30	sp48	Common Song	28.608	28.816	19687.5	22500	present	https://s3.amazonaws.com/arbimon2/project_33/detections/5016/85002021.png	0.1990277262847436	5671
85002022	20200408_093000.flac	Yat1	2020	4	8	9	30	sp48	Common Song	20.304	20.512	19687.5	22500	not present	https://s3.amazonaws.com/arbimon2/project_33/detections/5016/85002022.png	0.25559060195520783	5671
85002023	20200714_223000.flac	Yat1	2020	7	14	22	30	sp48	Common Song	34.56	34.768	19687.5	22500	present	https://s3.amazonaws.com/arbimon2/project_33/detections/5016/85002023.png	0.28240205003399005	5671
85002024	20200320_150000.flac	Yat1	2020	3	20	15	0	sp48	Common Song	20.474666666666668	20.682666666666666	19687.5	22500	not present	https://s3.amazonaws.com/arbimon2/project_33/detections/5016/85002024.png	0.23421392029397836	5671
85002025	20201011_190000.flac	Yat1	2020	10	11	19	0	sp48	Common Song	14.597333333333333	14.805333333333333	19687.5	22500	present	https://s3.amazonaws.com/arbimon2/project_33/detections/5016/85002025.png	0.26366708483210555	5671
85002026	20200427_040000.flac	Yat1	2020	4	27	4	0	sp48	Common Song	44.256	44.464	19687.5	22500	present	https://s3.amazonaws.com/arbimon2/project_33/detections/5016/85002026.png	0.38246284909521866	5671
85002027	20200402_053000.flac	Yat1	2020	4	2	5	30	sp48	Common Song	22.346666666666668	22.554666666666666	19687.5	22500	not present	https://s3.amazonaws.com/arbimon2/project_33/detections/5016/85002027.png	0.19156317980945048	5671
85002028	20200326_210000.flac	Yat1	2020	3	26	21	0	sp48	Common Song	12.154666666666667	12.362666666666666	19687.5	22500	present	https://s3.amazonaws.com/arbimon2/project_33/detections/5016/85002028.png	0.20801091371131875	5671
85002029	20200825_033000.flac	Yat1	2020	8	25	3	30	sp48	Common Song	23.056	23.264	19687.5	22500	present	https://s3.amazonaws.com/arbimon2/project_33/detections/5016/85002029.png	0.28068389201197746	5671
85002030	20200728_183000.flac	Yat1	2020	7	28	18	30	sp48	Common Song	39.99466666666667	40.202666666666666	19687.5	22500	present	https://s3.amazonaws.com/arbimon2/project_33/detections/5016/85002030.png	0.23925800621614624	5671
85002031	20200623_233000.flac	Yat1	2020	6	23	23	30	sp48	Common Song	33.488	33.696	19687.5	22500	present	https://s3.amazonaws.com/arbimon2/project_33/detections/5016/85002031.png	0.24807972056699562	5671
85002032	20200822_200000.flac	Yat1	2020	8	22	20	0	sp48	Common Song	35.31733333333333	35.525333333333336	19687.5	22500	present	https://s3.amazonaws.com/arbimon2/project_33/detections/5016/85002032.png	0.26085544439451375	5671
85002033	20200414_160000.flac	Yat1	2020	4	14	16	0	sp48	Common Song	27.184	27.392	19687.5	22500	not present	https://s3.amazonaws.com/arbimon2/project_33/detections/5016/85002033.png	0.16859822850214554	5671
85002034	20200320_153000.flac	Yat1	2020	3	20	15	30	sp48	Common Song	27.034666666666666	27.24266666666667	19687.5	22500	not present	https://s3.amazonaws.com/arbimon2/project_33/detections/5016/85002034.png	0.17732617618242633	5671
85002035	20200420_230000.flac	Yat1	2020	4	20	23	0	sp48	Common Song	38.38933333333333	38.59733333333333	19687.5	22500	present	https://s3.amazonaws.com/arbimon2/project_33/detections/5016/85002035.png	0.22762008165669906	5671
85002036	20200628_210000.flac	Yat1	2020	6	28	21	0	sp48	Common Song	28.64	28.848	19687.5	22500	present	https://s3.amazonaws.com/arbimon2/project_33/detections/5016/85002036.png	0.28731291095489575	5671
85002037	20201011_193000.flac	Yat1	2020	10	11	19	30	sp48	Common Song	39.797333333333334	40.00533333333333	19687.5	22500	present	https://s3.amazonaws.com/arbimon2/project_33/detections/5016/85002037.png	0.289289088500158	5671
85002038	20200804_010000.flac	Yat1	2020	8	4	1	0	sp48	Common Song	0.9866666666666667	1.1946666666666668	19687.5	22500	present	https://s3.amazonaws.com/arbimon2/project_33/detections/5016/85002038.png	0.28974170535846633	5671
85002039	20200714_230000.flac	Yat1	2020	7	14	23	0	sp48	Common Song	26.928	27.136	19687.5	22500	present	https://s3.amazonaws.com/arbimon2/project_33/detections/5016/85002039.png	0.27603485391947385	5671
85002040	20200427_043000.flac	Yat1	2020	4	27	4	30	sp48	Common Song	0.5493333333333333	0.7573333333333333	19687.5	22500	present	https://s3.amazonaws.com/arbimon2/project_33/detections/5016/85002040.png	0.2720900946836731	5671
85002041	20200326_213000.flac	Yat1	2020	3	26	21	30	sp48	Common Song	26.677333333333333	26.88533333333333	19687.5	22500	present	https://s3.amazonaws.com/arbimon2/project_33/detections/5016/85002041.png	0.25659276680303383	5671
85002042	20200825_040000.flac	Yat1	2020	8	25	4	0	sp48	Common Song	52.949333333333335	53.157333333333334	19687.5	22500	present	https://s3.amazonaws.com/arbimon2/project_33/detections/5016/85002042.png	0.3073404978150247	5671
85002043	20200728_190000.flac	Yat1	2020	7	28	19	0	sp48	Common Song	23.130666666666666	23.338666666666665	19687.5	22500	present	https://s3.amazonaws.com/arbimon2/project_33/detections/5016/85002043.png	0.308666043988788	5671
85002044	20200816_133000.flac	Yat1	2020	8	16	13	30	sp48	Common Song	37.408	37.616	19687.5	22500	not present	https://s3.amazonaws.com/arbimon2/project_33/detections/5016/85002044.png	0.2429007004249599	5671
85002045	20200624_000000.flac	Yat1	2020	6	24	0	0	sp48	Common Song	14.96	15.168	19687.5	22500	present	https://s3.amazonaws.com/arbimon2/project_33/detections/5016/85002045.png	0.25129748766704263	5671
85002046	20200320_160000.flac	Yat1	2020	3	20	16	0	sp48	Common Song	0.8533333333333334	1.0613333333333332	19687.5	22500	not present	https://s3.amazonaws.com/arbimon2/project_33/detections/5016/85002046.png	0.16471232253800436	5671
85002047	20200822_203000.flac	Yat1	2020	8	22	20	30	sp48	Common Song	34.528	34.736	19687.5	22500	present	https://s3.amazonaws.com/arbimon2/project_33/detections/5016/85002047.png	0.22901664335797073	5671
85002048	20201011_200000.flac	Yat1	2020	10	11	20	0	sp48	Common Song	42.74133333333333	42.949333333333335	19687.5	22500	present	https://s3.amazonaws.com/arbimon2/project_33/detections/5016/85002048.png	0.2548806712222499	5671
85002049	20200430_113000.flac	Yat1	2020	4	30	11	30	sp48	Common Song	31.872	32.08	19687.5	22500	not present	https://s3.amazonaws.com/arbimon2/project_33/detections/5016/85002049.png	0.15473807694739036	5671
85002050	20200408_103000.flac	Yat1	2020	4	8	10	30	sp48	Common Song	41.370666666666665	41.57866666666666	19687.5	22500	not present	https://s3.amazonaws.com/arbimon2/project_33/detections/5016/85002050.png	0.2565196435641374	5671
85002051	20200714_233000.flac	Yat1	2020	7	14	23	30	sp48	Common Song	1.3333333333333333	1.5413333333333334	19687.5	22500	present	https://s3.amazonaws.com/arbimon2/project_33/detections/5016/85002051.png	0.3050326553960212	5671
85002052	20200804_013000.flac	Yat1	2020	8	4	1	30	sp48	Common Song	6.453333333333333	6.661333333333333	19687.5	22500	present	https://s3.amazonaws.com/arbimon2/project_33/detections/5016/85002052.png	0.2836986575660907	5671
85002053	20200628_213000.flac	Yat1	2020	6	28	21	30	sp48	Common Song	2.453333333333333	2.6613333333333333	19687.5	22500	present	https://s3.amazonaws.com/arbimon2/project_33/detections/5016/85002053.png	0.33139447318700593	5671
85002054	20200722_133000.flac	Yat1	2020	7	22	13	30	sp48	Common Song	41.392	41.6	19687.5	22500	not present	https://s3.amazonaws.com/arbimon2/project_33/detections/5016/85002054.png	0.15987003289131646	5671
85002055	20200427_050000.flac	Yat1	2020	4	27	5	0	sp48	Common Song	49.541333333333334	49.74933333333333	19687.5	22500	present	https://s3.amazonaws.com/arbimon2/project_33/detections/5016/85002055.png	0.2524829143913686	5671
85002056	20200420_233000.flac	Yat1	2020	4	20	23	30	sp48	Common Song	17.882666666666665	18.090666666666667	19687.5	22500	present	https://s3.amazonaws.com/arbimon2/project_33/detections/5016/85002056.png	0.2315769289672802	5671
85002057	20200708_083000.flac	Yat1	2020	7	8	8	30	sp48	Common Song	41.344	41.552	19687.5	22500	not present	https://s3.amazonaws.com/arbimon2/project_33/detections/5016/85002057.png	0.1727160686753902	5671
85002058	20200326_220000.flac	Yat1	2020	3	26	22	0	sp48	Common Song	37.296	37.504	19687.5	22500	present	https://s3.amazonaws.com/arbimon2/project_33/detections/5016/85002058.png	0.2554141383162301	5671
85002059	20200825_043000.flac	Yat1	2020	8	25	4	30	sp48	Common Song	36.245333333333335	36.45333333333333	19687.5	22500	present	https://s3.amazonaws.com/arbimon2/project_33/detections/5016/85002059.png	0.319391154570712	5671
85002060	20200728_193000.flac	Yat1	2020	7	28	19	30	sp48	Common Song	52.181333333333335	52.38933333333333	19687.5	22500	present	https://s3.amazonaws.com/arbimon2/project_33/detections/5016/85002060.png	0.3316330934059893	5671
85002061	20201011_203000.flac	Yat1	2020	10	11	20	30	sp48	Common Song	40.13333333333333	40.34133333333333	19687.5	22500	present	https://s3.amazonaws.com/arbimon2/project_33/detections/5016/85002061.png	0.2929753660727978	5671
85002062	20200624_003000.flac	Yat1	2020	6	24	0	30	sp48	Common Song	23.14666666666667	23.354666666666667	19687.5	22500	present	https://s3.amazonaws.com/arbimon2/project_33/detections/5016/85002062.png	0.26886754289784753	5671
85002063	20200320_163000.flac	Yat1	2020	3	20	16	30	sp48	Common Song	36.896	37.104	19687.5	22500	not present	https://s3.amazonaws.com/arbimon2/project_33/detections/5016/85002063.png	0.17525185510539082	5671
85002064	20200804_020000.flac	Yat1	2020	8	4	2	0	sp48	Common Song	50.46933333333333	50.67733333333333	19687.5	22500	present	https://s3.amazonaws.com/arbimon2/project_33/detections/5016/85002064.png	0.25970668341055764	5671
85002065	20200715_000000.flac	Yat1	2020	7	15	0	0	sp48	Common Song	19.984	20.192	19687.5	22500	present	https://s3.amazonaws.com/arbimon2/project_33/detections/5016/85002065.png	0.2965169338759315	5671
85002066	20200822_210000.flac	Yat1	2020	8	22	21	0	sp48	Common Song	49.84	50.048	19687.5	22500	present	https://s3.amazonaws.com/arbimon2/project_33/detections/5016/85002066.png	0.2459097572989291	5671
85002067	20200402_070000.flac	Yat1	2020	4	2	7	0	sp48	Common Song	34.794666666666664	35.00266666666667	19687.5	22500	not present	https://s3.amazonaws.com/arbimon2/project_33/detections/5016/85002067.png	0.1549146114550043	5671
85002068	20200628_220000.flac	Yat1	2020	6	28	22	0	sp48	Common Song	48.23466666666667	48.44266666666667	19687.5	22500	present	https://s3.amazonaws.com/arbimon2/project_33/detections/5016/85002068.png	0.30674622424617287	5671
85002069	20200722_140000.flac	Yat1	2020	7	22	14	0	sp48	Common Song	39.25333333333333	39.461333333333336	19687.5	22500	not present	https://s3.amazonaws.com/arbimon2/project_33/detections/5016/85002069.png	0.16121003404481263	5671
85002070	20200421_000000.flac	Yat1	2020	4	21	0	0	sp48	Common Song	42.778666666666666	42.986666666666665	19687.5	22500	present	https://s3.amazonaws.com/arbimon2/project_33/detections/5016/85002070.png	0.2187712047843674	5671
85002071	20200619_130000.flac	Yat1	2020	6	19	13	0	sp48	Common Song	25.141333333333332	25.349333333333334	19687.5	22500	not present	https://s3.amazonaws.com/arbimon2/project_33/detections/5016/85002071.png	0.16495350644609447	5671
85002072	20200326_223000.flac	Yat1	2020	3	26	22	30	sp48	Common Song	29.312	29.52	19687.5	22500	present	https://s3.amazonaws.com/arbimon2/project_33/detections/5016/85002072.png	0.2648325534645414	5671
85002073	20201011_210000.flac	Yat1	2020	10	11	21	0	sp48	Common Song	2.1866666666666665	2.3946666666666667	19687.5	22500	present	https://s3.amazonaws.com/arbimon2/project_33/detections/5016/85002073.png	0.29057778587796596	5671
85002074	20200825_050000.flac	Yat1	2020	8	25	5	0	sp48	Common Song	18	18.208	19687.5	22500	present	https://s3.amazonaws.com/arbimon2/project_33/detections/5016/85002074.png	0.26884694458795855	5671
85002075	20200728_200000.flac	Yat1	2020	7	28	20	0	sp48	Common Song	15.664	15.872	19687.5	22500	present	https://s3.amazonaws.com/arbimon2/project_33/detections/5016/85002075.png	0.35685744377829565	5671
85002076	20200816_143000.flac	Yat1	2020	8	16	14	30	sp48	Common Song	41.16266666666667	41.370666666666665	19687.5	22500	not present	https://s3.amazonaws.com/arbimon2/project_33/detections/5016/85002076.png	0.15787425971290817	5671
85002077	20200624_010000.flac	Yat1	2020	6	24	1	0	sp48	Common Song	32.8	33.008	19687.5	22500	present	https://s3.amazonaws.com/arbimon2/project_33/detections/5016/85002077.png	0.24025753065598643	5671
85002078	20200430_123000.flac	Yat1	2020	4	30	12	30	sp48	Common Song	23.818666666666665	24.026666666666667	19687.5	22500	not present	https://s3.amazonaws.com/arbimon2/project_33/detections/5016/85002078.png	0.2022380258199896	5671
85002079	20200804_023000.flac	Yat1	2020	8	4	2	30	sp48	Common Song	30.688	30.896	19687.5	22500	present	https://s3.amazonaws.com/arbimon2/project_33/detections/5016/85002079.png	0.23893593079858177	5671
85002080	20200715_003000.flac	Yat1	2020	7	15	0	30	sp48	Common Song	37.605333333333334	37.81333333333333	19687.5	22500	present	https://s3.amazonaws.com/arbimon2/project_33/detections/5016/85002080.png	0.28151901378857214	5671
85002081	20200408_113000.flac	Yat1	2020	4	8	11	30	sp48	Common Song	55.10933333333333	55.31733333333333	19687.5	22500	not present	https://s3.amazonaws.com/arbimon2/project_33/detections/5016/85002081.png	0.15319563395840619	5671
85002082	20200414_173000.flac	Yat1	2020	4	14	17	30	sp48	Common Song	6.24	6.448	19687.5	22500	not present	https://s3.amazonaws.com/arbimon2/project_33/detections/5016/85002082.png	0.15200614604092028	5671
85002083	20200822_213000.flac	Yat1	2020	8	22	21	30	sp48	Common Song	35.584	35.792	19687.5	22500	present	https://s3.amazonaws.com/arbimon2/project_33/detections/5016/85002083.png	0.24367876599919722	5671
85002084	20200722_143000.flac	Yat1	2020	7	22	14	30	sp48	Common Song	56.026666666666664	56.23466666666667	19687.5	22500	not present	https://s3.amazonaws.com/arbimon2/project_33/detections/5016/85002084.png	0.20374741986103997	5671
85002085	20200628_223000.flac	Yat1	2020	6	28	22	30	sp48	Common Song	33.909333333333336	34.117333333333335	19687.5	22500	present	https://s3.amazonaws.com/arbimon2/project_33/detections/5016/85002085.png	0.2838363693755478	5671
85002086	20201011_213000.flac	Yat1	2020	10	11	21	30	sp48	Common Song	13.344	13.552	19687.5	22500	present	https://s3.amazonaws.com/arbimon2/project_33/detections/5016/85002086.png	0.26997243239594043	5671
85002087	20200326_230000.flac	Yat1	2020	3	26	23	0	sp48	Common Song	13.957333333333333	14.165333333333333	19687.5	22500	present	https://s3.amazonaws.com/arbimon2/project_33/detections/5016/85002087.png	0.2561478701183533	5671
85002088	20200619_133000.flac	Yat1	2020	6	19	13	30	sp48	Common Song	47.056	47.264	19687.5	22500	not present	https://s3.amazonaws.com/arbimon2/project_33/detections/5016/85002088.png	0.16534048834691834	5671
85002089	20200421_003000.flac	Yat1	2020	4	21	0	30	sp48	Common Song	41.797333333333334	42.00533333333333	19687.5	22500	present	https://s3.amazonaws.com/arbimon2/project_33/detections/5016/85002089.png	0.27549610452143825	5671
85002090	20200728_203000.flac	Yat1	2020	7	28	20	30	sp48	Common Song	51.6	51.808	19687.5	22500	present	https://s3.amazonaws.com/arbimon2/project_33/detections/5016/85002090.png	0.34946060787457245	5671
85002091	20200715_010000.flac	Yat1	2020	7	15	1	0	sp48	Common Song	27.914666666666665	28.122666666666667	19687.5	22500	present	https://s3.amazonaws.com/arbimon2/project_33/detections/5016/85002091.png	0.261662640690944	5671
85002092	20200624_013000.flac	Yat1	2020	6	24	1	30	sp48	Common Song	9.984	10.192	19687.5	22500	present	https://s3.amazonaws.com/arbimon2/project_33/detections/5016/85002092.png	0.31503551032470695	5671
85002093	20200430_130000.flac	Yat1	2020	4	30	13	0	sp48	Common Song	0.112	0.32	19687.5	22500	not present	https://s3.amazonaws.com/arbimon2/project_33/detections/5016/85002093.png	0.22470189558136003	5671
85002094	20200822_220000.flac	Yat1	2020	8	22	22	0	sp48	Common Song	12.346666666666666	12.554666666666666	19687.5	22500	present	https://s3.amazonaws.com/arbimon2/project_33/detections/5016/85002094.png	0.2402008698066617	5671
85002095	20200427_063000.flac	Yat1	2020	4	27	6	30	sp48	Common Song	31.696	31.904	19687.5	22500	not present	https://s3.amazonaws.com/arbimon2/project_33/detections/5016/85002095.png	0.16013457708855947	5671
85002096	20200722_150000.flac	Yat1	2020	7	22	15	0	sp48	Common Song	19.301333333333332	19.509333333333334	19687.5	22500	not present	https://s3.amazonaws.com/arbimon2/project_33/detections/5016/85002096.png	0.20262930023975534	5671
85002097	20201011_220000.flac	Yat1	2020	10	11	22	0	sp48	Common Song	54.373333333333335	54.58133333333333	19687.5	22500	present	https://s3.amazonaws.com/arbimon2/project_33/detections/5016/85002097.png	0.2512565899305299	5671
85002098	20200628_230000.flac	Yat1	2020	6	28	23	0	sp48	Common Song	35.06133333333333	35.269333333333336	19687.5	22500	present	https://s3.amazonaws.com/arbimon2/project_33/detections/5016/85002098.png	0.27460289699068435	5671
85002099	20200825_053000.flac	Yat1	2020	8	25	5	30	sp48	Common Song	1.328	1.536	19687.5	22500	present	https://s3.amazonaws.com/arbimon2/project_33/detections/5016/85002099.png	0.2527706551639899	5671
85002100	20200326_233000.flac	Yat1	2020	3	26	23	30	sp48	Common Song	16.752	16.96	19687.5	22500	present	https://s3.amazonaws.com/arbimon2/project_33/detections/5016/85002100.png	0.255537777065035	5671
85002101	20200816_153000.flac	Yat1	2020	8	16	15	30	sp48	Common Song	57.82933333333333	58.037333333333336	19687.5	22500	present	https://s3.amazonaws.com/arbimon2/project_33/detections/5016/85002101.png	0.24084337867134806	5671
85002102	20200715_013000.flac	Yat1	2020	7	15	1	30	sp48	Common Song	59.344	59.552	19687.5	22500	present	https://s3.amazonaws.com/arbimon2/project_33/detections/5016/85002102.png	0.2681867710119183	5671
85002103	20200728_210000.flac	Yat1	2020	7	28	21	0	sp48	Common Song	25.285333333333334	25.493333333333332	19687.5	22500	present	https://s3.amazonaws.com/arbimon2/project_33/detections/5016/85002103.png	0.3386196111663463	5671
85002104	20200421_010000.flac	Yat1	2020	4	21	1	0	sp48	Common Song	33.269333333333336	33.477333333333334	19687.5	22500	present	https://s3.amazonaws.com/arbimon2/project_33/detections/5016/85002104.png	0.27052858221279813	5671
85002105	20200624_020000.flac	Yat1	2020	6	24	2	0	sp48	Common Song	21.573333333333334	21.781333333333333	19687.5	22500	present	https://s3.amazonaws.com/arbimon2/project_33/detections/5016/85002105.png	0.2346285948338051	5671
85002106	20200619_140000.flac	Yat1	2020	6	19	14	0	sp48	Common Song	6.709333333333333	6.917333333333334	19687.5	22500	not present	https://s3.amazonaws.com/arbimon2/project_33/detections/5016/85002106.png	0.15599684633446018	5671
85002107	20200307_143000.flac	Yat1	2020	3	7	14	30	sp48	Common Song	50.165333333333336	50.373333333333335	19687.5	22500	present	https://s3.amazonaws.com/arbimon2/project_33/detections/5016/85002107.png	0.17851713498315983	5671
85002108	20200804_030000.flac	Yat1	2020	8	4	3	0	sp48	Common Song	18.597333333333335	18.805333333333333	19687.5	22500	present	https://s3.amazonaws.com/arbimon2/project_33/detections/5016/85002108.png	0.34245686743251647	5671
85002109	20200414_183000.flac	Yat1	2020	4	14	18	30	sp48	Common Song	50.538666666666664	50.74666666666667	19687.5	22500	not present	https://s3.amazonaws.com/arbimon2/project_33/detections/5016/85002109.png	0.16530020668815465	5671
85002110	20200822_223000.flac	Yat1	2020	8	22	22	30	sp48	Common Song	1.0986666666666667	1.3066666666666666	19687.5	22500	present	https://s3.amazonaws.com/arbimon2/project_33/detections/5016/85002110.png	0.2802666809818053	5671
85002111	20200722_153000.flac	Yat1	2020	7	22	15	30	sp48	Common Song	5.242666666666667	5.450666666666667	19687.5	22500	not present	https://s3.amazonaws.com/arbimon2/project_33/detections/5016/85002111.png	0.17486788127885472	5671
85002112	20201011_223000.flac	Yat1	2020	10	11	22	30	sp48	Common Song	13.269333333333334	13.477333333333334	19687.5	22500	present	https://s3.amazonaws.com/arbimon2/project_33/detections/5016/85002112.png	0.2431634631775177	5671
85002113	20200825_000000.flac	Yat1	2020	8	25	0	0	sp48	Common Song	58.36266666666667	58.57066666666667	19687.5	22500	present	https://s3.amazonaws.com/arbimon2/project_33/detections/5016/85002113.png	0.26090455362830184	5671
85002114	20200628_233000.flac	Yat1	2020	6	28	23	30	sp48	Common Song	16.453333333333333	16.661333333333335	19687.5	22500	present	https://s3.amazonaws.com/arbimon2/project_33/detections/5016/85002114.png	0.2989390021130482	5671
85002115	20200715_020000.flac	Yat1	2020	7	15	2	0	sp48	Common Song	30.373333333333335	30.581333333333333	19687.5	22500	present	https://s3.amazonaws.com/arbimon2/project_33/detections/5016/85002115.png	0.24389203052585182	5671
85002116	20200320_183000.flac	Yat1	2020	3	20	18	30	sp48	Common Song	40.23466666666667	40.44266666666667	19687.5	22500	not present	https://s3.amazonaws.com/arbimon2/project_33/detections/5016/85002116.png	0.1706097062684141	5671
85002117	20200728_213000.flac	Yat1	2020	7	28	21	30	sp48	Common Song	13.872	14.08	19687.5	22500	present	https://s3.amazonaws.com/arbimon2/project_33/detections/5016/85002117.png	0.3300670241315368	5671
85002118	20200327_000000.flac	Yat1	2020	3	27	0	0	sp48	Common Song	46.288	46.496	19687.5	22500	present	https://s3.amazonaws.com/arbimon2/project_33/detections/5016/85002118.png	0.2840331891484309	5671
85002119	20200421_013000.flac	Yat1	2020	4	21	1	30	sp48	Common Song	27.301333333333332	27.509333333333334	19687.5	22500	present	https://s3.amazonaws.com/arbimon2/project_33/detections/5016/85002119.png	0.26446949923239893	5671
85002120	20200624_023000.flac	Yat1	2020	6	24	2	30	sp48	Common Song	55.45066666666666	55.65866666666667	19687.5	22500	present	https://s3.amazonaws.com/arbimon2/project_33/detections/5016/85002120.png	0.2502120820996234	5671
85002121	20200804_033000.flac	Yat1	2020	8	4	3	30	sp48	Common Song	13.269333333333334	13.477333333333334	19687.5	22500	present	https://s3.amazonaws.com/arbimon2/project_33/detections/5016/85002121.png	0.3410348194854812	5671
85002122	20200414_190000.flac	Yat1	2020	4	14	19	0	sp48	Common Song	47.35466666666667	47.562666666666665	19687.5	22500	present	https://s3.amazonaws.com/arbimon2/project_33/detections/5016/85002122.png	0.288094061812263	5671
85002123	20200822_230000.flac	Yat1	2020	8	22	23	0	sp48	Common Song	51.984	52.192	19687.5	22500	present	https://s3.amazonaws.com/arbimon2/project_33/detections/5016/85002123.png	0.2633466860257993	5671
85002124	20200722_160000.flac	Yat1	2020	7	22	16	0	sp48	Common Song	0.7893333333333333	0.9973333333333333	19687.5	22500	not present	https://s3.amazonaws.com/arbimon2/project_33/detections/5016/85002124.png	0.27798420733936424	5671
85002125	20201011_230000.flac	Yat1	2020	10	11	23	0	sp48	Common Song	57.498666666666665	57.70666666666666	19687.5	22500	present	https://s3.amazonaws.com/arbimon2/project_33/detections/5016/85002125.png	0.24797217357445253	5671
85002126	20200427_073000.flac	Yat1	2020	4	27	7	30	sp48	Common Song	50.91733333333333	51.12533333333333	19687.5	22500	not present	https://s3.amazonaws.com/arbimon2/project_33/detections/5016/85002126.png	0.15135863940309527	5671
85002127	20200825_003000.flac	Yat1	2020	8	25	0	30	sp48	Common Song	57.808	58.016	19687.5	22500	present	https://s3.amazonaws.com/arbimon2/project_33/detections/5016/85002127.png	0.23729207113291206	5671
85002128	20200715_023000.flac	Yat1	2020	7	15	2	30	sp48	Common Song	37.696	37.904	19687.5	22500	present	https://s3.amazonaws.com/arbimon2/project_33/detections/5016/85002128.png	0.2525783073073433	5671
85002129	20200629_000000.flac	Yat1	2020	6	29	0	0	sp48	Common Song	58.53333333333333	58.74133333333333	19687.5	22500	present	https://s3.amazonaws.com/arbimon2/project_33/detections/5016/85002129.png	0.25053949500829975	5671
85002130	20200816_163000.flac	Yat1	2020	8	16	16	30	sp48	Common Song	46.00533333333333	46.21333333333333	19687.5	22500	not present	https://s3.amazonaws.com/arbimon2/project_33/detections/5016/85002130.png	0.16915456819889066	5671
85002131	20200728_220000.flac	Yat1	2020	7	28	22	0	sp48	Common Song	25.093333333333334	25.301333333333332	19687.5	22500	present	https://s3.amazonaws.com/arbimon2/project_33/detections/5016/85002131.png	0.2822039882844701	5671
85002132	20200402_093000.flac	Yat1	2020	4	2	9	30	sp48	Common Song	10.213333333333333	10.421333333333333	19687.5	22500	not present	https://s3.amazonaws.com/arbimon2/project_33/detections/5016/85002132.png	0.18202921859981758	5671
85002133	20200327_003000.flac	Yat1	2020	3	27	0	30	sp48	Common Song	32.266666666666666	32.474666666666664	19687.5	22500	present	https://s3.amazonaws.com/arbimon2/project_33/detections/5016/85002133.png	0.26911440710982476	5671
85002134	20200320_190000.flac	Yat1	2020	3	20	19	0	sp48	Common Song	48.949333333333335	49.157333333333334	19687.5	22500	present	https://s3.amazonaws.com/arbimon2/project_33/detections/5016/85002134.png	0.2826348364720083	5671
85002135	20200624_030000.flac	Yat1	2020	6	24	3	0	sp48	Common Song	53.776	53.984	19687.5	22500	present	https://s3.amazonaws.com/arbimon2/project_33/detections/5016/85002135.png	0.20572048193895479	5671
85002136	20200421_020000.flac	Yat1	2020	4	21	2	0	sp48	Common Song	18.586666666666666	18.794666666666668	19687.5	22500	present	https://s3.amazonaws.com/arbimon2/project_33/detections/5016/85002136.png	0.22030822090378602	5671
85002137	20200307_153000.flac	Yat1	2020	3	7	15	30	sp48	Common Song	15.893333333333333	16.101333333333333	19687.5	22500	not present	https://s3.amazonaws.com/arbimon2/project_33/detections/5016/85002137.png	0.17152360004827938	5671
85002138	20200430_143000.flac	Yat1	2020	4	30	14	30	sp48	Common Song	20.245333333333335	20.453333333333333	19687.5	22500	not present	https://s3.amazonaws.com/arbimon2/project_33/detections/5016/85002138.png	0.204423959617181	5671
85002139	20200804_040000.flac	Yat1	2020	8	4	4	0	sp48	Common Song	16.928	17.136	19687.5	22500	present	https://s3.amazonaws.com/arbimon2/project_33/detections/5016/85002139.png	0.35649937858575	5671
85002140	20201011_233000.flac	Yat1	2020	10	11	23	30	sp48	Common Song	3.466666666666667	3.6746666666666665	19687.5	22500	present	https://s3.amazonaws.com/arbimon2/project_33/detections/5016/85002140.png	0.3069753897984869	5671
85002141	20200822_233000.flac	Yat1	2020	8	22	23	30	sp48	Common Song	2.768	2.976	19687.5	22500	present	https://s3.amazonaws.com/arbimon2/project_33/detections/5016/85002141.png	0.30018396448263907	5671
85002142	20200414_193000.flac	Yat1	2020	4	14	19	30	sp48	Common Song	28.810666666666666	29.018666666666668	19687.5	22500	present	https://s3.amazonaws.com/arbimon2/project_33/detections/5016/85002142.png	0.34295601420346483	5671
85002143	20200825_010000.flac	Yat1	2020	8	25	1	0	sp48	Common Song	23.11466666666667	23.322666666666667	19687.5	22500	present	https://s3.amazonaws.com/arbimon2/project_33/detections/5016/85002143.png	0.24892157963030076	5671
85002144	20200629_003000.flac	Yat1	2020	6	29	0	30	sp48	Common Song	5.952	6.16	19687.5	22500	present	https://s3.amazonaws.com/arbimon2/project_33/detections/5016/85002144.png	0.2640638983188739	5671
85002145	20200327_010000.flac	Yat1	2020	3	27	1	0	sp48	Common Song	46.656	46.864	19687.5	22500	present	https://s3.amazonaws.com/arbimon2/project_33/detections/5016/85002145.png	0.2650132851622434	5671
85002146	20200402_100000.flac	Yat1	2020	4	2	10	0	sp48	Common Song	38.29333333333334	38.501333333333335	19687.5	22500	not present	https://s3.amazonaws.com/arbimon2/project_33/detections/5016/85002146.png	0.16616587378772207	5671
85002147	20200728_223000.flac	Yat1	2020	7	28	22	30	sp48	Common Song	1.3866666666666667	1.5946666666666667	19687.5	22500	present	https://s3.amazonaws.com/arbimon2/project_33/detections/5016/85002147.png	0.3018841976103694	5671
85002148	20200624_033000.flac	Yat1	2020	6	24	3	30	sp48	Common Song	20.357333333333333	20.565333333333335	19687.5	22500	present	https://s3.amazonaws.com/arbimon2/project_33/detections/5016/85002148.png	0.2493375752139444	5671
85002149	20200715_030000.flac	Yat1	2020	7	15	3	0	sp48	Common Song	32.93333333333333	33.141333333333336	19687.5	22500	present	https://s3.amazonaws.com/arbimon2/project_33/detections/5016/85002149.png	0.28791486026790136	5671
85002150	20200816_170000.flac	Yat1	2020	8	16	17	0	sp48	Common Song	37.157333333333334	37.36533333333333	19687.5	22500	present	https://s3.amazonaws.com/arbimon2/project_33/detections/5016/85002150.png	0.1994365372895354	5671
85002151	20200320_193000.flac	Yat1	2020	3	20	19	30	sp48	Common Song	20.325333333333333	20.533333333333335	19687.5	22500	present	https://s3.amazonaws.com/arbimon2/project_33/detections/5016/85002151.png	0.23725043956856934	5671
85002152	20200408_140000.flac	Yat1	2020	4	8	14	0	sp48	Common Song	44.976	45.184	19687.5	22500	not present	https://s3.amazonaws.com/arbimon2/project_33/detections/5016/85002152.png	0.16932858945096863	5671
85002153	20201012_000000.flac	Yat1	2020	10	12	0	0	sp48	Common Song	29.317333333333334	29.525333333333332	19687.5	22500	present	https://s3.amazonaws.com/arbimon2/project_33/detections/5016/85002153.png	0.23424725559940524	5671
85002154	20200421_023000.flac	Yat1	2020	4	21	2	30	sp48	Common Song	32.90133333333333	33.10933333333333	19687.5	22500	present	https://s3.amazonaws.com/arbimon2/project_33/detections/5016/85002154.png	0.33459450585587014	5671
85002155	20200823_000000.flac	Yat1	2020	8	23	0	0	sp48	Common Song	47.87733333333333	48.08533333333333	19687.5	22500	present	https://s3.amazonaws.com/arbimon2/project_33/detections/5016/85002155.png	0.266420636647754	5671
85002156	20200804_043000.flac	Yat1	2020	8	4	4	30	sp48	Common Song	46.21333333333333	46.42133333333334	19687.5	22500	present	https://s3.amazonaws.com/arbimon2/project_33/detections/5016/85002156.png	0.2878331673836381	5671
85002157	20200825_013000.flac	Yat1	2020	8	25	1	30	sp48	Common Song	34.565333333333335	34.77333333333333	19687.5	22500	present	https://s3.amazonaws.com/arbimon2/project_33/detections/5016/85002157.png	0.21655119305565973	5671
85002158	20200414_200000.flac	Yat1	2020	4	14	20	0	sp48	Common Song	32.83733333333333	33.04533333333333	19687.5	22500	present	https://s3.amazonaws.com/arbimon2/project_33/detections/5016/85002158.png	0.2697409307033443	5671
85002159	20200629_010000.flac	Yat1	2020	6	29	1	0	sp48	Common Song	52.06933333333333	52.27733333333333	19687.5	22500	present	https://s3.amazonaws.com/arbimon2/project_33/detections/5016/85002159.png	0.26702914720568843	5671
85002160	20200402_103000.flac	Yat1	2020	4	2	10	30	sp48	Common Song	6.234666666666667	6.442666666666667	19687.5	22500	not present	https://s3.amazonaws.com/arbimon2/project_33/detections/5016/85002160.png	0.16622690224958953	5671
85002161	20200327_013000.flac	Yat1	2020	3	27	1	30	sp48	Common Song	39.29066666666667	39.498666666666665	19687.5	22500	present	https://s3.amazonaws.com/arbimon2/project_33/detections/5016/85002161.png	0.27780573576643897	5671
85002162	20200320_200000.flac	Yat1	2020	3	20	20	0	sp48	Common Song	14.837333333333333	15.045333333333334	19687.5	22500	present	https://s3.amazonaws.com/arbimon2/project_33/detections/5016/85002162.png	0.24245083791974398	5671
85002163	20200728_230000.flac	Yat1	2020	7	28	23	0	sp48	Common Song	50.8	51.008	19687.5	22500	present	https://s3.amazonaws.com/arbimon2/project_33/detections/5016/85002163.png	0.2908523823911874	5671
85002164	20200624_040000.flac	Yat1	2020	6	24	4	0	sp48	Common Song	57.690666666666665	57.898666666666664	19687.5	22500	present	https://s3.amazonaws.com/arbimon2/project_33/detections/5016/85002164.png	0.2217154751058573	5671
85002165	20200715_033000.flac	Yat1	2020	7	15	3	30	sp48	Common Song	6.128	6.336	19687.5	22500	present	https://s3.amazonaws.com/arbimon2/project_33/detections/5016/85002165.png	0.299736965502816	5671
85002166	20200408_143000.flac	Yat1	2020	4	8	14	30	sp48	Common Song	36.76266666666667	36.970666666666666	19687.5	22500	not present	https://s3.amazonaws.com/arbimon2/project_33/detections/5016/85002166.png	0.1800652273118506	5671
85002167	20201012_003000.flac	Yat1	2020	10	12	0	30	sp48	Common Song	59.605333333333334	59.81333333333333	19687.5	22500	present	https://s3.amazonaws.com/arbimon2/project_33/detections/5016/85002167.png	0.2572735994939797	5671
85002168	20200421_030000.flac	Yat1	2020	4	21	3	0	sp48	Common Song	9.221333333333334	9.429333333333334	19687.5	22500	present	https://s3.amazonaws.com/arbimon2/project_33/detections/5016/85002168.png	0.3053989897036422	5671
85002169	20200823_003000.flac	Yat1	2020	8	23	0	30	sp48	Common Song	59.36533333333333	59.57333333333333	19687.5	22500	present	https://s3.amazonaws.com/arbimon2/project_33/detections/5016/85002169.png	0.2675889828077515	5671
85002170	20200619_163000.flac	Yat1	2020	6	19	16	30	sp48	Common Song	18.816	19.024	19687.5	22500	not present	https://s3.amazonaws.com/arbimon2/project_33/detections/5016/85002170.png	0.16066748212013718	5671
85002171	20200804_050000.flac	Yat1	2020	8	4	5	0	sp48	Common Song	25.013333333333332	25.221333333333334	19687.5	22500	present	https://s3.amazonaws.com/arbimon2/project_33/detections/5016/85002171.png	0.30606383279493593	5671
85002172	20200825_020000.flac	Yat1	2020	8	25	2	0	sp48	Common Song	2.624	2.832	19687.5	22500	present	https://s3.amazonaws.com/arbimon2/project_33/detections/5016/85002172.png	0.253451027079362	5671
85002173	20200414_203000.flac	Yat1	2020	4	14	20	30	sp48	Common Song	59.54666666666667	59.754666666666665	19687.5	22500	present	https://s3.amazonaws.com/arbimon2/project_33/detections/5016/85002173.png	0.26520709430067463	5671
85002174	20200629_013000.flac	Yat1	2020	6	29	1	30	sp48	Common Song	0.49066666666666664	0.6986666666666667	19687.5	22500	present	https://s3.amazonaws.com/arbimon2/project_33/detections/5016/85002174.png	0.3058862791826536	5671
85002175	20200728_233000.flac	Yat1	2020	7	28	23	30	sp48	Common Song	55.104	55.312	19687.5	22500	present	https://s3.amazonaws.com/arbimon2/project_33/detections/5016/85002175.png	0.28398196343231724	5671
85002176	20200624_043000.flac	Yat1	2020	6	24	4	30	sp48	Common Song	59.733333333333334	59.94133333333333	19687.5	22500	present	https://s3.amazonaws.com/arbimon2/project_33/detections/5016/85002176.png	0.27356623817081244	5671
85002177	20200327_020000.flac	Yat1	2020	3	27	2	0	sp48	Common Song	13.818666666666667	14.026666666666667	19687.5	22500	present	https://s3.amazonaws.com/arbimon2/project_33/detections/5016/85002177.png	0.3015325318686426	5671
85002178	20200715_040000.flac	Yat1	2020	7	15	4	0	sp48	Common Song	57.40266666666667	57.61066666666667	19687.5	22500	present	https://s3.amazonaws.com/arbimon2/project_33/detections/5016/85002178.png	0.2848093042403987	5671
85002179	20200320_203000.flac	Yat1	2020	3	20	20	30	sp48	Common Song	13.6	13.808	19687.5	22500	present	https://s3.amazonaws.com/arbimon2/project_33/detections/5016/85002179.png	0.24374360371071538	5671
85002180	20201012_010000.flac	Yat1	2020	10	12	1	0	sp48	Common Song	34.821333333333335	35.029333333333334	19687.5	22500	present	https://s3.amazonaws.com/arbimon2/project_33/detections/5016/85002180.png	0.25177048737145136	5671
85002181	20200312_070000.flac	Yat1	2020	3	12	7	0	sp48	Common Song	1.6906666666666668	1.8986666666666667	19687.5	22500	not present	https://s3.amazonaws.com/arbimon2/project_33/detections/5016/85002181.png	0.1545783931988741	5671
85002182	20200408_150000.flac	Yat1	2020	4	8	15	0	sp48	Common Song	14.010666666666667	14.218666666666667	19687.5	22500	not present	https://s3.amazonaws.com/arbimon2/project_33/detections/5016/85002182.png	0.15549928817269748	5671
85002183	20200823_010000.flac	Yat1	2020	8	23	1	0	sp48	Common Song	5.168	5.376	19687.5	22500	present	https://s3.amazonaws.com/arbimon2/project_33/detections/5016/85002183.png	0.3064338437550772	5671
85002184	20200816_180000.flac	Yat1	2020	8	16	18	0	sp48	Common Song	1.8986666666666667	2.1066666666666665	19687.5	22500	present	https://s3.amazonaws.com/arbimon2/project_33/detections/5016/85002184.png	0.19818810582629526	5671
85002185	20200421_033000.flac	Yat1	2020	4	21	3	30	sp48	Common Song	6.426666666666667	6.634666666666667	19687.5	22500	present	https://s3.amazonaws.com/arbimon2/project_33/detections/5016/85002185.png	0.30129395799050807	5671
85002186	20200825_023000.flac	Yat1	2020	8	25	2	30	sp48	Common Song	8.938666666666666	9.146666666666667	19687.5	22500	present	https://s3.amazonaws.com/arbimon2/project_33/detections/5016/85002186.png	0.2978967491621572	5671
85002187	20200804_053000.flac	Yat1	2020	8	4	5	30	sp48	Common Song	4.378666666666667	4.586666666666667	19687.5	22500	present	https://s3.amazonaws.com/arbimon2/project_33/detections/5016/85002187.png	0.3034502940858757	5671
85002188	20200414_210000.flac	Yat1	2020	4	14	21	0	sp48	Common Song	53.46666666666667	53.67466666666667	19687.5	22500	present	https://s3.amazonaws.com/arbimon2/project_33/detections/5016/85002188.png	0.3656231605475659	5671
85002189	20200629_020000.flac	Yat1	2020	6	29	2	0	sp48	Common Song	46.08	46.288	19687.5	22500	present	https://s3.amazonaws.com/arbimon2/project_33/detections/5016/85002189.png	0.25886966594196115	5671
85002190	20200729_000000.flac	Yat1	2020	7	29	0	0	sp48	Common Song	33.10933333333333	33.31733333333333	19687.5	22500	present	https://s3.amazonaws.com/arbimon2/project_33/detections/5016/85002190.png	0.351295335223001	5671
85002191	20200715_043000.flac	Yat1	2020	7	15	4	30	sp48	Common Song	56.586666666666666	56.794666666666664	19687.5	22500	present	https://s3.amazonaws.com/arbimon2/project_33/detections/5016/85002191.png	0.2786296503526938	5671
85002192	20200722_183000.flac	Yat1	2020	7	22	18	30	sp48	Common Song	34.304	34.512	19687.5	22500	present	https://s3.amazonaws.com/arbimon2/project_33/detections/5016/85002192.png	0.27598923872327097	5671
85002193	20200327_023000.flac	Yat1	2020	3	27	2	30	sp48	Common Song	44.49066666666667	44.69866666666667	19687.5	22500	present	https://s3.amazonaws.com/arbimon2/project_33/detections/5016/85002193.png	0.2870893127099824	5671
85002194	20200624_050000.flac	Yat1	2020	6	24	5	0	sp48	Common Song	33.024	33.232	19687.5	22500	not present	https://s3.amazonaws.com/arbimon2/project_33/detections/5016/85002194.png	0.2864247436364649	5671
85002195	20201012_013000.flac	Yat1	2020	10	12	1	30	sp48	Common Song	46.032	46.24	19687.5	22500	present	https://s3.amazonaws.com/arbimon2/project_33/detections/5016/85002195.png	0.26804331138197024	5671
85002196	20200320_210000.flac	Yat1	2020	3	20	21	0	sp48	Common Song	36.06933333333333	36.27733333333333	19687.5	22500	present	https://s3.amazonaws.com/arbimon2/project_33/detections/5016/85002196.png	0.26964123793332173	5671
85002197	20200823_013000.flac	Yat1	2020	8	23	1	30	sp48	Common Song	20.842666666666666	21.050666666666668	19687.5	22500	present	https://s3.amazonaws.com/arbimon2/project_33/detections/5016/85002197.png	0.2554619319385256	5671
85002198	20200421_040000.flac	Yat1	2020	4	21	4	0	sp48	Common Song	49.168	49.376	19687.5	22500	present	https://s3.amazonaws.com/arbimon2/project_33/detections/5016/85002198.png	0.2716106369224143	5671
85002199	20200824_203000.flac	Yat1	2020	8	24	20	30	sp48	Common Song	27.24266666666667	27.450666666666667	19687.5	22500	present	https://s3.amazonaws.com/arbimon2/project_33/detections/5016/85002199.png	0.20399964990503833	5671
85002200	20200816_183000.flac	Yat1	2020	8	16	18	30	sp48	Common Song	48.55466666666667	48.76266666666667	19687.5	22500	present	https://s3.amazonaws.com/arbimon2/project_33/detections/5016/85002200.png	0.3234175711826432	5671
85002201	20200414_213000.flac	Yat1	2020	4	14	21	30	sp48	Common Song	9.941333333333333	10.149333333333333	19687.5	22500	present	https://s3.amazonaws.com/arbimon2/project_33/detections/5016/85002201.png	0.26557392709047106	5671
85002202	20200629_023000.flac	Yat1	2020	6	29	2	30	sp48	Common Song	1.3386666666666667	1.5466666666666666	19687.5	22500	present	https://s3.amazonaws.com/arbimon2/project_33/detections/5016/85002202.png	0.2695345348267	5671
85002203	20200402_120000.flac	Yat1	2020	4	2	12	0	sp48	Common Song	36.565333333333335	36.77333333333333	19687.5	22500	not present	https://s3.amazonaws.com/arbimon2/project_33/detections/5016/85002203.png	0.1641770366124041	5671
85002204	20200729_003000.flac	Yat1	2020	7	29	0	30	sp48	Common Song	37.845333333333336	38.053333333333335	19687.5	22500	present	https://s3.amazonaws.com/arbimon2/project_33/detections/5016/85002204.png	0.26546798961892953	5671
85002205	20200715_050000.flac	Yat1	2020	7	15	5	0	sp48	Common Song	57.70133333333333	57.909333333333336	19687.5	22500	present	https://s3.amazonaws.com/arbimon2/project_33/detections/5016/85002205.png	0.20851017919981818	5671
85002206	20201005_180000.flac	Yat1	2020	10	5	18	0	sp48	Common Song	30.261333333333333	30.469333333333335	19687.5	22500	present	https://s3.amazonaws.com/arbimon2/project_33/detections/5016/85002206.png	0.1801865313994046	5671
85002207	20200722_190000.flac	Yat1	2020	7	22	19	0	sp48	Common Song	48.576	48.784	19687.5	22500	present	https://s3.amazonaws.com/arbimon2/project_33/detections/5016/85002207.png	0.2888414686636918	5671
85002208	20200327_030000.flac	Yat1	2020	3	27	3	0	sp48	Common Song	6.448	6.656	19687.5	22500	present	https://s3.amazonaws.com/arbimon2/project_33/detections/5016/85002208.png	0.2891841181985834	5671
85002209	20201012_020000.flac	Yat1	2020	10	12	2	0	sp48	Common Song	42.165333333333336	42.373333333333335	19687.5	22500	present	https://s3.amazonaws.com/arbimon2/project_33/detections/5016/85002209.png	0.3074465238145018	5671
85002210	20200320_213000.flac	Yat1	2020	3	20	21	30	sp48	Common Song	12.602666666666666	12.810666666666666	19687.5	22500	present	https://s3.amazonaws.com/arbimon2/project_33/detections/5016/85002210.png	0.2622469502432174	5671
85002211	20200823_020000.flac	Yat1	2020	8	23	2	0	sp48	Common Song	48.80533333333333	49.013333333333335	19687.5	22500	present	https://s3.amazonaws.com/arbimon2/project_33/detections/5016/85002211.png	0.2576802824516694	5671
85002212	20200313_050000.flac	Yat1	2020	3	13	5	0	sp48	Common Song	44.93333333333333	45.141333333333336	19687.5	22500	present	https://s3.amazonaws.com/arbimon2/project_33/detections/5016/85002212.png	0.16178999797058186	5671
85002213	20200804_063000.flac	Yat1	2020	8	4	6	30	sp48	Common Song	39.21066666666667	39.41866666666667	19687.5	22500	not present	https://s3.amazonaws.com/arbimon2/project_33/detections/5016/85002213.png	0.18220884032726106	5671
85002214	20200414_220000.flac	Yat1	2020	4	14	22	0	sp48	Common Song	0.7733333333333333	0.9813333333333333	19687.5	22500	present	https://s3.amazonaws.com/arbimon2/project_33/detections/5016/85002214.png	0.2874972499248692	5671
85002215	20200629_030000.flac	Yat1	2020	6	29	3	0	sp48	Common Song	1.632	1.84	19687.5	22500	present	https://s3.amazonaws.com/arbimon2/project_33/detections/5016/85002215.png	0.27850367771838	5671
85002216	20200824_210000.flac	Yat1	2020	8	24	21	0	sp48	Common Song	31.477333333333334	31.685333333333332	19687.5	22500	present	https://s3.amazonaws.com/arbimon2/project_33/detections/5016/85002216.png	0.2750359794830172	5671
85002217	20200816_190000.flac	Yat1	2020	8	16	19	0	sp48	Common Song	0.608	0.816	19687.5	22500	present	https://s3.amazonaws.com/arbimon2/project_33/detections/5016/85002217.png	0.31980631173508073	5671
85002218	20200729_010000.flac	Yat1	2020	7	29	1	0	sp48	Common Song	25.968	26.176	19687.5	22500	present	https://s3.amazonaws.com/arbimon2/project_33/detections/5016/85002218.png	0.2836984389298828	5671
85002219	20200715_053000.flac	Yat1	2020	7	15	5	30	sp48	Common Song	55.09866666666667	55.306666666666665	19687.5	22500	present	https://s3.amazonaws.com/arbimon2/project_33/detections/5016/85002219.png	0.2338121953624422	5671
85002220	20200421_043000.flac	Yat1	2020	4	21	4	30	sp48	Common Song	25.30666666666667	25.514666666666667	19687.5	22500	present	https://s3.amazonaws.com/arbimon2/project_33/detections/5016/85002220.png	0.30523945450848405	5671
85002221	20200327_033000.flac	Yat1	2020	3	27	3	30	sp48	Common Song	43.06133333333333	43.269333333333336	19687.5	22500	present	https://s3.amazonaws.com/arbimon2/project_33/detections/5016/85002221.png	0.29686244370395276	5671
85002222	20200722_193000.flac	Yat1	2020	7	22	19	30	sp48	Common Song	52.256	52.464	19687.5	22500	present	https://s3.amazonaws.com/arbimon2/project_33/detections/5016/85002222.png	0.31715874782722075	5671
85002223	20200427_103000.flac	Yat1	2020	4	27	10	30	sp48	Common Song	29.461333333333332	29.669333333333334	19687.5	22500	not present	https://s3.amazonaws.com/arbimon2/project_33/detections/5016/85002223.png	0.15972501120202975	5671
85002224	20201005_183000.flac	Yat1	2020	10	5	18	30	sp48	Common Song	43.413333333333334	43.62133333333333	19687.5	22500	present	https://s3.amazonaws.com/arbimon2/project_33/detections/5016/85002224.png	0.26562759137569536	5671
85002225	20201012_023000.flac	Yat1	2020	10	12	2	30	sp48	Common Song	58.112	58.32	19687.5	22500	present	https://s3.amazonaws.com/arbimon2/project_33/detections/5016/85002225.png	0.29047828647096613	5671
85002226	20200430_173000.flac	Yat1	2020	4	30	17	30	sp48	Common Song	59.653333333333336	59.861333333333334	19687.5	22500	present	https://s3.amazonaws.com/arbimon2/project_33/detections/5016/85002226.png	0.24848808159737162	5671
85002227	20200307_183000.flac	Yat1	2020	3	7	18	30	sp48	Common Song	7.498666666666667	7.706666666666667	19687.5	22500	present	https://s3.amazonaws.com/arbimon2/project_33/detections/5016/85002227.png	0.17846539058798677	5671
85002231	20200320_220000.flac	Yat1	2020	3	20	22	0	sp48	Common Song	2.7146666666666666	2.9226666666666667	19687.5	22500	present	https://s3.amazonaws.com/arbimon2/project_33/detections/5016/85002231.png	0.23678978851359325	5671
85002233	20200619_183000.flac	Yat1	2020	6	19	18	30	sp48	Common Song	51.754666666666665	51.962666666666664	19687.5	22500	not present	https://s3.amazonaws.com/arbimon2/project_33/detections/5016/85002233.png	0.1937020153245383	5671
85002235	20200823_023000.flac	Yat1	2020	8	23	2	30	sp48	Common Song	25.738666666666667	25.946666666666665	19687.5	22500	present	https://s3.amazonaws.com/arbimon2/project_33/detections/5016/85002235.png	0.30301277920774505	5671
85002237	20200402_130000.flac	Yat1	2020	4	2	13	0	sp48	Common Song	21.797333333333334	22.005333333333333	19687.5	22500	not present	https://s3.amazonaws.com/arbimon2/project_33/detections/5016/85002237.png	0.21559966260033372	5671
85002239	20200313_053000.flac	Yat1	2020	3	13	5	30	sp48	Common Song	7.136	7.344	19687.5	22500	present	https://s3.amazonaws.com/arbimon2/project_33/detections/5016/85002239.png	0.1745363736853853	5671
85002240	20200414_223000.flac	Yat1	2020	4	14	22	30	sp48	Common Song	26.352	26.56	19687.5	22500	present	https://s3.amazonaws.com/arbimon2/project_33/detections/5016/85002240.png	0.2758586786970765	5671
85002241	20200629_033000.flac	Yat1	2020	6	29	3	30	sp48	Common Song	37.285333333333334	37.49333333333333	19687.5	22500	present	https://s3.amazonaws.com/arbimon2/project_33/detections/5016/85002241.png	0.30149020553862266	5671
85002242	20200624_063000.flac	Yat1	2020	6	24	6	30	sp48	Common Song	29.018666666666668	29.226666666666667	19687.5	22500	not present	https://s3.amazonaws.com/arbimon2/project_33/detections/5016/85002242.png	0.150117811273925	5671
85002243	20200816_193000.flac	Yat1	2020	8	16	19	30	sp48	Common Song	4.1546666666666665	4.362666666666667	19687.5	22500	present	https://s3.amazonaws.com/arbimon2/project_33/detections/5016/85002243.png	0.30537226204952594	5671
85002244	20200729_013000.flac	Yat1	2020	7	29	1	30	sp48	Common Song	37.40266666666667	37.61066666666667	19687.5	22500	present	https://s3.amazonaws.com/arbimon2/project_33/detections/5016/85002244.png	0.3066656680238538	5671
85002245	20200824_213000.flac	Yat1	2020	8	24	21	30	sp48	Common Song	30.4	30.608	19687.5	22500	present	https://s3.amazonaws.com/arbimon2/project_33/detections/5016/85002245.png	0.24633349042127287	5671
85002246	20201005_190000.flac	Yat1	2020	10	5	19	0	sp48	Common Song	38.48	38.688	19687.5	22500	present	https://s3.amazonaws.com/arbimon2/project_33/detections/5016/85002246.png	0.23553135330289446	5671
85002247	20200421_050000.flac	Yat1	2020	4	21	5	0	sp48	Common Song	33.70666666666666	33.91466666666667	19687.5	22500	present	https://s3.amazonaws.com/arbimon2/project_33/detections/5016/85002247.png	0.30833353755069487	5671
85002248	20200722_200000.flac	Yat1	2020	7	22	20	0	sp48	Common Song	40.693333333333335	40.90133333333333	19687.5	22500	present	https://s3.amazonaws.com/arbimon2/project_33/detections/5016/85002248.png	0.2795623831939827	5671
85002249	20200427_110000.flac	Yat1	2020	4	27	11	0	sp48	Common Song	26.528	26.736	19687.5	22500	not present	https://s3.amazonaws.com/arbimon2/project_33/detections/5016/85002249.png	0.15042750561721183	5671
85002250	20200327_040000.flac	Yat1	2020	3	27	4	0	sp48	Common Song	54.394666666666666	54.602666666666664	19687.5	22500	present	https://s3.amazonaws.com/arbimon2/project_33/detections/5016/85002250.png	0.25134184040384483	5671
85002251	20201012_030000.flac	Yat1	2020	10	12	3	0	sp48	Common Song	35.392	35.6	19687.5	22500	present	https://s3.amazonaws.com/arbimon2/project_33/detections/5016/85002251.png	0.2886114998094844	5671
85002252	20200307_190000.flac	Yat1	2020	3	7	19	0	sp48	Common Song	47.456	47.664	19687.5	22500	present	https://s3.amazonaws.com/arbimon2/project_33/detections/5016/85002252.png	0.32270502558233577	5671
85002253	20200430_180000.flac	Yat1	2020	4	30	18	0	sp48	Common Song	24.672	24.88	19687.5	22500	not present	https://s3.amazonaws.com/arbimon2/project_33/detections/5016/85002253.png	0.15591330176679588	5671
85002254	20200619_190000.flac	Yat1	2020	6	19	19	0	sp48	Common Song	29.168	29.376	19687.5	22500	present	https://s3.amazonaws.com/arbimon2/project_33/detections/5016/85002254.png	0.2638082884949745	5671
85002255	20200823_030000.flac	Yat1	2020	8	23	3	0	sp48	Common Song	53.51466666666666	53.72266666666667	19687.5	22500	present	https://s3.amazonaws.com/arbimon2/project_33/detections/5016/85002255.png	0.24512636689630785	5671
85002256	20200414_230000.flac	Yat1	2020	4	14	23	0	sp48	Common Song	26.512	26.72	19687.5	22500	present	https://s3.amazonaws.com/arbimon2/project_33/detections/5016/85002256.png	0.3255317708205578	5671
85002258	20200708_153000.flac	Yat1	2020	7	8	15	30	sp48	Common Song	42.410666666666664	42.61866666666667	19687.5	22500	present	https://s3.amazonaws.com/arbimon2/project_33/detections/5016/85002258.png	0.25044844123339177	5671
85002259	20200629_040000.flac	Yat1	2020	6	29	4	0	sp48	Common Song	14.048	14.256	19687.5	22500	present	https://s3.amazonaws.com/arbimon2/project_33/detections/5016/85002259.png	0.2995004853182534	5671
85002260	20200320_223000.flac	Yat1	2020	3	20	22	30	sp48	Common Song	13.162666666666667	13.370666666666667	19687.5	22500	present	https://s3.amazonaws.com/arbimon2/project_33/detections/5016/85002260.png	0.22435681360367613	5671
85002263	20201005_193000.flac	Yat1	2020	10	5	19	30	sp48	Common Song	53.80266666666667	54.010666666666665	19687.5	22500	present	https://s3.amazonaws.com/arbimon2/project_33/detections/5016/85002263.png	0.2535876978325848	5671
85002265	20200824_220000.flac	Yat1	2020	8	24	22	0	sp48	Common Song	23.776	23.984	19687.5	22500	present	https://s3.amazonaws.com/arbimon2/project_33/detections/5016/85002265.png	0.2890019003405432	5671
85002266	20200722_203000.flac	Yat1	2020	7	22	20	30	sp48	Common Song	0.7466666666666667	0.9546666666666667	19687.5	22500	present	https://s3.amazonaws.com/arbimon2/project_33/detections/5016/85002266.png	0.28073861541489864	5671
85002267	20200729_020000.flac	Yat1	2020	7	29	2	0	sp48	Common Song	11.514666666666667	11.722666666666667	19687.5	22500	present	https://s3.amazonaws.com/arbimon2/project_33/detections/5016/85002267.png	0.30376881368664177	5671
85002270	20200421_053000.flac	Yat1	2020	4	21	5	30	sp48	Common Song	10.4	10.608	19687.5	22500	present	https://s3.amazonaws.com/arbimon2/project_33/detections/5016/85002270.png	0.2577282280580928	5671
85002271	20200816_200000.flac	Yat1	2020	8	16	20	0	sp48	Common Song	49.16266666666667	49.370666666666665	19687.5	22500	present	https://s3.amazonaws.com/arbimon2/project_33/detections/5016/85002271.png	0.29182149252562406	5671
85002274	20200327_043000.flac	Yat1	2020	3	27	4	30	sp48	Common Song	43.77066666666666	43.97866666666667	19687.5	22500	present	https://s3.amazonaws.com/arbimon2/project_33/detections/5016/85002274.png	0.25711877174327497	5671
85002275	20200804_080000.flac	Yat1	2020	8	4	8	0	sp48	Common Song	30.085333333333335	30.293333333333333	19687.5	22500	not present	https://s3.amazonaws.com/arbimon2/project_33/detections/5016/85002275.png	0.21096115951073563	5671
85002276	20201012_033000.flac	Yat1	2020	10	12	3	30	sp48	Common Song	57.65866666666667	57.86666666666667	19687.5	22500	present	https://s3.amazonaws.com/arbimon2/project_33/detections/5016/85002276.png	0.2937406077397944	5671
85002278	20200430_183000.flac	Yat1	2020	4	30	18	30	sp48	Common Song	37.589333333333336	37.797333333333334	19687.5	22500	not present	https://s3.amazonaws.com/arbimon2/project_33/detections/5016/85002278.png	0.1956576600801149	5671
85002279	20200408_173000.flac	Yat1	2020	4	8	17	30	sp48	Common Song	4.704	4.912	19687.5	22500	not present	https://s3.amazonaws.com/arbimon2/project_33/detections/5016/85002279.png	0.15573884484598946	5671
85002280	20200619_193000.flac	Yat1	2020	6	19	19	30	sp48	Common Song	57.44533333333333	57.653333333333336	19687.5	22500	present	https://s3.amazonaws.com/arbimon2/project_33/detections/5016/85002280.png	0.27527757277797127	5671
85002281	20200823_033000.flac	Yat1	2020	8	23	3	30	sp48	Common Song	24.714666666666666	24.922666666666668	19687.5	22500	present	https://s3.amazonaws.com/arbimon2/project_33/detections/5016/85002281.png	0.31408211090154403	5671
85002282	20200307_193000.flac	Yat1	2020	3	7	19	30	sp48	Common Song	58.58133333333333	58.78933333333333	19687.5	22500	present	https://s3.amazonaws.com/arbimon2/project_33/detections/5016/85002282.png	0.2784209539897833	5671
85002283	20200414_233000.flac	Yat1	2020	4	14	23	30	sp48	Common Song	56.61333333333334	56.821333333333335	19687.5	22500	present	https://s3.amazonaws.com/arbimon2/project_33/detections/5016/85002283.png	0.277278225610426	5671
85002284	20200320_230000.flac	Yat1	2020	3	20	23	0	sp48	Common Song	10.693333333333333	10.901333333333334	19687.5	22500	present	https://s3.amazonaws.com/arbimon2/project_33/detections/5016/85002284.png	0.24369154145377417	5671
85002285	20200629_043000.flac	Yat1	2020	6	29	4	30	sp48	Common Song	57.67466666666667	57.882666666666665	19687.5	22500	present	https://s3.amazonaws.com/arbimon2/project_33/detections/5016/85002285.png	0.26625863821146073	5671
85002286	20200722_210000.flac	Yat1	2020	7	22	21	0	sp48	Common Song	18.346666666666668	18.554666666666666	19687.5	22500	present	https://s3.amazonaws.com/arbimon2/project_33/detections/5016/85002286.png	0.25731145481770645	5671
85002287	20200824_223000.flac	Yat1	2020	8	24	22	30	sp48	Common Song	54.35733333333334	54.565333333333335	19687.5	22500	present	https://s3.amazonaws.com/arbimon2/project_33/detections/5016/85002287.png	0.25094334597162865	5671
85002288	20200729_023000.flac	Yat1	2020	7	29	2	30	sp48	Common Song	1.6746666666666667	1.8826666666666667	19687.5	22500	present	https://s3.amazonaws.com/arbimon2/project_33/detections/5016/85002288.png	0.26593069169383915	5671
85002289	20200816_203000.flac	Yat1	2020	8	16	20	30	sp48	Common Song	26.064	26.272	19687.5	22500	present	https://s3.amazonaws.com/arbimon2/project_33/detections/5016/85002289.png	0.3031058782405879	5671
85002290	20200327_050000.flac	Yat1	2020	3	27	5	0	sp48	Common Song	20.032	20.24	19687.5	22500	present	https://s3.amazonaws.com/arbimon2/project_33/detections/5016/85002290.png	0.2503327383732812	5671
85002291	20201005_200000.flac	Yat1	2020	10	5	20	0	sp48	Common Song	47.31733333333333	47.525333333333336	19687.5	22500	present	https://s3.amazonaws.com/arbimon2/project_33/detections/5016/85002291.png	0.22179535143408083	5671
85002293	20201012_040000.flac	Yat1	2020	10	12	4	0	sp48	Common Song	41.85066666666667	42.05866666666667	19687.5	22500	present	https://s3.amazonaws.com/arbimon2/project_33/detections/5016/85002293.png	0.30332563114558503	5671
85002294	20200810_153000.flac	Yat1	2020	8	10	15	30	sp48	Common Song	55.54666666666667	55.754666666666665	19687.5	22500	not present	https://s3.amazonaws.com/arbimon2/project_33/detections/5016/85002294.png	0.15311254329681379	5671
85002295	20200402_143000.flac	Yat1	2020	4	2	14	30	sp48	Common Song	48.18666666666667	48.394666666666666	19687.5	22500	not present	https://s3.amazonaws.com/arbimon2/project_33/detections/5016/85002295.png	0.18707604434505531	5671
85002298	20200430_190000.flac	Yat1	2020	4	30	19	0	sp48	Common Song	15.114666666666666	15.322666666666667	19687.5	22500	present	https://s3.amazonaws.com/arbimon2/project_33/detections/5016/85002298.png	0.1864614167141537	5671
85002299	20200619_200000.flac	Yat1	2020	6	19	20	0	sp48	Common Song	2.704	2.912	19687.5	22500	present	https://s3.amazonaws.com/arbimon2/project_33/detections/5016/85002299.png	0.2549986114252129	5671
85002302	20200408_180000.flac	Yat1	2020	4	8	18	0	sp48	Common Song	57.072	57.28	19687.5	22500	not present	https://s3.amazonaws.com/arbimon2/project_33/detections/5016/85002302.png	0.15052215830902374	5671
85002304	20200823_040000.flac	Yat1	2020	8	23	4	0	sp48	Common Song	37.19466666666667	37.40266666666667	19687.5	22500	present	https://s3.amazonaws.com/arbimon2/project_33/detections/5016/85002304.png	0.2506433257722155	5671
85002306	20200314_050000.flac	Yat1	2020	3	14	5	0	sp48	Common Song	15.205333333333334	15.413333333333334	19687.5	22500	present	https://s3.amazonaws.com/arbimon2/project_33/detections/5016/85002306.png	0.1569449823188803	5671
85002307	20200629_050000.flac	Yat1	2020	6	29	5	0	sp48	Common Song	37.392	37.6	19687.5	22500	present	https://s3.amazonaws.com/arbimon2/project_33/detections/5016/85002307.png	0.38570994817043114	5671
85002309	20200624_080000.flac	Yat1	2020	6	24	8	0	sp48	Common Song	17.722666666666665	17.930666666666667	19687.5	22500	not present	https://s3.amazonaws.com/arbimon2/project_33/detections/5016/85002309.png	0.18340728838964987	5671
85002310	20200715_073000.flac	Yat1	2020	7	15	7	30	sp48	Common Song	28.544	28.752	19687.5	22500	not present	https://s3.amazonaws.com/arbimon2/project_33/detections/5016/85002310.png	0.15711309055119624	5671
85002311	20200414_000000.flac	Yat1	2020	4	14	0	0	sp48	Common Song	24.016	24.224	19687.5	22500	present	https://s3.amazonaws.com/arbimon2/project_33/detections/5016/85002311.png	0.2622120552564362	5671
85002312	20200320_233000.flac	Yat1	2020	3	20	23	30	sp48	Common Song	32.778666666666666	32.986666666666665	19687.5	22500	present	https://s3.amazonaws.com/arbimon2/project_33/detections/5016/85002312.png	0.22198616861287124	5671
85002313	20200722_213000.flac	Yat1	2020	7	22	21	30	sp48	Common Song	35.818666666666665	36.026666666666664	19687.5	22500	present	https://s3.amazonaws.com/arbimon2/project_33/detections/5016/85002313.png	0.25280894625347966	5671
85002314	20200307_230000.flac	Yat1	2020	3	7	23	0	sp48	Common Song	32.22933333333334	32.437333333333335	19687.5	22500	present	https://s3.amazonaws.com/arbimon2/project_33/detections/5016/85002314.png	0.25726839807369156	5671
85002315	20200729_030000.flac	Yat1	2020	7	29	3	0	sp48	Common Song	5.8933333333333335	6.101333333333334	19687.5	22500	present	https://s3.amazonaws.com/arbimon2/project_33/detections/5016/85002315.png	0.24606544103274677	5671
85002316	20200804_090000.flac	Yat1	2020	8	4	9	0	sp48	Common Song	26.090666666666667	26.298666666666666	19687.5	22500	not present	https://s3.amazonaws.com/arbimon2/project_33/detections/5016/85002316.png	0.15982965578570765	5671
85002317	20201012_043000.flac	Yat1	2020	10	12	4	30	sp48	Common Song	28.826666666666668	29.034666666666666	19687.5	22500	present	https://s3.amazonaws.com/arbimon2/project_33/detections/5016/85002317.png	0.28022625087356173	5671
85002318	20200816_210000.flac	Yat1	2020	8	16	21	0	sp48	Common Song	12.314666666666668	12.522666666666666	19687.5	22500	present	https://s3.amazonaws.com/arbimon2/project_33/detections/5016/85002318.png	0.2778772037738376	5671
85002319	20200421_070000.flac	Yat1	2020	4	21	7	0	sp48	Common Song	36.78933333333333	36.99733333333333	19687.5	22500	not present	https://s3.amazonaws.com/arbimon2/project_33/detections/5016/85002319.png	0.15374782330572395	5671
85002320	20200427_123000.flac	Yat1	2020	4	27	12	30	sp48	Common Song	44.922666666666665	45.13066666666667	19687.5	22500	not present	https://s3.amazonaws.com/arbimon2/project_33/detections/5016/85002320.png	0.15424336758622417	5671
85002321	20201005_203000.flac	Yat1	2020	10	5	20	30	sp48	Common Song	45.18933333333333	45.397333333333336	19687.5	22500	present	https://s3.amazonaws.com/arbimon2/project_33/detections/5016/85002321.png	0.23286290158740006	5671
85002322	20200824_230000.flac	Yat1	2020	8	24	23	0	sp48	Common Song	13.824	14.032	19687.5	22500	present	https://s3.amazonaws.com/arbimon2/project_33/detections/5016/85002322.png	0.2689310960720355	5671
85002323	20200619_203000.flac	Yat1	2020	6	19	20	30	sp48	Common Song	28.24	28.448	19687.5	22500	present	https://s3.amazonaws.com/arbimon2/project_33/detections/5016/85002323.png	0.30987063037642076	5671
85002324	20200430_193000.flac	Yat1	2020	4	30	19	30	sp48	Common Song	19.642666666666667	19.850666666666665	19687.5	22500	present	https://s3.amazonaws.com/arbimon2/project_33/detections/5016/85002324.png	0.2972565382076107	5671
85002326	20200629_053000.flac	Yat1	2020	6	29	5	30	sp48	Common Song	51.552	51.76	19687.5	22500	present	https://s3.amazonaws.com/arbimon2/project_33/detections/5016/85002326.png	0.273053310836569	5671
85002327	20200823_043000.flac	Yat1	2020	8	23	4	30	sp48	Common Song	35.36	35.568	19687.5	22500	present	https://s3.amazonaws.com/arbimon2/project_33/detections/5016/85002327.png	0.30352920405984957	5671
85002328	20200624_110000.flac	Yat1	2020	6	24	11	0	sp48	Common Song	24.272	24.48	19687.5	22500	not present	https://s3.amazonaws.com/arbimon2/project_33/detections/5016/85002328.png	0.1574937347594849	5671
85002332	20201012_050000.flac	Yat1	2020	10	12	5	0	sp48	Common Song	56.48533333333334	56.693333333333335	19687.5	22500	present	https://s3.amazonaws.com/arbimon2/project_33/detections/5016/85002332.png	0.2742344558377953	5671
85002333	20200408_183000.flac	Yat1	2020	4	8	18	30	sp48	Common Song	10.314666666666668	10.522666666666666	19687.5	22500	present	https://s3.amazonaws.com/arbimon2/project_33/detections/5016/85002333.png	0.3207881026673878	5671
85002334	20200729_033000.flac	Yat1	2020	7	29	3	30	sp48	Common Song	41.55733333333333	41.76533333333333	19687.5	22500	present	https://s3.amazonaws.com/arbimon2/project_33/detections/5016/85002334.png	0.29730419926374785	5671
85002335	20200722_220000.flac	Yat1	2020	7	22	22	0	sp48	Common Song	7.312	7.52	19687.5	22500	present	https://s3.amazonaws.com/arbimon2/project_33/detections/5016/85002335.png	0.2832303518641734	5671
85002336	20200415_000000.flac	Yat1	2020	4	15	0	0	sp48	Common Song	36.784	36.992	19687.5	22500	present	https://s3.amazonaws.com/arbimon2/project_33/detections/5016/85002336.png	0.24748203326126783	5671
85002337	20200321_000000.flac	Yat1	2020	3	21	0	0	sp48	Common Song	21.738666666666667	21.946666666666665	19687.5	22500	present	https://s3.amazonaws.com/arbimon2/project_33/detections/5016/85002337.png	0.2070293116337494	5671
85002339	20200307_233000.flac	Yat1	2020	3	7	23	30	sp48	Common Song	6.933333333333334	7.141333333333334	19687.5	22500	present	https://s3.amazonaws.com/arbimon2/project_33/detections/5016/85002339.png	0.2809836034737931	5671
85002340	20200816_213000.flac	Yat1	2020	8	16	21	30	sp48	Common Song	44.629333333333335	44.83733333333333	19687.5	22500	present	https://s3.amazonaws.com/arbimon2/project_33/detections/5016/85002340.png	0.3444479733802901	5671
85002342	20200804_093000.flac	Yat1	2020	8	4	9	30	sp48	Common Song	55.21066666666667	55.41866666666667	19687.5	22500	not present	https://s3.amazonaws.com/arbimon2/project_33/detections/5016/85002342.png	0.15146761170399597	5671
85002343	20200427_130000.flac	Yat1	2020	4	27	13	0	sp48	Common Song	22.69333333333333	22.901333333333334	19687.5	22500	not present	https://s3.amazonaws.com/arbimon2/project_33/detections/5016/85002343.png	0.16459171845603218	5671
85002347	20200824_233000.flac	Yat1	2020	8	24	23	30	sp48	Common Song	21.957333333333334	22.165333333333333	19687.5	22500	present	https://s3.amazonaws.com/arbimon2/project_33/detections/5016/85002347.png	0.2988048353502724	5671
85002348	20201005_210000.flac	Yat1	2020	10	5	21	0	sp48	Common Song	5.610666666666667	5.818666666666667	19687.5	22500	present	https://s3.amazonaws.com/arbimon2/project_33/detections/5016/85002348.png	0.2526153444988812	5671
85002349	20200619_210000.flac	Yat1	2020	6	19	21	0	sp48	Common Song	2.1226666666666665	2.3306666666666667	19687.5	22500	present	https://s3.amazonaws.com/arbimon2/project_33/detections/5016/85002349.png	0.3382420365430477	5671
85002350	20200402_153000.flac	Yat1	2020	4	2	15	30	sp48	Common Song	2.256	2.464	19687.5	22500	not present	https://s3.amazonaws.com/arbimon2/project_33/detections/5016/85002350.png	0.1529687906027667	5671
85002351	20200430_200000.flac	Yat1	2020	4	30	20	0	sp48	Common Song	50.66133333333333	50.86933333333333	19687.5	22500	present	https://s3.amazonaws.com/arbimon2/project_33/detections/5016/85002351.png	0.2530789447798513	5671
85002352	20200823_050000.flac	Yat1	2020	8	23	5	0	sp48	Common Song	58.82666666666667	59.034666666666666	19687.5	22500	present	https://s3.amazonaws.com/arbimon2/project_33/detections/5016/85002352.png	0.2463239300737196	5671
85002353	20200629_060000.flac	Yat1	2020	6	29	6	0	sp48	Common Song	58.309333333333335	58.51733333333333	19687.5	22500	present	https://s3.amazonaws.com/arbimon2/project_33/detections/5016/85002353.png	0.24773846932944218	5671
85002354	20201012_053000.flac	Yat1	2020	10	12	5	30	sp48	Common Song	41.946666666666665	42.154666666666664	19687.5	22500	not present	https://s3.amazonaws.com/arbimon2/project_33/detections/5016/85002354.png	0.16278927463129236	5671
85002355	20200729_040000.flac	Yat1	2020	7	29	4	0	sp48	Common Song	34.45333333333333	34.66133333333333	19687.5	22500	present	https://s3.amazonaws.com/arbimon2/project_33/detections/5016/85002355.png	0.25616475954577284	5671
85002356	20200321_003000.flac	Yat1	2020	3	21	0	30	sp48	Common Song	16.016	16.224	19687.5	22500	present	https://s3.amazonaws.com/arbimon2/project_33/detections/5016/85002356.png	0.2563753213690406	5671
85002357	20200408_190000.flac	Yat1	2020	4	8	19	0	sp48	Common Song	44.144	44.352	19687.5	22500	present	https://s3.amazonaws.com/arbimon2/project_33/detections/5016/85002357.png	0.3197064717874533	5671
85002359	20200415_003000.flac	Yat1	2020	4	15	0	30	sp48	Common Song	32.778666666666666	32.986666666666665	19687.5	22500	present	https://s3.amazonaws.com/arbimon2/project_33/detections/5016/85002359.png	0.2761943855345929	5671
85002361	20200816_220000.flac	Yat1	2020	8	16	22	0	sp48	Common Song	22.426666666666666	22.634666666666668	19687.5	22500	present	https://s3.amazonaws.com/arbimon2/project_33/detections/5016/85002361.png	0.33521335412083775	5671
85002362	20200804_100000.flac	Yat1	2020	8	4	10	0	sp48	Common Song	28.75733333333333	28.965333333333334	19687.5	22500	not present	https://s3.amazonaws.com/arbimon2/project_33/detections/5016/85002362.png	0.1655080422541733	5671
85002363	20200308_000000.flac	Yat1	2020	3	8	0	0	sp48	Common Song	12.101333333333333	12.309333333333333	19687.5	22500	present	https://s3.amazonaws.com/arbimon2/project_33/detections/5016/85002363.png	0.1593538596545966	5671
85002365	20200722_223000.flac	Yat1	2020	7	22	22	30	sp48	Common Song	31.104	31.312	19687.5	22500	present	https://s3.amazonaws.com/arbimon2/project_33/detections/5016/85002365.png	0.28476783574392034	5671
85002366	20200427_133000.flac	Yat1	2020	4	27	13	30	sp48	Common Song	44.848	45.056	19687.5	22500	not present	https://s3.amazonaws.com/arbimon2/project_33/detections/5016/85002366.png	0.15781802065204534	5671
85002371	20201005_213000.flac	Yat1	2020	10	5	21	30	sp48	Common Song	23.792	24	19687.5	22500	present	https://s3.amazonaws.com/arbimon2/project_33/detections/5016/85002371.png	0.28138839027335055	5671
85002372	20200824_173000.flac	Yat1	2020	8	24	17	30	sp48	Common Song	2.6506666666666665	2.8586666666666667	19687.5	22500	present	https://s3.amazonaws.com/arbimon2/project_33/detections/5016/85002372.png	0.3020741649374688	5671
85002382	20200619_213000.flac	Yat1	2020	6	19	21	30	sp48	Common Song	9.898666666666667	10.106666666666667	19687.5	22500	present	https://s3.amazonaws.com/arbimon2/project_33/detections/5016/85002382.png	0.269417997521785	5671
85002385	20200430_203000.flac	Yat1	2020	4	30	20	30	sp48	Common Song	16.634666666666668	16.842666666666666	19687.5	22500	present	https://s3.amazonaws.com/arbimon2/project_33/detections/5016/85002385.png	0.2737968613312648	5671
85002389	20200729_043000.flac	Yat1	2020	7	29	4	30	sp48	Common Song	1.5413333333333334	1.7493333333333334	19687.5	22500	present	https://s3.amazonaws.com/arbimon2/project_33/detections/5016/85002389.png	0.2510916867554897	5671
85002390	20200629_063000.flac	Yat1	2020	6	29	6	30	sp48	Common Song	23.082666666666668	23.290666666666667	19687.5	22500	present	https://s3.amazonaws.com/arbimon2/project_33/detections/5016/85002390.png	0.17485362739956783	5671
85002391	20200321_010000.flac	Yat1	2020	3	21	1	0	sp48	Common Song	22.128	22.336	19687.5	22500	present	https://s3.amazonaws.com/arbimon2/project_33/detections/5016/85002391.png	0.24605132117471085	5671
85002392	20200823_053000.flac	Yat1	2020	8	23	5	30	sp48	Common Song	16.805333333333333	17.013333333333332	19687.5	22500	present	https://s3.amazonaws.com/arbimon2/project_33/detections/5016/85002392.png	0.27728440114140673	5671
85002393	20200415_010000.flac	Yat1	2020	4	15	1	0	sp48	Common Song	14.613333333333333	14.821333333333333	19687.5	22500	present	https://s3.amazonaws.com/arbimon2/project_33/detections/5016/85002393.png	0.27827070668626475	5671
85002394	20200408_193000.flac	Yat1	2020	4	8	19	30	sp48	Common Song	8.490666666666666	8.698666666666666	19687.5	22500	present	https://s3.amazonaws.com/arbimon2/project_33/detections/5016/85002394.png	0.16244286864087304	5671
85002395	20200722_230000.flac	Yat1	2020	7	22	23	0	sp48	Common Song	55.168	55.376	19687.5	22500	present	https://s3.amazonaws.com/arbimon2/project_33/detections/5016/85002395.png	0.2813754514810149	5671
85002396	20200308_003000.flac	Yat1	2020	3	8	0	30	sp48	Common Song	37.605333333333334	37.81333333333333	19687.5	22500	present	https://s3.amazonaws.com/arbimon2/project_33/detections/5016/85002396.png	0.33567695676304654	5671
85002397	20200816_223000.flac	Yat1	2020	8	16	22	30	sp48	Common Song	38.330666666666666	38.538666666666664	19687.5	22500	present	https://s3.amazonaws.com/arbimon2/project_33/detections/5016/85002397.png	0.3685091216920918	5671
85002399	20201005_220000.flac	Yat1	2020	10	5	22	0	sp48	Common Song	18.874666666666666	19.082666666666668	19687.5	22500	present	https://s3.amazonaws.com/arbimon2/project_33/detections/5016/85002399.png	0.2499870167179283	5671
85002404	20200619_220000.flac	Yat1	2020	6	19	22	0	sp48	Common Song	31.168	31.376	19687.5	22500	present	https://s3.amazonaws.com/arbimon2/project_33/detections/5016/85002404.png	0.2684755169408571	5671
85002406	20200708_183000.flac	Yat1	2020	7	8	18	30	sp48	Common Song	19.44	19.648	19687.5	22500	present	https://s3.amazonaws.com/arbimon2/project_33/detections/5016/85002406.png	0.24675141190541378	5671
85002409	20200624_123000.flac	Yat1	2020	6	24	12	30	sp48	Common Song	45.552	45.76	19687.5	22500	not present	https://s3.amazonaws.com/arbimon2/project_33/detections/5016/85002409.png	0.20700566344626598	5671
85002415	20200629_070000.flac	Yat1	2020	6	29	7	0	sp48	Common Song	52.63466666666667	52.842666666666666	19687.5	22500	present	https://s3.amazonaws.com/arbimon2/project_33/detections/5016/85002415.png	0.21919617190483132	5671
85002421	20200823_060000.flac	Yat1	2020	8	23	6	0	sp48	Common Song	22.768	22.976	19687.5	22500	not present	https://s3.amazonaws.com/arbimon2/project_33/detections/5016/85002421.png	0.1608350596284985	5671
85002423	20200722_233000.flac	Yat1	2020	7	22	23	30	sp48	Common Song	27.76	27.968	19687.5	22500	present	https://s3.amazonaws.com/arbimon2/project_33/detections/5016/85002423.png	0.24334638562103947	5671
85002424	20200729_050000.flac	Yat1	2020	7	29	5	0	sp48	Common Song	35.44	35.648	19687.5	22500	not present	https://s3.amazonaws.com/arbimon2/project_33/detections/5016/85002424.png	0.32879806442087944	5671
85002425	20200415_013000.flac	Yat1	2020	4	15	1	30	sp48	Common Song	9.408	9.616	19687.5	22500	present	https://s3.amazonaws.com/arbimon2/project_33/detections/5016/85002425.png	0.26733780296839355	5671
85002426	20200321_013000.flac	Yat1	2020	3	21	1	30	sp48	Common Song	52.64	52.848	19687.5	22500	present	https://s3.amazonaws.com/arbimon2/project_33/detections/5016/85002426.png	0.2134950629792436	5671
85002429	20200421_090000.flac	Yat1	2020	4	21	9	0	sp48	Common Song	13.525333333333334	13.733333333333333	19687.5	22500	not present	https://s3.amazonaws.com/arbimon2/project_33/detections/5016/85002429.png	0.1584189219921714	5671
85002430	20200402_170000.flac	Yat1	2020	4	2	17	0	sp48	Common Song	39.536	39.744	19687.5	22500	not present	https://s3.amazonaws.com/arbimon2/project_33/detections/5016/85002430.png	0.1805160576067505	5671
85002431	20200308_010000.flac	Yat1	2020	3	8	1	0	sp48	Common Song	44.02133333333333	44.22933333333334	19687.5	22500	present	https://s3.amazonaws.com/arbimon2/project_33/detections/5016/85002431.png	0.2865225683491004	5671
85002432	20201005_223000.flac	Yat1	2020	10	5	22	30	sp48	Common Song	23.792	24	19687.5	22500	present	https://s3.amazonaws.com/arbimon2/project_33/detections/5016/85002432.png	0.2378531049473871	5671
85002433	20200824_183000.flac	Yat1	2020	8	24	18	30	sp48	Common Song	13.050666666666666	13.258666666666667	19687.5	22500	not present	https://s3.amazonaws.com/arbimon2/project_33/detections/5016/85002433.png	0.15834963729122276	5671
85002435	20200816_230000.flac	Yat1	2020	8	16	23	0	sp48	Common Song	0.848	1.056	19687.5	22500	present	https://s3.amazonaws.com/arbimon2/project_33/detections/5016/85002435.png	0.28523060900792196	5671
85002437	20200430_213000.flac	Yat1	2020	4	30	21	30	sp48	Common Song	46.309333333333335	46.51733333333333	19687.5	22500	present	https://s3.amazonaws.com/arbimon2/project_33/detections/5016/85002437.png	0.22886538066992526	5671
85002438	20200619_223000.flac	Yat1	2020	6	19	22	30	sp48	Common Song	40.602666666666664	40.81066666666667	19687.5	22500	present	https://s3.amazonaws.com/arbimon2/project_33/detections/5016/85002438.png	0.333076651146983	5671
85002440	20200708_190000.flac	Yat1	2020	7	8	19	0	sp48	Common Song	15.338666666666667	15.546666666666667	19687.5	22500	present	https://s3.amazonaws.com/arbimon2/project_33/detections/5016/85002440.png	0.2582884153377982	5671
85002441	20200624_130000.flac	Yat1	2020	6	24	13	0	sp48	Common Song	16.581333333333333	16.78933333333333	19687.5	22500	present	https://s3.amazonaws.com/arbimon2/project_33/detections/5016/85002441.png	0.27688864166793803	5671
85002444	20200723_000000.flac	Yat1	2020	7	23	0	0	sp48	Common Song	58.02133333333333	58.22933333333334	19687.5	22500	present	https://s3.amazonaws.com/arbimon2/project_33/detections/5016/85002444.png	0.25551045055256405	5671
85002448	20200408_200000.flac	Yat1	2020	4	8	20	0	sp48	Common Song	38.181333333333335	38.38933333333333	19687.5	22500	present	https://s3.amazonaws.com/arbimon2/project_33/detections/5016/85002448.png	0.17861621720110843	5671
85002449	20200415_020000.flac	Yat1	2020	4	15	2	0	sp48	Common Song	7.941333333333334	8.149333333333333	19687.5	22500	present	https://s3.amazonaws.com/arbimon2/project_33/detections/5016/85002449.png	0.2846636703371008	5671
85002451	20200321_020000.flac	Yat1	2020	3	21	2	0	sp48	Common Song	15.12	15.328	19687.5	22500	present	https://s3.amazonaws.com/arbimon2/project_33/detections/5016/85002451.png	0.24116289968447951	5671
85002454	20201005_230000.flac	Yat1	2020	10	5	23	0	sp48	Common Song	42.602666666666664	42.81066666666667	19687.5	22500	present	https://s3.amazonaws.com/arbimon2/project_33/detections/5016/85002454.png	0.29079869718399826	5671
85002457	20200308_013000.flac	Yat1	2020	3	8	1	30	sp48	Common Song	42.693333333333335	42.90133333333333	19687.5	22500	present	https://s3.amazonaws.com/arbimon2/project_33/detections/5016/85002457.png	0.18755915242268273	5671
85002460	20200824_190000.flac	Yat1	2020	8	24	19	0	sp48	Common Song	25.194666666666667	25.402666666666665	19687.5	22500	present	https://s3.amazonaws.com/arbimon2/project_33/detections/5016/85002460.png	0.22979564428303567	5671
85002462	20200810_183000.flac	Yat1	2020	8	10	18	30	sp48	Common Song	53.49333333333333	53.70133333333333	19687.5	22500	present	https://s3.amazonaws.com/arbimon2/project_33/detections/5016/85002462.png	0.34695775752265806	5671
85002463	20200816_233000.flac	Yat1	2020	8	16	23	30	sp48	Common Song	24.864	25.072	19687.5	22500	present	https://s3.amazonaws.com/arbimon2/project_33/detections/5016/85002463.png	0.26332951771567903	5671
85002469	20200430_220000.flac	Yat1	2020	4	30	22	0	sp48	Common Song	25.877333333333333	26.085333333333335	19687.5	22500	present	https://s3.amazonaws.com/arbimon2/project_33/detections/5016/85002469.png	0.28967295906192736	5671
85002471	20200619_230000.flac	Yat1	2020	6	19	23	0	sp48	Common Song	4.368	4.576	19687.5	22500	present	https://s3.amazonaws.com/arbimon2/project_33/detections/5016/85002471.png	0.32525989465818544	5671
85002472	20201012_073000.flac	Yat1	2020	10	12	7	30	sp48	Common Song	26.224	26.432	19687.5	22500	not present	https://s3.amazonaws.com/arbimon2/project_33/detections/5016/85002472.png	0.17745593574641852	5671
85002474	20200301_000000.flac	Yat1	2020	3	1	0	0	sp48	Common Song	27.818666666666665	28.026666666666667	19687.5	22500	present	https://s3.amazonaws.com/arbimon2/project_33/detections/5016/85002474.png	0.9426361096026493	5671
85002475	20200624_133000.flac	Yat1	2020	6	24	13	30	sp48	Common Song	29.125333333333334	29.333333333333332	19687.5	22500	not present	https://s3.amazonaws.com/arbimon2/project_33/detections/5016/85002475.png	0.15190557598388577	5671
85002477	20200629_080000.flac	Yat1	2020	6	29	8	0	sp48	Common Song	22.837333333333333	23.045333333333332	19687.5	22500	not present	https://s3.amazonaws.com/arbimon2/project_33/detections/5016/85002477.png	0.15427765213460976	5671
85002478	20200708_193000.flac	Yat1	2020	7	8	19	30	sp48	Common Song	18.570666666666668	18.778666666666666	19687.5	22500	present	https://s3.amazonaws.com/arbimon2/project_33/detections/5016/85002478.png	0.3031463160601804	5671
85002482	20200723_003000.flac	Yat1	2020	7	23	0	30	sp48	Common Song	33.664	33.872	19687.5	22500	present	https://s3.amazonaws.com/arbimon2/project_33/detections/5016/85002482.png	0.2323079462305123	5671
85002483	20200321_023000.flac	Yat1	2020	3	21	2	30	sp48	Common Song	34.624	34.832	19687.5	22500	present	https://s3.amazonaws.com/arbimon2/project_33/detections/5016/85002483.png	0.23963122797288264	5671
85002484	20200415_023000.flac	Yat1	2020	4	15	2	30	sp48	Common Song	19.861333333333334	20.069333333333333	19687.5	22500	present	https://s3.amazonaws.com/arbimon2/project_33/detections/5016/85002484.png	0.2001078779288838	5671
85002485	20201005_233000.flac	Yat1	2020	10	5	23	30	sp48	Common Song	7.216	7.424	19687.5	22500	present	https://s3.amazonaws.com/arbimon2/project_33/detections/5016/85002485.png	0.25052451440269546	5671
85002487	20200408_203000.flac	Yat1	2020	4	8	20	30	sp48	Common Song	29.21066666666667	29.418666666666667	19687.5	22500	present	https://s3.amazonaws.com/arbimon2/project_33/detections/5016/85002487.png	0.22589521858764047	5671
85002489	20200810_190000.flac	Yat1	2020	8	10	19	0	sp48	Common Song	35.30133333333333	35.50933333333333	19687.5	22500	present	https://s3.amazonaws.com/arbimon2/project_33/detections/5016/85002489.png	0.3074615807161752	5671
85002491	20200817_000000.flac	Yat1	2020	8	17	0	0	sp48	Common Song	27.904	28.112	19687.5	22500	present	https://s3.amazonaws.com/arbimon2/project_33/detections/5016/85002491.png	0.28678518824053273	5671
85002496	20200824_193000.flac	Yat1	2020	8	24	19	30	sp48	Common Song	25.653333333333332	25.861333333333334	19687.5	22500	present	https://s3.amazonaws.com/arbimon2/project_33/detections/5016/85002496.png	0.20571592650812787	5671
85002500	20200430_223000.flac	Yat1	2020	4	30	22	30	sp48	Common Song	13.552	13.76	19687.5	22500	present	https://s3.amazonaws.com/arbimon2/project_33/detections/5016/85002500.png	0.3099532689799486	5671
85002501	20200314_190000.flac	Yat1	2020	3	14	19	0	sp48	Common Song	21.173333333333332	21.381333333333334	19687.5	22500	present	https://s3.amazonaws.com/arbimon2/project_33/detections/5016/85002501.png	0.3189556839217174	5671
85002504	20200729_063000.flac	Yat1	2020	7	29	6	30	sp48	Common Song	15.685333333333332	15.893333333333333	19687.5	22500	not present	https://s3.amazonaws.com/arbimon2/project_33/detections/5016/85002504.png	0.22674189822670016	5671
85002506	20200823_073000.flac	Yat1	2020	8	23	7	30	sp48	Common Song	26.917333333333332	27.125333333333334	19687.5	22500	not present	https://s3.amazonaws.com/arbimon2/project_33/detections/5016/85002506.png	0.15806094955270378	5671
85002508	20200708_200000.flac	Yat1	2020	7	8	20	0	sp48	Common Song	35.242666666666665	35.45066666666666	19687.5	22500	present	https://s3.amazonaws.com/arbimon2/project_33/detections/5016/85002508.png	0.3142037442179183	5671
85002510	20200619_233000.flac	Yat1	2020	6	19	23	30	sp48	Common Song	24.282666666666668	24.490666666666666	19687.5	22500	present	https://s3.amazonaws.com/arbimon2/project_33/detections/5016/85002510.png	0.3045508390873613	5671
85002511	20200301_003000.flac	Yat1	2020	3	1	0	30	sp48	Common Song	48.410666666666664	48.61866666666667	19687.5	22500	present	https://s3.amazonaws.com/arbimon2/project_33/detections/5016/85002511.png	0.3344406197627629	5671
85002514	20200723_010000.flac	Yat1	2020	7	23	1	0	sp48	Common Song	8.197333333333333	8.405333333333333	19687.5	22500	present	https://s3.amazonaws.com/arbimon2/project_33/detections/5016/85002514.png	0.30074390070801416	5671
85002515	20200415_030000.flac	Yat1	2020	4	15	3	0	sp48	Common Song	49.349333333333334	49.55733333333333	19687.5	22500	present	https://s3.amazonaws.com/arbimon2/project_33/detections/5016/85002515.png	0.23170585915500366	5671
85002518	20200321_030000.flac	Yat1	2020	3	21	3	0	sp48	Common Song	25.514666666666667	25.722666666666665	19687.5	22500	present	https://s3.amazonaws.com/arbimon2/project_33/detections/5016/85002518.png	0.23014620310961814	5671
85002519	20201006_000000.flac	Yat1	2020	10	6	0	0	sp48	Common Song	58.074666666666666	58.282666666666664	19687.5	22500	present	https://s3.amazonaws.com/arbimon2/project_33/detections/5016/85002519.png	0.2820873186482607	5671
85002521	20200402_183000.flac	Yat1	2020	4	2	18	30	sp48	Common Song	9.370666666666667	9.578666666666667	19687.5	22500	present	https://s3.amazonaws.com/arbimon2/project_33/detections/5016/85002521.png	0.24519761521054864	5671
85002523	20200810_193000.flac	Yat1	2020	8	10	19	30	sp48	Common Song	6.368	6.576	19687.5	22500	present	https://s3.amazonaws.com/arbimon2/project_33/detections/5016/85002523.png	0.3705203221071469	5671
85002526	20200308_023000.flac	Yat1	2020	3	8	2	30	sp48	Common Song	19.488	19.696	19687.5	22500	present	https://s3.amazonaws.com/arbimon2/project_33/detections/5016/85002526.png	0.2849062951244779	5671
85002527	20200408_210000.flac	Yat1	2020	4	8	21	0	sp48	Common Song	56.51733333333333	56.72533333333333	19687.5	22500	present	https://s3.amazonaws.com/arbimon2/project_33/detections/5016/85002527.png	0.25181608313351944	5671
85002528	20200824_200000.flac	Yat1	2020	8	24	20	0	sp48	Common Song	29.701333333333334	29.909333333333333	19687.5	22500	present	https://s3.amazonaws.com/arbimon2/project_33/detections/5016/85002528.png	0.24510664657661216	5671
85002529	20200430_230000.flac	Yat1	2020	4	30	23	0	sp48	Common Song	23.21066666666667	23.418666666666667	19687.5	22500	present	https://s3.amazonaws.com/arbimon2/project_33/detections/5016/85002529.png	0.25095173831731926	5671
85002530	20200817_003000.flac	Yat1	2020	8	17	0	30	sp48	Common Song	16.138666666666666	16.346666666666668	19687.5	22500	present	https://s3.amazonaws.com/arbimon2/project_33/detections/5016/85002530.png	0.23897988996703168	5671
85002531	20200804_130000.flac	Yat1	2020	8	4	13	0	sp48	Common Song	31.258666666666667	31.466666666666665	19687.5	22500	not present	https://s3.amazonaws.com/arbimon2/project_33/detections/5016/85002531.png	0.1954269238398108	5671
85002535	20200708_203000.flac	Yat1	2020	7	8	20	30	sp48	Common Song	47.392	47.6	19687.5	22500	present	https://s3.amazonaws.com/arbimon2/project_33/detections/5016/85002535.png	0.2766782861813431	5671
85002536	20200314_193000.flac	Yat1	2020	3	14	19	30	sp48	Common Song	10.794666666666666	11.002666666666666	19687.5	22500	present	https://s3.amazonaws.com/arbimon2/project_33/detections/5016/85002536.png	0.23329651369997761	5671
85002537	20200620_000000.flac	Yat1	2020	6	20	0	0	sp48	Common Song	52.992	53.2	19687.5	22500	present	https://s3.amazonaws.com/arbimon2/project_33/detections/5016/85002537.png	0.3531447757873415	5671
85002538	20200723_013000.flac	Yat1	2020	7	23	1	30	sp48	Common Song	18.010666666666665	18.218666666666667	19687.5	22500	present	https://s3.amazonaws.com/arbimon2/project_33/detections/5016/85002538.png	0.3374696162021588	5671
85002540	20200301_010000.flac	Yat1	2020	3	1	1	0	sp48	Common Song	15.562666666666667	15.770666666666667	19687.5	22500	present	https://s3.amazonaws.com/arbimon2/project_33/detections/5016/85002540.png	0.2512160931581525	5671
85002544	20200427_170000.flac	Yat1	2020	4	27	17	0	sp48	Common Song	0.112	0.32	19687.5	22500	not present	https://s3.amazonaws.com/arbimon2/project_33/detections/5016/85002544.png	0.17934395137636822	5671
85002545	20200715_120000.flac	Yat1	2020	7	15	12	0	sp48	Common Song	48.693333333333335	48.90133333333333	19687.5	22500	not present	https://s3.amazonaws.com/arbimon2/project_33/detections/5016/85002545.png	0.15290141795029966	5671
85002548	20200415_033000.flac	Yat1	2020	4	15	3	30	sp48	Common Song	53.14666666666667	53.35466666666667	19687.5	22500	present	https://s3.amazonaws.com/arbimon2/project_33/detections/5016/85002548.png	0.2519712399476889	5671
85002551	20200321_033000.flac	Yat1	2020	3	21	3	30	sp48	Common Song	34.19733333333333	34.40533333333333	19687.5	22500	present	https://s3.amazonaws.com/arbimon2/project_33/detections/5016/85002551.png	0.2324335949677623	5671
85002552	20200402_190000.flac	Yat1	2020	4	2	19	0	sp48	Common Song	15.557333333333334	15.765333333333333	19687.5	22500	present	https://s3.amazonaws.com/arbimon2/project_33/detections/5016/85002552.png	0.283428445099955	5671
85002553	20201012_090000.flac	Yat1	2020	10	12	9	0	sp48	Common Song	22.48	22.688	19687.5	22500	not present	https://s3.amazonaws.com/arbimon2/project_33/detections/5016/85002553.png	0.16461477711991482	5671
85002558	20201006_003000.flac	Yat1	2020	10	6	0	30	sp48	Common Song	11.781333333333333	11.989333333333333	19687.5	22500	present	https://s3.amazonaws.com/arbimon2/project_33/detections/5016/85002558.png	0.22183612149148615	5671
85002561	20200408_213000.flac	Yat1	2020	4	8	21	30	sp48	Common Song	56.34133333333333	56.54933333333334	19687.5	22500	present	https://s3.amazonaws.com/arbimon2/project_33/detections/5016/85002561.png	0.31069703800544535	5671
85002562	20200810_200000.flac	Yat1	2020	8	10	20	0	sp48	Common Song	43.25333333333333	43.461333333333336	19687.5	22500	present	https://s3.amazonaws.com/arbimon2/project_33/detections/5016/85002562.png	0.33515302304022815	5671
85002563	20200327_093000.flac	Yat1	2020	3	27	9	30	sp48	Common Song	19.269333333333332	19.477333333333334	19687.5	22500	not present	https://s3.amazonaws.com/arbimon2/project_33/detections/5016/85002563.png	0.1578445346239096	5671
85002565	20200624_150000.flac	Yat1	2020	6	24	15	0	sp48	Common Song	23.461333333333332	23.669333333333334	19687.5	22500	not present	https://s3.amazonaws.com/arbimon2/project_33/detections/5016/85002565.png	0.15694031881637546	5671
85002568	20200430_233000.flac	Yat1	2020	4	30	23	30	sp48	Common Song	22.24	22.448	19687.5	22500	present	https://s3.amazonaws.com/arbimon2/project_33/detections/5016/85002568.png	0.2554819666811468	5671
85002569	20200817_010000.flac	Yat1	2020	8	17	1	0	sp48	Common Song	59.57866666666666	59.78666666666667	19687.5	22500	present	https://s3.amazonaws.com/arbimon2/project_33/detections/5016/85002569.png	0.3213121797378834	5671
85002572	20200804_133000.flac	Yat1	2020	8	4	13	30	sp48	Common Song	6.357333333333333	6.565333333333333	19687.5	22500	not present	https://s3.amazonaws.com/arbimon2/project_33/detections/5016/85002572.png	0.15132600753639674	5671
85002573	20200308_030000.flac	Yat1	2020	3	8	3	0	sp48	Common Song	6.165333333333334	6.373333333333333	19687.5	22500	present	https://s3.amazonaws.com/arbimon2/project_33/detections/5016/85002573.png	0.31256955519175467	5671
85002576	20200620_003000.flac	Yat1	2020	6	20	0	30	sp48	Common Song	20.938666666666666	21.14666666666667	19687.5	22500	present	https://s3.amazonaws.com/arbimon2/project_33/detections/5016/85002576.png	0.28427913111006176	5671
85002577	20200708_210000.flac	Yat1	2020	7	8	21	0	sp48	Common Song	47.013333333333335	47.221333333333334	19687.5	22500	present	https://s3.amazonaws.com/arbimon2/project_33/detections/5016/85002577.png	0.31192051125774173	5671
85002578	20200301_013000.flac	Yat1	2020	3	1	1	30	sp48	Common Song	9.893333333333333	10.101333333333333	19687.5	22500	present	https://s3.amazonaws.com/arbimon2/project_33/detections/5016/85002578.png	0.2363929282146583	5671
85002579	20200723_020000.flac	Yat1	2020	7	23	2	0	sp48	Common Song	12.277333333333333	12.485333333333333	19687.5	22500	present	https://s3.amazonaws.com/arbimon2/project_33/detections/5016/85002579.png	0.3129915121845292	5671
85002580	20200402_193000.flac	Yat1	2020	4	2	19	30	sp48	Common Song	34.282666666666664	34.49066666666667	19687.5	22500	present	https://s3.amazonaws.com/arbimon2/project_33/detections/5016/85002580.png	0.30757039798432223	5671
85002581	20200314_200000.flac	Yat1	2020	3	14	20	0	sp48	Common Song	21.664	21.872	19687.5	22500	present	https://s3.amazonaws.com/arbimon2/project_33/detections/5016/85002581.png	0.19528344726769897	5671
85002582	20200421_113000.flac	Yat1	2020	4	21	11	30	sp48	Common Song	15.765333333333333	15.973333333333333	19687.5	22500	not present	https://s3.amazonaws.com/arbimon2/project_33/detections/5016/85002582.png	0.15004796345769203	5671
85002584	20200427_180000.flac	Yat1	2020	4	27	18	0	sp48	Common Song	41.568	41.776	19687.5	22500	not present	https://s3.amazonaws.com/arbimon2/project_33/detections/5016/85002584.png	0.167389276666486	5671
85002585	20201012_093000.flac	Yat1	2020	10	12	9	30	sp48	Common Song	10.869333333333334	11.077333333333334	19687.5	22500	not present	https://s3.amazonaws.com/arbimon2/project_33/detections/5016/85002585.png	0.1533957906569642	5671
85002588	20200415_040000.flac	Yat1	2020	4	15	4	0	sp48	Common Song	40.896	41.104	19687.5	22500	present	https://s3.amazonaws.com/arbimon2/project_33/detections/5016/85002588.png	0.24144819039604506	5671
85002589	20200824_150000.flac	Yat1	2020	8	24	15	0	sp48	Common Song	5.077333333333334	5.285333333333333	19687.5	22500	not present	https://s3.amazonaws.com/arbimon2/project_33/detections/5016/85002589.png	0.15398939322662858	5671
85002590	20201006_010000.flac	Yat1	2020	10	6	1	0	sp48	Common Song	3.1626666666666665	3.3706666666666667	19687.5	22500	present	https://s3.amazonaws.com/arbimon2/project_33/detections/5016/85002590.png	0.25864695402181365	5671
85002594	20200810_203000.flac	Yat1	2020	8	10	20	30	sp48	Common Song	11.317333333333334	11.525333333333334	19687.5	22500	present	https://s3.amazonaws.com/arbimon2/project_33/detections/5016/85002594.png	0.31126785558972353	5671
85002596	20200321_040000.flac	Yat1	2020	3	21	4	0	sp48	Common Song	41.952	42.16	19687.5	22500	present	https://s3.amazonaws.com/arbimon2/project_33/detections/5016/85002596.png	0.22681927125064313	5671
85002597	20200629_100000.flac	Yat1	2020	6	29	10	0	sp48	Common Song	5.317333333333333	5.525333333333333	19687.5	22500	not present	https://s3.amazonaws.com/arbimon2/project_33/detections/5016/85002597.png	0.15185165805883458	5671
85002600	20200624_153000.flac	Yat1	2020	6	24	15	30	sp48	Common Song	39.333333333333336	39.541333333333334	19687.5	22500	present	https://s3.amazonaws.com/arbimon2/project_33/detections/5016/85002600.png	0.33574806535841106	5671
85002603	20200408_220000.flac	Yat1	2020	4	8	22	0	sp48	Common Song	35.056	35.264	19687.5	22500	present	https://s3.amazonaws.com/arbimon2/project_33/detections/5016/85002603.png	0.19083429806698182	5671
85002604	20200817_013000.flac	Yat1	2020	8	17	1	30	sp48	Common Song	4.917333333333334	5.125333333333334	19687.5	22500	present	https://s3.amazonaws.com/arbimon2/project_33/detections/5016/85002604.png	0.34059654011359125	5671
85002613	20200301_020000.flac	Yat1	2020	3	1	2	0	sp48	Common Song	3.7653333333333334	3.973333333333333	19687.5	22500	present	https://s3.amazonaws.com/arbimon2/project_33/detections/5016/85002613.png	0.2192928204394845	5671
85002614	20200715_130000.flac	Yat1	2020	7	15	13	0	sp48	Common Song	58.410666666666664	58.61866666666667	19687.5	22500	present	https://s3.amazonaws.com/arbimon2/project_33/detections/5016/85002614.png	0.30635371089797836	5671
85002616	20200402_200000.flac	Yat1	2020	4	2	20	0	sp48	Common Song	40.666666666666664	40.87466666666667	19687.5	22500	present	https://s3.amazonaws.com/arbimon2/project_33/detections/5016/85002616.png	0.3384706479324982	5671
85002617	20200723_023000.flac	Yat1	2020	7	23	2	30	sp48	Common Song	44.245333333333335	44.45333333333333	19687.5	22500	present	https://s3.amazonaws.com/arbimon2/project_33/detections/5016/85002617.png	0.32698425310579615	5671
85002620	20200620_010000.flac	Yat1	2020	6	20	1	0	sp48	Common Song	20.325333333333333	20.533333333333335	19687.5	22500	present	https://s3.amazonaws.com/arbimon2/project_33/detections/5016/85002620.png	0.2800348586520475	5671
85002621	20200427_183000.flac	Yat1	2020	4	27	18	30	sp48	Common Song	32.12266666666667	32.330666666666666	19687.5	22500	present	https://s3.amazonaws.com/arbimon2/project_33/detections/5016/85002621.png	0.3292675831431253	5671
85002622	20200708_213000.flac	Yat1	2020	7	8	21	30	sp48	Common Song	2.8693333333333335	3.0773333333333333	19687.5	22500	present	https://s3.amazonaws.com/arbimon2/project_33/detections/5016/85002622.png	0.2628524545844744	5671
85002625	20200421_120000.flac	Yat1	2020	4	21	12	0	sp48	Common Song	32.56	32.768	19687.5	22500	not present	https://s3.amazonaws.com/arbimon2/project_33/detections/5016/85002625.png	0.1585479414766766	5671
85002626	20200415_043000.flac	Yat1	2020	4	15	4	30	sp48	Common Song	33.48266666666667	33.690666666666665	19687.5	22500	present	https://s3.amazonaws.com/arbimon2/project_33/detections/5016/85002626.png	0.2628535071399447	5671
85002627	20201006_013000.flac	Yat1	2020	10	6	1	30	sp48	Common Song	11.781333333333333	11.989333333333333	19687.5	22500	present	https://s3.amazonaws.com/arbimon2/project_33/detections/5016/85002627.png	0.20104426166632	5671
85002628	20200817_020000.flac	Yat1	2020	8	17	2	0	sp48	Common Song	4.352	4.56	19687.5	22500	present	https://s3.amazonaws.com/arbimon2/project_33/detections/5016/85002628.png	0.26968611618364746	5671
85002630	20200321_043000.flac	Yat1	2020	3	21	4	30	sp48	Common Song	48.26133333333333	48.46933333333333	19687.5	22500	present	https://s3.amazonaws.com/arbimon2/project_33/detections/5016/85002630.png	0.21047861563411643	5671
85002631	20200824_153000.flac	Yat1	2020	8	24	15	30	sp48	Common Song	18.704	18.912	19687.5	22500	not present	https://s3.amazonaws.com/arbimon2/project_33/detections/5016/85002631.png	0.18805444405723598	5671
85002633	20200810_210000.flac	Yat1	2020	8	10	21	0	sp48	Common Song	6.549333333333333	6.757333333333333	19687.5	22500	present	https://s3.amazonaws.com/arbimon2/project_33/detections/5016/85002633.png	0.2709954337762602	5671
85002635	20200314_213000.flac	Yat1	2020	3	14	21	30	sp48	Common Song	33.328	33.536	19687.5	22500	present	https://s3.amazonaws.com/arbimon2/project_33/detections/5016/85002635.png	0.20548639670111943	5671
85002637	20200729_083000.flac	Yat1	2020	7	29	8	30	sp48	Common Song	48.053333333333335	48.26133333333333	19687.5	22500	not present	https://s3.amazonaws.com/arbimon2/project_33/detections/5016/85002637.png	0.15409301042398005	5671
85002638	20200624_160000.flac	Yat1	2020	6	24	16	0	sp48	Common Song	19.92	20.128	19687.5	22500	present	https://s3.amazonaws.com/arbimon2/project_33/detections/5016/85002638.png	0.2395729204552037	5671
85002641	20200408_223000.flac	Yat1	2020	4	8	22	30	sp48	Common Song	39.296	39.504	19687.5	22500	present	https://s3.amazonaws.com/arbimon2/project_33/detections/5016/85002641.png	0.2812154133797568	5671
85002642	20200308_043000.flac	Yat1	2020	3	8	4	30	sp48	Common Song	12.048	12.256	19687.5	22500	present	https://s3.amazonaws.com/arbimon2/project_33/detections/5016/85002642.png	0.16873320717990026	5671
85002648	20200402_203000.flac	Yat1	2020	4	2	20	30	sp48	Common Song	7.818666666666667	8.026666666666667	19687.5	22500	present	https://s3.amazonaws.com/arbimon2/project_33/detections/5016/85002648.png	0.25773147689496434	5671
85002649	20200723_030000.flac	Yat1	2020	7	23	3	0	sp48	Common Song	5.968	6.176	19687.5	22500	present	https://s3.amazonaws.com/arbimon2/project_33/detections/5016/85002649.png	0.3053708669488087	5671
85002650	20200715_133000.flac	Yat1	2020	7	15	13	30	sp48	Common Song	59.00266666666667	59.21066666666667	19687.5	22500	not present	https://s3.amazonaws.com/arbimon2/project_33/detections/5016/85002650.png	0.19245990198681223	5671
85002651	20200301_023000.flac	Yat1	2020	3	1	2	30	sp48	Common Song	48.410666666666664	48.61866666666667	19687.5	22500	present	https://s3.amazonaws.com/arbimon2/project_33/detections/5016/85002651.png	0.21375397548337513	5671
85002654	20200427_190000.flac	Yat1	2020	4	27	19	0	sp48	Common Song	17.445333333333334	17.653333333333332	19687.5	22500	present	https://s3.amazonaws.com/arbimon2/project_33/detections/5016/85002654.png	0.268488930030396	5671
85002655	20200708_220000.flac	Yat1	2020	7	8	22	0	sp48	Common Song	4.544	4.752	19687.5	22500	present	https://s3.amazonaws.com/arbimon2/project_33/detections/5016/85002655.png	0.31436125569089424	5671
85002657	20200804_143000.flac	Yat1	2020	8	4	14	30	sp48	Common Song	11.834666666666667	12.042666666666667	19687.5	22500	not present	https://s3.amazonaws.com/arbimon2/project_33/detections/5016/85002657.png	0.2038667020090805	5671
85002658	20200620_013000.flac	Yat1	2020	6	20	1	30	sp48	Common Song	17.045333333333332	17.253333333333334	19687.5	22500	present	https://s3.amazonaws.com/arbimon2/project_33/detections/5016/85002658.png	0.3287569266739668	5671
85002659	20201006_020000.flac	Yat1	2020	10	6	2	0	sp48	Common Song	21.504	21.712	19687.5	22500	present	https://s3.amazonaws.com/arbimon2/project_33/detections/5016/85002659.png	0.2637106028704026	5671
85002665	20200415_050000.flac	Yat1	2020	4	15	5	0	sp48	Common Song	48.346666666666664	48.55466666666667	19687.5	22500	present	https://s3.amazonaws.com/arbimon2/project_33/detections/5016/85002665.png	0.2538372390777152	5671
85002668	20200327_110000.flac	Yat1	2020	3	27	11	0	sp48	Common Song	12.405333333333333	12.613333333333333	19687.5	22500	not present	https://s3.amazonaws.com/arbimon2/project_33/detections/5016/85002668.png	0.15147826902453967	5671
85002669	20200321_050000.flac	Yat1	2020	3	21	5	0	sp48	Common Song	24.170666666666666	24.378666666666668	19687.5	22500	present	https://s3.amazonaws.com/arbimon2/project_33/detections/5016/85002669.png	0.19135212530613135	5671
85002670	20200810_213000.flac	Yat1	2020	8	10	21	30	sp48	Common Song	10.698666666666666	10.906666666666666	19687.5	22500	present	https://s3.amazonaws.com/arbimon2/project_33/detections/5016/85002670.png	0.2652983693230195	5671
85002671	20200817_023000.flac	Yat1	2020	8	17	2	30	sp48	Common Song	6.117333333333334	6.325333333333333	19687.5	22500	present	https://s3.amazonaws.com/arbimon2/project_33/detections/5016/85002671.png	0.31838393692792577	5671
85002673	20200824_160000.flac	Yat1	2020	8	24	16	0	sp48	Common Song	8.522666666666666	8.730666666666666	19687.5	22500	not present	https://s3.amazonaws.com/arbimon2/project_33/detections/5016/85002673.png	0.16455073596706069	5671
85002676	20200402_210000.flac	Yat1	2020	4	2	21	0	sp48	Common Song	26.170666666666666	26.378666666666668	19687.5	22500	present	https://s3.amazonaws.com/arbimon2/project_33/detections/5016/85002676.png	0.22988407812918332	5671
85002677	20200314_220000.flac	Yat1	2020	3	14	22	0	sp48	Common Song	2.9066666666666667	3.1146666666666665	19687.5	22500	present	https://s3.amazonaws.com/arbimon2/project_33/detections/5016/85002677.png	0.2052748167353768	5671
85002679	20200308_053000.flac	Yat1	2020	3	8	5	30	sp48	Common Song	27.269333333333332	27.477333333333334	19687.5	22500	not present	https://s3.amazonaws.com/arbimon2/project_33/detections/5016/85002679.png	0.16059299697069007	5671
85002681	20200301_030000.flac	Yat1	2020	3	1	3	0	sp48	Common Song	5.818666666666667	6.026666666666666	19687.5	22500	present	https://s3.amazonaws.com/arbimon2/project_33/detections/5016/85002681.png	0.2530582047998382	5671
85002682	20200715_140000.flac	Yat1	2020	7	15	14	0	sp48	Common Song	48.832	49.04	19687.5	22500	not present	https://s3.amazonaws.com/arbimon2/project_33/detections/5016/85002682.png	0.17512722102471195	5671
85002684	20200723_033000.flac	Yat1	2020	7	23	3	30	sp48	Common Song	52.912	53.12	19687.5	22500	present	https://s3.amazonaws.com/arbimon2/project_33/detections/5016/85002684.png	0.2852890665829461	5671
85002685	20200408_230000.flac	Yat1	2020	4	8	23	0	sp48	Common Song	26.432	26.64	19687.5	22500	present	https://s3.amazonaws.com/arbimon2/project_33/detections/5016/85002685.png	0.2865307191493143	5671
85002690	20200427_193000.flac	Yat1	2020	4	27	19	30	sp48	Common Song	18.533333333333335	18.741333333333333	19687.5	22500	present	https://s3.amazonaws.com/arbimon2/project_33/detections/5016/85002690.png	0.31187429155902613	5671
85002691	20201006_023000.flac	Yat1	2020	10	6	2	30	sp48	Common Song	33.70666666666666	33.91466666666667	19687.5	22500	present	https://s3.amazonaws.com/arbimon2/project_33/detections/5016/85002691.png	0.22531567765652402	5671
85002693	20200620_020000.flac	Yat1	2020	6	20	2	0	sp48	Common Song	27.877333333333333	28.085333333333335	19687.5	22500	present	https://s3.amazonaws.com/arbimon2/project_33/detections/5016/85002693.png	0.2724907439387379	5671
85002695	20200708_223000.flac	Yat1	2020	7	8	22	30	sp48	Common Song	2.8213333333333335	3.029333333333333	19687.5	22500	present	https://s3.amazonaws.com/arbimon2/project_33/detections/5016/85002695.png	0.2879412533110721	5671
85002697	20200421_130000.flac	Yat1	2020	4	21	13	0	sp48	Common Song	37.616	37.824	19687.5	22500	not present	https://s3.amazonaws.com/arbimon2/project_33/detections/5016/85002697.png	0.15744848602036038	5671
85002698	20201012_113000.flac	Yat1	2020	10	12	11	30	sp48	Common Song	46.330666666666666	46.538666666666664	19687.5	22500	not present	https://s3.amazonaws.com/arbimon2/project_33/detections/5016/85002698.png	0.17266504702515814	5671
85002701	20200810_220000.flac	Yat1	2020	8	10	22	0	sp48	Common Song	22.122666666666667	22.330666666666666	19687.5	22500	present	https://s3.amazonaws.com/arbimon2/project_33/detections/5016/85002701.png	0.2773736499484145	5671
85002709	20200402_213000.flac	Yat1	2020	4	2	21	30	sp48	Common Song	25.845333333333333	26.053333333333335	19687.5	22500	present	https://s3.amazonaws.com/arbimon2/project_33/detections/5016/85002709.png	0.28241817979692707	5671
85002711	20200824_163000.flac	Yat1	2020	8	24	16	30	sp48	Common Song	44.27733333333333	44.48533333333334	19687.5	22500	not present	https://s3.amazonaws.com/arbimon2/project_33/detections/5016/85002711.png	0.1747535550762036	5671
85002712	20200715_143000.flac	Yat1	2020	7	15	14	30	sp48	Common Song	27.984	28.192	19687.5	22500	not present	https://s3.amazonaws.com/arbimon2/project_33/detections/5016/85002712.png	0.16457857291529213	5671
85002715	20200723_040000.flac	Yat1	2020	7	23	4	0	sp48	Common Song	52.10666666666667	52.31466666666667	19687.5	22500	present	https://s3.amazonaws.com/arbimon2/project_33/detections/5016/85002715.png	0.24591641729828556	5671
85002716	20200817_030000.flac	Yat1	2020	8	17	3	0	sp48	Common Song	5.573333333333333	5.781333333333333	19687.5	22500	present	https://s3.amazonaws.com/arbimon2/project_33/detections/5016/85002716.png	0.3072036261080809	5671
85002717	20200301_033000.flac	Yat1	2020	3	1	3	30	sp48	Common Song	46.848	47.056	19687.5	22500	present	https://s3.amazonaws.com/arbimon2/project_33/detections/5016/85002717.png	0.22630400652038835	5671
85002718	20200408_233000.flac	Yat1	2020	4	8	23	30	sp48	Common Song	8.922666666666666	9.130666666666666	19687.5	22500	present	https://s3.amazonaws.com/arbimon2/project_33/detections/5016/85002718.png	0.35481987686732364	5671
85002719	20201006_030000.flac	Yat1	2020	10	6	3	0	sp48	Common Song	39.525333333333336	39.733333333333334	19687.5	22500	present	https://s3.amazonaws.com/arbimon2/project_33/detections/5016/85002719.png	0.26633777050030133	5671
85002720	20200620_023000.flac	Yat1	2020	6	20	2	30	sp48	Common Song	45.178666666666665	45.38666666666666	19687.5	22500	present	https://s3.amazonaws.com/arbimon2/project_33/detections/5016/85002720.png	0.33225170340147087	5671
85002722	20200708_230000.flac	Yat1	2020	7	8	23	0	sp48	Common Song	30.122666666666667	30.330666666666666	19687.5	22500	present	https://s3.amazonaws.com/arbimon2/project_33/detections/5016/85002722.png	0.26116151001490284	5671
85002725	20200314_223000.flac	Yat1	2020	3	14	22	30	sp48	Common Song	45.63733333333333	45.845333333333336	19687.5	22500	present	https://s3.amazonaws.com/arbimon2/project_33/detections/5016/85002725.png	0.1712791842518801	5671
85002726	20200321_060000.flac	Yat1	2020	3	21	6	0	sp48	Common Song	16.506666666666668	16.714666666666666	19687.5	22500	not present	https://s3.amazonaws.com/arbimon2/project_33/detections/5016/85002726.png	0.15440114324886606	5671
85002727	20200810_223000.flac	Yat1	2020	8	10	22	30	sp48	Common Song	0.49066666666666664	0.6986666666666667	19687.5	22500	present	https://s3.amazonaws.com/arbimon2/project_33/detections/5016/85002727.png	0.26968631780178626	5671
85002728	20200427_200000.flac	Yat1	2020	4	27	20	0	sp48	Common Song	31.30666666666667	31.514666666666667	19687.5	22500	present	https://s3.amazonaws.com/arbimon2/project_33/detections/5016/85002728.png	0.2981667964512724	5671
85002730	20200327_120000.flac	Yat1	2020	3	27	12	0	sp48	Common Song	56.176	56.384	19687.5	22500	not present	https://s3.amazonaws.com/arbimon2/project_33/detections/5016/85002730.png	0.17634735563719578	5671
85002737	20200402_220000.flac	Yat1	2020	4	2	22	0	sp48	Common Song	4.597333333333333	4.8053333333333335	19687.5	22500	present	https://s3.amazonaws.com/arbimon2/project_33/detections/5016/85002737.png	0.3294959352727551	5671
85002742	20200817_033000.flac	Yat1	2020	8	17	3	30	sp48	Common Song	17.621333333333332	17.829333333333334	19687.5	22500	present	https://s3.amazonaws.com/arbimon2/project_33/detections/5016/85002742.png	0.2755428900209879	5671
85002743	20200301_040000.flac	Yat1	2020	3	1	4	0	sp48	Common Song	31.098666666666666	31.30666666666667	19687.5	22500	present	https://s3.amazonaws.com/arbimon2/project_33/detections/5016/85002743.png	0.240852870344421	5671
85002745	20200824_170000.flac	Yat1	2020	8	24	17	0	sp48	Common Song	12.725333333333333	12.933333333333334	19687.5	22500	present	https://s3.amazonaws.com/arbimon2/project_33/detections/5016/85002745.png	0.19654986130046465	5671
85002748	20200620_030000.flac	Yat1	2020	6	20	3	0	sp48	Common Song	54.650666666666666	54.858666666666664	19687.5	22500	present	https://s3.amazonaws.com/arbimon2/project_33/detections/5016/85002748.png	0.3098848517256999	5671
85002749	20201006_033000.flac	Yat1	2020	10	6	3	30	sp48	Common Song	4.005333333333334	4.213333333333333	19687.5	22500	present	https://s3.amazonaws.com/arbimon2/project_33/detections/5016/85002749.png	0.22414109899198603	5671
85002750	20200804_163000.flac	Yat1	2020	8	4	16	30	sp48	Common Song	20.384	20.592	19687.5	22500	not present	https://s3.amazonaws.com/arbimon2/project_33/detections/5016/85002750.png	0.22556533925748923	5671
85002752	20200409_000000.flac	Yat1	2020	4	9	0	0	sp48	Common Song	45.072	45.28	19687.5	22500	present	https://s3.amazonaws.com/arbimon2/project_33/detections/5016/85002752.png	0.28769640102087024	5671
85002753	20200723_043000.flac	Yat1	2020	7	23	4	30	sp48	Common Song	45.91466666666667	46.12266666666667	19687.5	22500	present	https://s3.amazonaws.com/arbimon2/project_33/detections/5016/85002753.png	0.24538684216196296	5671
85002755	20200708_233000.flac	Yat1	2020	7	8	23	30	sp48	Common Song	6.586666666666667	6.794666666666667	19687.5	22500	present	https://s3.amazonaws.com/arbimon2/project_33/detections/5016/85002755.png	0.3006460084901628	5671
85002758	20200810_230000.flac	Yat1	2020	8	10	23	0	sp48	Common Song	26.794666666666668	27.002666666666666	19687.5	22500	present	https://s3.amazonaws.com/arbimon2/project_33/detections/5016/85002758.png	0.24224532807335286	5671
85002760	20200314_230000.flac	Yat1	2020	3	14	23	0	sp48	Common Song	31.27466666666667	31.482666666666667	19687.5	22500	present	https://s3.amazonaws.com/arbimon2/project_33/detections/5016/85002760.png	0.20089279860671141	5671
85002761	20200427_203000.flac	Yat1	2020	4	27	20	30	sp48	Common Song	29.093333333333334	29.301333333333332	19687.5	22500	present	https://s3.amazonaws.com/arbimon2/project_33/detections/5016/85002761.png	0.2926681259841407	5671
85002763	20200402_223000.flac	Yat1	2020	4	2	22	30	sp48	Common Song	46.16	46.368	19687.5	22500	present	https://s3.amazonaws.com/arbimon2/project_33/detections/5016/85002763.png	0.23540479657599175	5671
85002767	20200715_153000.flac	Yat1	2020	7	15	15	30	sp48	Common Song	18.378666666666668	18.586666666666666	19687.5	22500	not present	https://s3.amazonaws.com/arbimon2/project_33/detections/5016/85002767.png	0.16330513774090355	5671
85002770	20200307_200000.flac	Yat1	2020	3	7	20	0	sp48	Common Song	3.962666666666667	4.1706666666666665	19687.5	22500	present	https://s3.amazonaws.com/arbimon2/project_33/detections/5016/85002770.png	0.29969789642567957	5671
85002771	20200817_040000.flac	Yat1	2020	8	17	4	0	sp48	Common Song	16.394666666666666	16.602666666666668	19687.5	22500	present	https://s3.amazonaws.com/arbimon2/project_33/detections/5016/85002771.png	0.31101884136341823	5671
85002773	20200824_120000.flac	Yat1	2020	8	24	12	0	sp48	Common Song	42.93866666666667	43.14666666666667	19687.5	22500	present	https://s3.amazonaws.com/arbimon2/project_33/detections/5016/85002773.png	0.3191463887667968	5671
85002777	20201006_040000.flac	Yat1	2020	10	6	4	0	sp48	Common Song	26.938666666666666	27.14666666666667	19687.5	22500	present	https://s3.amazonaws.com/arbimon2/project_33/detections/5016/85002777.png	0.24732807412065452	5671
85002778	20200301_043000.flac	Yat1	2020	3	1	4	30	sp48	Common Song	26.517333333333333	26.72533333333333	19687.5	22500	present	https://s3.amazonaws.com/arbimon2/project_33/detections/5016/85002778.png	0.18296857471951844	5671
85002779	20200620_033000.flac	Yat1	2020	6	20	3	30	sp48	Common Song	46.08	46.288	19687.5	22500	present	https://s3.amazonaws.com/arbimon2/project_33/detections/5016/85002779.png	0.33296240787200426	5671
85002781	20200723_050000.flac	Yat1	2020	7	23	5	0	sp48	Common Song	12.293333333333333	12.501333333333333	19687.5	22500	present	https://s3.amazonaws.com/arbimon2/project_33/detections/5016/85002781.png	0.28377601658493057	5671
85002783	20200409_003000.flac	Yat1	2020	4	9	0	30	sp48	Common Song	59.04533333333333	59.25333333333333	19687.5	22500	present	https://s3.amazonaws.com/arbimon2/project_33/detections/5016/85002783.png	0.3068526301012238	5671
85002784	20200810_233000.flac	Yat1	2020	8	10	23	30	sp48	Common Song	24.485333333333333	24.69333333333333	19687.5	22500	present	https://s3.amazonaws.com/arbimon2/project_33/detections/5016/85002784.png	0.279704738702532	5671
85002785	20200421_143000.flac	Yat1	2020	4	21	14	30	sp48	Common Song	14.213333333333333	14.421333333333333	19687.5	22500	not present	https://s3.amazonaws.com/arbimon2/project_33/detections/5016/85002785.png	0.1554859342091221	5671
85002786	20200709_000000.flac	Yat1	2020	7	9	0	0	sp48	Common Song	31.941333333333333	32.14933333333333	19687.5	22500	present	https://s3.amazonaws.com/arbimon2/project_33/detections/5016/85002786.png	0.3267277121032002	5671
85002787	20200321_070000.flac	Yat1	2020	3	21	7	0	sp48	Common Song	17.738666666666667	17.946666666666665	19687.5	22500	not present	https://s3.amazonaws.com/arbimon2/project_33/detections/5016/85002787.png	0.1739448789529815	5671
85002790	20200624_183000.flac	Yat1	2020	6	24	18	30	sp48	Common Song	24.768	24.976	19687.5	22500	not present	https://s3.amazonaws.com/arbimon2/project_33/detections/5016/85002790.png	0.16216928077192386	5671
85002793	20200427_210000.flac	Yat1	2020	4	27	21	0	sp48	Common Song	47.40266666666667	47.61066666666667	19687.5	22500	present	https://s3.amazonaws.com/arbimon2/project_33/detections/5016/85002793.png	0.304710458510533	5671
85002800	20200823_123000.flac	Yat1	2020	8	23	12	30	sp48	Common Song	27.226666666666667	27.434666666666665	19687.5	22500	present	https://s3.amazonaws.com/arbimon2/project_33/detections/5016/85002800.png	0.2252527379700226	5671
85002801	20200314_233000.flac	Yat1	2020	3	14	23	30	sp48	Common Song	2.021333333333333	2.2293333333333334	19687.5	22500	present	https://s3.amazonaws.com/arbimon2/project_33/detections/5016/85002801.png	0.1902093257649458	5671
85002803	20200402_230000.flac	Yat1	2020	4	2	23	0	sp48	Common Song	2.816	3.024	19687.5	22500	present	https://s3.amazonaws.com/arbimon2/project_33/detections/5016/85002803.png	0.21830599735504547	5671
85002804	20200307_203000.flac	Yat1	2020	3	7	20	30	sp48	Common Song	31.584	31.792	19687.5	22500	present	https://s3.amazonaws.com/arbimon2/project_33/detections/5016/85002804.png	0.32109415372376887	5671
85002805	20200824_123000.flac	Yat1	2020	8	24	12	30	sp48	Common Song	4.021333333333334	4.229333333333333	19687.5	22500	not present	https://s3.amazonaws.com/arbimon2/project_33/detections/5016/85002805.png	0.15123161780280797	5671
85002807	20200817_043000.flac	Yat1	2020	8	17	4	30	sp48	Common Song	32.83733333333333	33.04533333333333	19687.5	22500	present	https://s3.amazonaws.com/arbimon2/project_33/detections/5016/85002807.png	0.3053357008431851	5671
85002811	20200620_040000.flac	Yat1	2020	6	20	4	0	sp48	Common Song	57.81333333333333	58.02133333333333	19687.5	22500	present	https://s3.amazonaws.com/arbimon2/project_33/detections/5016/85002811.png	0.26747992206494614	5671
85002812	20201006_043000.flac	Yat1	2020	10	6	4	30	sp48	Common Song	0.48	0.688	19687.5	22500	present	https://s3.amazonaws.com/arbimon2/project_33/detections/5016/85002812.png	0.28627500022149344	5671
85002815	20200729_113000.flac	Yat1	2020	7	29	11	30	sp48	Common Song	22.448	22.656	19687.5	22500	not present	https://s3.amazonaws.com/arbimon2/project_33/detections/5016/85002815.png	0.15328691277183157	5671
85002816	20200723_053000.flac	Yat1	2020	7	23	5	30	sp48	Common Song	28.88	29.088	19687.5	22500	present	https://s3.amazonaws.com/arbimon2/project_33/detections/5016/85002816.png	0.17156017242056734	5671
85002817	20200301_053000.flac	Yat1	2020	3	1	5	30	sp48	Common Song	48.586666666666666	48.794666666666664	19687.5	22500	not present	https://s3.amazonaws.com/arbimon2/project_33/detections/5016/85002817.png	0.1825257468473502	5671
85002818	20200421_150000.flac	Yat1	2020	4	21	15	0	sp48	Common Song	39.32266666666667	39.53066666666667	19687.5	22500	not present	https://s3.amazonaws.com/arbimon2/project_33/detections/5016/85002818.png	0.18140864040615726	5671
85002819	20200811_000000.flac	Yat1	2020	8	11	0	0	sp48	Common Song	37.17333333333333	37.38133333333333	19687.5	22500	present	https://s3.amazonaws.com/arbimon2/project_33/detections/5016/85002819.png	0.3139759511760246	5671
85002820	20200409_010000.flac	Yat1	2020	4	9	1	0	sp48	Common Song	32.25066666666667	32.458666666666666	19687.5	22500	present	https://s3.amazonaws.com/arbimon2/project_33/detections/5016/85002820.png	0.3782762993413582	5671
85002821	20200709_003000.flac	Yat1	2020	7	9	0	30	sp48	Common Song	28.773333333333333	28.981333333333332	19687.5	22500	present	https://s3.amazonaws.com/arbimon2/project_33/detections/5016/85002821.png	0.2990051304217912	5671
85002824	20200415_073000.flac	Yat1	2020	4	15	7	30	sp48	Common Song	35.64266666666666	35.85066666666667	19687.5	22500	not present	https://s3.amazonaws.com/arbimon2/project_33/detections/5016/85002824.png	0.18667809079376974	5671
85002826	20200321_073000.flac	Yat1	2020	3	21	7	30	sp48	Common Song	25.322666666666667	25.530666666666665	19687.5	22500	not present	https://s3.amazonaws.com/arbimon2/project_33/detections/5016/85002826.png	0.1814110341011998	5671
85002828	20200327_133000.flac	Yat1	2020	3	27	13	30	sp48	Common Song	48.053333333333335	48.26133333333333	19687.5	22500	present	https://s3.amazonaws.com/arbimon2/project_33/detections/5016/85002828.png	0.23665663644015075	5671
85002830	20200427_213000.flac	Yat1	2020	4	27	21	30	sp48	Common Song	6.624	6.832	19687.5	22500	present	https://s3.amazonaws.com/arbimon2/project_33/detections/5016/85002830.png	0.32227288007278865	5671
85002831	20200624_190000.flac	Yat1	2020	6	24	19	0	sp48	Common Song	19.376	19.584	19687.5	22500	present	https://s3.amazonaws.com/arbimon2/project_33/detections/5016/85002831.png	0.2843618864544208	5671
85002837	20200402_233000.flac	Yat1	2020	4	2	23	30	sp48	Common Song	21.792	22	19687.5	22500	present	https://s3.amazonaws.com/arbimon2/project_33/detections/5016/85002837.png	0.263029321727732	5671
85002839	20200715_163000.flac	Yat1	2020	7	15	16	30	sp48	Common Song	58.576	58.784	19687.5	22500	not present	https://s3.amazonaws.com/arbimon2/project_33/detections/5016/85002839.png	0.1793299459638666	5671
85002840	20200307_210000.flac	Yat1	2020	3	7	21	0	sp48	Common Song	0.042666666666666665	0.25066666666666665	19687.5	22500	present	https://s3.amazonaws.com/arbimon2/project_33/detections/5016/85002840.png	0.28441823245132214	5671
85002841	20200817_050000.flac	Yat1	2020	8	17	5	0	sp48	Common Song	17.461333333333332	17.669333333333334	19687.5	22500	present	https://s3.amazonaws.com/arbimon2/project_33/detections/5016/85002841.png	0.30310845628773814	5671
85002845	20201006_050000.flac	Yat1	2020	10	6	5	0	sp48	Common Song	56.44266666666667	56.650666666666666	19687.5	22500	present	https://s3.amazonaws.com/arbimon2/project_33/detections/5016/85002845.png	0.2451637558660573	5671
85002848	20200620_043000.flac	Yat1	2020	6	20	4	30	sp48	Common Song	28.714666666666666	28.922666666666668	19687.5	22500	present	https://s3.amazonaws.com/arbimon2/project_33/detections/5016/85002848.png	0.3187380758813241	5671
85002849	20200421_153000.flac	Yat1	2020	4	21	15	30	sp48	Common Song	10.336	10.544	19687.5	22500	not present	https://s3.amazonaws.com/arbimon2/project_33/detections/5016/85002849.png	0.166078036733853	5671
85002850	20200709_010000.flac	Yat1	2020	7	9	1	0	sp48	Common Song	54.99733333333333	55.205333333333336	19687.5	22500	present	https://s3.amazonaws.com/arbimon2/project_33/detections/5016/85002850.png	0.30836039055470715	5671
85002851	20201012_143000.flac	Yat1	2020	10	12	14	30	sp48	Common Song	0.512	0.72	19687.5	22500	present	https://s3.amazonaws.com/arbimon2/project_33/detections/5016/85002851.png	0.16209057665704654	5671
85002855	20200409_013000.flac	Yat1	2020	4	9	1	30	sp48	Common Song	59.408	59.616	19687.5	22500	present	https://s3.amazonaws.com/arbimon2/project_33/detections/5016/85002855.png	0.1886878808622709	5671
85002858	20200415_080000.flac	Yat1	2020	4	15	8	0	sp48	Common Song	10.352	10.56	19687.5	22500	not present	https://s3.amazonaws.com/arbimon2/project_33/detections/5016/85002858.png	0.18947825653828138	5671
85002860	20200321_080000.flac	Yat1	2020	3	21	8	0	sp48	Common Song	30.112	30.32	19687.5	22500	not present	https://s3.amazonaws.com/arbimon2/project_33/detections/5016/85002860.png	0.17049691268149417	5671
85002862	20200811_003000.flac	Yat1	2020	8	11	0	30	sp48	Common Song	29.349333333333334	29.557333333333332	19687.5	22500	present	https://s3.amazonaws.com/arbimon2/project_33/detections/5016/85002862.png	0.2659262260796244	5671
85002863	20200427_223000.flac	Yat1	2020	4	27	22	30	sp48	Common Song	33.63733333333333	33.845333333333336	19687.5	22500	present	https://s3.amazonaws.com/arbimon2/project_33/detections/5016/85002863.png	0.34199218779985985	5671
85002864	20200327_140000.flac	Yat1	2020	3	27	14	0	sp48	Common Song	6.085333333333334	6.293333333333333	19687.5	22500	not present	https://s3.amazonaws.com/arbimon2/project_33/detections/5016/85002864.png	0.1607503112361852	5671
85002865	20200624_193000.flac	Yat1	2020	6	24	19	30	sp48	Common Song	44.48533333333334	44.693333333333335	19687.5	22500	present	https://s3.amazonaws.com/arbimon2/project_33/detections/5016/85002865.png	0.3172752103284448	5671
85002866	20200823_133000.flac	Yat1	2020	8	23	13	30	sp48	Common Song	4.181333333333333	4.389333333333333	19687.5	22500	not present	https://s3.amazonaws.com/arbimon2/project_33/detections/5016/85002866.png	0.1522114597051335	5671
85002869	20200715_170000.flac	Yat1	2020	7	15	17	0	sp48	Common Song	15.072	15.28	19687.5	22500	not present	https://s3.amazonaws.com/arbimon2/project_33/detections/5016/85002869.png	0.18091582412903218	5671
85002870	20200307_213000.flac	Yat1	2020	3	7	21	30	sp48	Common Song	38.24	38.448	19687.5	22500	present	https://s3.amazonaws.com/arbimon2/project_33/detections/5016/85002870.png	0.30075728881789476	5671
85002871	20200401_000000.flac	Yat1	2020	4	1	0	0	sp48	Common Song	33.936	34.144	19687.5	22500	present	https://s3.amazonaws.com/arbimon2/project_33/detections/5016/85002871.png	0.2496862385147115	5671
85002872	20200804_183000.flac	Yat1	2020	8	4	18	30	sp48	Common Song	53.088	53.296	19687.5	22500	present	https://s3.amazonaws.com/arbimon2/project_33/detections/5016/85002872.png	0.3112469060910021	5671
85002873	20200629_143000.flac	Yat1	2020	6	29	14	30	sp48	Common Song	48.93866666666667	49.14666666666667	19687.5	22500	not present	https://s3.amazonaws.com/arbimon2/project_33/detections/5016/85002873.png	0.16308321561308708	5671
85002874	20200817_053000.flac	Yat1	2020	8	17	5	30	sp48	Common Song	37.797333333333334	38.00533333333333	19687.5	22500	present	https://s3.amazonaws.com/arbimon2/project_33/detections/5016/85002874.png	0.3301471204282204	5671
85002876	20200729_123000.flac	Yat1	2020	7	29	12	30	sp48	Common Song	25.093333333333334	25.301333333333332	19687.5	22500	present	https://s3.amazonaws.com/arbimon2/project_33/detections/5016/85002876.png	0.27092053281552536	5671
85002879	20201006_053000.flac	Yat1	2020	10	6	5	30	sp48	Common Song	13.296	13.504	19687.5	22500	not present	https://s3.amazonaws.com/arbimon2/project_33/detections/5016/85002879.png	0.1559963916477122	5671
85002882	20200709_013000.flac	Yat1	2020	7	9	1	30	sp48	Common Song	15.269333333333334	15.477333333333334	19687.5	22500	present	https://s3.amazonaws.com/arbimon2/project_33/detections/5016/85002882.png	0.25852225294073766	5671
85002883	20200620_050000.flac	Yat1	2020	6	20	5	0	sp48	Common Song	19.472	19.68	19687.5	22500	present	https://s3.amazonaws.com/arbimon2/project_33/detections/5016/85002883.png	0.35590361733016856	5671
85002887	20200321_083000.flac	Yat1	2020	3	21	8	30	sp48	Common Song	10.570666666666666	10.778666666666666	19687.5	22500	not present	https://s3.amazonaws.com/arbimon2/project_33/detections/5016/85002887.png	0.16068548742418212	5671
85002890	20200409_020000.flac	Yat1	2020	4	9	2	0	sp48	Common Song	15.493333333333334	15.701333333333332	19687.5	22500	present	https://s3.amazonaws.com/arbimon2/project_33/detections/5016/85002890.png	0.2928829363244769	5671
85002893	20200811_010000.flac	Yat1	2020	8	11	1	0	sp48	Common Song	44.05866666666667	44.266666666666666	19687.5	22500	present	https://s3.amazonaws.com/arbimon2/project_33/detections/5016/85002893.png	0.27061175128647263	5671
85002895	20200427_230000.flac	Yat1	2020	4	27	23	0	sp48	Common Song	10.469333333333333	10.677333333333333	19687.5	22500	present	https://s3.amazonaws.com/arbimon2/project_33/detections/5016/85002895.png	0.29271329053465917	5671
85002896	20200624_200000.flac	Yat1	2020	6	24	20	0	sp48	Common Song	56.51733333333333	56.72533333333333	19687.5	22500	present	https://s3.amazonaws.com/arbimon2/project_33/detections/5016/85002896.png	0.2831951898577489	5671
85002898	20200415_083000.flac	Yat1	2020	4	15	8	30	sp48	Common Song	30.56	30.768	19687.5	22500	not present	https://s3.amazonaws.com/arbimon2/project_33/detections/5016/85002898.png	0.1831254319409824	5671
85002901	20200403_000000.flac	Yat1	2020	4	3	0	0	sp48	Common Song	12.448	12.656	19687.5	22500	present	https://s3.amazonaws.com/arbimon2/project_33/detections/5016/85002901.png	0.22202490887644447	5671
85002905	20200715_173000.flac	Yat1	2020	7	15	17	30	sp48	Common Song	3.3226666666666667	3.530666666666667	19687.5	22500	not present	https://s3.amazonaws.com/arbimon2/project_33/detections/5016/85002905.png	0.17540482016935602	5671
85002906	20200804_190000.flac	Yat1	2020	8	4	19	0	sp48	Common Song	31.664	31.872	19687.5	22500	present	https://s3.amazonaws.com/arbimon2/project_33/detections/5016/85002906.png	0.3388042080549364	5671
85002909	20200307_220000.flac	Yat1	2020	3	7	22	0	sp48	Common Song	15.898666666666667	16.106666666666666	19687.5	22500	present	https://s3.amazonaws.com/arbimon2/project_33/detections/5016/85002909.png	0.273507205536054	5671
85002910	20200723_070000.flac	Yat1	2020	7	23	7	0	sp48	Common Song	35.989333333333335	36.19733333333333	19687.5	22500	not present	https://s3.amazonaws.com/arbimon2/project_33/detections/5016/85002910.png	0.16348670514142838	5671
85002911	20200824_140000.flac	Yat1	2020	8	24	14	0	sp48	Common Song	1.6586666666666667	1.8666666666666667	19687.5	22500	not present	https://s3.amazonaws.com/arbimon2/project_33/detections/5016/85002911.png	0.1690085193532352	5671
85002915	20200709_020000.flac	Yat1	2020	7	9	2	0	sp48	Common Song	40.18666666666667	40.394666666666666	19687.5	22500	present	https://s3.amazonaws.com/arbimon2/project_33/detections/5016/85002915.png	0.2548100697793432	5671
85002917	20200620_053000.flac	Yat1	2020	6	20	5	30	sp48	Common Song	59.25866666666667	59.46666666666667	19687.5	22500	present	https://s3.amazonaws.com/arbimon2/project_33/detections/5016/85002917.png	0.31791048399344124	5671
85002918	20200823_143000.flac	Yat1	2020	8	23	14	30	sp48	Common Song	14.245333333333333	14.453333333333333	19687.5	22500	not present	https://s3.amazonaws.com/arbimon2/project_33/detections/5016/85002918.png	0.15624309913988077	5671
85002922	20200327_153000.flac	Yat1	2020	3	27	15	30	sp48	Common Song	1.9626666666666666	2.1706666666666665	19687.5	22500	not present	https://s3.amazonaws.com/arbimon2/project_33/detections/5016/85002922.png	0.158696521308647	5671
85002923	20200415_090000.flac	Yat1	2020	4	15	9	0	sp48	Common Song	54.992	55.2	19687.5	22500	not present	https://s3.amazonaws.com/arbimon2/project_33/detections/5016/85002923.png	0.20088206880610948	5671
85002924	20200811_013000.flac	Yat1	2020	8	11	1	30	sp48	Common Song	46.976	47.184	19687.5	22500	present	https://s3.amazonaws.com/arbimon2/project_33/detections/5016/85002924.png	0.3193925376722996	5671
85002925	20200624_203000.flac	Yat1	2020	6	24	20	30	sp48	Common Song	43.61066666666667	43.818666666666665	19687.5	22500	present	https://s3.amazonaws.com/arbimon2/project_33/detections/5016/85002925.png	0.28411126005899295	5671
85002927	20200409_023000.flac	Yat1	2020	4	9	2	30	sp48	Common Song	49.25333333333333	49.461333333333336	19687.5	22500	present	https://s3.amazonaws.com/arbimon2/project_33/detections/5016/85002927.png	0.24821015390064477	5671
85002928	20200427_233000.flac	Yat1	2020	4	27	23	30	sp48	Common Song	28.96	29.168	19687.5	22500	present	https://s3.amazonaws.com/arbimon2/project_33/detections/5016/85002928.png	0.27656192057280327	5671
85002930	20200321_090000.flac	Yat1	2020	3	21	9	0	sp48	Common Song	41.17333333333333	41.38133333333333	19687.5	22500	not present	https://s3.amazonaws.com/arbimon2/project_33/detections/5016/85002930.png	0.15715031930961193	5671
85002931	20200804_193000.flac	Yat1	2020	8	4	19	30	sp48	Common Song	52.19733333333333	52.40533333333333	19687.5	22500	present	https://s3.amazonaws.com/arbimon2/project_33/detections/5016/85002931.png	0.3080892874020317	5671
85002932	20200629_153000.flac	Yat1	2020	6	29	15	30	sp48	Common Song	46.736	46.944	19687.5	22500	present	https://s3.amazonaws.com/arbimon2/project_33/detections/5016/85002932.png	0.2974476252002983	5671
85002936	20200715_180000.flac	Yat1	2020	7	15	18	0	sp48	Common Song	10.725333333333333	10.933333333333334	19687.5	22500	not present	https://s3.amazonaws.com/arbimon2/project_33/detections/5016/85002936.png	0.19388833090769486	5671
85002938	20200403_003000.flac	Yat1	2020	4	3	0	30	sp48	Common Song	17.616	17.824	19687.5	22500	present	https://s3.amazonaws.com/arbimon2/project_33/detections/5016/85002938.png	0.2947167587606282	5671
85002940	20200307_223000.flac	Yat1	2020	3	7	22	30	sp48	Common Song	42.037333333333336	42.245333333333335	19687.5	22500	present	https://s3.amazonaws.com/arbimon2/project_33/detections/5016/85002940.png	0.24783678755088145	5671
85002947	20200817_063000.flac	Yat1	2020	8	17	6	30	sp48	Common Song	35.2	35.408	19687.5	22500	not present	https://s3.amazonaws.com/arbimon2/project_33/detections/5016/85002947.png	0.15038546846194584	5671
85002950	20200709_023000.flac	Yat1	2020	7	9	2	30	sp48	Common Song	19.658666666666665	19.866666666666667	19687.5	22500	present	https://s3.amazonaws.com/arbimon2/project_33/detections/5016/85002950.png	0.22501957943420006	5671
85002954	20200823_150000.flac	Yat1	2020	8	23	15	0	sp48	Common Song	37.834666666666664	38.04266666666667	19687.5	22500	not present	https://s3.amazonaws.com/arbimon2/project_33/detections/5016/85002954.png	0.17594620433281288	5671
85002955	20200624_210000.flac	Yat1	2020	6	24	21	0	sp48	Common Song	27.290666666666667	27.498666666666665	19687.5	22500	present	https://s3.amazonaws.com/arbimon2/project_33/detections/5016/85002955.png	0.2545704104428215	5671
85002956	20200415_093000.flac	Yat1	2020	4	15	9	30	sp48	Common Song	47.30133333333333	47.50933333333333	19687.5	22500	not present	https://s3.amazonaws.com/arbimon2/project_33/detections/5016/85002956.png	0.16083070295093224	5671
85002957	20200811_020000.flac	Yat1	2020	8	11	2	0	sp48	Common Song	50.54933333333334	50.757333333333335	19687.5	22500	present	https://s3.amazonaws.com/arbimon2/project_33/detections/5016/85002957.png	0.2825200180448566	5671
85002960	20200327_160000.flac	Yat1	2020	3	27	16	0	sp48	Common Song	38.81066666666667	39.01866666666667	19687.5	22500	not present	https://s3.amazonaws.com/arbimon2/project_33/detections/5016/85002960.png	0.18334295061402486	5671
85002961	20200427_153000.flac	Yat1	2020	4	27	15	30	sp48	Common Song	57.861333333333334	58.06933333333333	19687.5	22500	not present	https://s3.amazonaws.com/arbimon2/project_33/detections/5016/85002961.png	0.25617139957204255	5671
85002962	20200409_030000.flac	Yat1	2020	4	9	3	0	sp48	Common Song	25.205333333333332	25.413333333333334	19687.5	22500	present	https://s3.amazonaws.com/arbimon2/project_33/detections/5016/85002962.png	0.18781906541592985	5671
85002963	20200715_183000.flac	Yat1	2020	7	15	18	30	sp48	Common Song	12.730666666666666	12.938666666666666	19687.5	22500	not present	https://s3.amazonaws.com/arbimon2/project_33/detections/5016/85002963.png	0.19085066928645644	5671
85002965	20200804_200000.flac	Yat1	2020	8	4	20	0	sp48	Common Song	3.616	3.824	19687.5	22500	present	https://s3.amazonaws.com/arbimon2/project_33/detections/5016/85002965.png	0.2925386933276811	5671
85002966	20200403_010000.flac	Yat1	2020	4	3	1	0	sp48	Common Song	54.544	54.752	19687.5	22500	present	https://s3.amazonaws.com/arbimon2/project_33/detections/5016/85002966.png	0.23022646330925697	5671
85002970	20200308_033000.flac	Yat1	2020	3	8	3	30	sp48	Common Song	0.5813333333333334	0.7893333333333333	19687.5	22500	present	https://s3.amazonaws.com/arbimon2/project_33/detections/5016/85002970.png	0.22409159678129165	5671
85002981	20200624_213000.flac	Yat1	2020	6	24	21	30	sp48	Common Song	20.304	20.512	19687.5	22500	present	https://s3.amazonaws.com/arbimon2/project_33/detections/5016/85002981.png	0.24484905694264356	5671
85002982	20200709_030000.flac	Yat1	2020	7	9	3	0	sp48	Common Song	10.688	10.896	19687.5	22500	present	https://s3.amazonaws.com/arbimon2/project_33/detections/5016/85002982.png	0.28499221303831584	5671
85002985	20200824_100000.flac	Yat1	2020	8	24	10	0	sp48	Common Song	55.525333333333336	55.733333333333334	19687.5	22500	not present	https://s3.amazonaws.com/arbimon2/project_33/detections/5016/85002985.png	0.15763504171141815	5671
85002987	20200715_190000.flac	Yat1	2020	7	15	19	0	sp48	Common Song	46.64	46.848	19687.5	22500	not present	https://s3.amazonaws.com/arbimon2/project_33/detections/5016/85002987.png	0.1943539511684343	5671
85002988	20200811_023000.flac	Yat1	2020	8	11	2	30	sp48	Common Song	2.16	2.368	19687.5	22500	present	https://s3.amazonaws.com/arbimon2/project_33/detections/5016/85002988.png	0.30686324394212644	5671
85002991	20200321_100000.flac	Yat1	2020	3	21	10	0	sp48	Common Song	1.7013333333333334	1.9093333333333333	19687.5	22500	not present	https://s3.amazonaws.com/arbimon2/project_33/detections/5016/85002991.png	0.17993384093589324	5671
85002994	20200403_013000.flac	Yat1	2020	4	3	1	30	sp48	Common Song	55.584	55.792	19687.5	22500	present	https://s3.amazonaws.com/arbimon2/project_33/detections/5016/85002994.png	0.23889865273241298	5671
85002995	20200804_203000.flac	Yat1	2020	8	4	20	30	sp48	Common Song	35.845333333333336	36.053333333333335	19687.5	22500	present	https://s3.amazonaws.com/arbimon2/project_33/detections/5016/85002995.png	0.29644912108532845	5671
85002998	20200409_033000.flac	Yat1	2020	4	9	3	30	sp48	Common Song	9.738666666666667	9.946666666666667	19687.5	22500	present	https://s3.amazonaws.com/arbimon2/project_33/detections/5016/85002998.png	0.26166788390658374	5671
85002999	20200427_173000.flac	Yat1	2020	4	27	17	30	sp48	Common Song	19.754666666666665	19.962666666666667	19687.5	22500	not present	https://s3.amazonaws.com/arbimon2/project_33/detections/5016/85002999.png	0.18867743321640884	5671
85003004	20200823_160000.flac	Yat1	2020	8	23	16	0	sp48	Common Song	19.712	19.92	19687.5	22500	present	https://s3.amazonaws.com/arbimon2/project_33/detections/5016/85003004.png	0.15593950673623222	5671
85003008	20200624_220000.flac	Yat1	2020	6	24	22	0	sp48	Common Song	30.688	30.896	19687.5	22500	present	https://s3.amazonaws.com/arbimon2/project_33/detections/5016/85003008.png	0.24138644300976078	5671
85003009	20200709_033000.flac	Yat1	2020	7	9	3	30	sp48	Common Song	4.469333333333333	4.677333333333333	19687.5	22500	present	https://s3.amazonaws.com/arbimon2/project_33/detections/5016/85003009.png	0.302669615463303	5671
85003011	20200403_020000.flac	Yat1	2020	4	3	2	0	sp48	Common Song	6.1386666666666665	6.346666666666667	19687.5	22500	present	https://s3.amazonaws.com/arbimon2/project_33/detections/5016/85003011.png	0.21520836948429264	5671
85003014	20200715_193000.flac	Yat1	2020	7	15	19	30	sp48	Common Song	44.95466666666667	45.16266666666667	19687.5	22500	present	https://s3.amazonaws.com/arbimon2/project_33/detections/5016/85003014.png	0.3315920273828354	5671
85003016	20200811_030000.flac	Yat1	2020	8	11	3	0	sp48	Common Song	23.573333333333334	23.781333333333333	19687.5	22500	present	https://s3.amazonaws.com/arbimon2/project_33/detections/5016/85003016.png	0.22785517320671914	5671
85003018	20200723_090000.flac	Yat1	2020	7	23	9	0	sp48	Common Song	57.562666666666665	57.77066666666666	19687.5	22500	not present	https://s3.amazonaws.com/arbimon2/project_33/detections/5016/85003018.png	0.1520005812536177	5671
85003019	20200804_210000.flac	Yat1	2020	8	4	21	0	sp48	Common Song	16.245333333333335	16.453333333333333	19687.5	22500	present	https://s3.amazonaws.com/arbimon2/project_33/detections/5016/85003019.png	0.2864417436570622	5671
85003020	20200415_103000.flac	Yat1	2020	4	15	10	30	sp48	Common Song	2.2826666666666666	2.490666666666667	19687.5	22500	not present	https://s3.amazonaws.com/arbimon2/project_33/detections/5016/85003020.png	0.16737578541846754	5671
85003022	20200321_103000.flac	Yat1	2020	3	21	10	30	sp48	Common Song	17.674666666666667	17.882666666666665	19687.5	22500	not present	https://s3.amazonaws.com/arbimon2/project_33/detections/5016/85003022.png	0.17736300680051767	5671
85003023	20201006_080000.flac	Yat1	2020	10	6	8	0	sp48	Common Song	9.584	9.792	19687.5	22500	not present	https://s3.amazonaws.com/arbimon2/project_33/detections/5016/85003023.png	0.16098797093296266	5671
85003025	20200409_040000.flac	Yat1	2020	4	9	4	0	sp48	Common Song	46.906666666666666	47.114666666666665	19687.5	22500	present	https://s3.amazonaws.com/arbimon2/project_33/detections/5016/85003025.png	0.22271361140053123	5671
85003033	20200427_220000.flac	Yat1	2020	4	27	22	0	sp48	Common Song	49.99466666666667	50.202666666666666	19687.5	22500	present	https://s3.amazonaws.com/arbimon2/project_33/detections/5016/85003033.png	0.3259376982127733	5671
85003037	20200823_163000.flac	Yat1	2020	8	23	16	30	sp48	Common Song	18.922666666666668	19.130666666666666	19687.5	22500	not present	https://s3.amazonaws.com/arbimon2/project_33/detections/5016/85003037.png	0.15363721806965794	5671
85003038	20200824_110000.flac	Yat1	2020	8	24	11	0	sp48	Common Song	18.016	18.224	19687.5	22500	not present	https://s3.amazonaws.com/arbimon2/project_33/detections/5016/85003038.png	0.1942344917633146	5671
85003039	20201012_180000.flac	Yat1	2020	10	12	18	0	sp48	Common Song	35.33866666666667	35.54666666666667	19687.5	22500	not present	https://s3.amazonaws.com/arbimon2/project_33/detections/5016/85003039.png	0.1715533038687505	5671
85003040	20200403_023000.flac	Yat1	2020	4	3	2	30	sp48	Common Song	31.27466666666667	31.482666666666667	19687.5	22500	present	https://s3.amazonaws.com/arbimon2/project_33/detections/5016/85003040.png	0.2555332368125658	5671
85003042	20200709_040000.flac	Yat1	2020	7	9	4	0	sp48	Common Song	25.685333333333332	25.893333333333334	19687.5	22500	present	https://s3.amazonaws.com/arbimon2/project_33/detections/5016/85003042.png	0.2909709714357975	5671
85003044	20200421_183000.flac	Yat1	2020	4	21	18	30	sp48	Common Song	13.594666666666667	13.802666666666667	19687.5	22500	present	https://s3.amazonaws.com/arbimon2/project_33/detections/5016/85003044.png	0.22127585071286981	5671
85003045	20200715_200000.flac	Yat1	2020	7	15	20	0	sp48	Common Song	31.354666666666667	31.562666666666665	19687.5	22500	present	https://s3.amazonaws.com/arbimon2/project_33/detections/5016/85003045.png	0.2594955364457162	5671
85003046	20200624_223000.flac	Yat1	2020	6	24	22	30	sp48	Common Song	56.50666666666667	56.714666666666666	19687.5	22500	present	https://s3.amazonaws.com/arbimon2/project_33/detections/5016/85003046.png	0.3142523649695976	5671
85003049	20200629_173000.flac	Yat1	2020	6	29	17	30	sp48	Common Song	58.730666666666664	58.93866666666667	19687.5	22500	not present	https://s3.amazonaws.com/arbimon2/project_33/detections/5016/85003049.png	0.15527324522726405	5671
85003050	20200811_033000.flac	Yat1	2020	8	11	3	30	sp48	Common Song	45.898666666666664	46.10666666666667	19687.5	22500	present	https://s3.amazonaws.com/arbimon2/project_33/detections/5016/85003050.png	0.2770906747403551	5671
85003053	20201006_083000.flac	Yat1	2020	10	6	8	30	sp48	Common Song	25.157333333333334	25.365333333333332	19687.5	22500	not present	https://s3.amazonaws.com/arbimon2/project_33/detections/5016/85003053.png	0.1523789311780247	5671
85003054	20200804_213000.flac	Yat1	2020	8	4	21	30	sp48	Common Song	14.357333333333333	14.565333333333333	19687.5	22500	present	https://s3.amazonaws.com/arbimon2/project_33/detections/5016/85003054.png	0.26436689753717346	5671
85003056	20200729_153000.flac	Yat1	2020	7	29	15	30	sp48	Common Song	15.130666666666666	15.338666666666667	19687.5	22500	not present	https://s3.amazonaws.com/arbimon2/project_33/detections/5016/85003056.png	0.16419806105495866	5671
85003057	20200321_110000.flac	Yat1	2020	3	21	11	0	sp48	Common Song	48.08	48.288	19687.5	22500	not present	https://s3.amazonaws.com/arbimon2/project_33/detections/5016/85003057.png	0.1805847105583716	5671
85003058	20200327_173000.flac	Yat1	2020	3	27	17	30	sp48	Common Song	35.70133333333333	35.909333333333336	19687.5	22500	not present	https://s3.amazonaws.com/arbimon2/project_33/detections/5016/85003058.png	0.17086050408073628	5671
85003063	20200428_000000.flac	Yat1	2020	4	28	0	0	sp48	Common Song	40.57066666666667	40.778666666666666	19687.5	22500	present	https://s3.amazonaws.com/arbimon2/project_33/detections/5016/85003063.png	0.3320583855404506	5671
85003067	20200824_113000.flac	Yat1	2020	8	24	11	30	sp48	Common Song	54.688	54.896	19687.5	22500	not present	https://s3.amazonaws.com/arbimon2/project_33/detections/5016/85003067.png	0.16142853917694974	5671
85003068	20201012_183000.flac	Yat1	2020	10	12	18	30	sp48	Common Song	50.538666666666664	50.74666666666667	19687.5	22500	present	https://s3.amazonaws.com/arbimon2/project_33/detections/5016/85003068.png	0.23557434527621662	5671
85003071	20200823_180000.flac	Yat1	2020	8	23	18	0	sp48	Common Song	50.586666666666666	50.794666666666664	19687.5	22500	present	https://s3.amazonaws.com/arbimon2/project_33/detections/5016/85003071.png	0.19875602460405817	5671
85003073	20200715_203000.flac	Yat1	2020	7	15	20	30	sp48	Common Song	30.970666666666666	31.17866666666667	19687.5	22500	present	https://s3.amazonaws.com/arbimon2/project_33/detections/5016/85003073.png	0.2393428559807189	5671
85003074	20200403_030000.flac	Yat1	2020	4	3	3	0	sp48	Common Song	21.482666666666667	21.690666666666665	19687.5	22500	present	https://s3.amazonaws.com/arbimon2/project_33/detections/5016/85003074.png	0.25954657950898946	5671
85003076	20200709_043000.flac	Yat1	2020	7	9	4	30	sp48	Common Song	48.44266666666667	48.650666666666666	19687.5	22500	present	https://s3.amazonaws.com/arbimon2/project_33/detections/5016/85003076.png	0.25357680311636593	5671
85003078	20200421_190000.flac	Yat1	2020	4	21	19	0	sp48	Common Song	4.485333333333333	4.693333333333333	19687.5	22500	present	https://s3.amazonaws.com/arbimon2/project_33/detections/5016/85003078.png	0.25528343845930007	5671
85003079	20200409_043000.flac	Yat1	2020	4	9	4	30	sp48	Common Song	4.757333333333333	4.965333333333334	19687.5	22500	present	https://s3.amazonaws.com/arbimon2/project_33/detections/5016/85003079.png	0.20521297717798953	5671
85003080	20201006_090000.flac	Yat1	2020	10	6	9	0	sp48	Common Song	14.858666666666666	15.066666666666666	19687.5	22500	not present	https://s3.amazonaws.com/arbimon2/project_33/detections/5016/85003080.png	0.1574066202617022	5671
85003084	20200629_180000.flac	Yat1	2020	6	29	18	0	sp48	Common Song	40.496	40.704	19687.5	22500	present	https://s3.amazonaws.com/arbimon2/project_33/detections/5016/85003084.png	0.16079831425954452	5671
85003087	20200811_040000.flac	Yat1	2020	8	11	4	0	sp48	Common Song	51.269333333333336	51.477333333333334	19687.5	22500	present	https://s3.amazonaws.com/arbimon2/project_33/detections/5016/85003087.png	0.29517655435629536	5671
85003088	20200804_220000.flac	Yat1	2020	8	4	22	0	sp48	Common Song	24.330666666666666	24.538666666666668	19687.5	22500	present	https://s3.amazonaws.com/arbimon2/project_33/detections/5016/85003088.png	0.3198080925759565	5671
85003089	20200624_230000.flac	Yat1	2020	6	24	23	0	sp48	Common Song	6.410666666666667	6.618666666666667	19687.5	22500	present	https://s3.amazonaws.com/arbimon2/project_33/detections/5016/85003089.png	0.2679088868923411	5671
85003090	20200321_113000.flac	Yat1	2020	3	21	11	30	sp48	Common Song	4.56	4.768	19687.5	22500	not present	https://s3.amazonaws.com/arbimon2/project_33/detections/5016/85003090.png	0.18897828356540636	5671
85003091	20200415_113000.flac	Yat1	2020	4	15	11	30	sp48	Common Song	59.264	59.472	19687.5	22500	not present	https://s3.amazonaws.com/arbimon2/project_33/detections/5016/85003091.png	0.19896852888478803	5671
85003092	20200327_180000.flac	Yat1	2020	3	27	18	0	sp48	Common Song	33.552	33.76	19687.5	22500	not present	https://s3.amazonaws.com/arbimon2/project_33/detections/5016/85003092.png	0.15644421083462745	5671
85003095	20200620_083000.flac	Yat1	2020	6	20	8	30	sp48	Common Song	21.24266666666667	21.450666666666667	19687.5	22500	not present	https://s3.amazonaws.com/arbimon2/project_33/detections/5016/85003095.png	0.16185425763261294	5671
85003099	20200428_003000.flac	Yat1	2020	4	28	0	30	sp48	Common Song	9.253333333333334	9.461333333333334	19687.5	22500	present	https://s3.amazonaws.com/arbimon2/project_33/detections/5016/85003099.png	0.34818807433718085	5671
85003103	20201012_190000.flac	Yat1	2020	10	12	19	0	sp48	Common Song	2.6453333333333333	2.8533333333333335	19687.5	22500	present	https://s3.amazonaws.com/arbimon2/project_33/detections/5016/85003103.png	0.24269866814818097	5671
85003104	20200823_183000.flac	Yat1	2020	8	23	18	30	sp48	Common Song	0.02666666666666667	0.23466666666666666	19687.5	22500	present	https://s3.amazonaws.com/arbimon2/project_33/detections/5016/85003104.png	0.15900954913175724	5671
85003106	20200403_033000.flac	Yat1	2020	4	3	3	30	sp48	Common Song	37.632	37.84	19687.5	22500	present	https://s3.amazonaws.com/arbimon2/project_33/detections/5016/85003106.png	0.2797644305252275	5671
85003109	20200715_210000.flac	Yat1	2020	7	15	21	0	sp48	Common Song	27.24266666666667	27.450666666666667	19687.5	22500	present	https://s3.amazonaws.com/arbimon2/project_33/detections/5016/85003109.png	0.2567329493338727	5671
85003111	20200709_050000.flac	Yat1	2020	7	9	5	0	sp48	Common Song	58.56	58.768	19687.5	22500	present	https://s3.amazonaws.com/arbimon2/project_33/detections/5016/85003111.png	0.2887456751354347	5671
85003113	20200629_183000.flac	Yat1	2020	6	29	18	30	sp48	Common Song	1.3813333333333333	1.5893333333333333	19687.5	22500	present	https://s3.amazonaws.com/arbimon2/project_33/detections/5016/85003113.png	0.28994021817100113	5671
85003114	20200624_233000.flac	Yat1	2020	6	24	23	30	sp48	Common Song	8.666666666666666	8.874666666666666	19687.5	22500	present	https://s3.amazonaws.com/arbimon2/project_33/detections/5016/85003114.png	0.29132301259903776	5671
85003115	20200409_050000.flac	Yat1	2020	4	9	5	0	sp48	Common Song	26.410666666666668	26.618666666666666	19687.5	22500	present	https://s3.amazonaws.com/arbimon2/project_33/detections/5016/85003115.png	0.20178291762280617	5671
85003116	20200421_193000.flac	Yat1	2020	4	21	19	30	sp48	Common Song	51.712	51.92	19687.5	22500	present	https://s3.amazonaws.com/arbimon2/project_33/detections/5016/85003116.png	0.299249089166696	5671
85003119	20200729_163000.flac	Yat1	2020	7	29	16	30	sp48	Common Song	16.464	16.672	19687.5	22500	not present	https://s3.amazonaws.com/arbimon2/project_33/detections/5016/85003119.png	0.30200407953033	5671
85003120	20201006_093000.flac	Yat1	2020	10	6	9	30	sp48	Common Song	8.176	8.384	19687.5	22500	present	https://s3.amazonaws.com/arbimon2/project_33/detections/5016/85003120.png	0.18235527750424607	5671
85003122	20200811_043000.flac	Yat1	2020	8	11	4	30	sp48	Common Song	5.296	5.504	19687.5	22500	present	https://s3.amazonaws.com/arbimon2/project_33/detections/5016/85003122.png	0.33763739174783636	5671
85003124	20200804_223000.flac	Yat1	2020	8	4	22	30	sp48	Common Song	45.59466666666667	45.80266666666667	19687.5	22500	present	https://s3.amazonaws.com/arbimon2/project_33/detections/5016/85003124.png	0.2922766301971013	5671
85003125	20200321_120000.flac	Yat1	2020	3	21	12	0	sp48	Common Song	34.12266666666667	34.330666666666666	19687.5	22500	not present	https://s3.amazonaws.com/arbimon2/project_33/detections/5016/85003125.png	0.17343257703744508	5671
85003127	20200301_143000.flac	Yat1	2020	3	1	14	30	sp48	Common Song	36.23466666666667	36.44266666666667	19687.5	22500	not present	https://s3.amazonaws.com/arbimon2/project_33/detections/5016/85003127.png	0.18986520750212502	5671
85003129	20200315_043000.flac	Yat1	2020	3	15	4	30	sp48	Common Song	41.754666666666665	41.962666666666664	19687.5	22500	present	https://s3.amazonaws.com/arbimon2/project_33/detections/5016/85003129.png	0.1929648873082037	5671
85003133	20200308_103000.flac	Yat1	2020	3	8	10	30	sp48	Common Song	24.245333333333335	24.453333333333333	19687.5	22500	not present	https://s3.amazonaws.com/arbimon2/project_33/detections/5016/85003133.png	0.16929056562973532	5671
85003137	20200620_090000.flac	Yat1	2020	6	20	9	0	sp48	Common Song	45.541333333333334	45.74933333333333	19687.5	22500	not present	https://s3.amazonaws.com/arbimon2/project_33/detections/5016/85003137.png	0.20268145708912552	5671
85003138	20200428_013000.flac	Yat1	2020	4	28	1	30	sp48	Common Song	14.245333333333333	14.453333333333333	19687.5	22500	present	https://s3.amazonaws.com/arbimon2/project_33/detections/5016/85003138.png	0.3083284144616433	5671
85003139	20200327_183000.flac	Yat1	2020	3	27	18	30	sp48	Common Song	50.693333333333335	50.90133333333333	19687.5	22500	not present	https://s3.amazonaws.com/arbimon2/project_33/detections/5016/85003139.png	0.2571291779233892	5671
85003140	20200824_060000.flac	Yat1	2020	8	24	6	0	sp48	Common Song	55.59466666666667	55.80266666666667	19687.5	22500	not present	https://s3.amazonaws.com/arbimon2/project_33/detections/5016/85003140.png	0.1909442576152679	5671
85003141	20201012_193000.flac	Yat1	2020	10	12	19	30	sp48	Common Song	5.365333333333333	5.573333333333333	19687.5	22500	present	https://s3.amazonaws.com/arbimon2/project_33/detections/5016/85003141.png	0.2808250908523177	5671
85003142	20200823_190000.flac	Yat1	2020	8	23	19	0	sp48	Common Song	44.944	45.152	19687.5	22500	present	https://s3.amazonaws.com/arbimon2/project_33/detections/5016/85003142.png	0.28219519060221504	5671
85003143	20200715_213000.flac	Yat1	2020	7	15	21	30	sp48	Common Song	58.330666666666666	58.538666666666664	19687.5	22500	present	https://s3.amazonaws.com/arbimon2/project_33/detections/5016/85003143.png	0.2733464247604947	5671
85003147	20200403_040000.flac	Yat1	2020	4	3	4	0	sp48	Common Song	36.394666666666666	36.602666666666664	19687.5	22500	present	https://s3.amazonaws.com/arbimon2/project_33/detections/5016/85003147.png	0.24205098404348563	5671
85003150	20200709_053000.flac	Yat1	2020	7	9	5	30	sp48	Common Song	13.002666666666666	13.210666666666667	19687.5	22500	present	https://s3.amazonaws.com/arbimon2/project_33/detections/5016/85003150.png	0.31628365106437034	5671
85003152	20200817_100000.flac	Yat1	2020	8	17	10	0	sp48	Common Song	28.549333333333333	28.75733333333333	19687.5	22500	present	https://s3.amazonaws.com/arbimon2/project_33/detections/5016/85003152.png	0.2595210363186157	5671
85003153	20200723_110000.flac	Yat1	2020	7	23	11	0	sp48	Common Song	50.256	50.464	19687.5	22500	not present	https://s3.amazonaws.com/arbimon2/project_33/detections/5016/85003153.png	0.16315990740883937	5671
85003154	20200625_000000.flac	Yat1	2020	6	25	0	0	sp48	Common Song	14.506666666666666	14.714666666666666	19687.5	22500	present	https://s3.amazonaws.com/arbimon2/project_33/detections/5016/85003154.png	0.3028364380245648	5671
85003157	20200629_190000.flac	Yat1	2020	6	29	19	0	sp48	Common Song	50.794666666666664	51.00266666666667	19687.5	22500	present	https://s3.amazonaws.com/arbimon2/project_33/detections/5016/85003157.png	0.3004742214570805	5671
85003159	20200804_230000.flac	Yat1	2020	8	4	23	0	sp48	Common Song	47.42933333333333	47.63733333333333	19687.5	22500	present	https://s3.amazonaws.com/arbimon2/project_33/detections/5016/85003159.png	0.31357623827794784	5671
85003161	20200409_053000.flac	Yat1	2020	4	9	5	30	sp48	Common Song	51.25333333333333	51.461333333333336	19687.5	22500	not present	https://s3.amazonaws.com/arbimon2/project_33/detections/5016/85003161.png	0.20095420886388338	5671
85003162	20200421_200000.flac	Yat1	2020	4	21	20	0	sp48	Common Song	24.16	24.368	19687.5	22500	present	https://s3.amazonaws.com/arbimon2/project_33/detections/5016/85003162.png	0.24212649749669338	5671
85003164	20201012_200000.flac	Yat1	2020	10	12	20	0	sp48	Common Song	46.49066666666667	46.69866666666667	19687.5	22500	present	https://s3.amazonaws.com/arbimon2/project_33/detections/5016/85003164.png	0.2598241018874124	5671
85003167	20200824_063000.flac	Yat1	2020	8	24	6	30	sp48	Common Song	55.498666666666665	55.70666666666666	19687.5	22500	not present	https://s3.amazonaws.com/arbimon2/project_33/detections/5016/85003167.png	0.15017204008397778	5671
85003169	20200811_050000.flac	Yat1	2020	8	11	5	0	sp48	Common Song	16.88	17.088	19687.5	22500	present	https://s3.amazonaws.com/arbimon2/project_33/detections/5016/85003169.png	0.2896458650164227	5671
85003170	20200327_190000.flac	Yat1	2020	3	27	19	0	sp48	Common Song	27.477333333333334	27.685333333333332	19687.5	22500	present	https://s3.amazonaws.com/arbimon2/project_33/detections/5016/85003170.png	0.2717446209503119	5671
85003171	20200715_220000.flac	Yat1	2020	7	15	22	0	sp48	Common Song	58.266666666666666	58.474666666666664	19687.5	22500	present	https://s3.amazonaws.com/arbimon2/project_33/detections/5016/85003171.png	0.3206875319927591	5671
85003174	20200403_043000.flac	Yat1	2020	4	3	4	30	sp48	Common Song	15.664	15.872	19687.5	22500	present	https://s3.amazonaws.com/arbimon2/project_33/detections/5016/85003174.png	0.31834621549597636	5671
85003177	20200823_193000.flac	Yat1	2020	8	23	19	30	sp48	Common Song	34.037333333333336	34.245333333333335	19687.5	22500	present	https://s3.amazonaws.com/arbimon2/project_33/detections/5016/85003177.png	0.2590071109873893	5671
85003178	20200428_020000.flac	Yat1	2020	4	28	2	0	sp48	Common Song	47.733333333333334	47.94133333333333	19687.5	22500	present	https://s3.amazonaws.com/arbimon2/project_33/detections/5016/85003178.png	0.32412478983886633	5671
85003180	20200709_060000.flac	Yat1	2020	7	9	6	0	sp48	Common Song	42.784	42.992	19687.5	22500	not present	https://s3.amazonaws.com/arbimon2/project_33/detections/5016/85003180.png	0.1744249652667941	5671
85003184	20200625_003000.flac	Yat1	2020	6	25	0	30	sp48	Common Song	48.72	48.928	19687.5	22500	present	https://s3.amazonaws.com/arbimon2/project_33/detections/5016/85003184.png	0.28223112845440934	5671
85003189	20200804_233000.flac	Yat1	2020	8	4	23	30	sp48	Common Song	16.16	16.368	19687.5	22500	present	https://s3.amazonaws.com/arbimon2/project_33/detections/5016/85003189.png	0.2817917623991512	5671
85003190	20200321_130000.flac	Yat1	2020	3	21	13	0	sp48	Common Song	6.613333333333333	6.8213333333333335	19687.5	22500	not present	https://s3.amazonaws.com/arbimon2/project_33/detections/5016/85003190.png	0.1659483213881213	5671
85003191	20200729_173000.flac	Yat1	2020	7	29	17	30	sp48	Common Song	52.858666666666664	53.06666666666667	19687.5	22500	not present	https://s3.amazonaws.com/arbimon2/project_33/detections/5016/85003191.png	0.153245616721217	5671
85003192	20200629_193000.flac	Yat1	2020	6	29	19	30	sp48	Common Song	2.672	2.88	19687.5	22500	present	https://s3.amazonaws.com/arbimon2/project_33/detections/5016/85003192.png	0.2668938397722577	5671
85003193	20201012_203000.flac	Yat1	2020	10	12	20	30	sp48	Common Song	58.576	58.784	19687.5	22500	present	https://s3.amazonaws.com/arbimon2/project_33/detections/5016/85003193.png	0.25764014118897216	5671
85003198	20200301_140000.flac	Yat1	2020	3	1	14	0	sp48	Common Song	32.81066666666667	33.01866666666667	19687.5	22500	not present	https://s3.amazonaws.com/arbimon2/project_33/detections/5016/85003198.png	0.16137419500849692	5671
85003199	20200715_223000.flac	Yat1	2020	7	15	22	30	sp48	Common Song	36.35733333333334	36.565333333333335	19687.5	22500	present	https://s3.amazonaws.com/arbimon2/project_33/detections/5016/85003199.png	0.31769787002223826	5671
85003205	20200811_053000.flac	Yat1	2020	8	11	5	30	sp48	Common Song	11.392	11.6	19687.5	22500	present	https://s3.amazonaws.com/arbimon2/project_33/detections/5016/85003205.png	0.2702402320690149	5671
85003206	20200421_203000.flac	Yat1	2020	4	21	20	30	sp48	Common Song	58.29866666666667	58.50666666666667	19687.5	22500	present	https://s3.amazonaws.com/arbimon2/project_33/detections/5016/85003206.png	0.3456133523126678	5671
85003207	20200403_050000.flac	Yat1	2020	4	3	5	0	sp48	Common Song	26.373333333333335	26.581333333333333	19687.5	22500	present	https://s3.amazonaws.com/arbimon2/project_33/detections/5016/85003207.png	0.26325847199563346	5671
85003208	20200823_200000.flac	Yat1	2020	8	23	20	0	sp48	Common Song	28.293333333333333	28.501333333333335	19687.5	22500	present	https://s3.amazonaws.com/arbimon2/project_33/detections/5016/85003208.png	0.2786207323552997	5671
85003210	20200824_070000.flac	Yat1	2020	8	24	7	0	sp48	Common Song	29.221333333333334	29.429333333333332	19687.5	22500	not present	https://s3.amazonaws.com/arbimon2/project_33/detections/5016/85003210.png	0.1506344983841435	5671
85003211	20200327_193000.flac	Yat1	2020	3	27	19	30	sp48	Common Song	32.224	32.432	19687.5	22500	present	https://s3.amazonaws.com/arbimon2/project_33/detections/5016/85003211.png	0.23172081768892341	5671
85003213	20200428_023000.flac	Yat1	2020	4	28	2	30	sp48	Common Song	19.514666666666667	19.722666666666665	19687.5	22500	present	https://s3.amazonaws.com/arbimon2/project_33/detections/5016/85003213.png	0.30832913445404797	5671
85003215	20200625_010000.flac	Yat1	2020	6	25	1	0	sp48	Common Song	47.04533333333333	47.25333333333333	19687.5	22500	present	https://s3.amazonaws.com/arbimon2/project_33/detections/5016/85003215.png	0.2768577254242488	5671
85003220	20200805_000000.flac	Yat1	2020	8	5	0	0	sp48	Common Song	37.14666666666667	37.35466666666667	19687.5	22500	present	https://s3.amazonaws.com/arbimon2/project_33/detections/5016/85003220.png	0.2678784609403066	5671
85003222	20201012_210000.flac	Yat1	2020	10	12	21	0	sp48	Common Song	37.78666666666667	37.99466666666667	19687.5	22500	present	https://s3.amazonaws.com/arbimon2/project_33/detections/5016/85003222.png	0.24114586590409307	5671
85003223	20200629_200000.flac	Yat1	2020	6	29	20	0	sp48	Common Song	29.21066666666667	29.418666666666667	19687.5	22500	present	https://s3.amazonaws.com/arbimon2/project_33/detections/5016/85003223.png	0.26827123279477993	5671
85003229	20200715_230000.flac	Yat1	2020	7	15	23	0	sp48	Common Song	51.029333333333334	51.23733333333333	19687.5	22500	present	https://s3.amazonaws.com/arbimon2/project_33/detections/5016/85003229.png	0.3232382217371754	5671
85003231	20200415_133000.flac	Yat1	2020	4	15	13	30	sp48	Common Song	46.88	47.088	19687.5	22500	not present	https://s3.amazonaws.com/arbimon2/project_33/detections/5016/85003231.png	0.157360357507582	5671
85003233	20200301_153000.flac	Yat1	2020	3	1	15	30	sp48	Common Song	19.898666666666667	20.106666666666666	19687.5	22500	not present	https://s3.amazonaws.com/arbimon2/project_33/detections/5016/85003233.png	0.1745696892006963	5671
85003235	20200823_203000.flac	Yat1	2020	8	23	20	30	sp48	Common Song	16.72	16.928	19687.5	22500	present	https://s3.amazonaws.com/arbimon2/project_33/detections/5016/85003235.png	0.2999588016578139	5671
85003238	20200403_053000.flac	Yat1	2020	4	3	5	30	sp48	Common Song	4.618666666666667	4.826666666666667	19687.5	22500	present	https://s3.amazonaws.com/arbimon2/project_33/detections/5016/85003238.png	0.2014492500047883	5671
85003240	20200327_200000.flac	Yat1	2020	3	27	20	0	sp48	Common Song	47.269333333333336	47.477333333333334	19687.5	22500	present	https://s3.amazonaws.com/arbimon2/project_33/detections/5016/85003240.png	0.23021937327068975	5671
85003241	20200428_030000.flac	Yat1	2020	4	28	3	0	sp48	Common Song	31.877333333333333	32.08533333333333	19687.5	22500	present	https://s3.amazonaws.com/arbimon2/project_33/detections/5016/85003241.png	0.3064674576737379	5671
85003242	20201006_123000.flac	Yat1	2020	10	6	12	30	sp48	Common Song	33.925333333333334	34.13333333333333	19687.5	22500	present	https://s3.amazonaws.com/arbimon2/project_33/detections/5016/85003242.png	0.1942053502075992	5671
85003243	20200421_210000.flac	Yat1	2020	4	21	21	0	sp48	Common Song	31.562666666666665	31.770666666666667	19687.5	22500	present	https://s3.amazonaws.com/arbimon2/project_33/detections/5016/85003243.png	0.283537699735975	5671
85003248	20200625_013000.flac	Yat1	2020	6	25	1	30	sp48	Common Song	4.858666666666666	5.066666666666666	19687.5	22500	present	https://s3.amazonaws.com/arbimon2/project_33/detections/5016/85003248.png	0.27146959154948336	5671
85003250	20200805_003000.flac	Yat1	2020	8	5	0	30	sp48	Common Song	18.944	19.152	19687.5	22500	present	https://s3.amazonaws.com/arbimon2/project_33/detections/5016/85003250.png	0.27138334618186544	5671
85003253	20200729_183000.flac	Yat1	2020	7	29	18	30	sp48	Common Song	49.54666666666667	49.754666666666665	19687.5	22500	present	https://s3.amazonaws.com/arbimon2/project_33/detections/5016/85003253.png	0.25614336326772075	5671
85003254	20201012_213000.flac	Yat1	2020	10	12	21	30	sp48	Common Song	50.83733333333333	51.04533333333333	19687.5	22500	present	https://s3.amazonaws.com/arbimon2/project_33/detections/5016/85003254.png	0.26666236069609034	5671
85003255	20200620_110000.flac	Yat1	2020	6	20	11	0	sp48	Common Song	1.2853333333333334	1.4933333333333334	19687.5	22500	not present	https://s3.amazonaws.com/arbimon2/project_33/detections/5016/85003255.png	0.18614692589164197	5671
85003257	20200629_203000.flac	Yat1	2020	6	29	20	30	sp48	Common Song	36.89066666666667	37.09866666666667	19687.5	22500	present	https://s3.amazonaws.com/arbimon2/project_33/detections/5016/85003257.png	0.26234658567822505	5671
85003259	20200723_130000.flac	Yat1	2020	7	23	13	0	sp48	Common Song	5.904	6.112	19687.5	22500	not present	https://s3.amazonaws.com/arbimon2/project_33/detections/5016/85003259.png	0.15820810664413462	5671
85003261	20200715_233000.flac	Yat1	2020	7	15	23	30	sp48	Common Song	22.245333333333335	22.453333333333333	19687.5	22500	present	https://s3.amazonaws.com/arbimon2/project_33/detections/5016/85003261.png	0.3403314546178242	5671
85003262	20200817_120000.flac	Yat1	2020	8	17	12	0	sp48	Common Song	29.077333333333332	29.285333333333334	19687.5	22500	present	https://s3.amazonaws.com/arbimon2/project_33/detections/5016/85003262.png	0.16396037853850132	5671
85003266	20200823_223000.flac	Yat1	2020	8	23	22	30	sp48	Common Song	52.93333333333333	53.141333333333336	19687.5	22500	present	https://s3.amazonaws.com/arbimon2/project_33/detections/5016/85003266.png	0.23046272321208183	5671
85003269	20201006_130000.flac	Yat1	2020	10	6	13	0	sp48	Common Song	50.336	50.544	19687.5	22500	not present	https://s3.amazonaws.com/arbimon2/project_33/detections/5016/85003269.png	0.16223107336318843	5671
85003272	20200327_203000.flac	Yat1	2020	3	27	20	30	sp48	Common Song	33.06133333333333	33.269333333333336	19687.5	22500	present	https://s3.amazonaws.com/arbimon2/project_33/detections/5016/85003272.png	0.24939655706102995	5671
85003273	20200428_033000.flac	Yat1	2020	4	28	3	30	sp48	Common Song	13.776	13.984	19687.5	22500	present	https://s3.amazonaws.com/arbimon2/project_33/detections/5016/85003273.png	0.32343191067153	5671
85003274	20200321_143000.flac	Yat1	2020	3	21	14	30	sp48	Common Song	59.424	59.632	19687.5	22500	not present	https://s3.amazonaws.com/arbimon2/project_33/detections/5016/85003274.png	0.16997607619853605	5671
85003278	20200421_213000.flac	Yat1	2020	4	21	21	30	sp48	Common Song	28.730666666666668	28.938666666666666	19687.5	22500	present	https://s3.amazonaws.com/arbimon2/project_33/detections/5016/85003278.png	0.2894087715895271	5671
85003280	20200625_020000.flac	Yat1	2020	6	25	2	0	sp48	Common Song	39.962666666666664	40.17066666666667	19687.5	22500	present	https://s3.amazonaws.com/arbimon2/project_33/detections/5016/85003280.png	0.2704009630105743	5671
85003282	20201012_220000.flac	Yat1	2020	10	12	22	0	sp48	Common Song	1.2213333333333334	1.4293333333333333	19687.5	22500	present	https://s3.amazonaws.com/arbimon2/project_33/detections/5016/85003282.png	0.2382094875035957	5671
85003283	20200805_010000.flac	Yat1	2020	8	5	1	0	sp48	Common Song	43.984	44.192	19687.5	22500	present	https://s3.amazonaws.com/arbimon2/project_33/detections/5016/85003283.png	0.30879278195565474	5671
85003289	20200729_190000.flac	Yat1	2020	7	29	19	0	sp48	Common Song	42.38933333333333	42.59733333333333	19687.5	22500	present	https://s3.amazonaws.com/arbimon2/project_33/detections/5016/85003289.png	0.1639681299496715	5671
85003291	20200811_070000.flac	Yat1	2020	8	11	7	0	sp48	Common Song	33.632	33.84	19687.5	22500	not present	https://s3.amazonaws.com/arbimon2/project_33/detections/5016/85003291.png	0.1542358003463734	5671
85003293	20200716_000000.flac	Yat1	2020	7	16	0	0	sp48	Common Song	8.602666666666666	8.810666666666666	19687.5	22500	present	https://s3.amazonaws.com/arbimon2/project_33/detections/5016/85003293.png	0.33696635863154445	5671
85003294	20200629_210000.flac	Yat1	2020	6	29	21	0	sp48	Common Song	20.021333333333335	20.229333333333333	19687.5	22500	present	https://s3.amazonaws.com/arbimon2/project_33/detections/5016/85003294.png	0.2573343086583354	5671
85003295	20200723_133000.flac	Yat1	2020	7	23	13	30	sp48	Common Song	35.33866666666667	35.54666666666667	19687.5	22500	not present	https://s3.amazonaws.com/arbimon2/project_33/detections/5016/85003295.png	0.19667465544348506	5671
85003296	20200817_123000.flac	Yat1	2020	8	17	12	30	sp48	Common Song	43.968	44.176	19687.5	22500	not present	https://s3.amazonaws.com/arbimon2/project_33/detections/5016/85003296.png	0.1886796231292128	5671
85003297	20200403_063000.flac	Yat1	2020	4	3	6	30	sp48	Common Song	43.296	43.504	19687.5	22500	present	https://s3.amazonaws.com/arbimon2/project_33/detections/5016/85003297.png	0.15519325284699112	5671
85003298	20200415_143000.flac	Yat1	2020	4	15	14	30	sp48	Common Song	4.613333333333333	4.8213333333333335	19687.5	22500	not present	https://s3.amazonaws.com/arbimon2/project_33/detections/5016/85003298.png	0.15912264381898986	5671
85003301	20200327_210000.flac	Yat1	2020	3	27	21	0	sp48	Common Song	19.978666666666665	20.186666666666667	19687.5	22500	present	https://s3.amazonaws.com/arbimon2/project_33/detections/5016/85003301.png	0.28685796316130396	5671
85003302	20200709_170000.flac	Yat1	2020	7	9	17	0	sp48	Common Song	7.984	8.192	19687.5	22500	not present	https://s3.amazonaws.com/arbimon2/project_33/detections/5016/85003302.png	0.18183215960827137	5671
85003306	20201012_223000.flac	Yat1	2020	10	12	22	30	sp48	Common Song	25.632	25.84	19687.5	22500	present	https://s3.amazonaws.com/arbimon2/project_33/detections/5016/85003306.png	0.2808426229075924	5671
85003308	20200428_040000.flac	Yat1	2020	4	28	4	0	sp48	Common Song	10.453333333333333	10.661333333333333	19687.5	22500	present	https://s3.amazonaws.com/arbimon2/project_33/detections/5016/85003308.png	0.2998258270174865	5671
85003313	20200625_023000.flac	Yat1	2020	6	25	2	30	sp48	Common Song	22.170666666666666	22.378666666666668	19687.5	22500	present	https://s3.amazonaws.com/arbimon2/project_33/detections/5016/85003313.png	0.2741542845943284	5671
85003314	20200421_220000.flac	Yat1	2020	4	21	22	0	sp48	Common Song	41.21066666666667	41.41866666666667	19687.5	22500	present	https://s3.amazonaws.com/arbimon2/project_33/detections/5016/85003314.png	0.2522625164294044	5671
85003317	20200805_013000.flac	Yat1	2020	8	5	1	30	sp48	Common Song	27.157333333333334	27.365333333333332	19687.5	22500	present	https://s3.amazonaws.com/arbimon2/project_33/detections/5016/85003317.png	0.24685049175150298	5671
85003318	20200824_023000.flac	Yat1	2020	8	24	2	30	sp48	Common Song	17.909333333333333	18.117333333333335	19687.5	22500	present	https://s3.amazonaws.com/arbimon2/project_33/detections/5016/85003318.png	0.32991101677873375	5671
85003319	20200308_133000.flac	Yat1	2020	3	8	13	30	sp48	Common Song	16.544	16.752	19687.5	22500	not present	https://s3.amazonaws.com/arbimon2/project_33/detections/5016/85003319.png	0.15752484815913542	5671
85003322	20200716_003000.flac	Yat1	2020	7	16	0	30	sp48	Common Song	39.568	39.776	19687.5	22500	present	https://s3.amazonaws.com/arbimon2/project_33/detections/5016/85003322.png	0.3490934269805816	5671
85003326	20200629_213000.flac	Yat1	2020	6	29	21	30	sp48	Common Song	31.594666666666665	31.802666666666667	19687.5	22500	present	https://s3.amazonaws.com/arbimon2/project_33/detections/5016/85003326.png	0.3528033394270644	5671
85003328	20200723_140000.flac	Yat1	2020	7	23	14	0	sp48	Common Song	19.152	19.36	19687.5	22500	not present	https://s3.amazonaws.com/arbimon2/project_33/detections/5016/85003328.png	0.18539771912688008	5671
85003330	20200817_130000.flac	Yat1	2020	8	17	13	0	sp48	Common Song	24.677333333333333	24.88533333333333	19687.5	22500	not present	https://s3.amazonaws.com/arbimon2/project_33/detections/5016/85003330.png	0.18271334610749532	5671
85003333	20200415_150000.flac	Yat1	2020	4	15	15	0	sp48	Common Song	45.653333333333336	45.861333333333334	19687.5	22500	present	https://s3.amazonaws.com/arbimon2/project_33/detections/5016/85003333.png	0.2870183585214687	5671
85003337	20200709_173000.flac	Yat1	2020	7	9	17	30	sp48	Common Song	47.792	48	19687.5	22500	not present	https://s3.amazonaws.com/arbimon2/project_33/detections/5016/85003337.png	0.15795214806285685	5671
85003338	20201012_230000.flac	Yat1	2020	10	12	23	0	sp48	Common Song	6.325333333333333	6.533333333333333	19687.5	22500	present	https://s3.amazonaws.com/arbimon2/project_33/detections/5016/85003338.png	0.2740389838136839	5671
85003339	20200327_213000.flac	Yat1	2020	3	27	21	30	sp48	Common Song	5.0986666666666665	5.306666666666667	19687.5	22500	present	https://s3.amazonaws.com/arbimon2/project_33/detections/5016/85003339.png	0.2636435286971417	5671
85003341	20200625_030000.flac	Yat1	2020	6	25	3	0	sp48	Common Song	44.27733333333333	44.48533333333334	19687.5	22500	present	https://s3.amazonaws.com/arbimon2/project_33/detections/5016/85003341.png	0.26749346300731186	5671
85003342	20200428_043000.flac	Yat1	2020	4	28	4	30	sp48	Common Song	27.744	27.952	19687.5	22500	present	https://s3.amazonaws.com/arbimon2/project_33/detections/5016/85003342.png	0.3056881341519303	5671
85003344	20200421_223000.flac	Yat1	2020	4	21	22	30	sp48	Common Song	29.376	29.584	19687.5	22500	present	https://s3.amazonaws.com/arbimon2/project_33/detections/5016/85003344.png	0.2723224020887716	5671
85003346	20200709_090000.flac	Yat1	2020	7	9	9	0	sp48	Common Song	40.538666666666664	40.74666666666667	19687.5	22500	not present	https://s3.amazonaws.com/arbimon2/project_33/detections/5016/85003346.png	0.155835953023533	5671
85003348	20200824_030000.flac	Yat1	2020	8	24	3	0	sp48	Common Song	0.2773333333333333	0.48533333333333334	19687.5	22500	present	https://s3.amazonaws.com/arbimon2/project_33/detections/5016/85003348.png	0.2726684897157929	5671
85003350	20200805_020000.flac	Yat1	2020	8	5	2	0	sp48	Common Song	57.01866666666667	57.22666666666667	19687.5	22500	present	https://s3.amazonaws.com/arbimon2/project_33/detections/5016/85003350.png	0.24050715032443104	5671
85003351	20200403_073000.flac	Yat1	2020	4	3	7	30	sp48	Common Song	54.138666666666666	54.346666666666664	19687.5	22500	present	https://s3.amazonaws.com/arbimon2/project_33/detections/5016/85003351.png	0.21080261090580693	5671
85003352	20201006_143000.flac	Yat1	2020	10	6	14	30	sp48	Common Song	33.498666666666665	33.70666666666666	19687.5	22500	not present	https://s3.amazonaws.com/arbimon2/project_33/detections/5016/85003352.png	0.16643731024127695	5671
85003356	20200723_143000.flac	Yat1	2020	7	23	14	30	sp48	Common Song	54.181333333333335	54.38933333333333	19687.5	22500	present	https://s3.amazonaws.com/arbimon2/project_33/detections/5016/85003356.png	0.21787972913204695	5671
85003359	20200716_010000.flac	Yat1	2020	7	16	1	0	sp48	Common Song	5.290666666666667	5.498666666666667	19687.5	22500	present	https://s3.amazonaws.com/arbimon2/project_33/detections/5016/85003359.png	0.30429071986798223	5671
85003362	20200629_220000.flac	Yat1	2020	6	29	22	0	sp48	Common Song	36.784	36.992	19687.5	22500	present	https://s3.amazonaws.com/arbimon2/project_33/detections/5016/85003362.png	0.28441527630458907	5671
85003366	20201012_233000.flac	Yat1	2020	10	12	23	30	sp48	Common Song	17.456	17.664	19687.5	22500	present	https://s3.amazonaws.com/arbimon2/project_33/detections/5016/85003366.png	0.2514064682425516	5671
85003372	20200321_160000.flac	Yat1	2020	3	21	16	0	sp48	Common Song	20.208	20.416	19687.5	22500	not present	https://s3.amazonaws.com/arbimon2/project_33/detections/5016/85003372.png	0.15302102925323527	5671
85003373	20200817_133000.flac	Yat1	2020	8	17	13	30	sp48	Common Song	28.197333333333333	28.405333333333335	19687.5	22500	not present	https://s3.amazonaws.com/arbimon2/project_33/detections/5016/85003373.png	0.18470681432604172	5671
85003375	20200625_033000.flac	Yat1	2020	6	25	3	30	sp48	Common Song	20.677333333333333	20.88533333333333	19687.5	22500	present	https://s3.amazonaws.com/arbimon2/project_33/detections/5016/85003375.png	0.2362761116618848	5671
85003376	20200709_180000.flac	Yat1	2020	7	9	18	0	sp48	Common Song	1.2213333333333334	1.4293333333333333	19687.5	22500	not present	https://s3.amazonaws.com/arbimon2/project_33/detections/5016/85003376.png	0.16650549264713577	5671
85003377	20200327_220000.flac	Yat1	2020	3	27	22	0	sp48	Common Song	1.5306666666666666	1.7386666666666666	19687.5	22500	present	https://s3.amazonaws.com/arbimon2/project_33/detections/5016/85003377.png	0.25298589912610703	5671
85003381	20200421_230000.flac	Yat1	2020	4	21	23	0	sp48	Common Song	39.754666666666665	39.962666666666664	19687.5	22500	present	https://s3.amazonaws.com/arbimon2/project_33/detections/5016/85003381.png	0.2619839806794512	5671
85003382	20200709_093000.flac	Yat1	2020	7	9	9	30	sp48	Common Song	54.624	54.832	19687.5	22500	not present	https://s3.amazonaws.com/arbimon2/project_33/detections/5016/85003382.png	0.18856530845226127	5671
85003383	20200824_033000.flac	Yat1	2020	8	24	3	30	sp48	Common Song	3.6373333333333333	3.8453333333333335	19687.5	22500	present	https://s3.amazonaws.com/arbimon2/project_33/detections/5016/85003383.png	0.29547646152433027	5671
85003384	20200805_023000.flac	Yat1	2020	8	5	2	30	sp48	Common Song	40.394666666666666	40.602666666666664	19687.5	22500	present	https://s3.amazonaws.com/arbimon2/project_33/detections/5016/85003384.png	0.2600371810572116	5671
85003385	20200723_150000.flac	Yat1	2020	7	23	15	0	sp48	Common Song	48.27733333333333	48.48533333333334	19687.5	22500	not present	https://s3.amazonaws.com/arbimon2/project_33/detections/5016/85003385.png	0.1898927096237564	5671
85003389	20200629_223000.flac	Yat1	2020	6	29	22	30	sp48	Common Song	16.741333333333333	16.949333333333332	19687.5	22500	present	https://s3.amazonaws.com/arbimon2/project_33/detections/5016/85003389.png	0.25085783141395884	5671
85003390	20200415_163000.flac	Yat1	2020	4	15	16	30	sp48	Common Song	17.450666666666667	17.658666666666665	19687.5	22500	not present	https://s3.amazonaws.com/arbimon2/project_33/detections/5016/85003390.png	0.15933300235519973	5671
85003391	20201013_000000.flac	Yat1	2020	10	13	0	0	sp48	Common Song	23.722666666666665	23.930666666666667	19687.5	22500	present	https://s3.amazonaws.com/arbimon2/project_33/detections/5016/85003391.png	0.2880843869847892	5671
85003392	20200716_013000.flac	Yat1	2020	7	16	1	30	sp48	Common Song	43.06133333333333	43.269333333333336	19687.5	22500	present	https://s3.amazonaws.com/arbimon2/project_33/detections/5016/85003392.png	0.3712009408807295	5671
85003397	20200620_133000.flac	Yat1	2020	6	20	13	30	sp48	Common Song	1.1573333333333333	1.3653333333333333	19687.5	22500	present	https://s3.amazonaws.com/arbimon2/project_33/detections/5016/85003397.png	0.16141515441484244	5671
85003400	20200409_090000.flac	Yat1	2020	4	9	9	0	sp48	Common Song	30.592	30.8	19687.5	22500	not present	https://s3.amazonaws.com/arbimon2/project_33/detections/5016/85003400.png	0.18086927327603533	5671
85003401	20200709_183000.flac	Yat1	2020	7	9	18	30	sp48	Common Song	9.850666666666667	10.058666666666667	19687.5	22500	present	https://s3.amazonaws.com/arbimon2/project_33/detections/5016/85003401.png	0.2064508514907928	5671
85003403	20200817_140000.flac	Yat1	2020	8	17	14	0	sp48	Common Song	23.530666666666665	23.738666666666667	19687.5	22500	not present	https://s3.amazonaws.com/arbimon2/project_33/detections/5016/85003403.png	0.2058012697824518	5671
85003408	20200824_040000.flac	Yat1	2020	8	24	4	0	sp48	Common Song	20.832	21.04	19687.5	22500	present	https://s3.amazonaws.com/arbimon2/project_33/detections/5016/85003408.png	0.2785895247616578	5671
85003409	20200625_040000.flac	Yat1	2020	6	25	4	0	sp48	Common Song	0.496	0.704	19687.5	22500	present	https://s3.amazonaws.com/arbimon2/project_33/detections/5016/85003409.png	0.2751401698357754	5671
85003410	20200327_223000.flac	Yat1	2020	3	27	22	30	sp48	Common Song	59.397333333333336	59.605333333333334	19687.5	22500	present	https://s3.amazonaws.com/arbimon2/project_33/detections/5016/85003410.png	0.27044003404506656	5671
85003411	20200421_233000.flac	Yat1	2020	4	21	23	30	sp48	Common Song	13.808	14.016	19687.5	22500	present	https://s3.amazonaws.com/arbimon2/project_33/detections/5016/85003411.png	0.2611505640307805	5671
85003415	20200428_053000.flac	Yat1	2020	4	28	5	30	sp48	Common Song	39.12533333333333	39.333333333333336	19687.5	22500	not present	https://s3.amazonaws.com/arbimon2/project_33/detections/5016/85003415.png	0.20123361579954918	5671
85003418	20200805_030000.flac	Yat1	2020	8	5	3	0	sp48	Common Song	10.357333333333333	10.565333333333333	19687.5	22500	present	https://s3.amazonaws.com/arbimon2/project_33/detections/5016/85003418.png	0.30414232854793605	5671
85003420	20200629_230000.flac	Yat1	2020	6	29	23	0	sp48	Common Song	56.384	56.592	19687.5	22500	present	https://s3.amazonaws.com/arbimon2/project_33/detections/5016/85003420.png	0.2446336704388221	5671
85003422	20200716_020000.flac	Yat1	2020	7	16	2	0	sp48	Common Song	25.738666666666667	25.946666666666665	19687.5	22500	present	https://s3.amazonaws.com/arbimon2/project_33/detections/5016/85003422.png	0.29247160991682813	5671
85003423	20201013_003000.flac	Yat1	2020	10	13	0	30	sp48	Common Song	0.5706666666666667	0.7786666666666666	19687.5	22500	present	https://s3.amazonaws.com/arbimon2/project_33/detections/5016/85003423.png	0.22668225354125324	5671
85003427	20200709_190000.flac	Yat1	2020	7	9	19	0	sp48	Common Song	3.429333333333333	3.6373333333333333	19687.5	22500	present	https://s3.amazonaws.com/arbimon2/project_33/detections/5016/85003427.png	0.2732955780532887	5671
85003429	20200817_143000.flac	Yat1	2020	8	17	14	30	sp48	Common Song	50.010666666666665	50.218666666666664	19687.5	22500	not present	https://s3.amazonaws.com/arbimon2/project_33/detections/5016/85003429.png	0.151461771721074	5671
85003430	20200620_140000.flac	Yat1	2020	6	20	14	0	sp48	Common Song	59.12	59.328	19687.5	22500	not present	https://s3.amazonaws.com/arbimon2/project_33/detections/5016/85003430.png	0.2283663090203096	5671
85003431	20200811_093000.flac	Yat1	2020	8	11	9	30	sp48	Common Song	18.010666666666665	18.218666666666667	19687.5	22500	not present	https://s3.amazonaws.com/arbimon2/project_33/detections/5016/85003431.png	0.17754797139582676	5671
85003433	20200824_043000.flac	Yat1	2020	8	24	4	30	sp48	Common Song	43.296	43.504	19687.5	22500	present	https://s3.amazonaws.com/arbimon2/project_33/detections/5016/85003433.png	0.26935436838055027	5671
85003434	20200625_043000.flac	Yat1	2020	6	25	4	30	sp48	Common Song	21.648	21.856	19687.5	22500	present	https://s3.amazonaws.com/arbimon2/project_33/detections/5016/85003434.png	0.27648624438138997	5671
85003438	20200723_160000.flac	Yat1	2020	7	23	16	0	sp48	Common Song	3.968	4.176	19687.5	22500	not present	https://s3.amazonaws.com/arbimon2/project_33/detections/5016/85003438.png	0.21787950000700004	5671
85003440	20200422_000000.flac	Yat1	2020	4	22	0	0	sp48	Common Song	35.152	35.36	19687.5	22500	present	https://s3.amazonaws.com/arbimon2/project_33/detections/5016/85003440.png	0.29659271609424204	5671
85003441	20200327_230000.flac	Yat1	2020	3	27	23	0	sp48	Common Song	29.856	30.064	19687.5	22500	present	https://s3.amazonaws.com/arbimon2/project_33/detections/5016/85003441.png	0.24017857258626055	5671
85003446	20200301_190000.flac	Yat1	2020	3	1	19	0	sp48	Common Song	45.013333333333335	45.221333333333334	19687.5	22500	present	https://s3.amazonaws.com/arbimon2/project_33/detections/5016/85003446.png	0.24511452188706323	5671
85003450	20201013_010000.flac	Yat1	2020	10	13	1	0	sp48	Common Song	16.650666666666666	16.858666666666668	19687.5	22500	present	https://s3.amazonaws.com/arbimon2/project_33/detections/5016/85003450.png	0.2820091879695148	5671
85003452	20200716_023000.flac	Yat1	2020	7	16	2	30	sp48	Common Song	49.36	49.568	19687.5	22500	present	https://s3.amazonaws.com/arbimon2/project_33/detections/5016/85003452.png	0.32025936416103723	5671
85003453	20200629_233000.flac	Yat1	2020	6	29	23	30	sp48	Common Song	4.448	4.656	19687.5	22500	present	https://s3.amazonaws.com/arbimon2/project_33/detections/5016/85003453.png	0.25224250403688925	5671
85003456	20200805_033000.flac	Yat1	2020	8	5	3	30	sp48	Common Song	29.605333333333334	29.813333333333333	19687.5	22500	present	https://s3.amazonaws.com/arbimon2/project_33/detections/5016/85003456.png	0.29944715650120995	5671
85003460	20200709_193000.flac	Yat1	2020	7	9	19	30	sp48	Common Song	8.346666666666666	8.554666666666666	19687.5	22500	present	https://s3.amazonaws.com/arbimon2/project_33/detections/5016/85003460.png	0.26118787179660935	5671
85003461	20200729_220000.flac	Yat1	2020	7	29	22	0	sp48	Common Song	7.973333333333334	8.181333333333333	19687.5	22500	present	https://s3.amazonaws.com/arbimon2/project_33/detections/5016/85003461.png	0.16502232758134955	5671
85003463	20200709_110000.flac	Yat1	2020	7	9	11	0	sp48	Common Song	45.2	45.408	19687.5	22500	not present	https://s3.amazonaws.com/arbimon2/project_33/detections/5016/85003463.png	0.1829557792909088	5671
85003464	20200824_050000.flac	Yat1	2020	8	24	5	0	sp48	Common Song	6.341333333333333	6.549333333333333	19687.5	22500	not present	https://s3.amazonaws.com/arbimon2/project_33/detections/5016/85003464.png	0.18138236750080167	5671
85003466	20200620_143000.flac	Yat1	2020	6	20	14	30	sp48	Common Song	12.101333333333333	12.309333333333333	19687.5	22500	not present	https://s3.amazonaws.com/arbimon2/project_33/detections/5016/85003466.png	0.19271938971800104	5671
85003468	20200625_050000.flac	Yat1	2020	6	25	5	0	sp48	Common Song	57.89333333333333	58.101333333333336	19687.5	22500	present	https://s3.amazonaws.com/arbimon2/project_33/detections/5016/85003468.png	0.19075073966074596	5671
85003469	20200422_003000.flac	Yat1	2020	4	22	0	30	sp48	Common Song	37.669333333333334	37.87733333333333	19687.5	22500	present	https://s3.amazonaws.com/arbimon2/project_33/detections/5016/85003469.png	0.2878500975174543	5671
85003470	20200327_233000.flac	Yat1	2020	3	27	23	30	sp48	Common Song	49.733333333333334	49.94133333333333	19687.5	22500	present	https://s3.amazonaws.com/arbimon2/project_33/detections/5016/85003470.png	0.29708245489834667	5671
85003471	20200314_203000.flac	Yat1	2020	3	14	20	30	sp48	Common Song	49.29066666666667	49.498666666666665	19687.5	22500	present	https://s3.amazonaws.com/arbimon2/project_33/detections/5016/85003471.png	0.20368923354389015	5671
85003473	20200723_163000.flac	Yat1	2020	7	23	16	30	sp48	Common Song	32.565333333333335	32.77333333333333	19687.5	22500	not present	https://s3.amazonaws.com/arbimon2/project_33/detections/5016/85003473.png	0.2058772018617306	5671
85003475	20201013_013000.flac	Yat1	2020	10	13	1	30	sp48	Common Song	22.218666666666667	22.426666666666666	19687.5	22500	present	https://s3.amazonaws.com/arbimon2/project_33/detections/5016/85003475.png	0.26663185631898795	5671
85003477	20200301_193000.flac	Yat1	2020	3	1	19	30	sp48	Common Song	29.893333333333334	30.101333333333333	19687.5	22500	present	https://s3.amazonaws.com/arbimon2/project_33/detections/5016/85003477.png	0.3170218129142625	5671
85003479	20200415_180000.flac	Yat1	2020	4	15	18	0	sp48	Common Song	58.976	59.184	19687.5	22500	not present	https://s3.amazonaws.com/arbimon2/project_33/detections/5016/85003479.png	0.1532047160762324	5671
85003480	20200716_030000.flac	Yat1	2020	7	16	3	0	sp48	Common Song	22.138666666666666	22.346666666666668	19687.5	22500	present	https://s3.amazonaws.com/arbimon2/project_33/detections/5016/85003480.png	0.3150327043478114	5671
85003483	20200630_000000.flac	Yat1	2020	6	30	0	0	sp48	Common Song	54.54933333333334	54.757333333333335	19687.5	22500	present	https://s3.amazonaws.com/arbimon2/project_33/detections/5016/85003483.png	0.2716186953067331	5671
85003485	20200709_200000.flac	Yat1	2020	7	9	20	0	sp48	Common Song	11.488	11.696	19687.5	22500	present	https://s3.amazonaws.com/arbimon2/project_33/detections/5016/85003485.png	0.2772286875615808	5671
85003487	20200409_103000.flac	Yat1	2020	4	9	10	30	sp48	Common Song	42.61866666666667	42.82666666666667	19687.5	22500	not present	https://s3.amazonaws.com/arbimon2/project_33/detections/5016/85003487.png	0.17612589990732821	5671
85003488	20200805_040000.flac	Yat1	2020	8	5	4	0	sp48	Common Song	37.434666666666665	37.64266666666666	19687.5	22500	present	https://s3.amazonaws.com/arbimon2/project_33/detections/5016/85003488.png	0.2721617759241717	5671
85003490	20200321_183000.flac	Yat1	2020	3	21	18	30	sp48	Common Song	8.714666666666666	8.922666666666666	19687.5	22500	not present	https://s3.amazonaws.com/arbimon2/project_33/detections/5016/85003490.png	0.18665821571520022	5671
85003491	20201006_170000.flac	Yat1	2020	10	6	17	0	sp48	Common Song	4.192	4.4	19687.5	22500	not present	https://s3.amazonaws.com/arbimon2/project_33/detections/5016/85003491.png	0.16956163021951268	5671
85003492	20200729_223000.flac	Yat1	2020	7	29	22	30	sp48	Common Song	34.090666666666664	34.29866666666667	19687.5	22500	present	https://s3.amazonaws.com/arbimon2/project_33/detections/5016/85003492.png	0.29367338064089027	5671
85003497	20200817_153000.flac	Yat1	2020	8	17	15	30	sp48	Common Song	43.413333333333334	43.62133333333333	19687.5	22500	present	https://s3.amazonaws.com/arbimon2/project_33/detections/5016/85003497.png	0.22618513986522068	5671
85003498	20200823_233000.flac	Yat1	2020	8	23	23	30	sp48	Common Song	47.54666666666667	47.754666666666665	19687.5	22500	present	https://s3.amazonaws.com/arbimon2/project_33/detections/5016/85003498.png	0.29434669323731016	5671
85003500	20200709_113000.flac	Yat1	2020	7	9	11	30	sp48	Common Song	59.73866666666667	59.946666666666665	19687.5	22500	not present	https://s3.amazonaws.com/arbimon2/project_33/detections/5016/85003500.png	0.1813914485832372	5671
85003503	20200620_150000.flac	Yat1	2020	6	20	15	0	sp48	Common Song	38.704	38.912	19687.5	22500	not present	https://s3.amazonaws.com/arbimon2/project_33/detections/5016/85003503.png	0.25748199548347894	5671
85003507	20200422_010000.flac	Yat1	2020	4	22	1	0	sp48	Common Song	35.296	35.504	19687.5	22500	present	https://s3.amazonaws.com/arbimon2/project_33/detections/5016/85003507.png	0.27948250661644547	5671
85003508	20200428_070000.flac	Yat1	2020	4	28	7	0	sp48	Common Song	45.242666666666665	45.45066666666666	19687.5	22500	not present	https://s3.amazonaws.com/arbimon2/project_33/detections/5016/85003508.png	0.15566836925352248	5671
85003512	20201013_020000.flac	Yat1	2020	10	13	2	0	sp48	Common Song	54.32	54.528	19687.5	22500	present	https://s3.amazonaws.com/arbimon2/project_33/detections/5016/85003512.png	0.30108023431506176	5671
85003513	20200314_210000.flac	Yat1	2020	3	14	21	0	sp48	Common Song	11.690666666666667	11.898666666666667	19687.5	22500	present	https://s3.amazonaws.com/arbimon2/project_33/detections/5016/85003513.png	0.1982752897516495	5671
85003516	20200723_170000.flac	Yat1	2020	7	23	17	0	sp48	Common Song	0.224	0.432	19687.5	22500	not present	https://s3.amazonaws.com/arbimon2/project_33/detections/5016/85003516.png	0.16868118604732654	5671
85003517	20200301_200000.flac	Yat1	2020	3	1	20	0	sp48	Common Song	57.36533333333333	57.57333333333333	19687.5	22500	present	https://s3.amazonaws.com/arbimon2/project_33/detections/5016/85003517.png	0.259184543318347	5671
85003518	20200811_110000.flac	Yat1	2020	8	11	11	0	sp48	Common Song	31.402666666666665	31.610666666666667	19687.5	22500	present	https://s3.amazonaws.com/arbimon2/project_33/detections/5016/85003518.png	0.24465934275462498	5671
85003519	20200716_033000.flac	Yat1	2020	7	16	3	30	sp48	Common Song	59.59466666666667	59.80266666666667	19687.5	22500	present	https://s3.amazonaws.com/arbimon2/project_33/detections/5016/85003519.png	0.2398497882463469	5671
85003520	20200630_003000.flac	Yat1	2020	6	30	0	30	sp48	Common Song	41.413333333333334	41.62133333333333	19687.5	22500	present	https://s3.amazonaws.com/arbimon2/project_33/detections/5016/85003520.png	0.2990254125393198	5671
85003523	20200805_043000.flac	Yat1	2020	8	5	4	30	sp48	Common Song	32.416	32.624	19687.5	22500	present	https://s3.amazonaws.com/arbimon2/project_33/detections/5016/85003523.png	0.3374986422173627	5671
85003524	20200709_203000.flac	Yat1	2020	7	9	20	30	sp48	Common Song	15.834666666666667	16.042666666666666	19687.5	22500	present	https://s3.amazonaws.com/arbimon2/project_33/detections/5016/85003524.png	0.2758271115358764	5671
85003526	20201006_173000.flac	Yat1	2020	10	6	17	30	sp48	Common Song	6.176	6.384	19687.5	22500	not present	https://s3.amazonaws.com/arbimon2/project_33/detections/5016/85003526.png	0.21334904683728806	5671
85003527	20200729_230000.flac	Yat1	2020	7	29	23	0	sp48	Common Song	32.528	32.736	19687.5	22500	present	https://s3.amazonaws.com/arbimon2/project_33/detections/5016/85003527.png	0.2868064485267913	5671
85003528	20200709_120000.flac	Yat1	2020	7	9	12	0	sp48	Common Song	14.069333333333333	14.277333333333333	19687.5	22500	not present	https://s3.amazonaws.com/arbimon2/project_33/detections/5016/85003528.png	0.1579296431907108	5671
85003529	20200824_000000.flac	Yat1	2020	8	24	0	0	sp48	Common Song	27.434666666666665	27.642666666666667	19687.5	22500	present	https://s3.amazonaws.com/arbimon2/project_33/detections/5016/85003529.png	0.31873729559837055	5671
85003533	20200321_190000.flac	Yat1	2020	3	21	19	0	sp48	Common Song	13.936	14.144	19687.5	22500	present	https://s3.amazonaws.com/arbimon2/project_33/detections/5016/85003533.png	0.2905184066589538	5671
85003535	20200422_013000.flac	Yat1	2020	4	22	1	30	sp48	Common Song	14.949333333333334	15.157333333333334	19687.5	22500	present	https://s3.amazonaws.com/arbimon2/project_33/detections/5016/85003535.png	0.26108153862516464	5671
85003537	20200328_000000.flac	Yat1	2020	3	28	0	0	sp48	Common Song	47.184	47.392	19687.5	22500	present	https://s3.amazonaws.com/arbimon2/project_33/detections/5016/85003537.png	0.293362398201526	5671
85003539	20201013_023000.flac	Yat1	2020	10	13	2	30	sp48	Common Song	53.25333333333333	53.461333333333336	19687.5	22500	present	https://s3.amazonaws.com/arbimon2/project_33/detections/5016/85003539.png	0.2907259968707075	5671
85003545	20200403_110000.flac	Yat1	2020	4	3	11	0	sp48	Common Song	5.850666666666666	6.058666666666666	19687.5	22500	not present	https://s3.amazonaws.com/arbimon2/project_33/detections/5016/85003545.png	0.22900589203394398	5671
85003547	20200415_190000.flac	Yat1	2020	4	15	19	0	sp48	Common Song	36.282666666666664	36.49066666666667	19687.5	22500	present	https://s3.amazonaws.com/arbimon2/project_33/detections/5016/85003547.png	0.4054643382161511	5671
85003552	20200716_040000.flac	Yat1	2020	7	16	4	0	sp48	Common Song	34.053333333333335	34.26133333333333	19687.5	22500	present	https://s3.amazonaws.com/arbimon2/project_33/detections/5016/85003552.png	0.31116866231199974	5671
85003553	20200301_203000.flac	Yat1	2020	3	1	20	30	sp48	Common Song	49.744	49.952	19687.5	22500	present	https://s3.amazonaws.com/arbimon2/project_33/detections/5016/85003553.png	0.2243858403787628	5671
85003557	20200630_010000.flac	Yat1	2020	6	30	1	0	sp48	Common Song	23.450666666666667	23.658666666666665	19687.5	22500	present	https://s3.amazonaws.com/arbimon2/project_33/detections/5016/85003557.png	0.25620261193211513	5671
85003558	20200805_050000.flac	Yat1	2020	8	5	5	0	sp48	Common Song	52.56	52.768	19687.5	22500	present	https://s3.amazonaws.com/arbimon2/project_33/detections/5016/85003558.png	0.28851792173612223	5671
85003560	20200824_003000.flac	Yat1	2020	8	24	0	30	sp48	Common Song	19.370666666666665	19.578666666666667	19687.5	22500	present	https://s3.amazonaws.com/arbimon2/project_33/detections/5016/85003560.png	0.3089382615587991	5671
85003561	20201006_180000.flac	Yat1	2020	10	6	18	0	sp48	Common Song	9.669333333333332	9.877333333333333	19687.5	22500	not present	https://s3.amazonaws.com/arbimon2/project_33/detections/5016/85003561.png	0.15994259929297805	5671
85003562	20200817_163000.flac	Yat1	2020	8	17	16	30	sp48	Common Song	24.021333333333335	24.229333333333333	19687.5	22500	present	https://s3.amazonaws.com/arbimon2/project_33/detections/5016/85003562.png	0.17498442483089424	5671
85003563	20200709_210000.flac	Yat1	2020	7	9	21	0	sp48	Common Song	41.525333333333336	41.733333333333334	19687.5	22500	present	https://s3.amazonaws.com/arbimon2/project_33/detections/5016/85003563.png	0.262090835645744	5671
85003564	20200709_123000.flac	Yat1	2020	7	9	12	30	sp48	Common Song	24.453333333333333	24.661333333333335	19687.5	22500	not present	https://s3.amazonaws.com/arbimon2/project_33/detections/5016/85003564.png	0.16384332603259888	5671
85003567	20200729_233000.flac	Yat1	2020	7	29	23	30	sp48	Common Song	34.245333333333335	34.45333333333333	19687.5	22500	present	https://s3.amazonaws.com/arbimon2/project_33/detections/5016/85003567.png	0.31703874843594265	5671
85003568	20200321_193000.flac	Yat1	2020	3	21	19	30	sp48	Common Song	59.6	59.808	19687.5	22500	present	https://s3.amazonaws.com/arbimon2/project_33/detections/5016/85003568.png	0.2501851793120212	5671
85003569	20200422_020000.flac	Yat1	2020	4	22	2	0	sp48	Common Song	18.954666666666668	19.162666666666667	19687.5	22500	present	https://s3.amazonaws.com/arbimon2/project_33/detections/5016/85003569.png	0.2583896501472594	5671
85003571	20201013_030000.flac	Yat1	2020	10	13	3	0	sp48	Common Song	53.84	54.048	19687.5	22500	present	https://s3.amazonaws.com/arbimon2/project_33/detections/5016/85003571.png	0.2705861303357806	5671
85003575	20200328_003000.flac	Yat1	2020	3	28	0	30	sp48	Common Song	20.869333333333334	21.077333333333332	19687.5	22500	present	https://s3.amazonaws.com/arbimon2/project_33/detections/5016/85003575.png	0.29170564157512674	5671
85003576	20200415_193000.flac	Yat1	2020	4	15	19	30	sp48	Common Song	23.013333333333332	23.221333333333334	19687.5	22500	present	https://s3.amazonaws.com/arbimon2/project_33/detections/5016/85003576.png	0.342631582588907	5671
85003580	20200723_180000.flac	Yat1	2020	7	23	18	0	sp48	Common Song	59.488	59.696	19687.5	22500	not present	https://s3.amazonaws.com/arbimon2/project_33/detections/5016/85003580.png	0.18323328622999865	5671
85003582	20200716_043000.flac	Yat1	2020	7	16	4	30	sp48	Common Song	3.6586666666666665	3.8666666666666667	19687.5	22500	present	https://s3.amazonaws.com/arbimon2/project_33/detections/5016/85003582.png	0.308662340699863	5671
85003587	20200301_210000.flac	Yat1	2020	3	1	21	0	sp48	Common Song	51.962666666666664	52.17066666666667	19687.5	22500	present	https://s3.amazonaws.com/arbimon2/project_33/detections/5016/85003587.png	0.15820592468864014	5671
85003588	20200630_013000.flac	Yat1	2020	6	30	1	30	sp48	Common Song	9.616	9.824	19687.5	22500	present	https://s3.amazonaws.com/arbimon2/project_33/detections/5016/85003588.png	0.2707442651972218	5671
85003590	20201006_183000.flac	Yat1	2020	10	6	18	30	sp48	Common Song	39.104	39.312	19687.5	22500	present	https://s3.amazonaws.com/arbimon2/project_33/detections/5016/85003590.png	0.23647382939343056	5671
85003591	20200709_213000.flac	Yat1	2020	7	9	21	30	sp48	Common Song	41.141333333333336	41.349333333333334	19687.5	22500	present	https://s3.amazonaws.com/arbimon2/project_33/detections/5016/85003591.png	0.25275215859493466	5671
85003595	20200805_053000.flac	Yat1	2020	8	5	5	30	sp48	Common Song	35.72266666666667	35.93066666666667	19687.5	22500	present	https://s3.amazonaws.com/arbimon2/project_33/detections/5016/85003595.png	0.34179211041539065	5671
85003599	20200730_000000.flac	Yat1	2020	7	30	0	0	sp48	Common Song	17.264	17.472	19687.5	22500	present	https://s3.amazonaws.com/arbimon2/project_33/detections/5016/85003599.png	0.32422754562326705	5671
85003602	20201013_033000.flac	Yat1	2020	10	13	3	30	sp48	Common Song	1.392	1.6	19687.5	22500	present	https://s3.amazonaws.com/arbimon2/project_33/detections/5016/85003602.png	0.28276690689860023	5671
85003603	20200321_200000.flac	Yat1	2020	3	21	20	0	sp48	Common Song	29.738666666666667	29.946666666666665	19687.5	22500	present	https://s3.amazonaws.com/arbimon2/project_33/detections/5016/85003603.png	0.2699186903025892	5671
85003604	20200422_023000.flac	Yat1	2020	4	22	2	30	sp48	Common Song	32.784	32.992	19687.5	22500	present	https://s3.amazonaws.com/arbimon2/project_33/detections/5016/85003604.png	0.2970164506257711	5671
85003605	20200824_010000.flac	Yat1	2020	8	24	1	0	sp48	Common Song	58.117333333333335	58.32533333333333	19687.5	22500	present	https://s3.amazonaws.com/arbimon2/project_33/detections/5016/85003605.png	0.3063242506805567	5671
85003607	20200328_010000.flac	Yat1	2020	3	28	1	0	sp48	Common Song	35.45066666666666	35.65866666666667	19687.5	22500	present	https://s3.amazonaws.com/arbimon2/project_33/detections/5016/85003607.png	0.32898229074710605	5671
85003609	20200723_183000.flac	Yat1	2020	7	23	18	30	sp48	Common Song	42.87466666666667	43.08266666666667	19687.5	22500	not present	https://s3.amazonaws.com/arbimon2/project_33/detections/5016/85003609.png	0.1542440362694927	5671
85003610	20200415_200000.flac	Yat1	2020	4	15	20	0	sp48	Common Song	50.46933333333333	50.67733333333333	19687.5	22500	present	https://s3.amazonaws.com/arbimon2/project_33/detections/5016/85003610.png	0.31697399043560226	5671
85003611	20200620_170000.flac	Yat1	2020	6	20	17	0	sp48	Common Song	40.202666666666666	40.410666666666664	19687.5	22500	not present	https://s3.amazonaws.com/arbimon2/project_33/detections/5016/85003611.png	0.1622978592062235	5671
85003612	20200716_050000.flac	Yat1	2020	7	16	5	0	sp48	Common Song	26.810666666666666	27.018666666666668	19687.5	22500	present	https://s3.amazonaws.com/arbimon2/project_33/detections/5016/85003612.png	0.2226300140663304	5671
85003618	20200301_213000.flac	Yat1	2020	3	1	21	30	sp48	Common Song	39.050666666666665	39.25866666666667	19687.5	22500	present	https://s3.amazonaws.com/arbimon2/project_33/detections/5016/85003618.png	0.19797417394888814	5671
85003619	20200630_020000.flac	Yat1	2020	6	30	2	0	sp48	Common Song	53.952	54.16	19687.5	22500	present	https://s3.amazonaws.com/arbimon2/project_33/detections/5016/85003619.png	0.27292322566721283	5671
85003621	20201006_190000.flac	Yat1	2020	10	6	19	0	sp48	Common Song	19.376	19.584	19687.5	22500	present	https://s3.amazonaws.com/arbimon2/project_33/detections/5016/85003621.png	0.2504779328472973	5671
85003623	20200709_220000.flac	Yat1	2020	7	9	22	0	sp48	Common Song	30.597333333333335	30.805333333333333	19687.5	22500	present	https://s3.amazonaws.com/arbimon2/project_33/detections/5016/85003623.png	0.2981260398202498	5671
85003625	20200817_173000.flac	Yat1	2020	8	17	17	30	sp48	Common Song	34.432	34.64	19687.5	22500	not present	https://s3.amazonaws.com/arbimon2/project_33/detections/5016/85003625.png	0.15303947772489573	5671
85003628	20200730_003000.flac	Yat1	2020	7	30	0	30	sp48	Common Song	8.512	8.72	19687.5	22500	present	https://s3.amazonaws.com/arbimon2/project_33/detections/5016/85003628.png	0.27452102585416605	5671
85003630	20201013_040000.flac	Yat1	2020	10	13	4	0	sp48	Common Song	19.962666666666667	20.170666666666666	19687.5	22500	present	https://s3.amazonaws.com/arbimon2/project_33/detections/5016/85003630.png	0.2709382472970785	5671
85003631	20200709_133000.flac	Yat1	2020	7	9	13	30	sp48	Common Song	40.224	40.432	19687.5	22500	not present	https://s3.amazonaws.com/arbimon2/project_33/detections/5016/85003631.png	0.17921384282241837	5671
85003634	20200824_013000.flac	Yat1	2020	8	24	1	30	sp48	Common Song	2.4266666666666667	2.6346666666666665	19687.5	22500	present	https://s3.amazonaws.com/arbimon2/project_33/detections/5016/85003634.png	0.2999631835998475	5671
85003638	20200308_183000.flac	Yat1	2020	3	8	18	30	sp48	Common Song	5.36	5.568	19687.5	22500	present	https://s3.amazonaws.com/arbimon2/project_33/detections/5016/85003638.png	0.2493663342992841	5671
85003639	20200422_030000.flac	Yat1	2020	4	22	3	0	sp48	Common Song	13.978666666666667	14.186666666666667	19687.5	22500	present	https://s3.amazonaws.com/arbimon2/project_33/detections/5016/85003639.png	0.2958780588543316	5671
85003640	20200723_190000.flac	Yat1	2020	7	23	19	0	sp48	Common Song	3.3173333333333335	3.525333333333333	19687.5	22500	not present	https://s3.amazonaws.com/arbimon2/project_33/detections/5016/85003640.png	0.15338443389291362	5671
85003643	20200415_203000.flac	Yat1	2020	4	15	20	30	sp48	Common Song	46.101333333333336	46.309333333333335	19687.5	22500	present	https://s3.amazonaws.com/arbimon2/project_33/detections/5016/85003643.png	0.3184297367983387	5671
85003644	20200328_013000.flac	Yat1	2020	3	28	1	30	sp48	Common Song	14.410666666666666	14.618666666666666	19687.5	22500	present	https://s3.amazonaws.com/arbimon2/project_33/detections/5016/85003644.png	0.25245362397077714	5671
85003645	20200620_173000.flac	Yat1	2020	6	20	17	30	sp48	Common Song	41.38133333333333	41.589333333333336	19687.5	22500	not present	https://s3.amazonaws.com/arbimon2/project_33/detections/5016/85003645.png	0.1728980677739278	5671
85003646	20200811_130000.flac	Yat1	2020	8	11	13	0	sp48	Common Song	37.86666666666667	38.074666666666666	19687.5	22500	not present	https://s3.amazonaws.com/arbimon2/project_33/detections/5016/85003646.png	0.16916011268056177	5671
85003647	20200321_203000.flac	Yat1	2020	3	21	20	30	sp48	Common Song	8.784	8.992	19687.5	22500	present	https://s3.amazonaws.com/arbimon2/project_33/detections/5016/85003647.png	0.277212343845408	5671
85003651	20200301_220000.flac	Yat1	2020	3	1	22	0	sp48	Common Song	34.309333333333335	34.51733333333333	19687.5	22500	present	https://s3.amazonaws.com/arbimon2/project_33/detections/5016/85003651.png	0.21319377336587578	5671
85003652	20200630_023000.flac	Yat1	2020	6	30	2	30	sp48	Common Song	57.48266666666667	57.690666666666665	19687.5	22500	present	https://s3.amazonaws.com/arbimon2/project_33/detections/5016/85003652.png	0.30106456465776726	5671
85003653	20200709_223000.flac	Yat1	2020	7	9	22	30	sp48	Common Song	50.074666666666666	50.282666666666664	19687.5	22500	present	https://s3.amazonaws.com/arbimon2/project_33/detections/5016/85003653.png	0.27371234329806293	5671
85003654	20200730_010000.flac	Yat1	2020	7	30	1	0	sp48	Common Song	31.17866666666667	31.386666666666667	19687.5	22500	present	https://s3.amazonaws.com/arbimon2/project_33/detections/5016/85003654.png	0.28192315668600015	5671
85003655	20201006_193000.flac	Yat1	2020	10	6	19	30	sp48	Common Song	45.41866666666667	45.626666666666665	19687.5	22500	present	https://s3.amazonaws.com/arbimon2/project_33/detections/5016/85003655.png	0.2526738309520749	5671
85003658	20200403_130000.flac	Yat1	2020	4	3	13	0	sp48	Common Song	44.714666666666666	44.922666666666665	19687.5	22500	not present	https://s3.amazonaws.com/arbimon2/project_33/detections/5016/85003658.png	0.15156662800370535	5671
85003659	20201013_043000.flac	Yat1	2020	10	13	4	30	sp48	Common Song	58.101333333333336	58.309333333333335	19687.5	22500	present	https://s3.amazonaws.com/arbimon2/project_33/detections/5016/85003659.png	0.26173829611672345	5671
85003660	20200709_140000.flac	Yat1	2020	7	9	14	0	sp48	Common Song	3.872	4.08	19687.5	22500	not present	https://s3.amazonaws.com/arbimon2/project_33/detections/5016/85003660.png	0.15949072315825452	5671
85003669	20200422_033000.flac	Yat1	2020	4	22	3	30	sp48	Common Song	50.77333333333333	50.98133333333333	19687.5	22500	present	https://s3.amazonaws.com/arbimon2/project_33/detections/5016/85003669.png	0.2827171445377331	5671
85003673	20200723_193000.flac	Yat1	2020	7	23	19	30	sp48	Common Song	1.7173333333333334	1.9253333333333333	19687.5	22500	not present	https://s3.amazonaws.com/arbimon2/project_33/detections/5016/85003673.png	0.16910642501092651	5671
85003674	20200824_020000.flac	Yat1	2020	8	24	2	0	sp48	Common Song	43.733333333333334	43.94133333333333	19687.5	22500	present	https://s3.amazonaws.com/arbimon2/project_33/detections/5016/85003674.png	0.23405309699562016	5671
85003675	20200328_020000.flac	Yat1	2020	3	28	2	0	sp48	Common Song	50.896	51.104	19687.5	22500	present	https://s3.amazonaws.com/arbimon2/project_33/detections/5016/85003675.png	0.24119316118605685	5671
85003676	20200415_210000.flac	Yat1	2020	4	15	21	0	sp48	Common Song	38.72	38.928	19687.5	22500	present	https://s3.amazonaws.com/arbimon2/project_33/detections/5016/85003676.png	0.31190184977782653	5671
85003678	20200620_180000.flac	Yat1	2020	6	20	18	0	sp48	Common Song	26.533333333333335	26.741333333333333	19687.5	22500	not present	https://s3.amazonaws.com/arbimon2/project_33/detections/5016/85003678.png	0.17813372339620506	5671
85003680	20200308_190000.flac	Yat1	2020	3	8	19	0	sp48	Common Song	39.050666666666665	39.25866666666667	19687.5	22500	present	https://s3.amazonaws.com/arbimon2/project_33/detections/5016/85003680.png	0.18336906399978145	5671
85003682	20200301_123000.flac	Yat1	2020	3	1	12	30	sp48	Common Song	32.98133333333333	33.18933333333333	19687.5	22500	not present	https://s3.amazonaws.com/arbimon2/project_33/detections/5016/85003682.png	0.15106570131218164	5671
85003684	20201006_200000.flac	Yat1	2020	10	6	20	0	sp48	Common Song	17.930666666666667	18.138666666666666	19687.5	22500	present	https://s3.amazonaws.com/arbimon2/project_33/detections/5016/85003684.png	0.25594320709134155	5671
85003686	20200817_183000.flac	Yat1	2020	8	17	18	30	sp48	Common Song	32.816	33.024	19687.5	22500	present	https://s3.amazonaws.com/arbimon2/project_33/detections/5016/85003686.png	0.24250252885749668	5671
85003688	20201013_050000.flac	Yat1	2020	10	13	5	0	sp48	Common Song	33.23733333333333	33.44533333333333	19687.5	22500	present	https://s3.amazonaws.com/arbimon2/project_33/detections/5016/85003688.png	0.22333141427925712	5671
85003690	20200321_210000.flac	Yat1	2020	3	21	21	0	sp48	Common Song	18.234666666666666	18.442666666666668	19687.5	22500	present	https://s3.amazonaws.com/arbimon2/project_33/detections/5016/85003690.png	0.24909855060968245	5671
85003691	20200301_223000.flac	Yat1	2020	3	1	22	30	sp48	Common Song	45.77066666666666	45.97866666666667	19687.5	22500	present	https://s3.amazonaws.com/arbimon2/project_33/detections/5016/85003691.png	0.21380152799400415	5671
85003692	20200709_230000.flac	Yat1	2020	7	9	23	0	sp48	Common Song	43.48266666666667	43.690666666666665	19687.5	22500	present	https://s3.amazonaws.com/arbimon2/project_33/detections/5016/85003692.png	0.2675906426694871	5671
85003693	20200730_013000.flac	Yat1	2020	7	30	1	30	sp48	Common Song	33.776	33.984	19687.5	22500	present	https://s3.amazonaws.com/arbimon2/project_33/detections/5016/85003693.png	0.2482460471345741	5671
85003694	20200630_030000.flac	Yat1	2020	6	30	3	0	sp48	Common Song	28.037333333333333	28.245333333333335	19687.5	22500	present	https://s3.amazonaws.com/arbimon2/project_33/detections/5016/85003694.png	0.246536037295447	5671
85003696	20200709_143000.flac	Yat1	2020	7	9	14	30	sp48	Common Song	38.544	38.752	19687.5	22500	not present	https://s3.amazonaws.com/arbimon2/project_33/detections/5016/85003696.png	0.19270584161265636	5671
85003697	20200403_133000.flac	Yat1	2020	4	3	13	30	sp48	Common Song	36.74666666666667	36.95466666666667	19687.5	22500	not present	https://s3.amazonaws.com/arbimon2/project_33/detections/5016/85003697.png	0.18140282094374657	5671
85003701	20200328_023000.flac	Yat1	2020	3	28	2	30	sp48	Common Song	0.512	0.72	19687.5	22500	present	https://s3.amazonaws.com/arbimon2/project_33/detections/5016/85003701.png	0.2671781888914172	5671
85003702	20200625_090000.flac	Yat1	2020	6	25	9	0	sp48	Common Song	51.552	51.76	19687.5	22500	not present	https://s3.amazonaws.com/arbimon2/project_33/detections/5016/85003702.png	0.17270358347639753	5671
85003704	20200422_040000.flac	Yat1	2020	4	22	4	0	sp48	Common Song	41.76533333333333	41.973333333333336	19687.5	22500	present	https://s3.amazonaws.com/arbimon2/project_33/detections/5016/85003704.png	0.2581747784739057	5671
85003705	20200415_213000.flac	Yat1	2020	4	15	21	30	sp48	Common Song	26.672	26.88	19687.5	22500	present	https://s3.amazonaws.com/arbimon2/project_33/detections/5016/85003705.png	0.3090157977196013	5671
85003706	20200823_210000.flac	Yat1	2020	8	23	21	0	sp48	Common Song	5.973333333333334	6.181333333333333	19687.5	22500	present	https://s3.amazonaws.com/arbimon2/project_33/detections/5016/85003706.png	0.27571558437877897	5671
85003709	20200620_183000.flac	Yat1	2020	6	20	18	30	sp48	Common Song	42.12266666666667	42.330666666666666	19687.5	22500	present	https://s3.amazonaws.com/arbimon2/project_33/detections/5016/85003709.png	0.23469557938983895	5671
85003711	20200308_193000.flac	Yat1	2020	3	8	19	30	sp48	Common Song	23.418666666666667	23.626666666666665	19687.5	22500	present	https://s3.amazonaws.com/arbimon2/project_33/detections/5016/85003711.png	0.2049180432825999	5671
85003713	20200811_140000.flac	Yat1	2020	8	11	14	0	sp48	Common Song	13.018666666666666	13.226666666666667	19687.5	22500	not present	https://s3.amazonaws.com/arbimon2/project_33/detections/5016/85003713.png	0.18272253615626338	5671
85003714	20200709_233000.flac	Yat1	2020	7	9	23	30	sp48	Common Song	51.36	51.568	19687.5	22500	present	https://s3.amazonaws.com/arbimon2/project_33/detections/5016/85003714.png	0.27181256225893136	5671
85003718	20201006_203000.flac	Yat1	2020	10	6	20	30	sp48	Common Song	3.1786666666666665	3.3866666666666667	19687.5	22500	present	https://s3.amazonaws.com/arbimon2/project_33/detections/5016/85003718.png	0.26580202052010493	5671
85003720	20200730_020000.flac	Yat1	2020	7	30	2	0	sp48	Common Song	22.992	23.2	19687.5	22500	present	https://s3.amazonaws.com/arbimon2/project_33/detections/5016/85003720.png	0.31372577169944715	5671
85003721	20200409_140000.flac	Yat1	2020	4	9	14	0	sp48	Common Song	48.05866666666667	48.266666666666666	19687.5	22500	not present	https://s3.amazonaws.com/arbimon2/project_33/detections/5016/85003721.png	0.17241016521884064	5671
85003722	20200301_230000.flac	Yat1	2020	3	1	23	0	sp48	Common Song	10.773333333333333	10.981333333333334	19687.5	22500	present	https://s3.amazonaws.com/arbimon2/project_33/detections/5016/85003722.png	0.2236748836157869	5671
85003723	20200817_190000.flac	Yat1	2020	8	17	19	0	sp48	Common Song	6.949333333333334	7.157333333333334	19687.5	22500	present	https://s3.amazonaws.com/arbimon2/project_33/detections/5016/85003723.png	0.26775890907568034	5671
85003725	20200301_113000.flac	Yat1	2020	3	1	11	30	sp48	Common Song	13.381333333333334	13.589333333333334	19687.5	22500	not present	https://s3.amazonaws.com/arbimon2/project_33/detections/5016/85003725.png	0.16630097199053273	5671
85003727	20200321_213000.flac	Yat1	2020	3	21	21	30	sp48	Common Song	42.93333333333333	43.141333333333336	19687.5	22500	present	https://s3.amazonaws.com/arbimon2/project_33/detections/5016/85003727.png	0.22221361405805262	5671
85003728	20200709_150000.flac	Yat1	2020	7	9	15	0	sp48	Common Song	13.098666666666666	13.306666666666667	19687.5	22500	present	https://s3.amazonaws.com/arbimon2/project_33/detections/5016/85003728.png	0.2347262100560674	5671
85003732	20200428_103000.flac	Yat1	2020	4	28	10	30	sp48	Common Song	50.432	50.64	19687.5	22500	not present	https://s3.amazonaws.com/arbimon2/project_33/detections/5016/85003732.png	0.15246743938163998	5671
85003733	20200630_033000.flac	Yat1	2020	6	30	3	30	sp48	Common Song	45.61066666666667	45.818666666666665	19687.5	22500	present	https://s3.amazonaws.com/arbimon2/project_33/detections/5016/85003733.png	0.28641931088156475	5671
85003736	20200716_070000.flac	Yat1	2020	7	16	7	0	sp48	Common Song	34.55466666666667	34.76266666666667	19687.5	22500	present	https://s3.amazonaws.com/arbimon2/project_33/detections/5016/85003736.png	0.16553707268502196	5671
85003740	20200328_030000.flac	Yat1	2020	3	28	3	0	sp48	Common Song	56.22933333333334	56.437333333333335	19687.5	22500	present	https://s3.amazonaws.com/arbimon2/project_33/detections/5016/85003740.png	0.26590674716803225	5671
85003741	20200620_190000.flac	Yat1	2020	6	20	19	0	sp48	Common Song	19.541333333333334	19.749333333333333	19687.5	22500	present	https://s3.amazonaws.com/arbimon2/project_33/detections/5016/85003741.png	0.2723400634464105	5671
85003743	20201013_060000.flac	Yat1	2020	10	13	6	0	sp48	Common Song	15.6	15.808	19687.5	22500	not present	https://s3.amazonaws.com/arbimon2/project_33/detections/5016/85003743.png	0.1505841945722423	5671
85003744	20200415_220000.flac	Yat1	2020	4	15	22	0	sp48	Common Song	47.728	47.936	19687.5	22500	present	https://s3.amazonaws.com/arbimon2/project_33/detections/5016/85003744.png	0.27522291140866284	5671
85003746	20200422_043000.flac	Yat1	2020	4	22	4	30	sp48	Common Song	1.584	1.792	19687.5	22500	present	https://s3.amazonaws.com/arbimon2/project_33/detections/5016/85003746.png	0.255466002316243	5671
85003747	20200710_000000.flac	Yat1	2020	7	10	0	0	sp48	Common Song	5.258666666666667	5.466666666666667	19687.5	22500	present	https://s3.amazonaws.com/arbimon2/project_33/detections/5016/85003747.png	0.30823914227916965	5671
85003748	20201006_210000.flac	Yat1	2020	10	6	21	0	sp48	Common Song	12.544	12.752	19687.5	22500	present	https://s3.amazonaws.com/arbimon2/project_33/detections/5016/85003748.png	0.2455727792338527	5671
85003749	20200823_213000.flac	Yat1	2020	8	23	21	30	sp48	Common Song	59.648	59.856	19687.5	22500	present	https://s3.amazonaws.com/arbimon2/project_33/detections/5016/85003749.png	0.24364724975967078	5671
85003750	20200308_200000.flac	Yat1	2020	3	8	20	0	sp48	Common Song	40.80533333333333	41.013333333333335	19687.5	22500	present	https://s3.amazonaws.com/arbimon2/project_33/detections/5016/85003750.png	0.18358112239411795	5671
85003752	20200730_023000.flac	Yat1	2020	7	30	2	30	sp48	Common Song	3.168	3.376	19687.5	22500	present	https://s3.amazonaws.com/arbimon2/project_33/detections/5016/85003752.png	0.2781950041481008	5671
85003753	20200315_140000.flac	Yat1	2020	3	15	14	0	sp48	Common Song	59.67466666666667	59.882666666666665	19687.5	22500	not present	https://s3.amazonaws.com/arbimon2/project_33/detections/5016/85003753.png	0.21165394523274791	5671
85003754	20200709_153000.flac	Yat1	2020	7	9	15	30	sp48	Common Song	43.093333333333334	43.30133333333333	19687.5	22500	not present	https://s3.amazonaws.com/arbimon2/project_33/detections/5016/85003754.png	0.17715734005103015	5671
85003755	20200817_193000.flac	Yat1	2020	8	17	19	30	sp48	Common Song	53.312	53.52	19687.5	22500	present	https://s3.amazonaws.com/arbimon2/project_33/detections/5016/85003755.png	0.2923990902618018	5671
85003757	20200301_233000.flac	Yat1	2020	3	1	23	30	sp48	Common Song	54.368	54.576	19687.5	22500	present	https://s3.amazonaws.com/arbimon2/project_33/detections/5016/85003757.png	0.23700746135152864	5671
85003758	20200321_220000.flac	Yat1	2020	3	21	22	0	sp48	Common Song	5.685333333333333	5.8933333333333335	19687.5	22500	present	https://s3.amazonaws.com/arbimon2/project_33/detections/5016/85003758.png	0.23698401847649275	5671
85003766	20200630_040000.flac	Yat1	2020	6	30	4	0	sp48	Common Song	3.3493333333333335	3.5573333333333332	19687.5	22500	present	https://s3.amazonaws.com/arbimon2/project_33/detections/5016/85003766.png	0.23195125813123324	5671
85003768	20200428_110000.flac	Yat1	2020	4	28	11	0	sp48	Common Song	5.413333333333333	5.621333333333333	19687.5	22500	not present	https://s3.amazonaws.com/arbimon2/project_33/detections/5016/85003768.png	0.15247084321934548	5671
85003770	20200625_100000.flac	Yat1	2020	6	25	10	0	sp48	Common Song	38.090666666666664	38.29866666666667	19687.5	22500	not present	https://s3.amazonaws.com/arbimon2/project_33/detections/5016/85003770.png	0.17651471456931678	5671
85003774	20200328_033000.flac	Yat1	2020	3	28	3	30	sp48	Common Song	34.45333333333333	34.66133333333333	19687.5	22500	present	https://s3.amazonaws.com/arbimon2/project_33/detections/5016/85003774.png	0.2513855523925975	5671
85003778	20200415_223000.flac	Yat1	2020	4	15	22	30	sp48	Common Song	14.768	14.976	19687.5	22500	present	https://s3.amazonaws.com/arbimon2/project_33/detections/5016/85003778.png	0.3102747549350312	5671
85003780	20201006_213000.flac	Yat1	2020	10	6	21	30	sp48	Common Song	31.445333333333334	31.653333333333332	19687.5	22500	present	https://s3.amazonaws.com/arbimon2/project_33/detections/5016/85003780.png	0.25392585698867526	5671
85003782	20200710_003000.flac	Yat1	2020	7	10	0	30	sp48	Common Song	45.62133333333333	45.82933333333333	19687.5	22500	present	https://s3.amazonaws.com/arbimon2/project_33/detections/5016/85003782.png	0.2651578740622632	5671
85003783	20200308_203000.flac	Yat1	2020	3	8	20	30	sp48	Common Song	2.048	2.256	19687.5	22500	present	https://s3.amazonaws.com/arbimon2/project_33/detections/5016/85003783.png	0.2482837407731732	5671
85003784	20200817_200000.flac	Yat1	2020	8	17	20	0	sp48	Common Song	25.717333333333332	25.925333333333334	19687.5	22500	present	https://s3.amazonaws.com/arbimon2/project_33/detections/5016/85003784.png	0.30755635728442743	5671
85003785	20200730_030000.flac	Yat1	2020	7	30	3	0	sp48	Common Song	51.882666666666665	52.090666666666664	19687.5	22500	present	https://s3.amazonaws.com/arbimon2/project_33/detections/5016/85003785.png	0.2661944300652245	5671
85003788	20200709_160000.flac	Yat1	2020	7	9	16	0	sp48	Common Song	33.408	33.616	19687.5	22500	not present	https://s3.amazonaws.com/arbimon2/project_33/detections/5016/85003788.png	0.17123433768046417	5671
85003791	20200620_193000.flac	Yat1	2020	6	20	19	30	sp48	Common Song	53.82933333333333	54.037333333333336	19687.5	22500	present	https://s3.amazonaws.com/arbimon2/project_33/detections/5016/85003791.png	0.2534930314062341	5671
85003793	20200723_213000.flac	Yat1	2020	7	23	21	30	sp48	Common Song	18.933333333333334	19.141333333333332	19687.5	22500	not present	https://s3.amazonaws.com/arbimon2/project_33/detections/5016/85003793.png	0.17477567437367353	5671
85003794	20200302_000000.flac	Yat1	2020	3	2	0	0	sp48	Common Song	43.616	43.824	19687.5	22500	present	https://s3.amazonaws.com/arbimon2/project_33/detections/5016/85003794.png	0.21621417793115855	5671
85003795	20200823_220000.flac	Yat1	2020	8	23	22	0	sp48	Common Song	25.04	25.248	19687.5	22500	present	https://s3.amazonaws.com/arbimon2/project_33/detections/5016/85003795.png	0.2733123104107768	5671
85003796	20200321_223000.flac	Yat1	2020	3	21	22	30	sp48	Common Song	8.954666666666666	9.162666666666667	19687.5	22500	present	https://s3.amazonaws.com/arbimon2/project_33/detections/5016/85003796.png	0.23569957451753143	5671
85003797	20200625_103000.flac	Yat1	2020	6	25	10	30	sp48	Common Song	37.32266666666667	37.53066666666667	19687.5	22500	not present	https://s3.amazonaws.com/arbimon2/project_33/detections/5016/85003797.png	0.17640763988000321	5671
85003800	20200716_080000.flac	Yat1	2020	7	16	8	0	sp48	Common Song	10.16	10.368	19687.5	22500	not present	https://s3.amazonaws.com/arbimon2/project_33/detections/5016/85003800.png	0.1636402743165663	5671
85003801	20200315_143000.flac	Yat1	2020	3	15	14	30	sp48	Common Song	14.346666666666666	14.554666666666666	19687.5	22500	not present	https://s3.amazonaws.com/arbimon2/project_33/detections/5016/85003801.png	0.16034995051295864	5671
85003802	20200328_040000.flac	Yat1	2020	3	28	4	0	sp48	Common Song	49.632	49.84	19687.5	22500	present	https://s3.amazonaws.com/arbimon2/project_33/detections/5016/85003802.png	0.2874933947362629	5671
85003803	20200811_153000.flac	Yat1	2020	8	11	15	30	sp48	Common Song	23.018666666666668	23.226666666666667	19687.5	22500	present	https://s3.amazonaws.com/arbimon2/project_33/detections/5016/85003803.png	0.2119572016055348	5671
85003804	20200415_230000.flac	Yat1	2020	4	15	23	0	sp48	Common Song	12.170666666666667	12.378666666666666	19687.5	22500	present	https://s3.amazonaws.com/arbimon2/project_33/detections/5016/85003804.png	0.24320260518879216	5671
85003807	20200630_043000.flac	Yat1	2020	6	30	4	30	sp48	Common Song	40.66133333333333	40.86933333333333	19687.5	22500	present	https://s3.amazonaws.com/arbimon2/project_33/detections/5016/85003807.png	0.23687775155057997	5671
85003809	20201006_220000.flac	Yat1	2020	10	6	22	0	sp48	Common Song	33.632	33.84	19687.5	22500	present	https://s3.amazonaws.com/arbimon2/project_33/detections/5016/85003809.png	0.2929919174578574	5671
85003812	20200710_010000.flac	Yat1	2020	7	10	1	0	sp48	Common Song	38.965333333333334	39.17333333333333	19687.5	22500	present	https://s3.amazonaws.com/arbimon2/project_33/detections/5016/85003812.png	0.24813114954204948	5671
85003814	20200817_203000.flac	Yat1	2020	8	17	20	30	sp48	Common Song	9.381333333333334	9.589333333333334	19687.5	22500	present	https://s3.amazonaws.com/arbimon2/project_33/detections/5016/85003814.png	0.28299438931562043	5671
85003816	20200308_210000.flac	Yat1	2020	3	8	21	0	sp48	Common Song	13.285333333333334	13.493333333333334	19687.5	22500	present	https://s3.amazonaws.com/arbimon2/project_33/detections/5016/85003816.png	0.17526196340248446	5671
85003818	20200730_033000.flac	Yat1	2020	7	30	3	30	sp48	Common Song	15.392	15.6	19687.5	22500	present	https://s3.amazonaws.com/arbimon2/project_33/detections/5016/85003818.png	0.29167640736103123	5671
85003819	20200620_200000.flac	Yat1	2020	6	20	20	0	sp48	Common Song	37.797333333333334	38.00533333333333	19687.5	22500	present	https://s3.amazonaws.com/arbimon2/project_33/detections/5016/85003819.png	0.24482162196229953	5671
85003825	20200823_230000.flac	Yat1	2020	8	23	23	0	sp48	Common Song	43.104	43.312	19687.5	22500	present	https://s3.amazonaws.com/arbimon2/project_33/detections/5016/85003825.png	0.22919588311357678	5671
85003826	20200723_220000.flac	Yat1	2020	7	23	22	0	sp48	Common Song	5.786666666666667	5.994666666666666	19687.5	22500	not present	https://s3.amazonaws.com/arbimon2/project_33/detections/5016/85003826.png	0.1516008755931339	5671
85003828	20200428_120000.flac	Yat1	2020	4	28	12	0	sp48	Common Song	46.165333333333336	46.373333333333335	19687.5	22500	not present	https://s3.amazonaws.com/arbimon2/project_33/detections/5016/85003828.png	0.16279340552947272	5671
85003829	20200709_163000.flac	Yat1	2020	7	9	16	30	sp48	Common Song	21.914666666666665	22.122666666666667	19687.5	22500	not present	https://s3.amazonaws.com/arbimon2/project_33/detections/5016/85003829.png	0.17951331778141683	5671
85003830	20200302_003000.flac	Yat1	2020	3	2	0	30	sp48	Common Song	17.072	17.28	19687.5	22500	present	https://s3.amazonaws.com/arbimon2/project_33/detections/5016/85003830.png	0.24651457907351487	5671
85003831	20200403_160000.flac	Yat1	2020	4	3	16	0	sp48	Common Song	57.984	58.192	19687.5	22500	not present	https://s3.amazonaws.com/arbimon2/project_33/detections/5016/85003831.png	0.16121317369736296	5671
85003832	20200716_083000.flac	Yat1	2020	7	16	8	30	sp48	Common Song	44.72	44.928	19687.5	22500	not present	https://s3.amazonaws.com/arbimon2/project_33/detections/5016/85003832.png	0.16064160140093164	5671
85003836	20200415_233000.flac	Yat1	2020	4	15	23	30	sp48	Common Song	56.192	56.4	19687.5	22500	present	https://s3.amazonaws.com/arbimon2/project_33/detections/5016/85003836.png	0.22826089794248847	5671
85003837	20201013_073000.flac	Yat1	2020	10	13	7	30	sp48	Common Song	49.626666666666665	49.834666666666664	19687.5	22500	present	https://s3.amazonaws.com/arbimon2/project_33/detections/5016/85003837.png	0.18083269736836685	5671
85003838	20201006_223000.flac	Yat1	2020	10	6	22	30	sp48	Common Song	45.696	45.904	19687.5	22500	present	https://s3.amazonaws.com/arbimon2/project_33/detections/5016/85003838.png	0.268693441932416	5671
85003839	20200321_230000.flac	Yat1	2020	3	21	23	0	sp48	Common Song	3.2	3.408	19687.5	22500	present	https://s3.amazonaws.com/arbimon2/project_33/detections/5016/85003839.png	0.28084366559604274	5671
85003840	20200630_050000.flac	Yat1	2020	6	30	5	0	sp48	Common Song	42.864	43.072	19687.5	22500	present	https://s3.amazonaws.com/arbimon2/project_33/detections/5016/85003840.png	0.3241364286900941	5671
85003841	20200328_043000.flac	Yat1	2020	3	28	4	30	sp48	Common Song	41.73866666666667	41.946666666666665	19687.5	22500	present	https://s3.amazonaws.com/arbimon2/project_33/detections/5016/85003841.png	0.2706690117376184	5671
85003842	20200710_013000.flac	Yat1	2020	7	10	1	30	sp48	Common Song	6.010666666666666	6.218666666666667	19687.5	22500	present	https://s3.amazonaws.com/arbimon2/project_33/detections/5016/85003842.png	0.27958147704297764	5671
85003845	20200620_203000.flac	Yat1	2020	6	20	20	30	sp48	Common Song	34.394666666666666	34.602666666666664	19687.5	22500	present	https://s3.amazonaws.com/arbimon2/project_33/detections/5016/85003845.png	0.26112744847146896	5671
85003846	20200308_213000.flac	Yat1	2020	3	8	21	30	sp48	Common Song	20	20.208	19687.5	22500	present	https://s3.amazonaws.com/arbimon2/project_33/detections/5016/85003846.png	0.20382807621880947	5671
85003847	20200730_040000.flac	Yat1	2020	7	30	4	0	sp48	Common Song	50.714666666666666	50.922666666666665	19687.5	22500	present	https://s3.amazonaws.com/arbimon2/project_33/detections/5016/85003847.png	0.29349740517570844	5671
85003853	20200805_100000.flac	Yat1	2020	8	5	10	0	sp48	Common Song	45.70133333333333	45.909333333333336	19687.5	22500	not present	https://s3.amazonaws.com/arbimon2/project_33/detections/5016/85003853.png	0.1565361551378185	5671
85003855	20200625_113000.flac	Yat1	2020	6	25	11	30	sp48	Common Song	7.093333333333334	7.301333333333333	19687.5	22500	not present	https://s3.amazonaws.com/arbimon2/project_33/detections/5016/85003855.png	0.17029782931045823	5671
85003859	20200817_210000.flac	Yat1	2020	8	17	21	0	sp48	Common Song	36.992	37.2	19687.5	22500	present	https://s3.amazonaws.com/arbimon2/project_33/detections/5016/85003859.png	0.32713864234202855	5671
85003862	20200717_160000.flac	Yat1	2020	7	17	16	0	sp48	Common Song	51.589333333333336	51.797333333333334	19687.5	22500	present	https://s3.amazonaws.com/arbimon2/project_33/detections/5016/85003862.png	0.20238885341077187	5671
85003863	20200716_090000.flac	Yat1	2020	7	16	9	0	sp48	Common Song	56.752	56.96	19687.5	22500	not present	https://s3.amazonaws.com/arbimon2/project_33/detections/5016/85003863.png	0.17458263921644357	5671
85003867	20201006_230000.flac	Yat1	2020	10	6	23	0	sp48	Common Song	54.074666666666666	54.282666666666664	19687.5	22500	present	https://s3.amazonaws.com/arbimon2/project_33/detections/5016/85003867.png	0.2674994992609934	5671
85003868	20200811_163000.flac	Yat1	2020	8	11	16	30	sp48	Common Song	6.896	7.104	19687.5	22500	not present	https://s3.amazonaws.com/arbimon2/project_33/detections/5016/85003868.png	0.185155428710796	5671
85003869	20200422_063000.flac	Yat1	2020	4	22	6	30	sp48	Common Song	56.752	56.96	19687.5	22500	not present	https://s3.amazonaws.com/arbimon2/project_33/detections/5016/85003869.png	0.15555205247184348	5671
85003870	20200302_010000.flac	Yat1	2020	3	2	1	0	sp48	Common Song	56.165333333333336	56.373333333333335	19687.5	22500	present	https://s3.amazonaws.com/arbimon2/project_33/detections/5016/85003870.png	0.23146063762233895	5671
85003871	20200321_233000.flac	Yat1	2020	3	21	23	30	sp48	Common Song	9.12	9.328	19687.5	22500	present	https://s3.amazonaws.com/arbimon2/project_33/detections/5016/85003871.png	0.25811709604817534	5671
85003872	20200710_020000.flac	Yat1	2020	7	10	2	0	sp48	Common Song	2.8693333333333335	3.0773333333333333	19687.5	22500	present	https://s3.amazonaws.com/arbimon2/project_33/detections/5016/85003872.png	0.25313935190382375	5671
85003874	20200328_050000.flac	Yat1	2020	3	28	5	0	sp48	Common Song	22.741333333333333	22.949333333333332	19687.5	22500	not present	https://s3.amazonaws.com/arbimon2/project_33/detections/5016/85003874.png	0.23921707575427095	5671
85003875	20200630_053000.flac	Yat1	2020	6	30	5	30	sp48	Common Song	0.26666666666666666	0.4746666666666667	19687.5	22500	present	https://s3.amazonaws.com/arbimon2/project_33/detections/5016/85003875.png	0.16525247967170412	5671
85003877	20200620_210000.flac	Yat1	2020	6	20	21	0	sp48	Common Song	10.986666666666666	11.194666666666667	19687.5	22500	present	https://s3.amazonaws.com/arbimon2/project_33/detections/5016/85003877.png	0.2729448264074507	5671
85003879	20200308_220000.flac	Yat1	2020	3	8	22	0	sp48	Common Song	28.970666666666666	29.17866666666667	19687.5	22500	present	https://s3.amazonaws.com/arbimon2/project_33/detections/5016/85003879.png	0.19602151428680467	5671
85003880	20200416_000000.flac	Yat1	2020	4	16	0	0	sp48	Common Song	16.426666666666666	16.634666666666668	19687.5	22500	present	https://s3.amazonaws.com/arbimon2/project_33/detections/5016/85003880.png	0.2592987104582733	5671
85003882	20200730_043000.flac	Yat1	2020	7	30	4	30	sp48	Common Song	54.304	54.512	19687.5	22500	present	https://s3.amazonaws.com/arbimon2/project_33/detections/5016/85003882.png	0.29902055226773017	5671
85003886	20200723_230000.flac	Yat1	2020	7	23	23	0	sp48	Common Song	5.093333333333334	5.301333333333333	19687.5	22500	not present	https://s3.amazonaws.com/arbimon2/project_33/detections/5016/85003886.png	0.17378831754845436	5671
85003887	20200817_213000.flac	Yat1	2020	8	17	21	30	sp48	Common Song	21.898666666666667	22.106666666666666	19687.5	22500	present	https://s3.amazonaws.com/arbimon2/project_33/detections/5016/85003887.png	0.27543805202432603	5671
85003889	20200823_173000.flac	Yat1	2020	8	23	17	30	sp48	Common Song	33.024	33.232	19687.5	22500	not present	https://s3.amazonaws.com/arbimon2/project_33/detections/5016/85003889.png	0.15050659294638136	5671
85003891	20200717_163000.flac	Yat1	2020	7	17	16	30	sp48	Common Song	35.370666666666665	35.57866666666666	19687.5	22500	not present	https://s3.amazonaws.com/arbimon2/project_33/detections/5016/85003891.png	0.1547680810523702	5671
85003897	20200811_170000.flac	Yat1	2020	8	11	17	0	sp48	Common Song	39.94133333333333	40.14933333333333	19687.5	22500	not present	https://s3.amazonaws.com/arbimon2/project_33/detections/5016/85003897.png	0.16438333385202156	5671
85003898	20201006_233000.flac	Yat1	2020	10	6	23	30	sp48	Common Song	16.501333333333335	16.709333333333333	19687.5	22500	present	https://s3.amazonaws.com/arbimon2/project_33/detections/5016/85003898.png	0.19409874786981024	5671
85003900	20200710_023000.flac	Yat1	2020	7	10	2	30	sp48	Common Song	0.8106666666666666	1.0186666666666666	19687.5	22500	present	https://s3.amazonaws.com/arbimon2/project_33/detections/5016/85003900.png	0.283161134351415	5671
85003903	20200328_053000.flac	Yat1	2020	3	28	5	30	sp48	Common Song	0.5546666666666666	0.7626666666666667	19687.5	22500	not present	https://s3.amazonaws.com/arbimon2/project_33/detections/5016/85003903.png	0.24036965854228398	5671
85003904	20200302_013000.flac	Yat1	2020	3	2	1	30	sp48	Common Song	20.144	20.352	19687.5	22500	present	https://s3.amazonaws.com/arbimon2/project_33/detections/5016/85003904.png	0.22615951924880992	5671
85003905	20200620_213000.flac	Yat1	2020	6	20	21	30	sp48	Common Song	44.336	44.544	19687.5	22500	present	https://s3.amazonaws.com/arbimon2/project_33/detections/5016/85003905.png	0.33351051710179547	5671
85003907	20200416_003000.flac	Yat1	2020	4	16	0	30	sp48	Common Song	34.666666666666664	34.87466666666667	19687.5	22500	present	https://s3.amazonaws.com/arbimon2/project_33/detections/5016/85003907.png	0.1914169805265002	5671
85003910	20200730_050000.flac	Yat1	2020	7	30	5	0	sp48	Common Song	36.68266666666667	36.89066666666667	19687.5	22500	present	https://s3.amazonaws.com/arbimon2/project_33/detections/5016/85003910.png	0.29736882696000455	5671
85003912	20200817_220000.flac	Yat1	2020	8	17	22	0	sp48	Common Song	36.99733333333333	37.205333333333336	19687.5	22500	present	https://s3.amazonaws.com/arbimon2/project_33/detections/5016/85003912.png	0.2750983931668844	5671
85003914	20200625_123000.flac	Yat1	2020	6	25	12	30	sp48	Common Song	41.733333333333334	41.94133333333333	19687.5	22500	present	https://s3.amazonaws.com/arbimon2/project_33/detections/5016/85003914.png	0.3053478111701188	5671
85003915	20200614_170000.flac	Yat1	2020	6	14	17	0	sp48	Common Song	8.474666666666666	8.682666666666666	19687.5	22500	present	https://s3.amazonaws.com/arbimon2/project_33/detections/5016/85003915.png	0.1625168277501146	5671
85003917	20200723_233000.flac	Yat1	2020	7	23	23	30	sp48	Common Song	2.8853333333333335	3.0933333333333333	19687.5	22500	not present	https://s3.amazonaws.com/arbimon2/project_33/detections/5016/85003917.png	0.18899281082197633	5671
85003919	20200717_170000.flac	Yat1	2020	7	17	17	0	sp48	Common Song	52.965333333333334	53.17333333333333	19687.5	22500	not present	https://s3.amazonaws.com/arbimon2/project_33/detections/5016/85003919.png	0.1714797935695409	5671
85003920	20200315_163000.flac	Yat1	2020	3	15	16	30	sp48	Common Song	18.72	18.928	19687.5	22500	not present	https://s3.amazonaws.com/arbimon2/project_33/detections/5016/85003920.png	0.15209970359309471	5671
85003924	20201007_000000.flac	Yat1	2020	10	7	0	0	sp48	Common Song	59.456	59.664	19687.5	22500	present	https://s3.amazonaws.com/arbimon2/project_33/detections/5016/85003924.png	0.2896802028450471	5671
85003926	20200710_030000.flac	Yat1	2020	7	10	3	0	sp48	Common Song	12.021333333333333	12.229333333333333	19687.5	22500	present	https://s3.amazonaws.com/arbimon2/project_33/detections/5016/85003926.png	0.2886560271533544	5671
85003928	20200811_173000.flac	Yat1	2020	8	11	17	30	sp48	Common Song	53.834666666666664	54.04266666666667	19687.5	22500	not present	https://s3.amazonaws.com/arbimon2/project_33/detections/5016/85003928.png	0.18066372216933155	5671
85003930	20200322_000000.flac	Yat1	2020	3	22	0	0	sp48	Common Song	49.818666666666665	50.026666666666664	19687.5	22500	present	https://s3.amazonaws.com/arbimon2/project_33/detections/5016/85003930.png	0.24199439829010205	5671
85003932	20201013_093000.flac	Yat1	2020	10	13	9	30	sp48	Common Song	49.44	49.648	19687.5	22500	not present	https://s3.amazonaws.com/arbimon2/project_33/detections/5016/85003932.png	0.15293214113577688	5671
85003933	20200620_220000.flac	Yat1	2020	6	20	22	0	sp48	Common Song	34.101333333333336	34.309333333333335	19687.5	22500	present	https://s3.amazonaws.com/arbimon2/project_33/detections/5016/85003933.png	0.29582225149938485	5671
85003936	20200416_010000.flac	Yat1	2020	4	16	1	0	sp48	Common Song	7.786666666666667	7.994666666666666	19687.5	22500	present	https://s3.amazonaws.com/arbimon2/project_33/detections/5016/85003936.png	0.2513608479096258	5671
85003938	20200308_230000.flac	Yat1	2020	3	8	23	0	sp48	Common Song	23.376	23.584	19687.5	22500	present	https://s3.amazonaws.com/arbimon2/project_33/detections/5016/85003938.png	0.1822776290594334	5671
85003941	20200730_053000.flac	Yat1	2020	7	30	5	30	sp48	Common Song	54.31466666666667	54.522666666666666	19687.5	22500	present	https://s3.amazonaws.com/arbimon2/project_33/detections/5016/85003941.png	0.3479463703451284	5671
85003943	20200817_223000.flac	Yat1	2020	8	17	22	30	sp48	Common Song	24.506666666666668	24.714666666666666	19687.5	22500	present	https://s3.amazonaws.com/arbimon2/project_33/detections/5016/85003943.png	0.3305989141722693	5671
85003944	20200403_180000.flac	Yat1	2020	4	3	18	0	sp48	Common Song	47.269333333333336	47.477333333333334	19687.5	22500	not present	https://s3.amazonaws.com/arbimon2/project_33/detections/5016/85003944.png	0.1893182019153996	5671
85003946	20200409_173000.flac	Yat1	2020	4	9	17	30	sp48	Common Song	22.709333333333333	22.917333333333332	19687.5	22500	not present	https://s3.amazonaws.com/arbimon2/project_33/detections/5016/85003946.png	0.1917781004195456	5671
85003948	20200302_020000.flac	Yat1	2020	3	2	2	0	sp48	Common Song	26.042666666666666	26.250666666666667	19687.5	22500	present	https://s3.amazonaws.com/arbimon2/project_33/detections/5016/85003948.png	0.20061386671382186	5671
85003954	20201007_003000.flac	Yat1	2020	10	7	0	30	sp48	Common Song	55.95733333333333	56.165333333333336	19687.5	22500	present	https://s3.amazonaws.com/arbimon2/project_33/detections/5016/85003954.png	0.2724028564382096	5671
85003955	20200811_180000.flac	Yat1	2020	8	11	18	0	sp48	Common Song	33.36	33.568	19687.5	22500	not present	https://s3.amazonaws.com/arbimon2/project_33/detections/5016/85003955.png	0.16730835390310175	5671
85003957	20200428_140000.flac	Yat1	2020	4	28	14	0	sp48	Common Song	24.192	24.4	19687.5	22500	not present	https://s3.amazonaws.com/arbimon2/project_33/detections/5016/85003957.png	0.18306586409615744	5671
85003958	20200422_080000.flac	Yat1	2020	4	22	8	0	sp48	Common Song	11.84	12.048	19687.5	22500	not present	https://s3.amazonaws.com/arbimon2/project_33/detections/5016/85003958.png	0.19082990952124365	5671
85003959	20200322_003000.flac	Yat1	2020	3	22	0	30	sp48	Common Song	20.522666666666666	20.730666666666668	19687.5	22500	present	https://s3.amazonaws.com/arbimon2/project_33/detections/5016/85003959.png	0.29093884136260384	5671
85003960	20200710_033000.flac	Yat1	2020	7	10	3	30	sp48	Common Song	32.053333333333335	32.26133333333333	19687.5	22500	present	https://s3.amazonaws.com/arbimon2/project_33/detections/5016/85003960.png	0.2415576174893989	5671
85003961	20200805_120000.flac	Yat1	2020	8	5	12	0	sp48	Common Song	50.752	50.96	19687.5	22500	not present	https://s3.amazonaws.com/arbimon2/project_33/detections/5016/85003961.png	0.15591675186735812	5671
85003962	20200315_170000.flac	Yat1	2020	3	15	17	0	sp48	Common Song	7.9093333333333335	8.117333333333333	19687.5	22500	not present	https://s3.amazonaws.com/arbimon2/project_33/detections/5016/85003962.png	0.1618635535792478	5671
85003963	20200630_070000.flac	Yat1	2020	6	30	7	0	sp48	Common Song	4.309333333333333	4.517333333333333	19687.5	22500	not present	https://s3.amazonaws.com/arbimon2/project_33/detections/5016/85003963.png	0.1740542298891211	5671
85003964	20201013_100000.flac	Yat1	2020	10	13	10	0	sp48	Common Song	21.776	21.984	19687.5	22500	not present	https://s3.amazonaws.com/arbimon2/project_33/detections/5016/85003964.png	0.16484844694738862	5671
85003966	20200620_223000.flac	Yat1	2020	6	20	22	30	sp48	Common Song	33.184	33.392	19687.5	22500	present	https://s3.amazonaws.com/arbimon2/project_33/detections/5016/85003966.png	0.31747327345922755	5671
85003970	20200416_013000.flac	Yat1	2020	4	16	1	30	sp48	Common Song	54.842666666666666	55.050666666666665	19687.5	22500	present	https://s3.amazonaws.com/arbimon2/project_33/detections/5016/85003970.png	0.2720231482001886	5671
85003971	20200817_230000.flac	Yat1	2020	8	17	23	0	sp48	Common Song	20.362666666666666	20.570666666666668	19687.5	22500	present	https://s3.amazonaws.com/arbimon2/project_33/detections/5016/85003971.png	0.27898519625556006	5671
85003972	20200308_233000.flac	Yat1	2020	3	8	23	30	sp48	Common Song	48.730666666666664	48.93866666666667	19687.5	22500	present	https://s3.amazonaws.com/arbimon2/project_33/detections/5016/85003972.png	0.18768227524982456	5671
85003975	20200403_183000.flac	Yat1	2020	4	3	18	30	sp48	Common Song	6.1066666666666665	6.314666666666667	19687.5	22500	present	https://s3.amazonaws.com/arbimon2/project_33/detections/5016/85003975.png	0.33501773546871844	5671
85003978	20200625_133000.flac	Yat1	2020	6	25	13	30	sp48	Common Song	10.512	10.72	19687.5	22500	not present	https://s3.amazonaws.com/arbimon2/project_33/detections/5016/85003978.png	0.19457969897664934	5671
85003981	20200724_003000.flac	Yat1	2020	7	24	0	30	sp48	Common Song	4.773333333333333	4.981333333333334	19687.5	22500	not present	https://s3.amazonaws.com/arbimon2/project_33/detections/5016/85003981.png	0.19096245249041216	5671
85003985	20200302_023000.flac	Yat1	2020	3	2	2	30	sp48	Common Song	35.46666666666667	35.67466666666667	19687.5	22500	present	https://s3.amazonaws.com/arbimon2/project_33/detections/5016/85003985.png	0.22035979453994034	5671
85003986	20200717_180000.flac	Yat1	2020	7	17	18	0	sp48	Common Song	18.496	18.704	19687.5	22500	not present	https://s3.amazonaws.com/arbimon2/project_33/detections/5016/85003986.png	0.17332708326746324	5671
85003987	20200614_180000.flac	Yat1	2020	6	14	18	0	sp48	Common Song	33.42933333333333	33.63733333333333	19687.5	22500	present	https://s3.amazonaws.com/arbimon2/project_33/detections/5016/85003987.png	0.15977276619142505	5671
85003988	20200322_010000.flac	Yat1	2020	3	22	1	0	sp48	Common Song	58.96	59.168	19687.5	22500	present	https://s3.amazonaws.com/arbimon2/project_33/detections/5016/85003988.png	0.30262506628020475	5671
85003991	20200811_183000.flac	Yat1	2020	8	11	18	30	sp48	Common Song	29.829333333333334	30.037333333333333	19687.5	22500	not present	https://s3.amazonaws.com/arbimon2/project_33/detections/5016/85003991.png	0.1740408039392284	5671
85003992	20201007_010000.flac	Yat1	2020	10	7	1	0	sp48	Common Song	13.061333333333334	13.269333333333334	19687.5	22500	present	https://s3.amazonaws.com/arbimon2/project_33/detections/5016/85003992.png	0.19832373012651916	5671
85003993	20201013_103000.flac	Yat1	2020	10	13	10	30	sp48	Common Song	28.773333333333333	28.981333333333332	19687.5	22500	not present	https://s3.amazonaws.com/arbimon2/project_33/detections/5016/85003993.png	0.15122866716385872	5671
85003996	20200730_063000.flac	Yat1	2020	7	30	6	30	sp48	Common Song	48.528	48.736	19687.5	22500	not present	https://s3.amazonaws.com/arbimon2/project_33/detections/5016/85003996.png	0.16294044365830762	5671
85003997	20200710_040000.flac	Yat1	2020	7	10	4	0	sp48	Common Song	20.384	20.592	19687.5	22500	present	https://s3.amazonaws.com/arbimon2/project_33/detections/5016/85003997.png	0.2585340585576945	5671
85003999	20200315_180000.flac	Yat1	2020	3	15	18	0	sp48	Common Song	56.053333333333335	56.26133333333333	19687.5	22500	not present	https://s3.amazonaws.com/arbimon2/project_33/detections/5016/85003999.png	0.1908488412108603	5671
85004000	20200620_230000.flac	Yat1	2020	6	20	23	0	sp48	Common Song	12.405333333333333	12.613333333333333	19687.5	22500	present	https://s3.amazonaws.com/arbimon2/project_33/detections/5016/85004000.png	0.28056880192296385	5671
85004001	20200716_113000.flac	Yat1	2020	7	16	11	30	sp48	Common Song	3.6213333333333333	3.8293333333333335	19687.5	22500	not present	https://s3.amazonaws.com/arbimon2/project_33/detections/5016/85004001.png	0.15831636038798905	5671
85004002	20200328_070000.flac	Yat1	2020	3	28	7	0	sp48	Common Song	52.832	53.04	19687.5	22500	not present	https://s3.amazonaws.com/arbimon2/project_33/detections/5016/85004002.png	0.18090284643692742	5671
85004003	20200428_143000.flac	Yat1	2020	4	28	14	30	sp48	Common Song	31.792	32	19687.5	22500	not present	https://s3.amazonaws.com/arbimon2/project_33/detections/5016/85004003.png	0.1893931945116174	5671
85004004	20200416_020000.flac	Yat1	2020	4	16	2	0	sp48	Common Song	32.368	32.576	19687.5	22500	present	https://s3.amazonaws.com/arbimon2/project_33/detections/5016/85004004.png	0.23397042613007749	5671
85004005	20200817_233000.flac	Yat1	2020	8	17	23	30	sp48	Common Song	4.261333333333333	4.469333333333333	19687.5	22500	present	https://s3.amazonaws.com/arbimon2/project_33/detections/5016/85004005.png	0.28479259579819755	5671
85004007	20200409_183000.flac	Yat1	2020	4	9	18	30	sp48	Common Song	34.885333333333335	35.093333333333334	19687.5	22500	present	https://s3.amazonaws.com/arbimon2/project_33/detections/5016/85004007.png	0.3418666680771503	5671
85004008	20200403_190000.flac	Yat1	2020	4	3	19	0	sp48	Common Song	22.202666666666666	22.410666666666668	19687.5	22500	present	https://s3.amazonaws.com/arbimon2/project_33/detections/5016/85004008.png	0.3025299257387637	5671
85004015	20200625_140000.flac	Yat1	2020	6	25	14	0	sp48	Common Song	40.544	40.752	19687.5	22500	present	https://s3.amazonaws.com/arbimon2/project_33/detections/5016/85004015.png	0.3234553870135828	5671
85004019	20200724_010000.flac	Yat1	2020	7	24	1	0	sp48	Common Song	0.128	0.336	19687.5	22500	not present	https://s3.amazonaws.com/arbimon2/project_33/detections/5016/85004019.png	0.17475757146753204	5671
85004025	20201007_013000.flac	Yat1	2020	10	7	1	30	sp48	Common Song	23.792	24	19687.5	22500	present	https://s3.amazonaws.com/arbimon2/project_33/detections/5016/85004025.png	0.25314547878551047	5671
85004026	20200811_190000.flac	Yat1	2020	8	11	19	0	sp48	Common Song	35.461333333333336	35.669333333333334	19687.5	22500	present	https://s3.amazonaws.com/arbimon2/project_33/detections/5016/85004026.png	0.36081997697127693	5671
85004028	20200322_013000.flac	Yat1	2020	3	22	1	30	sp48	Common Song	12.869333333333334	13.077333333333334	19687.5	22500	present	https://s3.amazonaws.com/arbimon2/project_33/detections/5016/85004028.png	0.21238464445211733	5671
85004029	20200614_183000.flac	Yat1	2020	6	14	18	30	sp48	Common Song	30.56	30.768	19687.5	22500	present	https://s3.amazonaws.com/arbimon2/project_33/detections/5016/85004029.png	0.2528937372185827	5671
85004030	20200710_043000.flac	Yat1	2020	7	10	4	30	sp48	Common Song	31.674666666666667	31.882666666666665	19687.5	22500	present	https://s3.amazonaws.com/arbimon2/project_33/detections/5016/85004030.png	0.271755188893334	5671
85004032	20200717_183000.flac	Yat1	2020	7	17	18	30	sp48	Common Song	18.08	18.288	19687.5	22500	present	https://s3.amazonaws.com/arbimon2/project_33/detections/5016/85004032.png	0.38264381235810074	5671
85004033	20200730_070000.flac	Yat1	2020	7	30	7	0	sp48	Common Song	32.832	33.04	19687.5	22500	not present	https://s3.amazonaws.com/arbimon2/project_33/detections/5016/85004033.png	0.16187045948706633	5671
85004035	20200302_030000.flac	Yat1	2020	3	2	3	0	sp48	Common Song	37.498666666666665	37.70666666666666	19687.5	22500	present	https://s3.amazonaws.com/arbimon2/project_33/detections/5016/85004035.png	0.21333581417914552	5671
85004036	20200620_233000.flac	Yat1	2020	6	20	23	30	sp48	Common Song	12.736	12.944	19687.5	22500	present	https://s3.amazonaws.com/arbimon2/project_33/detections/5016/85004036.png	0.26845939548444325	5671
85004037	20200818_000000.flac	Yat1	2020	8	18	0	0	sp48	Common Song	23.989333333333335	24.197333333333333	19687.5	22500	present	https://s3.amazonaws.com/arbimon2/project_33/detections/5016/85004037.png	0.34181419509476824	5671
85004039	20200315_173000.flac	Yat1	2020	3	15	17	30	sp48	Common Song	58.565333333333335	58.77333333333333	19687.5	22500	not present	https://s3.amazonaws.com/arbimon2/project_33/detections/5016/85004039.png	0.1778591168385159	5671
85004040	20200428_150000.flac	Yat1	2020	4	28	15	0	sp48	Common Song	17.456	17.664	19687.5	22500	present	https://s3.amazonaws.com/arbimon2/project_33/detections/5016/85004040.png	0.32459360060407	5671
85004041	20200309_003000.flac	Yat1	2020	3	9	0	30	sp48	Common Song	51.68	51.888	19687.5	22500	present	https://s3.amazonaws.com/arbimon2/project_33/detections/5016/85004041.png	0.16099953179349766	5671
85004042	20200416_023000.flac	Yat1	2020	4	16	2	30	sp48	Common Song	54.352	54.56	19687.5	22500	present	https://s3.amazonaws.com/arbimon2/project_33/detections/5016/85004042.png	0.2082122860058295	5671
85004043	20200328_073000.flac	Yat1	2020	3	28	7	30	sp48	Common Song	53.70666666666666	53.91466666666667	19687.5	22500	present	https://s3.amazonaws.com/arbimon2/project_33/detections/5016/85004043.png	0.1654717272631895	5671
85004045	20200403_193000.flac	Yat1	2020	4	3	19	30	sp48	Common Song	34.474666666666664	34.68266666666667	19687.5	22500	present	https://s3.amazonaws.com/arbimon2/project_33/detections/5016/85004045.png	0.28155757647374446	5671
85004047	20200630_080000.flac	Yat1	2020	6	30	8	0	sp48	Common Song	12.384	12.592	19687.5	22500	not present	https://s3.amazonaws.com/arbimon2/project_33/detections/5016/85004047.png	0.1758593113523492	5671
85004048	20200409_190000.flac	Yat1	2020	4	9	19	0	sp48	Common Song	8.464	8.672	19687.5	22500	present	https://s3.amazonaws.com/arbimon2/project_33/detections/5016/85004048.png	0.31693310612241926	5671
85004056	20200811_193000.flac	Yat1	2020	8	11	19	30	sp48	Common Song	7.354666666666667	7.562666666666667	19687.5	22500	present	https://s3.amazonaws.com/arbimon2/project_33/detections/5016/85004056.png	0.3518414465909203	5671
85004062	20200818_003000.flac	Yat1	2020	8	18	0	30	sp48	Common Song	0.464	0.672	19687.5	22500	present	https://s3.amazonaws.com/arbimon2/project_33/detections/5016/85004062.png	0.26780679971266463	5671
85004063	20200710_050000.flac	Yat1	2020	7	10	5	0	sp48	Common Song	14.064	14.272	19687.5	22500	present	https://s3.amazonaws.com/arbimon2/project_33/detections/5016/85004063.png	0.3262989749636774	5671
85004065	20200322_020000.flac	Yat1	2020	3	22	2	0	sp48	Common Song	51.472	51.68	19687.5	22500	present	https://s3.amazonaws.com/arbimon2/project_33/detections/5016/85004065.png	0.29797446052009935	5671
85004066	20200302_033000.flac	Yat1	2020	3	2	3	30	sp48	Common Song	37.95733333333333	38.165333333333336	19687.5	22500	present	https://s3.amazonaws.com/arbimon2/project_33/detections/5016/85004066.png	0.20464757252647459	5671
85004067	20200614_190000.flac	Yat1	2020	6	14	19	0	sp48	Common Song	44.064	44.272	19687.5	22500	present	https://s3.amazonaws.com/arbimon2/project_33/detections/5016/85004067.png	0.2850913910464414	5671
85004068	20200724_013000.flac	Yat1	2020	7	24	1	30	sp48	Common Song	0.384	0.592	19687.5	22500	not present	https://s3.amazonaws.com/arbimon2/project_33/detections/5016/85004068.png	0.1635150179301149	5671
85004070	20200416_030000.flac	Yat1	2020	4	16	3	0	sp48	Common Song	42.61866666666667	42.82666666666667	19687.5	22500	present	https://s3.amazonaws.com/arbimon2/project_33/detections/5016/85004070.png	0.2671212402907531	5671
85004071	20200621_000000.flac	Yat1	2020	6	21	0	0	sp48	Common Song	59.296	59.504	19687.5	22500	present	https://s3.amazonaws.com/arbimon2/project_33/detections/5016/85004071.png	0.26516652126540846	5671
85004072	20200428_153000.flac	Yat1	2020	4	28	15	30	sp48	Common Song	27.338666666666665	27.546666666666667	19687.5	22500	not present	https://s3.amazonaws.com/arbimon2/project_33/detections/5016/85004072.png	0.1906029333114569	5671
85004075	20201007_020000.flac	Yat1	2020	10	7	2	0	sp48	Common Song	29.925333333333334	30.133333333333333	19687.5	22500	present	https://s3.amazonaws.com/arbimon2/project_33/detections/5016/85004075.png	0.292889752005277	5671
85004076	20200717_190000.flac	Yat1	2020	7	17	19	0	sp48	Common Song	42.848	43.056	19687.5	22500	present	https://s3.amazonaws.com/arbimon2/project_33/detections/5016/85004076.png	0.2869122897605941	5671
85004079	20200315_183000.flac	Yat1	2020	3	15	18	30	sp48	Common Song	44.93333333333333	45.141333333333336	19687.5	22500	present	https://s3.amazonaws.com/arbimon2/project_33/detections/5016/85004079.png	0.17568102429497265	5671
85004080	20200409_193000.flac	Yat1	2020	4	9	19	30	sp48	Common Song	10.272	10.48	19687.5	22500	present	https://s3.amazonaws.com/arbimon2/project_33/detections/5016/85004080.png	0.3043718450979653	5671
85004083	20200403_200000.flac	Yat1	2020	4	3	20	0	sp48	Common Song	53.936	54.144	19687.5	22500	present	https://s3.amazonaws.com/arbimon2/project_33/detections/5016/85004083.png	0.30500233398004534	5671
85004084	20200625_150000.flac	Yat1	2020	6	25	15	0	sp48	Common Song	29.408	29.616	19687.5	22500	not present	https://s3.amazonaws.com/arbimon2/project_33/detections/5016/85004084.png	0.21661716677005372	5671
85004086	20200730_080000.flac	Yat1	2020	7	30	8	0	sp48	Common Song	19.605333333333334	19.813333333333333	19687.5	22500	present	https://s3.amazonaws.com/arbimon2/project_33/detections/5016/85004086.png	0.15527642106488676	5671
85004088	20200811_200000.flac	Yat1	2020	8	11	20	0	sp48	Common Song	22.666666666666668	22.874666666666666	19687.5	22500	present	https://s3.amazonaws.com/arbimon2/project_33/detections/5016/85004088.png	0.2545527645486327	5671
85004092	20200614_193000.flac	Yat1	2020	6	14	19	30	sp48	Common Song	59.562666666666665	59.77066666666666	19687.5	22500	present	https://s3.amazonaws.com/arbimon2/project_33/detections/5016/85004092.png	0.3117768254935959	5671
85004094	20201007_023000.flac	Yat1	2020	10	7	2	30	sp48	Common Song	47.22666666666667	47.434666666666665	19687.5	22500	present	https://s3.amazonaws.com/arbimon2/project_33/detections/5016/85004094.png	0.2775856709284095	5671
85004095	20200621_003000.flac	Yat1	2020	6	21	0	30	sp48	Common Song	4.24	4.448	19687.5	22500	present	https://s3.amazonaws.com/arbimon2/project_33/detections/5016/85004095.png	0.3113841374898523	5671
85004096	20200422_100000.flac	Yat1	2020	4	22	10	0	sp48	Common Song	40.51733333333333	40.72533333333333	19687.5	22500	not present	https://s3.amazonaws.com/arbimon2/project_33/detections/5016/85004096.png	0.22506869012552094	5671
85004098	20200818_010000.flac	Yat1	2020	8	18	1	0	sp48	Common Song	2.1066666666666665	2.3146666666666667	19687.5	22500	present	https://s3.amazonaws.com/arbimon2/project_33/detections/5016/85004098.png	0.26905645717880544	5671
85004100	20200322_023000.flac	Yat1	2020	3	22	2	30	sp48	Common Song	5.002666666666666	5.210666666666667	19687.5	22500	present	https://s3.amazonaws.com/arbimon2/project_33/detections/5016/85004100.png	0.2722990479560053	5671
85004103	20200717_193000.flac	Yat1	2020	7	17	19	30	sp48	Common Song	52.410666666666664	52.61866666666667	19687.5	22500	present	https://s3.amazonaws.com/arbimon2/project_33/detections/5016/85004103.png	0.24143621904168225	5671
85004104	20200710_053000.flac	Yat1	2020	7	10	5	30	sp48	Common Song	3.296	3.504	19687.5	22500	present	https://s3.amazonaws.com/arbimon2/project_33/detections/5016/85004104.png	0.15217976224898386	5671
85004105	20200416_033000.flac	Yat1	2020	4	16	3	30	sp48	Common Song	40.48	40.688	19687.5	22500	present	https://s3.amazonaws.com/arbimon2/project_33/detections/5016/85004105.png	0.18981911386323164	5671
85004106	20200315_190000.flac	Yat1	2020	3	15	19	0	sp48	Common Song	3.056	3.264	19687.5	22500	present	https://s3.amazonaws.com/arbimon2/project_33/detections/5016/85004106.png	0.31987894299920566	5671
85004109	20200716_133000.flac	Yat1	2020	7	16	13	30	sp48	Common Song	10.474666666666666	10.682666666666666	19687.5	22500	not present	https://s3.amazonaws.com/arbimon2/project_33/detections/5016/85004109.png	0.15428549610078998	5671
85004112	20200302_040000.flac	Yat1	2020	3	2	4	0	sp48	Common Song	36.76266666666667	36.970666666666666	19687.5	22500	present	https://s3.amazonaws.com/arbimon2/project_33/detections/5016/85004112.png	0.2704627608277377	5671
85004119	20200409_200000.flac	Yat1	2020	4	9	20	0	sp48	Common Song	19.610666666666667	19.818666666666665	19687.5	22500	present	https://s3.amazonaws.com/arbimon2/project_33/detections/5016/85004119.png	0.2804743190245639	5671
85004120	20200630_090000.flac	Yat1	2020	6	30	9	0	sp48	Common Song	7.8133333333333335	8.021333333333333	19687.5	22500	present	https://s3.amazonaws.com/arbimon2/project_33/detections/5016/85004120.png	0.2532788220220323	5671
85004121	20200403_203000.flac	Yat1	2020	4	3	20	30	sp48	Common Song	49.008	49.216	19687.5	22500	present	https://s3.amazonaws.com/arbimon2/project_33/detections/5016/85004121.png	0.31578721528719433	5671
85004124	20200811_203000.flac	Yat1	2020	8	11	20	30	sp48	Common Song	9.84	10.048	19687.5	22500	present	https://s3.amazonaws.com/arbimon2/project_33/detections/5016/85004124.png	0.26462982902632604	5671
85004125	20200614_200000.flac	Yat1	2020	6	14	20	0	sp48	Common Song	47.616	47.824	19687.5	22500	present	https://s3.amazonaws.com/arbimon2/project_33/detections/5016/85004125.png	0.259736807086643	5671
85004126	20201007_030000.flac	Yat1	2020	10	7	3	0	sp48	Common Song	47.541333333333334	47.74933333333333	19687.5	22500	present	https://s3.amazonaws.com/arbimon2/project_33/detections/5016/85004126.png	0.25568726064693703	5671
85004127	20200621_010000.flac	Yat1	2020	6	21	1	0	sp48	Common Song	37.59466666666667	37.80266666666667	19687.5	22500	present	https://s3.amazonaws.com/arbimon2/project_33/detections/5016/85004127.png	0.2787239471877669	5671
85004128	20200724_023000.flac	Yat1	2020	7	24	2	30	sp48	Common Song	11.264	11.472	19687.5	22500	not present	https://s3.amazonaws.com/arbimon2/project_33/detections/5016/85004128.png	0.188506129014343	5671
85004130	20200818_013000.flac	Yat1	2020	8	18	1	30	sp48	Common Song	57.861333333333334	58.06933333333333	19687.5	22500	present	https://s3.amazonaws.com/arbimon2/project_33/detections/5016/85004130.png	0.30066372326506374	5671
85004131	20200428_163000.flac	Yat1	2020	4	28	16	30	sp48	Common Song	58.922666666666665	59.13066666666667	19687.5	22500	not present	https://s3.amazonaws.com/arbimon2/project_33/detections/5016/85004131.png	0.15291174669673663	5671
85004135	20200717_200000.flac	Yat1	2020	7	17	20	0	sp48	Common Song	37.461333333333336	37.669333333333334	19687.5	22500	present	https://s3.amazonaws.com/arbimon2/project_33/detections/5016/85004135.png	0.30912497296235847	5671
85004136	20200315_193000.flac	Yat1	2020	3	15	19	30	sp48	Common Song	0.288	0.496	19687.5	22500	present	https://s3.amazonaws.com/arbimon2/project_33/detections/5016/85004136.png	0.29713558605513013	5671
85004138	20200416_040000.flac	Yat1	2020	4	16	4	0	sp48	Common Song	25.168	25.376	19687.5	22500	present	https://s3.amazonaws.com/arbimon2/project_33/detections/5016/85004138.png	0.279675220116497	5671
85004139	20200322_030000.flac	Yat1	2020	3	22	3	0	sp48	Common Song	10.634666666666666	10.842666666666666	19687.5	22500	present	https://s3.amazonaws.com/arbimon2/project_33/detections/5016/85004139.png	0.28815893195848513	5671
85004145	20200302_043000.flac	Yat1	2020	3	2	4	30	sp48	Common Song	37.77066666666666	37.97866666666667	19687.5	22500	present	https://s3.amazonaws.com/arbimon2/project_33/detections/5016/85004145.png	0.2546067156221473	5671
85004148	20200403_210000.flac	Yat1	2020	4	3	21	0	sp48	Common Song	4.0906666666666665	4.298666666666667	19687.5	22500	present	https://s3.amazonaws.com/arbimon2/project_33/detections/5016/85004148.png	0.35914692477842647	5671
85004150	20200409_203000.flac	Yat1	2020	4	9	20	30	sp48	Common Song	23.621333333333332	23.829333333333334	19687.5	22500	present	https://s3.amazonaws.com/arbimon2/project_33/detections/5016/85004150.png	0.35956776838208665	5671
85004151	20200614_203000.flac	Yat1	2020	6	14	20	30	sp48	Common Song	28.837333333333333	29.045333333333332	19687.5	22500	present	https://s3.amazonaws.com/arbimon2/project_33/detections/5016/85004151.png	0.34726479337550015	5671
85004153	20201007_033000.flac	Yat1	2020	10	7	3	30	sp48	Common Song	44.496	44.704	19687.5	22500	present	https://s3.amazonaws.com/arbimon2/project_33/detections/5016/85004153.png	0.24588810383109344	5671
85004156	20200811_210000.flac	Yat1	2020	8	11	21	0	sp48	Common Song	33.664	33.872	19687.5	22500	present	https://s3.amazonaws.com/arbimon2/project_33/detections/5016/85004156.png	0.26292095095907325	5671
85004157	20201013_133000.flac	Yat1	2020	10	13	13	30	sp48	Common Song	4.272	4.48	19687.5	22500	not present	https://s3.amazonaws.com/arbimon2/project_33/detections/5016/85004157.png	0.1561697925423998	5671
85004158	20200724_030000.flac	Yat1	2020	7	24	3	0	sp48	Common Song	0.912	1.12	19687.5	22500	not present	https://s3.amazonaws.com/arbimon2/project_33/detections/5016/85004158.png	0.17611630471422648	5671
85004162	20200328_093000.flac	Yat1	2020	3	28	9	30	sp48	Common Song	55.99466666666667	56.202666666666666	19687.5	22500	not present	https://s3.amazonaws.com/arbimon2/project_33/detections/5016/85004162.png	0.18822531560975486	5671
85004163	20200818_020000.flac	Yat1	2020	8	18	2	0	sp48	Common Song	8.522666666666666	8.730666666666666	19687.5	22500	present	https://s3.amazonaws.com/arbimon2/project_33/detections/5016/85004163.png	0.3212578607302057	5671
85004164	20200717_203000.flac	Yat1	2020	7	17	20	30	sp48	Common Song	32.82666666666667	33.034666666666666	19687.5	22500	present	https://s3.amazonaws.com/arbimon2/project_33/detections/5016/85004164.png	0.3402405718047294	5671
85004166	20200621_013000.flac	Yat1	2020	6	21	1	30	sp48	Common Song	27.136	27.344	19687.5	22500	present	https://s3.amazonaws.com/arbimon2/project_33/detections/5016/85004166.png	0.3128432866019522	5671
85004167	20200625_163000.flac	Yat1	2020	6	25	16	30	sp48	Common Song	48.46933333333333	48.67733333333333	19687.5	22500	present	https://s3.amazonaws.com/arbimon2/project_33/detections/5016/85004167.png	0.15876797440349008	5671
85004168	20200716_143000.flac	Yat1	2020	7	16	14	30	sp48	Common Song	16.282666666666668	16.490666666666666	19687.5	22500	not present	https://s3.amazonaws.com/arbimon2/project_33/detections/5016/85004168.png	0.15433750279790656	5671
85004170	20200416_043000.flac	Yat1	2020	4	16	4	30	sp48	Common Song	0.08533333333333333	0.29333333333333333	19687.5	22500	present	https://s3.amazonaws.com/arbimon2/project_33/detections/5016/85004170.png	0.19833186886046375	5671
85004173	20200309_023000.flac	Yat1	2020	3	9	2	30	sp48	Common Song	32.51733333333333	32.72533333333333	19687.5	22500	present	https://s3.amazonaws.com/arbimon2/project_33/detections/5016/85004173.png	0.17760369229682096	5671
85004174	20200322_033000.flac	Yat1	2020	3	22	3	30	sp48	Common Song	57.370666666666665	57.57866666666666	19687.5	22500	present	https://s3.amazonaws.com/arbimon2/project_33/detections/5016/85004174.png	0.22225819772392896	5671
85004176	20200315_200000.flac	Yat1	2020	3	15	20	0	sp48	Common Song	51.717333333333336	51.925333333333334	19687.5	22500	present	https://s3.amazonaws.com/arbimon2/project_33/detections/5016/85004176.png	0.26344006589876445	5671
85004180	20200805_153000.flac	Yat1	2020	8	5	15	30	sp48	Common Song	39.70666666666666	39.91466666666667	19687.5	22500	not present	https://s3.amazonaws.com/arbimon2/project_33/detections/5016/85004180.png	0.15994343565414673	5671
85004181	20200403_213000.flac	Yat1	2020	4	3	21	30	sp48	Common Song	37.754666666666665	37.962666666666664	19687.5	22500	present	https://s3.amazonaws.com/arbimon2/project_33/detections/5016/85004181.png	0.36026569652237694	5671
85004183	20200614_210000.flac	Yat1	2020	6	14	21	0	sp48	Common Song	23.626666666666665	23.834666666666667	19687.5	22500	present	https://s3.amazonaws.com/arbimon2/project_33/detections/5016/85004183.png	0.3516453449878636	5671
85004184	20200811_213000.flac	Yat1	2020	8	11	21	30	sp48	Common Song	57.73866666666667	57.946666666666665	19687.5	22500	present	https://s3.amazonaws.com/arbimon2/project_33/detections/5016/85004184.png	0.2813577122779329	5671
85004186	20201007_040000.flac	Yat1	2020	10	7	4	0	sp48	Common Song	12.266666666666667	12.474666666666666	19687.5	22500	present	https://s3.amazonaws.com/arbimon2/project_33/detections/5016/85004186.png	0.2465894016256607	5671
85004188	20200302_050000.flac	Yat1	2020	3	2	5	0	sp48	Common Song	44.82666666666667	45.034666666666666	19687.5	22500	present	https://s3.amazonaws.com/arbimon2/project_33/detections/5016/85004188.png	0.23137036292623334	5671
85004189	20200724_033000.flac	Yat1	2020	7	24	3	30	sp48	Common Song	0.464	0.672	19687.5	22500	not present	https://s3.amazonaws.com/arbimon2/project_33/detections/5016/85004189.png	0.1654433708993095	5671
85004190	20200409_210000.flac	Yat1	2020	4	9	21	0	sp48	Common Song	17.621333333333332	17.829333333333334	19687.5	22500	present	https://s3.amazonaws.com/arbimon2/project_33/detections/5016/85004190.png	0.25009509223307697	5671
85004194	20200818_023000.flac	Yat1	2020	8	18	2	30	sp48	Common Song	53.86666666666667	54.074666666666666	19687.5	22500	present	https://s3.amazonaws.com/arbimon2/project_33/detections/5016/85004194.png	0.27306843329467734	5671
85004197	20200717_210000.flac	Yat1	2020	7	17	21	0	sp48	Common Song	21.317333333333334	21.525333333333332	19687.5	22500	present	https://s3.amazonaws.com/arbimon2/project_33/detections/5016/85004197.png	0.2996532487138615	5671
85004199	20200625_170000.flac	Yat1	2020	6	25	17	0	sp48	Common Song	50.330666666666666	50.538666666666664	19687.5	22500	not present	https://s3.amazonaws.com/arbimon2/project_33/detections/5016/85004199.png	0.18362267164305188	5671
85004201	20200621_020000.flac	Yat1	2020	6	21	2	0	sp48	Common Song	0.064	0.272	19687.5	22500	present	https://s3.amazonaws.com/arbimon2/project_33/detections/5016/85004201.png	0.276841886435105	5671
85004206	20200416_050000.flac	Yat1	2020	4	16	5	0	sp48	Common Song	6.314666666666667	6.522666666666667	19687.5	22500	present	https://s3.amazonaws.com/arbimon2/project_33/detections/5016/85004206.png	0.2346664710099555	5671
85004207	20200315_203000.flac	Yat1	2020	3	15	20	30	sp48	Common Song	46.053333333333335	46.26133333333333	19687.5	22500	present	https://s3.amazonaws.com/arbimon2/project_33/detections/5016/85004207.png	0.27936408096679716	5671
85004208	20200322_040000.flac	Yat1	2020	3	22	4	0	sp48	Common Song	4.506666666666667	4.714666666666667	19687.5	22500	present	https://s3.amazonaws.com/arbimon2/project_33/detections/5016/85004208.png	0.22023215631682017	5671
85004212	20200805_160000.flac	Yat1	2020	8	5	16	0	sp48	Common Song	4.544	4.752	19687.5	22500	not present	https://s3.amazonaws.com/arbimon2/project_33/detections/5016/85004212.png	0.15373455424499313	5671
85004213	20200614_213000.flac	Yat1	2020	6	14	21	30	sp48	Common Song	22.698666666666668	22.906666666666666	19687.5	22500	present	https://s3.amazonaws.com/arbimon2/project_33/detections/5016/85004213.png	0.33011758275338365	5671
85004214	20200403_220000.flac	Yat1	2020	4	3	22	0	sp48	Common Song	16.058666666666667	16.266666666666666	19687.5	22500	present	https://s3.amazonaws.com/arbimon2/project_33/detections/5016/85004214.png	0.32521026553816923	5671
85004215	20201007_043000.flac	Yat1	2020	10	7	4	30	sp48	Common Song	52.565333333333335	52.77333333333333	19687.5	22500	present	https://s3.amazonaws.com/arbimon2/project_33/detections/5016/85004215.png	0.2495168554360736	5671
85004216	20200811_220000.flac	Yat1	2020	8	11	22	0	sp48	Common Song	59.09866666666667	59.306666666666665	19687.5	22500	present	https://s3.amazonaws.com/arbimon2/project_33/detections/5016/85004216.png	0.21821200919050882	5671
85004220	20200724_040000.flac	Yat1	2020	7	24	4	0	sp48	Common Song	45.568	45.776	19687.5	22500	present	https://s3.amazonaws.com/arbimon2/project_33/detections/5016/85004220.png	0.20587069329758328	5671
85004221	20200328_103000.flac	Yat1	2020	3	28	10	30	sp48	Common Song	48.522666666666666	48.730666666666664	19687.5	22500	not present	https://s3.amazonaws.com/arbimon2/project_33/detections/5016/85004221.png	0.15836160709434124	5671
85004225	20200409_213000.flac	Yat1	2020	4	9	21	30	sp48	Common Song	7.285333333333333	7.493333333333333	19687.5	22500	present	https://s3.amazonaws.com/arbimon2/project_33/detections/5016/85004225.png	0.2678992267354409	5671
85004226	20200818_030000.flac	Yat1	2020	8	18	3	0	sp48	Common Song	13.077333333333334	13.285333333333334	19687.5	22500	present	https://s3.amazonaws.com/arbimon2/project_33/detections/5016/85004226.png	0.2796707489589211	5671
85004229	20200422_120000.flac	Yat1	2020	4	22	12	0	sp48	Common Song	3.0453333333333332	3.2533333333333334	19687.5	22500	not present	https://s3.amazonaws.com/arbimon2/project_33/detections/5016/85004229.png	0.15692726502003523	5671
85004230	20200621_023000.flac	Yat1	2020	6	21	2	30	sp48	Common Song	1.0986666666666667	1.3066666666666666	19687.5	22500	present	https://s3.amazonaws.com/arbimon2/project_33/detections/5016/85004230.png	0.2749912385333466	5671
85004231	20200717_213000.flac	Yat1	2020	7	17	21	30	sp48	Common Song	24.442666666666668	24.650666666666666	19687.5	22500	present	https://s3.amazonaws.com/arbimon2/project_33/detections/5016/85004231.png	0.2481908686565242	5671
85004232	20200625_173000.flac	Yat1	2020	6	25	17	30	sp48	Common Song	10.672	10.88	19687.5	22500	not present	https://s3.amazonaws.com/arbimon2/project_33/detections/5016/85004232.png	0.17636234669776701	5671
85004234	20200428_180000.flac	Yat1	2020	4	28	18	0	sp48	Common Song	22.133333333333333	22.341333333333335	19687.5	22500	not present	https://s3.amazonaws.com/arbimon2/project_33/detections/5016/85004234.png	0.15660569964050206	5671
85004236	20200416_053000.flac	Yat1	2020	4	16	5	30	sp48	Common Song	25.221333333333334	25.429333333333332	19687.5	22500	not present	https://s3.amazonaws.com/arbimon2/project_33/detections/5016/85004236.png	0.17405743265326545	5671
85004240	20200614_220000.flac	Yat1	2020	6	14	22	0	sp48	Common Song	38.27733333333333	38.48533333333334	19687.5	22500	present	https://s3.amazonaws.com/arbimon2/project_33/detections/5016/85004240.png	0.2985580687676455	5671
85004242	20200322_043000.flac	Yat1	2020	3	22	4	30	sp48	Common Song	11.770666666666667	11.978666666666667	19687.5	22500	present	https://s3.amazonaws.com/arbimon2/project_33/detections/5016/85004242.png	0.21576082472902602	5671
[truncated: 2,832 more rows]
