# Supplementary material for: Satellite remote sensing of environmental variables can predict acoustic activity of an orthopteran assemblage
Source: PeerJ. 2022 Sep 2;10:e13969. doi: 10.7717/peerj.13969 (PMC9443809; doi:10.7717/peerj.13969)
Supplement: Supplemental Information 9 — Values obtained from the referenced sources in the article. Precip is the daily precipitation in mm, fraction is the illuminated proportion of the lunar disc, moon_hours is the time the moon was out after dusk, MinC is the daily minimum surface temperature in celsius degrees, and MaxC is the daily maximum surface temperature in celsius degrees. [file peerj-10-13969-s009.csv]

date	Gr2	Gr4	Gr8	Gr12	Gr13	Gr20	Gr22	precip	fraction	moon_hours	MinC	MaxC
3/1/2020	4	2	6	9	4	21	22	0.028074037	0.353187104	4.378055556	13.8	25.1
3/2/2020	3	3	7	14	10	22	24	3.5265584	0.451163431	4.705555556	4.1	24.6
3/3/2020	0	0	5	7	9	20	20	7.39116144	0.553807309	5.265277778	7.3	26.6
3/4/2020	5	3	12	10	12	23	23	0.026694948	0.656840627	6.190555556	6.3	24.7
3/5/2020	6	3	6	10	6	20	22	0	0.755214515	7.154166667	11.8	33.8
3/6/2020	8	3	13	10	3	22	22	0	0.843403922	8.110277778	12.8	26.3
3/7/2020	0	0	0	0	0	21	21	0	0.915862484	9.048611111	7.2	25.2
3/8/2020	2	3	3	1	1	19	13	2.1684227	0.967577429	9.645277778	1.7	26.8
3/9/2020	0	0	0	0	0	14	11	18.6511688	0.994637242	9.640833333	6.9	24.8
3/10/2020	0	0	0	0	0	8	11	29.1899185	0.994716873	9.636666667	10.2	26.3
3/11/2020	0	0	0	0	1	16	12	10.4878149	0.967397459	8.748055556	2.5	23.4
3/12/2020	0	0	0	0	0	19	13	1.52837169	0.914265289	7.841111111	4.9	26.8
3/13/2020	0	0	0	1	1	21	16	34.8763275	0.838770947	6.911388889	4.9	20
3/14/2020	0	0	0	0	1	19	14	0.328349411	0.745867875	5.954166667	-2.4	19.5
3/15/2020	0	0	2	6	4	12	12	0	0.641485079	4.985833333	7.6	24.1
3/16/2020	5	2	6	13	12	22	23	0	0.53191646	4.871111111	4.6	16.8
3/17/2020	4	1	9	18	10	22	22	0	0.423223406	4.016666667	7.9	29.4
3/18/2020	5	3	11	15	13	22	22	0.069877431	0.320742572	3.083888889	6.3	20.6
3/19/2020	4	5	11	17	12	23	23	3.12350154	0.228766136	2.197777778	6.8	22.7
3/20/2020	0	0	4	17	6	23	23	39.8947144	0.150422638	1.378888889	1.2	22.9
3/21/2020	0	0	1	17	1	21	22	2.65760136	0.087743414	0.613611111	1.6	24.7
3/22/2020	6	4	9	15	8	22	23	0	0.041864504	0	10.6	21.5
3/23/2020	0	0	4	1	4	23	24	15.0013895	0.013294447	0	5.5	20.6
3/24/2020	0	0	3	5	5	21	21	7.92123127	0.00217637	0	0.6	21.6
3/25/2020	1	2	6	5	10	22	22	6.09702492	0.008484671	0.034166667	0.7	22.6
3/26/2020	1	3	10	10	12	21	22	7.50907421	0.03211663	0.772222222	7.7	18.6
3/27/2020	4	2	14	11	15	22	22	0.006681533	0.072862603	1.524166667	13.2	20
3/28/2020	3	3	13	14	13	24	22	0	0.130262212	2.317222222	7	22.6
3/29/2020	5	3	12	7	10	23	23	0	0.203376698	3.176111111	11	22
3/30/2020	0	0	9	8	3	19	18	1.78283072	0.290527729	4.081666667	10	23.5
3/31/2020	4	3	2	10	10	24	21	2.12198544	0.389067225	4.769444444	6	27.1
4/1/2020	5	2	11	9	12	23	24	15.2847767	0.495246517	5.032222222	8.5	23.3
4/2/2020	5	2	15	16	10	22	23	0.529204071	0.604242401	5.990277778	7.8	21.9
4/3/2020	5	4	9	14	5	25	23	0.345550776	0.710371637	6.935833333	1.8	20.9
4/4/2020	5	3	9	19	4	23	22	0.416680932	0.807488535	7.850277778	13.5	26
4/5/2020	4	2	8	20	10	24	23	1.13424933	0.889521437	8.722222222	9.6	21.3
4/6/2020	0	0	12	14	9	22	23	16.6974144	0.951073055	9.474444444	10.8	23
4/7/2020	2	2	6	18	7	22	23	14.4918795	0.987993832	9.466944444	7.9	19
4/8/2020	0	0	2	11	4	23	16	0.753500462	0.997838917	9.459444444	8.6	23.9
4/9/2020	5	2	3	19	2	22	22	5.15196323	0.980135892	8.860833333	7.5	16.7
4/10/2020	2	1	4	14	4	22	21	10.3170338	0.936418749	7.909166667	3.1	21.5
4/11/2020	0	0	1	19	10	24	22	24.9072361	0.870020231	6.943333333	3.8	18
4/12/2020	0	0	7	18	9	23	23	11.2241478	0.785655404	5.97	9.3	21.1
4/13/2020	4	3	9	17	6	22	22	1.82433057	0.688867186	5.021111111	-2.8	23.6
4/14/2020	2	2	14	21	6	23	24	0.144980386	0.585430173	4.63	3.7	18.3
4/15/2020	1	1	11	20	5	22	23	0	0.480813882	4.1	11.6	23.6
4/16/2020	1	3	12	22	7	21	23	0.117963314	0.379787694	3.253888889	12.6	21.1
4/17/2020	0	1	12	23	13	21	24	0	0.286212394	2.462777778	7.5	19.6
4/18/2020	0	1	2	11	8	22	20	1.52798629	0.20301906	1.722222222	3	21.2
4/19/2020	0	0	3	16	4	23	22	10.8093519	0.1323375	1.032222222	7.5	21.8
4/20/2020	3	3	4	17	7	28	20	1.05674887	0.075712434	0.3775	7	21.3
4/21/2020	0	0	4	18	6	23	23	1.18716526	0.03433833	0	6.8	17.6
4/22/2020	0	0	13	16	6	20	18	4.52081108	0.009250456	0	10.5	22.9
4/23/2020	1	2	11	17	9	25	23	7.24305916	0.001425388	0	4.6	20.3
4/24/2020	2	3	12	20	12	24	24	0.157749727	0.011764614	0.221944444	8.1	26.5
4/25/2020	1	1	9	19	10	24	23	0.062242564	0.04095766	1.051944444	11.8	15
4/26/2020	4	4	10	19	5	23	23	1.65329456	0.08924494	1.935	8.6	22.9
4/27/2020	0	1	10	16	9	22	21	2.11768365	0.156123547	2.864444444	6.6	23
4/28/2020	3	4	3	11	4	21	19	16.0773087	0.240057753	3.818888889	6.8	20
4/29/2020	0	0	0	8	5	22	19	19.3326817	0.338264979	4.765555556	3.9	19.9
4/30/2020	0	0	0	4	1	22	15	1.59844458	0.446642795	4.764166667	11.5	19.2
