# Supplementary material for: Satellite remote sensing of environmental variables can predict acoustic activity of an orthopteran assemblage
Source: PeerJ. 2022 Sep 2;10:e13969. doi: 10.7717/peerj.13969 (PMC9443809; doi:10.7717/peerj.13969)
Supplement: Supplemental Information 11 — Maximum frequency, Minimum frequency and Dominant Frequency measured from a sample of field recordings. [file peerj-10-13969-s011.csv]

species	dom_freq	min_freq	max_freq	wav
cricket1	2812	2690	2968	20200304_190000.WAV
cricket1	2753	2642	2880	20200305_190000.WAV
cricket1	2980	2828	3122	20200314_180000.WAV
cricket1	3523	3264	3646	20200316_183000.WAV
cricket1	2568	2481	2658	20200317_183000.WAV
cricket1	2618	2516	2727	20200318_190000.WAV
cricket1	2753	2673	2850	20200319_183000.WAV
cricket1	2624	2519	2724	20200329_183000.WAV
cricket1	2659	2562	2771	20200322_190000.WAV
cricket1	2604	2505	2705	20200326_190000.WAV
cricket1	2665	2565	2770	20200327_190000.WAV
cricket1	2647	2548	2754	20200328_190000.WAV
cricket1	2588	2501	2682	20200401_183000.WAV
cricket1	2842	2740	2945	20200403_183000.WAV
cricket1	2802	2686	2936	20200404_190000.WAV
cricket1	2615	2502	2745	20200406_183000.WAV
cricket1	2626	2514	2788	20200415_183000.WAV
cricket1	2692	2517	2872	20200424_183000.WAV
cricket2	3656	3552	3900	20200304_190000.WAV
cricket2	3760	3430	3904	20200305_190000.WAV
cricket2	3803	3585	3916	20200314_180000.WAV
cricket2	2624	2525	2718	20200316_183000.WAV
cricket2	3580	3307	3699	20200317_183000.WAV
cricket2	3524	3341	3632	20200318_190000.WAV
cricket2	3737	3579	3918	20200319_183000.WAV
cricket2	3526	3403	3653	20200329_183000.WAV
cricket2	3638	3436	3750	20200322_190000.WAV
cricket2	3612	3479	3728	20200326_190000.WAV
cricket2	3643	3467	3769	20200327_190000.WAV
cricket2	3679	3502	3844	20200328_190000.WAV
cricket2	3555	3427	3692	20200401_183000.WAV
cricket2	3931	3760	3948	20200403_183000.WAV
cricket2	3781	3665	3886	20200404_190000.WAV
cricket2	3402	3303	3497	20200406_183000.WAV
cricket2	3570	3323	3717	20200415_183000.WAV
cricket2	3738	3593	3850	20200424_183000.WAV
katydid1	8649	7476	9051	20200302_190000.WAV
katydid1	8250	7340	10174	20200305_220000.WAV
katydid1	8103	7487	9675	20200314_210000.WAV
katydid1	8465	7496	9671	20200317_010000.WAV
katydid1	8515	7460	9686	20200318_003000.WAV
katydid1	9019	8644	9120	20200318_223000.WAV
katydid1	8327	7717	9201	20200320_030000.WAV
katydid1	9242	7379	9363	20200329_190000.WAV
katydid1	8085	7958	9023	20200322_193000.WAV
katydid1	7937	7530	9635	20200326_193000.WAV
katydid1	9022	7915	9764	20200327_200000.WAV
katydid1	8142	7950	9239	20200328_193000.WAV
katydid1	8056	7725	9404	20200402_010000.WAV
katydid1	8859	6818	9569	20200403_190000.WAV
katydid1	8318	7437	9440	20200405_033000.WAV
katydid1	9145	7994	9816	20200408_190000.WAV
katydid1	8058	7557	8681	20200416_003000.WAV
katydid1	8133	8000	9183	20200424_193000.WAV
katydid2	13681	12547	14215	20200330_000000.WAV
katydid2	13684	12391	14994	20200329_230000.WAV
katydid2	14917	13900	15908	20200329_193000.WAV
katydid2	13426	12859	13631	20200320_033000.WAV
katydid2	13461	12947	13645	20200318_003000.WAV
katydid2	13528	12484	14344	20200321_030000.WAV
katydid2	13500	12737	13662	20200320_030000.WAV
katydid2	13463	12568	13739	20200320_213000.WAV
katydid2	13732	12540	14370	20200329_010000.WAV
katydid2	13218	12674	12148	20200331_020000.WAV
katydid2	13437	12455	13985	20200327_190000.WAV
katydid2	13530	12474	14138	20200329_013000.WAV
katydid2	13646	12633	13890	20200401_223000.WAV
katydid2	13221	11740	13447	20200403_183000.WAV
katydid2	13001	12624	13904	20200404_030000.WAV
katydid2	14235	13394	14361	20200409_003000.WAV
katydid2	13645	13306	13872	20200415_220000.WAV
katydid2	13585	12939	14230	20200425_013000.WAV
katydid3	15039	13263	15562	20200302_193000.WAV
katydid3	15170	13804	15925	20200305_200000.WAV
katydid3	14400	13101	14876	20200316_233000.WAV
katydid3	14613	13511	15296	20200315_223000.WAV
katydid3	14629	13387	16150	20200318_010000.WAV
katydid3	15292	13466	16468	20200319_033000.WAV
katydid3	14975	13639	15113	20200319_220000.WAV
katydid3	14801	13164	15202	20200416_203000.WAV
katydid3	14415	14085	16089	20200322_210000.WAV
katydid3	14880	14107	15351	20200324_010000.WAV
katydid3	13857	13000	15614	20200328_030000.WAV
katydid3	14668	13227	15637	20200331_023000.WAV
katydid3	14353	13333	16629	20200502_203000.WAV
katydid3	14883	13147	15945	20200403_183000.WAV
katydid3	14504	14080	15454	20200405_013000.WAV
katydid3	15583	13971	15765	20200408_183000.WAV
katydid3	14790	13196	15191	20200416_203000.WAV
katydid3	15476	13730	16239	20200429_223000.WAV
katydid5	20410	18928	21911	20200302_203000.WAV
katydid5	19219	18213	20929	20200306_023000.WAV
katydid5	20012	19548	20876	20200316_020000.WAV
katydid5	20618	1966	21381	20200317_033000.WAV
katydid5	19726	18832	20706	20200318_033000.WAV
katydid5	20508	20279	20813	20200319_030000.WAV
katydid5	19970	18193	21896	20200320_050000.WAV
katydid5	20241	20087	21117	20200320_193000.WAV
katydid5	19387	19177	20964	20200323_050000.WAV
katydid5	20965	19912	21075	20200323_230000.WAV
katydid5	19505	19167	20593	20200328_033000.WAV
katydid5	20699	19684	21217	20200329_020000.WAV
katydid5	20930	20065	22555	20200402_030000.WAV
katydid5	21262	20099	22358	20200404_043000.WAV
katydid5	20512	19625	20955	20200405_020000.WAV
katydid5	20337	19957	21010	20200407_000000.WAV
katydid5	21129	20652	22316	20200415_203000.WAV
katydid5	13617	13339	14146	20200425_040000.WAV
katydid4	17072	15456	18504	20200302_040000.WAV
katydid4	17531	16623	20449	20200306_023000.WAV
katydid4	18860	17243	20117	20200315_203000.WAV
katydid4	18022	17133	20001	20200316_183000.WAV
katydid4	18978	15442	20072	20200318_033000.WAV
katydid4	19165	17317	19916	20200319_033000.WAV
katydid4	19954	17935	20835	20200320_050000.WAV
katydid4	17614	16982	19724	20200320_190000.WAV
katydid4	19416	17581	21619	20200323_030000.WAV
katydid4	17253	15453	18056	20200323_213000.WAV
katydid4	15769	15441	19829	20200328_040000.WAV
katydid4	18999	18068	20186	20200329_033000.WAV
katydid4	18283	16678	21083	20200402_020000.WAV
katydid4	16515	15992	17931	20200404_043000.WAV
katydid4	17230	15861	18485	20200405_020000.WAV
katydid4	16740	15854	19867	20200407_010000.WAV
katydid4	18280	17196	20179	20200416_013000.WAV
katydid4	19635	18740	19783	20200425_043000.WAV
