# Supplementary material for: Satellite remote sensing of environmental variables can predict acoustic activity of an orthopteran assemblage
Source: PeerJ. 2022 Sep 2;10:e13969. doi: 10.7717/peerj.13969 (PMC9443809; doi:10.7717/peerj.13969)
Supplement: Supplemental Information 12 — List of passive monitoring recordings including download links. [file peerj-10-13969-s012.csv]

filename	site	day	month	year	date	url
20200301_090000.flac	Yat1	01	03	20	2020/03/01	https://arbimon.rfcx.org/api/project/acoustic-community-phenology/recordings/download/7058170
20200302_053000.flac	Yat1	02	03	20	2020/03/02	https://arbimon.rfcx.org/api/project/acoustic-community-phenology/recordings/download/7058171
20200302_073000.flac	Yat1	02	03	20	2020/03/02	https://arbimon.rfcx.org/api/project/acoustic-community-phenology/recordings/download/7058172
20200302_083000.flac	Yat1	02	03	20	2020/03/02	https://arbimon.rfcx.org/api/project/acoustic-community-phenology/recordings/download/7058173
20200302_090000.flac	Yat1	02	03	20	2020/03/02	https://arbimon.rfcx.org/api/project/acoustic-community-phenology/recordings/download/7058174
20200303_053000.flac	Yat1	03	03	20	2020/03/03	https://arbimon.rfcx.org/api/project/acoustic-community-phenology/recordings/download/7058175
20200303_063000.flac	Yat1	03	03	20	2020/03/03	https://arbimon.rfcx.org/api/project/acoustic-community-phenology/recordings/download/7058176
20200303_080000.flac	Yat1	03	03	20	2020/03/03	https://arbimon.rfcx.org/api/project/acoustic-community-phenology/recordings/download/7058177
20200303_090000.flac	Yat1	03	03	20	2020/03/03	https://arbimon.rfcx.org/api/project/acoustic-community-phenology/recordings/download/7058178
20200304_050000.flac	Yat1	04	03	20	2020/03/04	https://arbimon.rfcx.org/api/project/acoustic-community-phenology/recordings/download/7058179
20200304_060000.flac	Yat1	04	03	20	2020/03/04	https://arbimon.rfcx.org/api/project/acoustic-community-phenology/recordings/download/7058180
20200304_073000.flac	Yat1	04	03	20	2020/03/04	https://arbimon.rfcx.org/api/project/acoustic-community-phenology/recordings/download/7058181
20200304_090000.flac	Yat1	04	03	20	2020/03/04	https://arbimon.rfcx.org/api/project/acoustic-community-phenology/recordings/download/7058182
20200305_060000.flac	Yat1	05	03	20	2020/03/05	https://arbimon.rfcx.org/api/project/acoustic-community-phenology/recordings/download/7058183
20200305_073000.flac	Yat1	05	03	20	2020/03/05	https://arbimon.rfcx.org/api/project/acoustic-community-phenology/recordings/download/7058184
20200305_083000.flac	Yat1	05	03	20	2020/03/05	https://arbimon.rfcx.org/api/project/acoustic-community-phenology/recordings/download/7058185
20200305_090000.flac	Yat1	05	03	20	2020/03/05	https://arbimon.rfcx.org/api/project/acoustic-community-phenology/recordings/download/7058186
20200306_053000.flac	Yat1	06	03	20	2020/03/06	https://arbimon.rfcx.org/api/project/acoustic-community-phenology/recordings/download/7058187
20200306_060000.flac	Yat1	06	03	20	2020/03/06	https://arbimon.rfcx.org/api/project/acoustic-community-phenology/recordings/download/7058188
20200306_070000.flac	Yat1	06	03	20	2020/03/06	https://arbimon.rfcx.org/api/project/acoustic-community-phenology/recordings/download/7058189
20200306_083000.flac	Yat1	06	03	20	2020/03/06	https://arbimon.rfcx.org/api/project/acoustic-community-phenology/recordings/download/7058190
20200307_050000.flac	Yat1	07	03	20	2020/03/07	https://arbimon.rfcx.org/api/project/acoustic-community-phenology/recordings/download/7058191
20200307_060000.flac	Yat1	07	03	20	2020/03/07	https://arbimon.rfcx.org/api/project/acoustic-community-phenology/recordings/download/7058192
20200307_063000.flac	Yat1	07	03	20	2020/03/07	https://arbimon.rfcx.org/api/project/acoustic-community-phenology/recordings/download/7058193
20200307_073000.flac	Yat1	07	03	20	2020/03/07	https://arbimon.rfcx.org/api/project/acoustic-community-phenology/recordings/download/7058194
20200307_083000.flac	Yat1	07	03	20	2020/03/07	https://arbimon.rfcx.org/api/project/acoustic-community-phenology/recordings/download/7058195
20200307_090000.flac	Yat1	07	03	20	2020/03/07	https://arbimon.rfcx.org/api/project/acoustic-community-phenology/recordings/download/7058196
20200308_050000.flac	Yat1	08	03	20	2020/03/08	https://arbimon.rfcx.org/api/project/acoustic-community-phenology/recordings/download/7058197
20200308_060000.flac	Yat1	08	03	20	2020/03/08	https://arbimon.rfcx.org/api/project/acoustic-community-phenology/recordings/download/7058198
20200308_070000.flac	Yat1	08	03	20	2020/03/08	https://arbimon.rfcx.org/api/project/acoustic-community-phenology/recordings/download/7058199
20200308_090000.flac	Yat1	08	03	20	2020/03/08	https://arbimon.rfcx.org/api/project/acoustic-community-phenology/recordings/download/7058200
20200309_050000.flac	Yat1	09	03	20	2020/03/09	https://arbimon.rfcx.org/api/project/acoustic-community-phenology/recordings/download/7058201
20200309_053000.flac	Yat1	09	03	20	2020/03/09	https://arbimon.rfcx.org/api/project/acoustic-community-phenology/recordings/download/7058202
20200309_083000.flac	Yat1	09	03	20	2020/03/09	https://arbimon.rfcx.org/api/project/acoustic-community-phenology/recordings/download/7058203
20200309_090000.flac	Yat1	09	03	20	2020/03/09	https://arbimon.rfcx.org/api/project/acoustic-community-phenology/recordings/download/7058204
20200310_053000.flac	Yat1	10	03	20	2020/03/10	https://arbimon.rfcx.org/api/project/acoustic-community-phenology/recordings/download/7058205
20200310_070000.flac	Yat1	10	03	20	2020/03/10	https://arbimon.rfcx.org/api/project/acoustic-community-phenology/recordings/download/7058206
20200310_073000.flac	Yat1	10	03	20	2020/03/10	https://arbimon.rfcx.org/api/project/acoustic-community-phenology/recordings/download/7058207
20200310_083000.flac	Yat1	10	03	20	2020/03/10	https://arbimon.rfcx.org/api/project/acoustic-community-phenology/recordings/download/7058208
20200311_050000.flac	Yat1	11	03	20	2020/03/11	https://arbimon.rfcx.org/api/project/acoustic-community-phenology/recordings/download/7058209
20200311_060000.flac	Yat1	11	03	20	2020/03/11	https://arbimon.rfcx.org/api/project/acoustic-community-phenology/recordings/download/7058210
20200311_063000.flac	Yat1	11	03	20	2020/03/11	https://arbimon.rfcx.org/api/project/acoustic-community-phenology/recordings/download/7058211
20200311_080000.flac	Yat1	11	03	20	2020/03/11	https://arbimon.rfcx.org/api/project/acoustic-community-phenology/recordings/download/7058212
20200312_050000.flac	Yat1	12	03	20	2020/03/12	https://arbimon.rfcx.org/api/project/acoustic-community-phenology/recordings/download/7058213
20200312_060000.flac	Yat1	12	03	20	2020/03/12	https://arbimon.rfcx.org/api/project/acoustic-community-phenology/recordings/download/7058214
20200312_070000.flac	Yat1	12	03	20	2020/03/12	https://arbimon.rfcx.org/api/project/acoustic-community-phenology/recordings/download/7058215
20200312_080000.flac	Yat1	12	03	20	2020/03/12	https://arbimon.rfcx.org/api/project/acoustic-community-phenology/recordings/download/7058216
20200313_050000.flac	Yat1	13	03	20	2020/03/13	https://arbimon.rfcx.org/api/project/acoustic-community-phenology/recordings/download/7058217
20200313_053000.flac	Yat1	13	03	20	2020/03/13	https://arbimon.rfcx.org/api/project/acoustic-community-phenology/recordings/download/7058218
20200313_063000.flac	Yat1	13	03	20	2020/03/13	https://arbimon.rfcx.org/api/project/acoustic-community-phenology/recordings/download/7058219
20200313_070000.flac	Yat1	13	03	20	2020/03/13	https://arbimon.rfcx.org/api/project/acoustic-community-phenology/recordings/download/7058220
20200314_050000.flac	Yat1	14	03	20	2020/03/14	https://arbimon.rfcx.org/api/project/acoustic-community-phenology/recordings/download/7058221
20200314_060000.flac	Yat1	14	03	20	2020/03/14	https://arbimon.rfcx.org/api/project/acoustic-community-phenology/recordings/download/7058222
20200314_070000.flac	Yat1	14	03	20	2020/03/14	https://arbimon.rfcx.org/api/project/acoustic-community-phenology/recordings/download/7058223
20200314_080000.flac	Yat1	14	03	20	2020/03/14	https://arbimon.rfcx.org/api/project/acoustic-community-phenology/recordings/download/7058224
20200315_050000.flac	Yat1	15	03	20	2020/03/15	https://arbimon.rfcx.org/api/project/acoustic-community-phenology/recordings/download/7058225
20200315_060000.flac	Yat1	15	03	20	2020/03/15	https://arbimon.rfcx.org/api/project/acoustic-community-phenology/recordings/download/7058226
20200301_080000.flac	Yat1	01	03	20	2020/03/01	https://arbimon.rfcx.org/api/project/acoustic-community-phenology/recordings/download/7058240
20200301_093000.flac	Yat1	01	03	20	2020/03/01	https://arbimon.rfcx.org/api/project/acoustic-community-phenology/recordings/download/7058241
20200301_110000.flac	Yat1	01	03	20	2020/03/01	https://arbimon.rfcx.org/api/project/acoustic-community-phenology/recordings/download/7058242
20200301_103000.flac	Yat1	01	03	20	2020/03/01	https://arbimon.rfcx.org/api/project/acoustic-community-phenology/recordings/download/7058243
20200301_100000.flac	Yat1	01	03	20	2020/03/01	https://arbimon.rfcx.org/api/project/acoustic-community-phenology/recordings/download/7058244
20200301_130000.flac	Yat1	01	03	20	2020/03/01	https://arbimon.rfcx.org/api/project/acoustic-community-phenology/recordings/download/7058245
20200301_133000.flac	Yat1	01	03	20	2020/03/01	https://arbimon.rfcx.org/api/project/acoustic-community-phenology/recordings/download/7058246
20200301_143000.flac	Yat1	01	03	20	2020/03/01	https://arbimon.rfcx.org/api/project/acoustic-community-phenology/recordings/download/7058247
20200301_150000.flac	Yat1	01	03	20	2020/03/01	https://arbimon.rfcx.org/api/project/acoustic-community-phenology/recordings/download/7058248
20200301_140000.flac	Yat1	01	03	20	2020/03/01	https://arbimon.rfcx.org/api/project/acoustic-community-phenology/recordings/download/7058249
20200301_153000.flac	Yat1	01	03	20	2020/03/01	https://arbimon.rfcx.org/api/project/acoustic-community-phenology/recordings/download/7058250
20200301_160000.flac	Yat1	01	03	20	2020/03/01	https://arbimon.rfcx.org/api/project/acoustic-community-phenology/recordings/download/7058251
20200301_163000.flac	Yat1	01	03	20	2020/03/01	https://arbimon.rfcx.org/api/project/acoustic-community-phenology/recordings/download/7058252
20200301_170000.flac	Yat1	01	03	20	2020/03/01	https://arbimon.rfcx.org/api/project/acoustic-community-phenology/recordings/download/7058253
20200301_173000.flac	Yat1	01	03	20	2020/03/01	https://arbimon.rfcx.org/api/project/acoustic-community-phenology/recordings/download/7058254
20200301_180000.flac	Yat1	01	03	20	2020/03/01	https://arbimon.rfcx.org/api/project/acoustic-community-phenology/recordings/download/7058255
20200301_183000.flac	Yat1	01	03	20	2020/03/01	https://arbimon.rfcx.org/api/project/acoustic-community-phenology/recordings/download/7058256
20200301_190000.flac	Yat1	01	03	20	2020/03/01	https://arbimon.rfcx.org/api/project/acoustic-community-phenology/recordings/download/7058257
20200301_193000.flac	Yat1	01	03	20	2020/03/01	https://arbimon.rfcx.org/api/project/acoustic-community-phenology/recordings/download/7058258
20200301_200000.flac	Yat1	01	03	20	2020/03/01	https://arbimon.rfcx.org/api/project/acoustic-community-phenology/recordings/download/7058259
20200301_203000.flac	Yat1	01	03	20	2020/03/01	https://arbimon.rfcx.org/api/project/acoustic-community-phenology/recordings/download/7058260
20200301_210000.flac	Yat1	01	03	20	2020/03/01	https://arbimon.rfcx.org/api/project/acoustic-community-phenology/recordings/download/7058261
20200301_213000.flac	Yat1	01	03	20	2020/03/01	https://arbimon.rfcx.org/api/project/acoustic-community-phenology/recordings/download/7058262
20200301_220000.flac	Yat1	01	03	20	2020/03/01	https://arbimon.rfcx.org/api/project/acoustic-community-phenology/recordings/download/7058263
20200301_223000.flac	Yat1	01	03	20	2020/03/01	https://arbimon.rfcx.org/api/project/acoustic-community-phenology/recordings/download/7058264
20200301_230000.flac	Yat1	01	03	20	2020/03/01	https://arbimon.rfcx.org/api/project/acoustic-community-phenology/recordings/download/7058265
20200301_233000.flac	Yat1	01	03	20	2020/03/01	https://arbimon.rfcx.org/api/project/acoustic-community-phenology/recordings/download/7058266
20200302_000000.flac	Yat1	02	03	20	2020/03/02	https://arbimon.rfcx.org/api/project/acoustic-community-phenology/recordings/download/7058267
20200302_003000.flac	Yat1	02	03	20	2020/03/02	https://arbimon.rfcx.org/api/project/acoustic-community-phenology/recordings/download/7058268
20200302_010000.flac	Yat1	02	03	20	2020/03/02	https://arbimon.rfcx.org/api/project/acoustic-community-phenology/recordings/download/7058269
20200302_013000.flac	Yat1	02	03	20	2020/03/02	https://arbimon.rfcx.org/api/project/acoustic-community-phenology/recordings/download/7058270
20200302_020000.flac	Yat1	02	03	20	2020/03/02	https://arbimon.rfcx.org/api/project/acoustic-community-phenology/recordings/download/7058271
20200302_023000.flac	Yat1	02	03	20	2020/03/02	https://arbimon.rfcx.org/api/project/acoustic-community-phenology/recordings/download/7058272
20200302_030000.flac	Yat1	02	03	20	2020/03/02	https://arbimon.rfcx.org/api/project/acoustic-community-phenology/recordings/download/7058273
20200302_033000.flac	Yat1	02	03	20	2020/03/02	https://arbimon.rfcx.org/api/project/acoustic-community-phenology/recordings/download/7058274
20200302_040000.flac	Yat1	02	03	20	2020/03/02	https://arbimon.rfcx.org/api/project/acoustic-community-phenology/recordings/download/7058275
20200302_043000.flac	Yat1	02	03	20	2020/03/02	https://arbimon.rfcx.org/api/project/acoustic-community-phenology/recordings/download/7058276
20200302_050000.flac	Yat1	02	03	20	2020/03/02	https://arbimon.rfcx.org/api/project/acoustic-community-phenology/recordings/download/7058277
20200302_060000.flac	Yat1	02	03	20	2020/03/02	https://arbimon.rfcx.org/api/project/acoustic-community-phenology/recordings/download/7058278
20200302_063000.flac	Yat1	02	03	20	2020/03/02	https://arbimon.rfcx.org/api/project/acoustic-community-phenology/recordings/download/7058279
20200302_070000.flac	Yat1	02	03	20	2020/03/02	https://arbimon.rfcx.org/api/project/acoustic-community-phenology/recordings/download/7058280
20200302_080000.flac	Yat1	02	03	20	2020/03/02	https://arbimon.rfcx.org/api/project/acoustic-community-phenology/recordings/download/7058281
20200302_093000.flac	Yat1	02	03	20	2020/03/02	https://arbimon.rfcx.org/api/project/acoustic-community-phenology/recordings/download/7058282
20200302_100000.flac	Yat1	02	03	20	2020/03/02	https://arbimon.rfcx.org/api/project/acoustic-community-phenology/recordings/download/7058283
20200302_103000.flac	Yat1	02	03	20	2020/03/02	https://arbimon.rfcx.org/api/project/acoustic-community-phenology/recordings/download/7058284
20200302_110000.flac	Yat1	02	03	20	2020/03/02	https://arbimon.rfcx.org/api/project/acoustic-community-phenology/recordings/download/7058285
20200302_113000.flac	Yat1	02	03	20	2020/03/02	https://arbimon.rfcx.org/api/project/acoustic-community-phenology/recordings/download/7058286
20200302_120000.flac	Yat1	02	03	20	2020/03/02	https://arbimon.rfcx.org/api/project/acoustic-community-phenology/recordings/download/7058287
20200302_123000.flac	Yat1	02	03	20	2020/03/02	https://arbimon.rfcx.org/api/project/acoustic-community-phenology/recordings/download/7058288
20200302_130000.flac	Yat1	02	03	20	2020/03/02	https://arbimon.rfcx.org/api/project/acoustic-community-phenology/recordings/download/7058289
20200302_133000.flac	Yat1	02	03	20	2020/03/02	https://arbimon.rfcx.org/api/project/acoustic-community-phenology/recordings/download/7058290
20200302_140000.flac	Yat1	02	03	20	2020/03/02	https://arbimon.rfcx.org/api/project/acoustic-community-phenology/recordings/download/7058291
20200302_143000.flac	Yat1	02	03	20	2020/03/02	https://arbimon.rfcx.org/api/project/acoustic-community-phenology/recordings/download/7058292
20200302_150000.flac	Yat1	02	03	20	2020/03/02	https://arbimon.rfcx.org/api/project/acoustic-community-phenology/recordings/download/7058293
20200302_153000.flac	Yat1	02	03	20	2020/03/02	https://arbimon.rfcx.org/api/project/acoustic-community-phenology/recordings/download/7058294
20200302_160000.flac	Yat1	02	03	20	2020/03/02	https://arbimon.rfcx.org/api/project/acoustic-community-phenology/recordings/download/7058295
20200302_163000.flac	Yat1	02	03	20	2020/03/02	https://arbimon.rfcx.org/api/project/acoustic-community-phenology/recordings/download/7058296
20200302_170000.flac	Yat1	02	03	20	2020/03/02	https://arbimon.rfcx.org/api/project/acoustic-community-phenology/recordings/download/7058297
20200302_173000.flac	Yat1	02	03	20	2020/03/02	https://arbimon.rfcx.org/api/project/acoustic-community-phenology/recordings/download/7058298
20200302_180000.flac	Yat1	02	03	20	2020/03/02	https://arbimon.rfcx.org/api/project/acoustic-community-phenology/recordings/download/7058299
20200302_183000.flac	Yat1	02	03	20	2020/03/02	https://arbimon.rfcx.org/api/project/acoustic-community-phenology/recordings/download/7058300
20200302_190000.flac	Yat1	02	03	20	2020/03/02	https://arbimon.rfcx.org/api/project/acoustic-community-phenology/recordings/download/7058301
20200302_193000.flac	Yat1	02	03	20	2020/03/02	https://arbimon.rfcx.org/api/project/acoustic-community-phenology/recordings/download/7058302
20200302_200000.flac	Yat1	02	03	20	2020/03/02	https://arbimon.rfcx.org/api/project/acoustic-community-phenology/recordings/download/7058303
20200302_203000.flac	Yat1	02	03	20	2020/03/02	https://arbimon.rfcx.org/api/project/acoustic-community-phenology/recordings/download/7058304
20200302_210000.flac	Yat1	02	03	20	2020/03/02	https://arbimon.rfcx.org/api/project/acoustic-community-phenology/recordings/download/7058305
20200302_213000.flac	Yat1	02	03	20	2020/03/02	https://arbimon.rfcx.org/api/project/acoustic-community-phenology/recordings/download/7058306
20200302_220000.flac	Yat1	02	03	20	2020/03/02	https://arbimon.rfcx.org/api/project/acoustic-community-phenology/recordings/download/7058307
20200302_223000.flac	Yat1	02	03	20	2020/03/02	https://arbimon.rfcx.org/api/project/acoustic-community-phenology/recordings/download/7058308
20200302_230000.flac	Yat1	02	03	20	2020/03/02	https://arbimon.rfcx.org/api/project/acoustic-community-phenology/recordings/download/7058309
20200302_233000.flac	Yat1	02	03	20	2020/03/02	https://arbimon.rfcx.org/api/project/acoustic-community-phenology/recordings/download/7058310
20200303_000000.flac	Yat1	03	03	20	2020/03/03	https://arbimon.rfcx.org/api/project/acoustic-community-phenology/recordings/download/7058311
20200303_003000.flac	Yat1	03	03	20	2020/03/03	https://arbimon.rfcx.org/api/project/acoustic-community-phenology/recordings/download/7058312
20200303_010000.flac	Yat1	03	03	20	2020/03/03	https://arbimon.rfcx.org/api/project/acoustic-community-phenology/recordings/download/7058313
20200303_013000.flac	Yat1	03	03	20	2020/03/03	https://arbimon.rfcx.org/api/project/acoustic-community-phenology/recordings/download/7058314
20200303_020000.flac	Yat1	03	03	20	2020/03/03	https://arbimon.rfcx.org/api/project/acoustic-community-phenology/recordings/download/7058315
20200303_023000.flac	Yat1	03	03	20	2020/03/03	https://arbimon.rfcx.org/api/project/acoustic-community-phenology/recordings/download/7058316
20200303_030000.flac	Yat1	03	03	20	2020/03/03	https://arbimon.rfcx.org/api/project/acoustic-community-phenology/recordings/download/7058317
20200303_033000.flac	Yat1	03	03	20	2020/03/03	https://arbimon.rfcx.org/api/project/acoustic-community-phenology/recordings/download/7058318
20200303_040000.flac	Yat1	03	03	20	2020/03/03	https://arbimon.rfcx.org/api/project/acoustic-community-phenology/recordings/download/7058319
20200303_043000.flac	Yat1	03	03	20	2020/03/03	https://arbimon.rfcx.org/api/project/acoustic-community-phenology/recordings/download/7058320
20200303_050000.flac	Yat1	03	03	20	2020/03/03	https://arbimon.rfcx.org/api/project/acoustic-community-phenology/recordings/download/7058321
20200303_060000.flac	Yat1	03	03	20	2020/03/03	https://arbimon.rfcx.org/api/project/acoustic-community-phenology/recordings/download/7058322
20200303_070000.flac	Yat1	03	03	20	2020/03/03	https://arbimon.rfcx.org/api/project/acoustic-community-phenology/recordings/download/7058323
20200303_073000.flac	Yat1	03	03	20	2020/03/03	https://arbimon.rfcx.org/api/project/acoustic-community-phenology/recordings/download/7058324
20200303_083000.flac	Yat1	03	03	20	2020/03/03	https://arbimon.rfcx.org/api/project/acoustic-community-phenology/recordings/download/7058325
20200303_093000.flac	Yat1	03	03	20	2020/03/03	https://arbimon.rfcx.org/api/project/acoustic-community-phenology/recordings/download/7058326
20200303_100000.flac	Yat1	03	03	20	2020/03/03	https://arbimon.rfcx.org/api/project/acoustic-community-phenology/recordings/download/7058327
20200303_103000.flac	Yat1	03	03	20	2020/03/03	https://arbimon.rfcx.org/api/project/acoustic-community-phenology/recordings/download/7058328
20200303_113000.flac	Yat1	03	03	20	2020/03/03	https://arbimon.rfcx.org/api/project/acoustic-community-phenology/recordings/download/7058329
20200303_120000.flac	Yat1	03	03	20	2020/03/03	https://arbimon.rfcx.org/api/project/acoustic-community-phenology/recordings/download/7058330
20200303_110000.flac	Yat1	03	03	20	2020/03/03	https://arbimon.rfcx.org/api/project/acoustic-community-phenology/recordings/download/7058331
20200303_123000.flac	Yat1	03	03	20	2020/03/03	https://arbimon.rfcx.org/api/project/acoustic-community-phenology/recordings/download/7058332
20200303_130000.flac	Yat1	03	03	20	2020/03/03	https://arbimon.rfcx.org/api/project/acoustic-community-phenology/recordings/download/7058333
20200303_133000.flac	Yat1	03	03	20	2020/03/03	https://arbimon.rfcx.org/api/project/acoustic-community-phenology/recordings/download/7058334
20200303_140000.flac	Yat1	03	03	20	2020/03/03	https://arbimon.rfcx.org/api/project/acoustic-community-phenology/recordings/download/7058335
20200303_143000.flac	Yat1	03	03	20	2020/03/03	https://arbimon.rfcx.org/api/project/acoustic-community-phenology/recordings/download/7058336
20200303_150000.flac	Yat1	03	03	20	2020/03/03	https://arbimon.rfcx.org/api/project/acoustic-community-phenology/recordings/download/7058337
20200303_153000.flac	Yat1	03	03	20	2020/03/03	https://arbimon.rfcx.org/api/project/acoustic-community-phenology/recordings/download/7058338
20200303_160000.flac	Yat1	03	03	20	2020/03/03	https://arbimon.rfcx.org/api/project/acoustic-community-phenology/recordings/download/7058339
20200303_163000.flac	Yat1	03	03	20	2020/03/03	https://arbimon.rfcx.org/api/project/acoustic-community-phenology/recordings/download/7058340
20200303_170000.flac	Yat1	03	03	20	2020/03/03	https://arbimon.rfcx.org/api/project/acoustic-community-phenology/recordings/download/7058341
20200303_173000.flac	Yat1	03	03	20	2020/03/03	https://arbimon.rfcx.org/api/project/acoustic-community-phenology/recordings/download/7058342
20200303_180000.flac	Yat1	03	03	20	2020/03/03	https://arbimon.rfcx.org/api/project/acoustic-community-phenology/recordings/download/7058343
20200303_183000.flac	Yat1	03	03	20	2020/03/03	https://arbimon.rfcx.org/api/project/acoustic-community-phenology/recordings/download/7058344
20200303_190000.flac	Yat1	03	03	20	2020/03/03	https://arbimon.rfcx.org/api/project/acoustic-community-phenology/recordings/download/7058345
20200303_193000.flac	Yat1	03	03	20	2020/03/03	https://arbimon.rfcx.org/api/project/acoustic-community-phenology/recordings/download/7058346
20200303_210000.flac	Yat1	03	03	20	2020/03/03	https://arbimon.rfcx.org/api/project/acoustic-community-phenology/recordings/download/7058349
20200303_213000.flac	Yat1	03	03	20	2020/03/03	https://arbimon.rfcx.org/api/project/acoustic-community-phenology/recordings/download/7058350
20200303_220000.flac	Yat1	03	03	20	2020/03/03	https://arbimon.rfcx.org/api/project/acoustic-community-phenology/recordings/download/7058351
20200303_223000.flac	Yat1	03	03	20	2020/03/03	https://arbimon.rfcx.org/api/project/acoustic-community-phenology/recordings/download/7058352
20200303_230000.flac	Yat1	03	03	20	2020/03/03	https://arbimon.rfcx.org/api/project/acoustic-community-phenology/recordings/download/7058353
20200303_233000.flac	Yat1	03	03	20	2020/03/03	https://arbimon.rfcx.org/api/project/acoustic-community-phenology/recordings/download/7058354
20200304_000000.flac	Yat1	04	03	20	2020/03/04	https://arbimon.rfcx.org/api/project/acoustic-community-phenology/recordings/download/7058355
20200304_003000.flac	Yat1	04	03	20	2020/03/04	https://arbimon.rfcx.org/api/project/acoustic-community-phenology/recordings/download/7058356
20200304_010000.flac	Yat1	04	03	20	2020/03/04	https://arbimon.rfcx.org/api/project/acoustic-community-phenology/recordings/download/7058357
20200304_013000.flac	Yat1	04	03	20	2020/03/04	https://arbimon.rfcx.org/api/project/acoustic-community-phenology/recordings/download/7058358
20200304_020000.flac	Yat1	04	03	20	2020/03/04	https://arbimon.rfcx.org/api/project/acoustic-community-phenology/recordings/download/7058359
20200304_023000.flac	Yat1	04	03	20	2020/03/04	https://arbimon.rfcx.org/api/project/acoustic-community-phenology/recordings/download/7058360
20200304_030000.flac	Yat1	04	03	20	2020/03/04	https://arbimon.rfcx.org/api/project/acoustic-community-phenology/recordings/download/7058361
20200304_033000.flac	Yat1	04	03	20	2020/03/04	https://arbimon.rfcx.org/api/project/acoustic-community-phenology/recordings/download/7058362
20200304_040000.flac	Yat1	04	03	20	2020/03/04	https://arbimon.rfcx.org/api/project/acoustic-community-phenology/recordings/download/7058363
20200304_043000.flac	Yat1	04	03	20	2020/03/04	https://arbimon.rfcx.org/api/project/acoustic-community-phenology/recordings/download/7058364
20200304_053000.flac	Yat1	04	03	20	2020/03/04	https://arbimon.rfcx.org/api/project/acoustic-community-phenology/recordings/download/7058365
20200304_063000.flac	Yat1	04	03	20	2020/03/04	https://arbimon.rfcx.org/api/project/acoustic-community-phenology/recordings/download/7058366
20200304_070000.flac	Yat1	04	03	20	2020/03/04	https://arbimon.rfcx.org/api/project/acoustic-community-phenology/recordings/download/7058367
20200304_080000.flac	Yat1	04	03	20	2020/03/04	https://arbimon.rfcx.org/api/project/acoustic-community-phenology/recordings/download/7058368
20200304_083000.flac	Yat1	04	03	20	2020/03/04	https://arbimon.rfcx.org/api/project/acoustic-community-phenology/recordings/download/7060115
20200304_093000.flac	Yat1	04	03	20	2020/03/04	https://arbimon.rfcx.org/api/project/acoustic-community-phenology/recordings/download/7060213
20200304_100000.flac	Yat1	04	03	20	2020/03/04	https://arbimon.rfcx.org/api/project/acoustic-community-phenology/recordings/download/7060229
20200304_103000.flac	Yat1	04	03	20	2020/03/04	https://arbimon.rfcx.org/api/project/acoustic-community-phenology/recordings/download/7060242
20200304_110000.flac	Yat1	04	03	20	2020/03/04	https://arbimon.rfcx.org/api/project/acoustic-community-phenology/recordings/download/7060255
20200304_113000.flac	Yat1	04	03	20	2020/03/04	https://arbimon.rfcx.org/api/project/acoustic-community-phenology/recordings/download/7060268
20200304_120000.flac	Yat1	04	03	20	2020/03/04	https://arbimon.rfcx.org/api/project/acoustic-community-phenology/recordings/download/7060281
20200304_123000.flac	Yat1	04	03	20	2020/03/04	https://arbimon.rfcx.org/api/project/acoustic-community-phenology/recordings/download/7060287
20200304_130000.flac	Yat1	04	03	20	2020/03/04	https://arbimon.rfcx.org/api/project/acoustic-community-phenology/recordings/download/7060295
20200304_133000.flac	Yat1	04	03	20	2020/03/04	https://arbimon.rfcx.org/api/project/acoustic-community-phenology/recordings/download/7060302
20200304_140000.flac	Yat1	04	03	20	2020/03/04	https://arbimon.rfcx.org/api/project/acoustic-community-phenology/recordings/download/7060314
20200304_143000.flac	Yat1	04	03	20	2020/03/04	https://arbimon.rfcx.org/api/project/acoustic-community-phenology/recordings/download/7060322
20200304_150000.flac	Yat1	04	03	20	2020/03/04	https://arbimon.rfcx.org/api/project/acoustic-community-phenology/recordings/download/7060329
20200304_153000.flac	Yat1	04	03	20	2020/03/04	https://arbimon.rfcx.org/api/project/acoustic-community-phenology/recordings/download/7060336
20200304_160000.flac	Yat1	04	03	20	2020/03/04	https://arbimon.rfcx.org/api/project/acoustic-community-phenology/recordings/download/7060345
20200304_163000.flac	Yat1	04	03	20	2020/03/04	https://arbimon.rfcx.org/api/project/acoustic-community-phenology/recordings/download/7060349
20200304_170000.flac	Yat1	04	03	20	2020/03/04	https://arbimon.rfcx.org/api/project/acoustic-community-phenology/recordings/download/7060350
20200304_173000.flac	Yat1	04	03	20	2020/03/04	https://arbimon.rfcx.org/api/project/acoustic-community-phenology/recordings/download/7060351
20200304_180000.flac	Yat1	04	03	20	2020/03/04	https://arbimon.rfcx.org/api/project/acoustic-community-phenology/recordings/download/7060352
20200304_183000.flac	Yat1	04	03	20	2020/03/04	https://arbimon.rfcx.org/api/project/acoustic-community-phenology/recordings/download/7060353
20200304_190000.flac	Yat1	04	03	20	2020/03/04	https://arbimon.rfcx.org/api/project/acoustic-community-phenology/recordings/download/7060354
20200304_193000.flac	Yat1	04	03	20	2020/03/04	https://arbimon.rfcx.org/api/project/acoustic-community-phenology/recordings/download/7060355
20200304_200000.flac	Yat1	04	03	20	2020/03/04	https://arbimon.rfcx.org/api/project/acoustic-community-phenology/recordings/download/7060356
20200304_203000.flac	Yat1	04	03	20	2020/03/04	https://arbimon.rfcx.org/api/project/acoustic-community-phenology/recordings/download/7060357
20200304_210000.flac	Yat1	04	03	20	2020/03/04	https://arbimon.rfcx.org/api/project/acoustic-community-phenology/recordings/download/7060358
20200304_213000.flac	Yat1	04	03	20	2020/03/04	https://arbimon.rfcx.org/api/project/acoustic-community-phenology/recordings/download/7060359
20200304_220000.flac	Yat1	04	03	20	2020/03/04	https://arbimon.rfcx.org/api/project/acoustic-community-phenology/recordings/download/7060360
20200304_223000.flac	Yat1	04	03	20	2020/03/04	https://arbimon.rfcx.org/api/project/acoustic-community-phenology/recordings/download/7060361
20200304_230000.flac	Yat1	04	03	20	2020/03/04	https://arbimon.rfcx.org/api/project/acoustic-community-phenology/recordings/download/7060362
20200304_233000.flac	Yat1	04	03	20	2020/03/04	https://arbimon.rfcx.org/api/project/acoustic-community-phenology/recordings/download/7060363
20200305_000000.flac	Yat1	05	03	20	2020/03/05	https://arbimon.rfcx.org/api/project/acoustic-community-phenology/recordings/download/7060364
20200305_003000.flac	Yat1	05	03	20	2020/03/05	https://arbimon.rfcx.org/api/project/acoustic-community-phenology/recordings/download/7060365
20200305_020000.flac	Yat1	05	03	20	2020/03/05	https://arbimon.rfcx.org/api/project/acoustic-community-phenology/recordings/download/7060368
20200305_023000.flac	Yat1	05	03	20	2020/03/05	https://arbimon.rfcx.org/api/project/acoustic-community-phenology/recordings/download/7060369
20200305_030000.flac	Yat1	05	03	20	2020/03/05	https://arbimon.rfcx.org/api/project/acoustic-community-phenology/recordings/download/7060370
20200305_033000.flac	Yat1	05	03	20	2020/03/05	https://arbimon.rfcx.org/api/project/acoustic-community-phenology/recordings/download/7060371
20200305_040000.flac	Yat1	05	03	20	2020/03/05	https://arbimon.rfcx.org/api/project/acoustic-community-phenology/recordings/download/7060374
20200305_043000.flac	Yat1	05	03	20	2020/03/05	https://arbimon.rfcx.org/api/project/acoustic-community-phenology/recordings/download/7060386
20200305_050000.flac	Yat1	05	03	20	2020/03/05	https://arbimon.rfcx.org/api/project/acoustic-community-phenology/recordings/download/7060398
20200305_053000.flac	Yat1	05	03	20	2020/03/05	https://arbimon.rfcx.org/api/project/acoustic-community-phenology/recordings/download/7060415
20200305_063000.flac	Yat1	05	03	20	2020/03/05	https://arbimon.rfcx.org/api/project/acoustic-community-phenology/recordings/download/7060430
20200305_070000.flac	Yat1	05	03	20	2020/03/05	https://arbimon.rfcx.org/api/project/acoustic-community-phenology/recordings/download/7060448
20200305_080000.flac	Yat1	05	03	20	2020/03/05	https://arbimon.rfcx.org/api/project/acoustic-community-phenology/recordings/download/7060461
20200305_093000.flac	Yat1	05	03	20	2020/03/05	https://arbimon.rfcx.org/api/project/acoustic-community-phenology/recordings/download/7060485
20200305_100000.flac	Yat1	05	03	20	2020/03/05	https://arbimon.rfcx.org/api/project/acoustic-community-phenology/recordings/download/7060507
20200305_103000.flac	Yat1	05	03	20	2020/03/05	https://arbimon.rfcx.org/api/project/acoustic-community-phenology/recordings/download/7060535
20200305_110000.flac	Yat1	05	03	20	2020/03/05	https://arbimon.rfcx.org/api/project/acoustic-community-phenology/recordings/download/7060559
20200305_113000.flac	Yat1	05	03	20	2020/03/05	https://arbimon.rfcx.org/api/project/acoustic-community-phenology/recordings/download/7060581
20200305_120000.flac	Yat1	05	03	20	2020/03/05	https://arbimon.rfcx.org/api/project/acoustic-community-phenology/recordings/download/7060603
20200305_123000.flac	Yat1	05	03	20	2020/03/05	https://arbimon.rfcx.org/api/project/acoustic-community-phenology/recordings/download/7060627
20200305_150000.flac	Yat1	05	03	20	2020/03/05	https://arbimon.rfcx.org/api/project/acoustic-community-phenology/recordings/download/7060646
20200305_153000.flac	Yat1	05	03	20	2020/03/05	https://arbimon.rfcx.org/api/project/acoustic-community-phenology/recordings/download/7060661
20200305_160000.flac	Yat1	05	03	20	2020/03/05	https://arbimon.rfcx.org/api/project/acoustic-community-phenology/recordings/download/7060688
20200305_163000.flac	Yat1	05	03	20	2020/03/05	https://arbimon.rfcx.org/api/project/acoustic-community-phenology/recordings/download/7060711
20200305_170000.flac	Yat1	05	03	20	2020/03/05	https://arbimon.rfcx.org/api/project/acoustic-community-phenology/recordings/download/7060732
20200305_173000.flac	Yat1	05	03	20	2020/03/05	https://arbimon.rfcx.org/api/project/acoustic-community-phenology/recordings/download/7060743
20200305_180000.flac	Yat1	05	03	20	2020/03/05	https://arbimon.rfcx.org/api/project/acoustic-community-phenology/recordings/download/7060766
20200305_183000.flac	Yat1	05	03	20	2020/03/05	https://arbimon.rfcx.org/api/project/acoustic-community-phenology/recordings/download/7060779
20200305_190000.flac	Yat1	05	03	20	2020/03/05	https://arbimon.rfcx.org/api/project/acoustic-community-phenology/recordings/download/7060798
20200305_193000.flac	Yat1	05	03	20	2020/03/05	https://arbimon.rfcx.org/api/project/acoustic-community-phenology/recordings/download/7060815
20200305_200000.flac	Yat1	05	03	20	2020/03/05	https://arbimon.rfcx.org/api/project/acoustic-community-phenology/recordings/download/7060828
20200305_203000.flac	Yat1	05	03	20	2020/03/05	https://arbimon.rfcx.org/api/project/acoustic-community-phenology/recordings/download/7060829
20200305_210000.flac	Yat1	05	03	20	2020/03/05	https://arbimon.rfcx.org/api/project/acoustic-community-phenology/recordings/download/7060832
20200305_213000.flac	Yat1	05	03	20	2020/03/05	https://arbimon.rfcx.org/api/project/acoustic-community-phenology/recordings/download/7060859
20200305_220000.flac	Yat1	05	03	20	2020/03/05	https://arbimon.rfcx.org/api/project/acoustic-community-phenology/recordings/download/7060869
20200305_223000.flac	Yat1	05	03	20	2020/03/05	https://arbimon.rfcx.org/api/project/acoustic-community-phenology/recordings/download/7060901
20200305_230000.flac	Yat1	05	03	20	2020/03/05	https://arbimon.rfcx.org/api/project/acoustic-community-phenology/recordings/download/7060925
20200305_233000.flac	Yat1	05	03	20	2020/03/05	https://arbimon.rfcx.org/api/project/acoustic-community-phenology/recordings/download/7060947
20200306_000000.flac	Yat1	06	03	20	2020/03/06	https://arbimon.rfcx.org/api/project/acoustic-community-phenology/recordings/download/7060966
20200306_003000.flac	Yat1	06	03	20	2020/03/06	https://arbimon.rfcx.org/api/project/acoustic-community-phenology/recordings/download/7060981
20200306_010000.flac	Yat1	06	03	20	2020/03/06	https://arbimon.rfcx.org/api/project/acoustic-community-phenology/recordings/download/7061021
20200306_013000.flac	Yat1	06	03	20	2020/03/06	https://arbimon.rfcx.org/api/project/acoustic-community-phenology/recordings/download/7061067
20200306_020000.flac	Yat1	06	03	20	2020/03/06	https://arbimon.rfcx.org/api/project/acoustic-community-phenology/recordings/download/7061141
20200306_023000.flac	Yat1	06	03	20	2020/03/06	https://arbimon.rfcx.org/api/project/acoustic-community-phenology/recordings/download/7061163
20200305_130000.flac	Yat1	05	03	20	2020/03/05	https://arbimon.rfcx.org/api/project/acoustic-community-phenology/recordings/download/7061274
20200305_133000.flac	Yat1	05	03	20	2020/03/05	https://arbimon.rfcx.org/api/project/acoustic-community-phenology/recordings/download/7061285
20200305_140000.flac	Yat1	05	03	20	2020/03/05	https://arbimon.rfcx.org/api/project/acoustic-community-phenology/recordings/download/7061308
20200305_143000.flac	Yat1	05	03	20	2020/03/05	https://arbimon.rfcx.org/api/project/acoustic-community-phenology/recordings/download/7061331
20200306_030000.flac	Yat1	06	03	20	2020/03/06	https://arbimon.rfcx.org/api/project/acoustic-community-phenology/recordings/download/7061347
20200306_033000.flac	Yat1	06	03	20	2020/03/06	https://arbimon.rfcx.org/api/project/acoustic-community-phenology/recordings/download/7061361
20200306_040000.flac	Yat1	06	03	20	2020/03/06	https://arbimon.rfcx.org/api/project/acoustic-community-phenology/recordings/download/7061383
20200306_043000.flac	Yat1	06	03	20	2020/03/06	https://arbimon.rfcx.org/api/project/acoustic-community-phenology/recordings/download/7061402
20200306_050000.flac	Yat1	06	03	20	2020/03/06	https://arbimon.rfcx.org/api/project/acoustic-community-phenology/recordings/download/7061418
20200306_063000.flac	Yat1	06	03	20	2020/03/06	https://arbimon.rfcx.org/api/project/acoustic-community-phenology/recordings/download/7061435
20200306_073000.flac	Yat1	06	03	20	2020/03/06	https://arbimon.rfcx.org/api/project/acoustic-community-phenology/recordings/download/7061446
20200306_080000.flac	Yat1	06	03	20	2020/03/06	https://arbimon.rfcx.org/api/project/acoustic-community-phenology/recordings/download/7061464
20200306_100000.flac	Yat1	06	03	20	2020/03/06	https://arbimon.rfcx.org/api/project/acoustic-community-phenology/recordings/download/7061481
20200306_103000.flac	Yat1	06	03	20	2020/03/06	https://arbimon.rfcx.org/api/project/acoustic-community-phenology/recordings/download/7061497
20200306_090000.flac	Yat1	06	03	20	2020/03/06	https://arbimon.rfcx.org/api/project/acoustic-community-phenology/recordings/download/7061535
20200306_110000.flac	Yat1	06	03	20	2020/03/06	https://arbimon.rfcx.org/api/project/acoustic-community-phenology/recordings/download/7061549
20200306_113000.flac	Yat1	06	03	20	2020/03/06	https://arbimon.rfcx.org/api/project/acoustic-community-phenology/recordings/download/7061563
20200306_120000.flac	Yat1	06	03	20	2020/03/06	https://arbimon.rfcx.org/api/project/acoustic-community-phenology/recordings/download/7061578
20200306_123000.flac	Yat1	06	03	20	2020/03/06	https://arbimon.rfcx.org/api/project/acoustic-community-phenology/recordings/download/7061600
20200306_130000.flac	Yat1	06	03	20	2020/03/06	https://arbimon.rfcx.org/api/project/acoustic-community-phenology/recordings/download/7061611
20200306_140000.flac	Yat1	06	03	20	2020/03/06	https://arbimon.rfcx.org/api/project/acoustic-community-phenology/recordings/download/7061643
20200306_143000.flac	Yat1	06	03	20	2020/03/06	https://arbimon.rfcx.org/api/project/acoustic-community-phenology/recordings/download/7061657
20200306_150000.flac	Yat1	06	03	20	2020/03/06	https://arbimon.rfcx.org/api/project/acoustic-community-phenology/recordings/download/7061672
20200306_153000.flac	Yat1	06	03	20	2020/03/06	https://arbimon.rfcx.org/api/project/acoustic-community-phenology/recordings/download/7061686
20200306_160000.flac	Yat1	06	03	20	2020/03/06	https://arbimon.rfcx.org/api/project/acoustic-community-phenology/recordings/download/7061693
20200306_163000.flac	Yat1	06	03	20	2020/03/06	https://arbimon.rfcx.org/api/project/acoustic-community-phenology/recordings/download/7061700
20200306_170000.flac	Yat1	06	03	20	2020/03/06	https://arbimon.rfcx.org/api/project/acoustic-community-phenology/recordings/download/7061713
20200306_173000.flac	Yat1	06	03	20	2020/03/06	https://arbimon.rfcx.org/api/project/acoustic-community-phenology/recordings/download/7061726
20200306_180000.flac	Yat1	06	03	20	2020/03/06	https://arbimon.rfcx.org/api/project/acoustic-community-phenology/recordings/download/7061742
20200306_183000.flac	Yat1	06	03	20	2020/03/06	https://arbimon.rfcx.org/api/project/acoustic-community-phenology/recordings/download/7061762
20200306_190000.flac	Yat1	06	03	20	2020/03/06	https://arbimon.rfcx.org/api/project/acoustic-community-phenology/recordings/download/7061770
20200306_193000.flac	Yat1	06	03	20	2020/03/06	https://arbimon.rfcx.org/api/project/acoustic-community-phenology/recordings/download/7061799
20200306_200000.flac	Yat1	06	03	20	2020/03/06	https://arbimon.rfcx.org/api/project/acoustic-community-phenology/recordings/download/7061822
20200306_203000.flac	Yat1	06	03	20	2020/03/06	https://arbimon.rfcx.org/api/project/acoustic-community-phenology/recordings/download/7061837
20200306_210000.flac	Yat1	06	03	20	2020/03/06	https://arbimon.rfcx.org/api/project/acoustic-community-phenology/recordings/download/7061848
20200306_213000.flac	Yat1	06	03	20	2020/03/06	https://arbimon.rfcx.org/api/project/acoustic-community-phenology/recordings/download/7061861
20200306_220000.flac	Yat1	06	03	20	2020/03/06	https://arbimon.rfcx.org/api/project/acoustic-community-phenology/recordings/download/7061877
20200306_223000.flac	Yat1	06	03	20	2020/03/06	https://arbimon.rfcx.org/api/project/acoustic-community-phenology/recordings/download/7061894
20200306_230000.flac	Yat1	06	03	20	2020/03/06	https://arbimon.rfcx.org/api/project/acoustic-community-phenology/recordings/download/7061916
20200306_093000.flac	Yat1	06	03	20	2020/03/06	https://arbimon.rfcx.org/api/project/acoustic-community-phenology/recordings/download/7061956
20200306_233000.flac	Yat1	06	03	20	2020/03/06	https://arbimon.rfcx.org/api/project/acoustic-community-phenology/recordings/download/7061976
20200307_000000.flac	Yat1	07	03	20	2020/03/07	https://arbimon.rfcx.org/api/project/acoustic-community-phenology/recordings/download/7061994
20200307_003000.flac	Yat1	07	03	20	2020/03/07	https://arbimon.rfcx.org/api/project/acoustic-community-phenology/recordings/download/7062019
20200307_010000.flac	Yat1	07	03	20	2020/03/07	https://arbimon.rfcx.org/api/project/acoustic-community-phenology/recordings/download/7062036
20200307_013000.flac	Yat1	07	03	20	2020/03/07	https://arbimon.rfcx.org/api/project/acoustic-community-phenology/recordings/download/7062052
20200307_020000.flac	Yat1	07	03	20	2020/03/07	https://arbimon.rfcx.org/api/project/acoustic-community-phenology/recordings/download/7062078
20200307_023000.flac	Yat1	07	03	20	2020/03/07	https://arbimon.rfcx.org/api/project/acoustic-community-phenology/recordings/download/7062099
20200307_030000.flac	Yat1	07	03	20	2020/03/07	https://arbimon.rfcx.org/api/project/acoustic-community-phenology/recordings/download/7062120
20200307_033000.flac	Yat1	07	03	20	2020/03/07	https://arbimon.rfcx.org/api/project/acoustic-community-phenology/recordings/download/7062137
20200307_040000.flac	Yat1	07	03	20	2020/03/07	https://arbimon.rfcx.org/api/project/acoustic-community-phenology/recordings/download/7062161
20200307_043000.flac	Yat1	07	03	20	2020/03/07	https://arbimon.rfcx.org/api/project/acoustic-community-phenology/recordings/download/7062188
20200307_053000.flac	Yat1	07	03	20	2020/03/07	https://arbimon.rfcx.org/api/project/acoustic-community-phenology/recordings/download/7062210
20200307_070000.flac	Yat1	07	03	20	2020/03/07	https://arbimon.rfcx.org/api/project/acoustic-community-phenology/recordings/download/7062233
20200307_080000.flac	Yat1	07	03	20	2020/03/07	https://arbimon.rfcx.org/api/project/acoustic-community-phenology/recordings/download/7062253
20200307_093000.flac	Yat1	07	03	20	2020/03/07	https://arbimon.rfcx.org/api/project/acoustic-community-phenology/recordings/download/7062272
20200307_100000.flac	Yat1	07	03	20	2020/03/07	https://arbimon.rfcx.org/api/project/acoustic-community-phenology/recordings/download/7062289
20200307_103000.flac	Yat1	07	03	20	2020/03/07	https://arbimon.rfcx.org/api/project/acoustic-community-phenology/recordings/download/7062306
20200307_110000.flac	Yat1	07	03	20	2020/03/07	https://arbimon.rfcx.org/api/project/acoustic-community-phenology/recordings/download/7062320
20200307_113000.flac	Yat1	07	03	20	2020/03/07	https://arbimon.rfcx.org/api/project/acoustic-community-phenology/recordings/download/7062331
20200307_120000.flac	Yat1	07	03	20	2020/03/07	https://arbimon.rfcx.org/api/project/acoustic-community-phenology/recordings/download/7062346
20200307_123000.flac	Yat1	07	03	20	2020/03/07	https://arbimon.rfcx.org/api/project/acoustic-community-phenology/recordings/download/7062371
20200307_130000.flac	Yat1	07	03	20	2020/03/07	https://arbimon.rfcx.org/api/project/acoustic-community-phenology/recordings/download/7062391
20200307_133000.flac	Yat1	07	03	20	2020/03/07	https://arbimon.rfcx.org/api/project/acoustic-community-phenology/recordings/download/7062404
20200307_140000.flac	Yat1	07	03	20	2020/03/07	https://arbimon.rfcx.org/api/project/acoustic-community-phenology/recordings/download/7062429
20200307_143000.flac	Yat1	07	03	20	2020/03/07	https://arbimon.rfcx.org/api/project/acoustic-community-phenology/recordings/download/7062446
20200307_150000.flac	Yat1	07	03	20	2020/03/07	https://arbimon.rfcx.org/api/project/acoustic-community-phenology/recordings/download/7062459
20200307_153000.flac	Yat1	07	03	20	2020/03/07	https://arbimon.rfcx.org/api/project/acoustic-community-phenology/recordings/download/7062475
20200307_160000.flac	Yat1	07	03	20	2020/03/07	https://arbimon.rfcx.org/api/project/acoustic-community-phenology/recordings/download/7062490
20200307_163000.flac	Yat1	07	03	20	2020/03/07	https://arbimon.rfcx.org/api/project/acoustic-community-phenology/recordings/download/7062499
20200307_170000.flac	Yat1	07	03	20	2020/03/07	https://arbimon.rfcx.org/api/project/acoustic-community-phenology/recordings/download/7062506
20200307_173000.flac	Yat1	07	03	20	2020/03/07	https://arbimon.rfcx.org/api/project/acoustic-community-phenology/recordings/download/7062513
20200307_180000.flac	Yat1	07	03	20	2020/03/07	https://arbimon.rfcx.org/api/project/acoustic-community-phenology/recordings/download/7062520
20200307_183000.flac	Yat1	07	03	20	2020/03/07	https://arbimon.rfcx.org/api/project/acoustic-community-phenology/recordings/download/7062527
20200307_190000.flac	Yat1	07	03	20	2020/03/07	https://arbimon.rfcx.org/api/project/acoustic-community-phenology/recordings/download/7062534
20200307_193000.flac	Yat1	07	03	20	2020/03/07	https://arbimon.rfcx.org/api/project/acoustic-community-phenology/recordings/download/7062546
20200307_230000.flac	Yat1	07	03	20	2020/03/07	https://arbimon.rfcx.org/api/project/acoustic-community-phenology/recordings/download/7062568
20200307_233000.flac	Yat1	07	03	20	2020/03/07	https://arbimon.rfcx.org/api/project/acoustic-community-phenology/recordings/download/7062585
20200308_000000.flac	Yat1	08	03	20	2020/03/08	https://arbimon.rfcx.org/api/project/acoustic-community-phenology/recordings/download/7062599
20200308_003000.flac	Yat1	08	03	20	2020/03/08	https://arbimon.rfcx.org/api/project/acoustic-community-phenology/recordings/download/7062620
20200308_010000.flac	Yat1	08	03	20	2020/03/08	https://arbimon.rfcx.org/api/project/acoustic-community-phenology/recordings/download/7062638
20200308_013000.flac	Yat1	08	03	20	2020/03/08	https://arbimon.rfcx.org/api/project/acoustic-community-phenology/recordings/download/7062646
20200308_020000.flac	Yat1	08	03	20	2020/03/08	https://arbimon.rfcx.org/api/project/acoustic-community-phenology/recordings/download/7062647
20200308_023000.flac	Yat1	08	03	20	2020/03/08	https://arbimon.rfcx.org/api/project/acoustic-community-phenology/recordings/download/7062648
20200308_030000.flac	Yat1	08	03	20	2020/03/08	https://arbimon.rfcx.org/api/project/acoustic-community-phenology/recordings/download/7062649
20200308_040000.flac	Yat1	08	03	20	2020/03/08	https://arbimon.rfcx.org/api/project/acoustic-community-phenology/recordings/download/7062650
20200308_043000.flac	Yat1	08	03	20	2020/03/08	https://arbimon.rfcx.org/api/project/acoustic-community-phenology/recordings/download/7062651
20200308_053000.flac	Yat1	08	03	20	2020/03/08	https://arbimon.rfcx.org/api/project/acoustic-community-phenology/recordings/download/7062652
20200308_063000.flac	Yat1	08	03	20	2020/03/08	https://arbimon.rfcx.org/api/project/acoustic-community-phenology/recordings/download/7062653
20200308_073000.flac	Yat1	08	03	20	2020/03/08	https://arbimon.rfcx.org/api/project/acoustic-community-phenology/recordings/download/7062654
20200307_200000.flac	Yat1	07	03	20	2020/03/07	https://arbimon.rfcx.org/api/project/acoustic-community-phenology/recordings/download/7062655
20200307_203000.flac	Yat1	07	03	20	2020/03/07	https://arbimon.rfcx.org/api/project/acoustic-community-phenology/recordings/download/7062665
20200307_210000.flac	Yat1	07	03	20	2020/03/07	https://arbimon.rfcx.org/api/project/acoustic-community-phenology/recordings/download/7062680
20200307_213000.flac	Yat1	07	03	20	2020/03/07	https://arbimon.rfcx.org/api/project/acoustic-community-phenology/recordings/download/7062699
20200307_220000.flac	Yat1	07	03	20	2020/03/07	https://arbimon.rfcx.org/api/project/acoustic-community-phenology/recordings/download/7062726
20200307_223000.flac	Yat1	07	03	20	2020/03/07	https://arbimon.rfcx.org/api/project/acoustic-community-phenology/recordings/download/7062755
20200308_033000.flac	Yat1	08	03	20	2020/03/08	https://arbimon.rfcx.org/api/project/acoustic-community-phenology/recordings/download/7062779
20200308_080000.flac	Yat1	08	03	20	2020/03/08	https://arbimon.rfcx.org/api/project/acoustic-community-phenology/recordings/download/7062799
20200308_083000.flac	Yat1	08	03	20	2020/03/08	https://arbimon.rfcx.org/api/project/acoustic-community-phenology/recordings/download/7062816
20200308_093000.flac	Yat1	08	03	20	2020/03/08	https://arbimon.rfcx.org/api/project/acoustic-community-phenology/recordings/download/7062832
20200308_100000.flac	Yat1	08	03	20	2020/03/08	https://arbimon.rfcx.org/api/project/acoustic-community-phenology/recordings/download/7062852
20200308_103000.flac	Yat1	08	03	20	2020/03/08	https://arbimon.rfcx.org/api/project/acoustic-community-phenology/recordings/download/7062908
20200308_110000.flac	Yat1	08	03	20	2020/03/08	https://arbimon.rfcx.org/api/project/acoustic-community-phenology/recordings/download/7062956
20200308_120000.flac	Yat1	08	03	20	2020/03/08	https://arbimon.rfcx.org/api/project/acoustic-community-phenology/recordings/download/7062990
20200308_123000.flac	Yat1	08	03	20	2020/03/08	https://arbimon.rfcx.org/api/project/acoustic-community-phenology/recordings/download/7063035
20200308_113000.flac	Yat1	08	03	20	2020/03/08	https://arbimon.rfcx.org/api/project/acoustic-community-phenology/recordings/download/7063814
20200308_130000.flac	Yat1	08	03	20	2020/03/08	https://arbimon.rfcx.org/api/project/acoustic-community-phenology/recordings/download/7063832
20200308_133000.flac	Yat1	08	03	20	2020/03/08	https://arbimon.rfcx.org/api/project/acoustic-community-phenology/recordings/download/7063845
20200308_140000.flac	Yat1	08	03	20	2020/03/08	https://arbimon.rfcx.org/api/project/acoustic-community-phenology/recordings/download/7063856
20200308_143000.flac	Yat1	08	03	20	2020/03/08	https://arbimon.rfcx.org/api/project/acoustic-community-phenology/recordings/download/7063870
20200308_150000.flac	Yat1	08	03	20	2020/03/08	https://arbimon.rfcx.org/api/project/acoustic-community-phenology/recordings/download/7063883
20200308_153000.flac	Yat1	08	03	20	2020/03/08	https://arbimon.rfcx.org/api/project/acoustic-community-phenology/recordings/download/7063913
20200308_160000.flac	Yat1	08	03	20	2020/03/08	https://arbimon.rfcx.org/api/project/acoustic-community-phenology/recordings/download/7063937
20200308_163000.flac	Yat1	08	03	20	2020/03/08	https://arbimon.rfcx.org/api/project/acoustic-community-phenology/recordings/download/7063956
20200308_170000.flac	Yat1	08	03	20	2020/03/08	https://arbimon.rfcx.org/api/project/acoustic-community-phenology/recordings/download/7063971
20200308_173000.flac	Yat1	08	03	20	2020/03/08	https://arbimon.rfcx.org/api/project/acoustic-community-phenology/recordings/download/7063986
20200308_180000.flac	Yat1	08	03	20	2020/03/08	https://arbimon.rfcx.org/api/project/acoustic-community-phenology/recordings/download/7063999
20200308_183000.flac	Yat1	08	03	20	2020/03/08	https://arbimon.rfcx.org/api/project/acoustic-community-phenology/recordings/download/7064007
20200308_190000.flac	Yat1	08	03	20	2020/03/08	https://arbimon.rfcx.org/api/project/acoustic-community-phenology/recordings/download/7064025
20200308_193000.flac	Yat1	08	03	20	2020/03/08	https://arbimon.rfcx.org/api/project/acoustic-community-phenology/recordings/download/7064040
20200308_200000.flac	Yat1	08	03	20	2020/03/08	https://arbimon.rfcx.org/api/project/acoustic-community-phenology/recordings/download/7064048
20200308_203000.flac	Yat1	08	03	20	2020/03/08	https://arbimon.rfcx.org/api/project/acoustic-community-phenology/recordings/download/7064061
20200308_210000.flac	Yat1	08	03	20	2020/03/08	https://arbimon.rfcx.org/api/project/acoustic-community-phenology/recordings/download/7064071
20200308_213000.flac	Yat1	08	03	20	2020/03/08	https://arbimon.rfcx.org/api/project/acoustic-community-phenology/recordings/download/7064078
20200308_220000.flac	Yat1	08	03	20	2020/03/08	https://arbimon.rfcx.org/api/project/acoustic-community-phenology/recordings/download/7064094
20200308_223000.flac	Yat1	08	03	20	2020/03/08	https://arbimon.rfcx.org/api/project/acoustic-community-phenology/recordings/download/7064109
20200308_230000.flac	Yat1	08	03	20	2020/03/08	https://arbimon.rfcx.org/api/project/acoustic-community-phenology/recordings/download/7064117
20200308_233000.flac	Yat1	08	03	20	2020/03/08	https://arbimon.rfcx.org/api/project/acoustic-community-phenology/recordings/download/7064129
20200309_000000.flac	Yat1	09	03	20	2020/03/09	https://arbimon.rfcx.org/api/project/acoustic-community-phenology/recordings/download/7064140
20200309_003000.flac	Yat1	09	03	20	2020/03/09	https://arbimon.rfcx.org/api/project/acoustic-community-phenology/recordings/download/7064155
20200309_010000.flac	Yat1	09	03	20	2020/03/09	https://arbimon.rfcx.org/api/project/acoustic-community-phenology/recordings/download/7064176
20200309_013000.flac	Yat1	09	03	20	2020/03/09	https://arbimon.rfcx.org/api/project/acoustic-community-phenology/recordings/download/7064189
20200309_020000.flac	Yat1	09	03	20	2020/03/09	https://arbimon.rfcx.org/api/project/acoustic-community-phenology/recordings/download/7064201
20200309_023000.flac	Yat1	09	03	20	2020/03/09	https://arbimon.rfcx.org/api/project/acoustic-community-phenology/recordings/download/7064212
20200309_030000.flac	Yat1	09	03	20	2020/03/09	https://arbimon.rfcx.org/api/project/acoustic-community-phenology/recordings/download/7064226
20200309_033000.flac	Yat1	09	03	20	2020/03/09	https://arbimon.rfcx.org/api/project/acoustic-community-phenology/recordings/download/7064238
20200309_040000.flac	Yat1	09	03	20	2020/03/09	https://arbimon.rfcx.org/api/project/acoustic-community-phenology/recordings/download/7064249
20200309_043000.flac	Yat1	09	03	20	2020/03/09	https://arbimon.rfcx.org/api/project/acoustic-community-phenology/recordings/download/7064257
20200309_060000.flac	Yat1	09	03	20	2020/03/09	https://arbimon.rfcx.org/api/project/acoustic-community-phenology/recordings/download/7064268
20200309_063000.flac	Yat1	09	03	20	2020/03/09	https://arbimon.rfcx.org/api/project/acoustic-community-phenology/recordings/download/7064276
20200309_070000.flac	Yat1	09	03	20	2020/03/09	https://arbimon.rfcx.org/api/project/acoustic-community-phenology/recordings/download/7064281
20200309_073000.flac	Yat1	09	03	20	2020/03/09	https://arbimon.rfcx.org/api/project/acoustic-community-phenology/recordings/download/7064292
20200309_080000.flac	Yat1	09	03	20	2020/03/09	https://arbimon.rfcx.org/api/project/acoustic-community-phenology/recordings/download/7064307
20200309_093000.flac	Yat1	09	03	20	2020/03/09	https://arbimon.rfcx.org/api/project/acoustic-community-phenology/recordings/download/7064317
20200309_100000.flac	Yat1	09	03	20	2020/03/09	https://arbimon.rfcx.org/api/project/acoustic-community-phenology/recordings/download/7064326
20200309_103000.flac	Yat1	09	03	20	2020/03/09	https://arbimon.rfcx.org/api/project/acoustic-community-phenology/recordings/download/7064336
20200309_110000.flac	Yat1	09	03	20	2020/03/09	https://arbimon.rfcx.org/api/project/acoustic-community-phenology/recordings/download/7064344
20200309_113000.flac	Yat1	09	03	20	2020/03/09	https://arbimon.rfcx.org/api/project/acoustic-community-phenology/recordings/download/7064361
20200309_120000.flac	Yat1	09	03	20	2020/03/09	https://arbimon.rfcx.org/api/project/acoustic-community-phenology/recordings/download/7064370
20200309_123000.flac	Yat1	09	03	20	2020/03/09	https://arbimon.rfcx.org/api/project/acoustic-community-phenology/recordings/download/7064391
20200309_130000.flac	Yat1	09	03	20	2020/03/09	https://arbimon.rfcx.org/api/project/acoustic-community-phenology/recordings/download/7064401
20200309_153000.flac	Yat1	09	03	20	2020/03/09	https://arbimon.rfcx.org/api/project/acoustic-community-phenology/recordings/download/7064421
20200309_160000.flac	Yat1	09	03	20	2020/03/09	https://arbimon.rfcx.org/api/project/acoustic-community-phenology/recordings/download/7064446
20200309_163000.flac	Yat1	09	03	20	2020/03/09	https://arbimon.rfcx.org/api/project/acoustic-community-phenology/recordings/download/7064462
20200309_170000.flac	Yat1	09	03	20	2020/03/09	https://arbimon.rfcx.org/api/project/acoustic-community-phenology/recordings/download/7064483
20200309_180000.flac	Yat1	09	03	20	2020/03/09	https://arbimon.rfcx.org/api/project/acoustic-community-phenology/recordings/download/7064517
20200309_183000.flac	Yat1	09	03	20	2020/03/09	https://arbimon.rfcx.org/api/project/acoustic-community-phenology/recordings/download/7064539
20200309_190000.flac	Yat1	09	03	20	2020/03/09	https://arbimon.rfcx.org/api/project/acoustic-community-phenology/recordings/download/7064559
20200309_193000.flac	Yat1	09	03	20	2020/03/09	https://arbimon.rfcx.org/api/project/acoustic-community-phenology/recordings/download/7064588
20200309_200000.flac	Yat1	09	03	20	2020/03/09	https://arbimon.rfcx.org/api/project/acoustic-community-phenology/recordings/download/7064607
20200309_203000.flac	Yat1	09	03	20	2020/03/09	https://arbimon.rfcx.org/api/project/acoustic-community-phenology/recordings/download/7064618
20200309_210000.flac	Yat1	09	03	20	2020/03/09	https://arbimon.rfcx.org/api/project/acoustic-community-phenology/recordings/download/7064638
20200309_213000.flac	Yat1	09	03	20	2020/03/09	https://arbimon.rfcx.org/api/project/acoustic-community-phenology/recordings/download/7064662
20200309_223000.flac	Yat1	09	03	20	2020/03/09	https://arbimon.rfcx.org/api/project/acoustic-community-phenology/recordings/download/7064711
20200309_230000.flac	Yat1	09	03	20	2020/03/09	https://arbimon.rfcx.org/api/project/acoustic-community-phenology/recordings/download/7064755
20200309_233000.flac	Yat1	09	03	20	2020/03/09	https://arbimon.rfcx.org/api/project/acoustic-community-phenology/recordings/download/7064801
20200310_000000.flac	Yat1	10	03	20	2020/03/10	https://arbimon.rfcx.org/api/project/acoustic-community-phenology/recordings/download/7064834
20200310_003000.flac	Yat1	10	03	20	2020/03/10	https://arbimon.rfcx.org/api/project/acoustic-community-phenology/recordings/download/7064853
20200310_010000.flac	Yat1	10	03	20	2020/03/10	https://arbimon.rfcx.org/api/project/acoustic-community-phenology/recordings/download/7064872
20200310_013000.flac	Yat1	10	03	20	2020/03/10	https://arbimon.rfcx.org/api/project/acoustic-community-phenology/recordings/download/7064891
20200310_020000.flac	Yat1	10	03	20	2020/03/10	https://arbimon.rfcx.org/api/project/acoustic-community-phenology/recordings/download/7064905
20200310_023000.flac	Yat1	10	03	20	2020/03/10	https://arbimon.rfcx.org/api/project/acoustic-community-phenology/recordings/download/7064935
20200310_030000.flac	Yat1	10	03	20	2020/03/10	https://arbimon.rfcx.org/api/project/acoustic-community-phenology/recordings/download/7064963
20200310_033000.flac	Yat1	10	03	20	2020/03/10	https://arbimon.rfcx.org/api/project/acoustic-community-phenology/recordings/download/7064982
20200310_040000.flac	Yat1	10	03	20	2020/03/10	https://arbimon.rfcx.org/api/project/acoustic-community-phenology/recordings/download/7064997
20200310_043000.flac	Yat1	10	03	20	2020/03/10	https://arbimon.rfcx.org/api/project/acoustic-community-phenology/recordings/download/7065026
20200310_050000.flac	Yat1	10	03	20	2020/03/10	https://arbimon.rfcx.org/api/project/acoustic-community-phenology/recordings/download/7065047
20200310_060000.flac	Yat1	10	03	20	2020/03/10	https://arbimon.rfcx.org/api/project/acoustic-community-phenology/recordings/download/7065058
20200309_133000.flac	Yat1	09	03	20	2020/03/09	https://arbimon.rfcx.org/api/project/acoustic-community-phenology/recordings/download/7065080
20200309_140000.flac	Yat1	09	03	20	2020/03/09	https://arbimon.rfcx.org/api/project/acoustic-community-phenology/recordings/download/7065097
20200309_143000.flac	Yat1	09	03	20	2020/03/09	https://arbimon.rfcx.org/api/project/acoustic-community-phenology/recordings/download/7065114
20200309_150000.flac	Yat1	09	03	20	2020/03/09	https://arbimon.rfcx.org/api/project/acoustic-community-phenology/recordings/download/7065141
20200309_220000.flac	Yat1	09	03	20	2020/03/09	https://arbimon.rfcx.org/api/project/acoustic-community-phenology/recordings/download/7065163
20200310_063000.flac	Yat1	10	03	20	2020/03/10	https://arbimon.rfcx.org/api/project/acoustic-community-phenology/recordings/download/7065186
20200310_080000.flac	Yat1	10	03	20	2020/03/10	https://arbimon.rfcx.org/api/project/acoustic-community-phenology/recordings/download/7065204
20200310_090000.flac	Yat1	10	03	20	2020/03/10	https://arbimon.rfcx.org/api/project/acoustic-community-phenology/recordings/download/7065226
20200310_110000.flac	Yat1	10	03	20	2020/03/10	https://arbimon.rfcx.org/api/project/acoustic-community-phenology/recordings/download/7065245
20200310_093000.flac	Yat1	10	03	20	2020/03/10	https://arbimon.rfcx.org/api/project/acoustic-community-phenology/recordings/download/7065842
20200310_100000.flac	Yat1	10	03	20	2020/03/10	https://arbimon.rfcx.org/api/project/acoustic-community-phenology/recordings/download/7065843
20200310_103000.flac	Yat1	10	03	20	2020/03/10	https://arbimon.rfcx.org/api/project/acoustic-community-phenology/recordings/download/7065844
20200310_113000.flac	Yat1	10	03	20	2020/03/10	https://arbimon.rfcx.org/api/project/acoustic-community-phenology/recordings/download/7065845
20200310_120000.flac	Yat1	10	03	20	2020/03/10	https://arbimon.rfcx.org/api/project/acoustic-community-phenology/recordings/download/7065846
20200310_123000.flac	Yat1	10	03	20	2020/03/10	https://arbimon.rfcx.org/api/project/acoustic-community-phenology/recordings/download/7065847
20200310_130000.flac	Yat1	10	03	20	2020/03/10	https://arbimon.rfcx.org/api/project/acoustic-community-phenology/recordings/download/7065848
20200310_133000.flac	Yat1	10	03	20	2020/03/10	https://arbimon.rfcx.org/api/project/acoustic-community-phenology/recordings/download/7065849
20200310_140000.flac	Yat1	10	03	20	2020/03/10	https://arbimon.rfcx.org/api/project/acoustic-community-phenology/recordings/download/7065850
20200310_143000.flac	Yat1	10	03	20	2020/03/10	https://arbimon.rfcx.org/api/project/acoustic-community-phenology/recordings/download/7065851
20200310_150000.flac	Yat1	10	03	20	2020/03/10	https://arbimon.rfcx.org/api/project/acoustic-community-phenology/recordings/download/7065852
20200310_153000.flac	Yat1	10	03	20	2020/03/10	https://arbimon.rfcx.org/api/project/acoustic-community-phenology/recordings/download/7065853
20200310_160000.flac	Yat1	10	03	20	2020/03/10	https://arbimon.rfcx.org/api/project/acoustic-community-phenology/recordings/download/7065854
20200310_163000.flac	Yat1	10	03	20	2020/03/10	https://arbimon.rfcx.org/api/project/acoustic-community-phenology/recordings/download/7065855
20200310_170000.flac	Yat1	10	03	20	2020/03/10	https://arbimon.rfcx.org/api/project/acoustic-community-phenology/recordings/download/7065856
20200310_173000.flac	Yat1	10	03	20	2020/03/10	https://arbimon.rfcx.org/api/project/acoustic-community-phenology/recordings/download/7065857
20200310_180000.flac	Yat1	10	03	20	2020/03/10	https://arbimon.rfcx.org/api/project/acoustic-community-phenology/recordings/download/7065858
20200310_183000.flac	Yat1	10	03	20	2020/03/10	https://arbimon.rfcx.org/api/project/acoustic-community-phenology/recordings/download/7065859
20200310_190000.flac	Yat1	10	03	20	2020/03/10	https://arbimon.rfcx.org/api/project/acoustic-community-phenology/recordings/download/7065860
20200310_193000.flac	Yat1	10	03	20	2020/03/10	https://arbimon.rfcx.org/api/project/acoustic-community-phenology/recordings/download/7065861
20200310_200000.flac	Yat1	10	03	20	2020/03/10	https://arbimon.rfcx.org/api/project/acoustic-community-phenology/recordings/download/7065862
20200310_203000.flac	Yat1	10	03	20	2020/03/10	https://arbimon.rfcx.org/api/project/acoustic-community-phenology/recordings/download/7065863
20200310_210000.flac	Yat1	10	03	20	2020/03/10	https://arbimon.rfcx.org/api/project/acoustic-community-phenology/recordings/download/7065864
20200310_213000.flac	Yat1	10	03	20	2020/03/10	https://arbimon.rfcx.org/api/project/acoustic-community-phenology/recordings/download/7065865
20200310_220000.flac	Yat1	10	03	20	2020/03/10	https://arbimon.rfcx.org/api/project/acoustic-community-phenology/recordings/download/7065866
20200310_223000.flac	Yat1	10	03	20	2020/03/10	https://arbimon.rfcx.org/api/project/acoustic-community-phenology/recordings/download/7065867
20200310_230000.flac	Yat1	10	03	20	2020/03/10	https://arbimon.rfcx.org/api/project/acoustic-community-phenology/recordings/download/7065868
20200310_233000.flac	Yat1	10	03	20	2020/03/10	https://arbimon.rfcx.org/api/project/acoustic-community-phenology/recordings/download/7065869
20200311_000000.flac	Yat1	11	03	20	2020/03/11	https://arbimon.rfcx.org/api/project/acoustic-community-phenology/recordings/download/7065870
20200311_003000.flac	Yat1	11	03	20	2020/03/11	https://arbimon.rfcx.org/api/project/acoustic-community-phenology/recordings/download/7065871
20200311_010000.flac	Yat1	11	03	20	2020/03/11	https://arbimon.rfcx.org/api/project/acoustic-community-phenology/recordings/download/7065872
20200311_013000.flac	Yat1	11	03	20	2020/03/11	https://arbimon.rfcx.org/api/project/acoustic-community-phenology/recordings/download/7065873
20200311_020000.flac	Yat1	11	03	20	2020/03/11	https://arbimon.rfcx.org/api/project/acoustic-community-phenology/recordings/download/7065874
20200311_023000.flac	Yat1	11	03	20	2020/03/11	https://arbimon.rfcx.org/api/project/acoustic-community-phenology/recordings/download/7065875
20200311_030000.flac	Yat1	11	03	20	2020/03/11	https://arbimon.rfcx.org/api/project/acoustic-community-phenology/recordings/download/7065876
20200311_033000.flac	Yat1	11	03	20	2020/03/11	https://arbimon.rfcx.org/api/project/acoustic-community-phenology/recordings/download/7065877
20200311_040000.flac	Yat1	11	03	20	2020/03/11	https://arbimon.rfcx.org/api/project/acoustic-community-phenology/recordings/download/7065878
20200311_043000.flac	Yat1	11	03	20	2020/03/11	https://arbimon.rfcx.org/api/project/acoustic-community-phenology/recordings/download/7065879
20200311_053000.flac	Yat1	11	03	20	2020/03/11	https://arbimon.rfcx.org/api/project/acoustic-community-phenology/recordings/download/7065880
20200311_070000.flac	Yat1	11	03	20	2020/03/11	https://arbimon.rfcx.org/api/project/acoustic-community-phenology/recordings/download/7065881
20200311_073000.flac	Yat1	11	03	20	2020/03/11	https://arbimon.rfcx.org/api/project/acoustic-community-phenology/recordings/download/7065882
20200311_083000.flac	Yat1	11	03	20	2020/03/11	https://arbimon.rfcx.org/api/project/acoustic-community-phenology/recordings/download/7065883
20200311_090000.flac	Yat1	11	03	20	2020/03/11	https://arbimon.rfcx.org/api/project/acoustic-community-phenology/recordings/download/7065884
20200311_093000.flac	Yat1	11	03	20	2020/03/11	https://arbimon.rfcx.org/api/project/acoustic-community-phenology/recordings/download/7065885
20200311_100000.flac	Yat1	11	03	20	2020/03/11	https://arbimon.rfcx.org/api/project/acoustic-community-phenology/recordings/download/7065886
20200311_103000.flac	Yat1	11	03	20	2020/03/11	https://arbimon.rfcx.org/api/project/acoustic-community-phenology/recordings/download/7065887
20200311_110000.flac	Yat1	11	03	20	2020/03/11	https://arbimon.rfcx.org/api/project/acoustic-community-phenology/recordings/download/7065888
20200311_113000.flac	Yat1	11	03	20	2020/03/11	https://arbimon.rfcx.org/api/project/acoustic-community-phenology/recordings/download/7065889
20200311_120000.flac	Yat1	11	03	20	2020/03/11	https://arbimon.rfcx.org/api/project/acoustic-community-phenology/recordings/download/7065890
20200311_123000.flac	Yat1	11	03	20	2020/03/11	https://arbimon.rfcx.org/api/project/acoustic-community-phenology/recordings/download/7065891
20200311_130000.flac	Yat1	11	03	20	2020/03/11	https://arbimon.rfcx.org/api/project/acoustic-community-phenology/recordings/download/7065892
20200311_133000.flac	Yat1	11	03	20	2020/03/11	https://arbimon.rfcx.org/api/project/acoustic-community-phenology/recordings/download/7065893
20200311_140000.flac	Yat1	11	03	20	2020/03/11	https://arbimon.rfcx.org/api/project/acoustic-community-phenology/recordings/download/7065894
20200311_143000.flac	Yat1	11	03	20	2020/03/11	https://arbimon.rfcx.org/api/project/acoustic-community-phenology/recordings/download/7065895
20200311_150000.flac	Yat1	11	03	20	2020/03/11	https://arbimon.rfcx.org/api/project/acoustic-community-phenology/recordings/download/7065896
20200311_153000.flac	Yat1	11	03	20	2020/03/11	https://arbimon.rfcx.org/api/project/acoustic-community-phenology/recordings/download/7065897
20200311_160000.flac	Yat1	11	03	20	2020/03/11	https://arbimon.rfcx.org/api/project/acoustic-community-phenology/recordings/download/7065898
20200311_163000.flac	Yat1	11	03	20	2020/03/11	https://arbimon.rfcx.org/api/project/acoustic-community-phenology/recordings/download/7065899
20200311_170000.flac	Yat1	11	03	20	2020/03/11	https://arbimon.rfcx.org/api/project/acoustic-community-phenology/recordings/download/7065900
20200311_173000.flac	Yat1	11	03	20	2020/03/11	https://arbimon.rfcx.org/api/project/acoustic-community-phenology/recordings/download/7065901
20200311_180000.flac	Yat1	11	03	20	2020/03/11	https://arbimon.rfcx.org/api/project/acoustic-community-phenology/recordings/download/7065902
20200311_183000.flac	Yat1	11	03	20	2020/03/11	https://arbimon.rfcx.org/api/project/acoustic-community-phenology/recordings/download/7065903
20200311_190000.flac	Yat1	11	03	20	2020/03/11	https://arbimon.rfcx.org/api/project/acoustic-community-phenology/recordings/download/7065904
20200311_193000.flac	Yat1	11	03	20	2020/03/11	https://arbimon.rfcx.org/api/project/acoustic-community-phenology/recordings/download/7065905
20200311_200000.flac	Yat1	11	03	20	2020/03/11	https://arbimon.rfcx.org/api/project/acoustic-community-phenology/recordings/download/7065906
20200311_203000.flac	Yat1	11	03	20	2020/03/11	https://arbimon.rfcx.org/api/project/acoustic-community-phenology/recordings/download/7065907
20200311_210000.flac	Yat1	11	03	20	2020/03/11	https://arbimon.rfcx.org/api/project/acoustic-community-phenology/recordings/download/7065908
20200311_213000.flac	Yat1	11	03	20	2020/03/11	https://arbimon.rfcx.org/api/project/acoustic-community-phenology/recordings/download/7065909
20200311_220000.flac	Yat1	11	03	20	2020/03/11	https://arbimon.rfcx.org/api/project/acoustic-community-phenology/recordings/download/7065910
20200311_223000.flac	Yat1	11	03	20	2020/03/11	https://arbimon.rfcx.org/api/project/acoustic-community-phenology/recordings/download/7065911
20200311_230000.flac	Yat1	11	03	20	2020/03/11	https://arbimon.rfcx.org/api/project/acoustic-community-phenology/recordings/download/7065912
20200311_233000.flac	Yat1	11	03	20	2020/03/11	https://arbimon.rfcx.org/api/project/acoustic-community-phenology/recordings/download/7065913
20200312_000000.flac	Yat1	12	03	20	2020/03/12	https://arbimon.rfcx.org/api/project/acoustic-community-phenology/recordings/download/7065914
20200312_003000.flac	Yat1	12	03	20	2020/03/12	https://arbimon.rfcx.org/api/project/acoustic-community-phenology/recordings/download/7065915
20200312_010000.flac	Yat1	12	03	20	2020/03/12	https://arbimon.rfcx.org/api/project/acoustic-community-phenology/recordings/download/7065916
20200312_013000.flac	Yat1	12	03	20	2020/03/12	https://arbimon.rfcx.org/api/project/acoustic-community-phenology/recordings/download/7065917
20200312_020000.flac	Yat1	12	03	20	2020/03/12	https://arbimon.rfcx.org/api/project/acoustic-community-phenology/recordings/download/7065918
20200312_023000.flac	Yat1	12	03	20	2020/03/12	https://arbimon.rfcx.org/api/project/acoustic-community-phenology/recordings/download/7065919
20200312_030000.flac	Yat1	12	03	20	2020/03/12	https://arbimon.rfcx.org/api/project/acoustic-community-phenology/recordings/download/7065920
20200312_033000.flac	Yat1	12	03	20	2020/03/12	https://arbimon.rfcx.org/api/project/acoustic-community-phenology/recordings/download/7065921
20200312_040000.flac	Yat1	12	03	20	2020/03/12	https://arbimon.rfcx.org/api/project/acoustic-community-phenology/recordings/download/7065922
20200312_043000.flac	Yat1	12	03	20	2020/03/12	https://arbimon.rfcx.org/api/project/acoustic-community-phenology/recordings/download/7065923
20200312_053000.flac	Yat1	12	03	20	2020/03/12	https://arbimon.rfcx.org/api/project/acoustic-community-phenology/recordings/download/7065924
20200312_063000.flac	Yat1	12	03	20	2020/03/12	https://arbimon.rfcx.org/api/project/acoustic-community-phenology/recordings/download/7065925
20200312_073000.flac	Yat1	12	03	20	2020/03/12	https://arbimon.rfcx.org/api/project/acoustic-community-phenology/recordings/download/7065926
20200312_083000.flac	Yat1	12	03	20	2020/03/12	https://arbimon.rfcx.org/api/project/acoustic-community-phenology/recordings/download/7065927
20200312_090000.flac	Yat1	12	03	20	2020/03/12	https://arbimon.rfcx.org/api/project/acoustic-community-phenology/recordings/download/7065928
20200312_093000.flac	Yat1	12	03	20	2020/03/12	https://arbimon.rfcx.org/api/project/acoustic-community-phenology/recordings/download/7065929
20200312_100000.flac	Yat1	12	03	20	2020/03/12	https://arbimon.rfcx.org/api/project/acoustic-community-phenology/recordings/download/7065930
20200312_103000.flac	Yat1	12	03	20	2020/03/12	https://arbimon.rfcx.org/api/project/acoustic-community-phenology/recordings/download/7065931
20200312_130000.flac	Yat1	12	03	20	2020/03/12	https://arbimon.rfcx.org/api/project/acoustic-community-phenology/recordings/download/7065932
20200312_110000.flac	Yat1	12	03	20	2020/03/12	https://arbimon.rfcx.org/api/project/acoustic-community-phenology/recordings/download/7065933
20200312_113000.flac	Yat1	12	03	20	2020/03/12	https://arbimon.rfcx.org/api/project/acoustic-community-phenology/recordings/download/7065934
20200312_120000.flac	Yat1	12	03	20	2020/03/12	https://arbimon.rfcx.org/api/project/acoustic-community-phenology/recordings/download/7065935
20200312_123000.flac	Yat1	12	03	20	2020/03/12	https://arbimon.rfcx.org/api/project/acoustic-community-phenology/recordings/download/7065936
20200312_133000.flac	Yat1	12	03	20	2020/03/12	https://arbimon.rfcx.org/api/project/acoustic-community-phenology/recordings/download/7065937
20200312_140000.flac	Yat1	12	03	20	2020/03/12	https://arbimon.rfcx.org/api/project/acoustic-community-phenology/recordings/download/7065938
20200312_143000.flac	Yat1	12	03	20	2020/03/12	https://arbimon.rfcx.org/api/project/acoustic-community-phenology/recordings/download/7065939
20200312_150000.flac	Yat1	12	03	20	2020/03/12	https://arbimon.rfcx.org/api/project/acoustic-community-phenology/recordings/download/7065940
20200312_153000.flac	Yat1	12	03	20	2020/03/12	https://arbimon.rfcx.org/api/project/acoustic-community-phenology/recordings/download/7065941
20200312_160000.flac	Yat1	12	03	20	2020/03/12	https://arbimon.rfcx.org/api/project/acoustic-community-phenology/recordings/download/7065942
20200312_163000.flac	Yat1	12	03	20	2020/03/12	https://arbimon.rfcx.org/api/project/acoustic-community-phenology/recordings/download/7065943
20200312_170000.flac	Yat1	12	03	20	2020/03/12	https://arbimon.rfcx.org/api/project/acoustic-community-phenology/recordings/download/7065944
20200312_173000.flac	Yat1	12	03	20	2020/03/12	https://arbimon.rfcx.org/api/project/acoustic-community-phenology/recordings/download/7065945
20200312_180000.flac	Yat1	12	03	20	2020/03/12	https://arbimon.rfcx.org/api/project/acoustic-community-phenology/recordings/download/7065946
20200312_183000.flac	Yat1	12	03	20	2020/03/12	https://arbimon.rfcx.org/api/project/acoustic-community-phenology/recordings/download/7065947
20200312_190000.flac	Yat1	12	03	20	2020/03/12	https://arbimon.rfcx.org/api/project/acoustic-community-phenology/recordings/download/7065948
20200312_193000.flac	Yat1	12	03	20	2020/03/12	https://arbimon.rfcx.org/api/project/acoustic-community-phenology/recordings/download/7065949
20200312_200000.flac	Yat1	12	03	20	2020/03/12	https://arbimon.rfcx.org/api/project/acoustic-community-phenology/recordings/download/7065950
20200312_203000.flac	Yat1	12	03	20	2020/03/12	https://arbimon.rfcx.org/api/project/acoustic-community-phenology/recordings/download/7065951
20200312_210000.flac	Yat1	12	03	20	2020/03/12	https://arbimon.rfcx.org/api/project/acoustic-community-phenology/recordings/download/7065952
20200312_213000.flac	Yat1	12	03	20	2020/03/12	https://arbimon.rfcx.org/api/project/acoustic-community-phenology/recordings/download/7065953
20200312_220000.flac	Yat1	12	03	20	2020/03/12	https://arbimon.rfcx.org/api/project/acoustic-community-phenology/recordings/download/7065954
20200312_223000.flac	Yat1	12	03	20	2020/03/12	https://arbimon.rfcx.org/api/project/acoustic-community-phenology/recordings/download/7065955
20200312_230000.flac	Yat1	12	03	20	2020/03/12	https://arbimon.rfcx.org/api/project/acoustic-community-phenology/recordings/download/7065956
20200312_233000.flac	Yat1	12	03	20	2020/03/12	https://arbimon.rfcx.org/api/project/acoustic-community-phenology/recordings/download/7065957
20200313_000000.flac	Yat1	13	03	20	2020/03/13	https://arbimon.rfcx.org/api/project/acoustic-community-phenology/recordings/download/7065958
20200313_003000.flac	Yat1	13	03	20	2020/03/13	https://arbimon.rfcx.org/api/project/acoustic-community-phenology/recordings/download/7065959
20200313_010000.flac	Yat1	13	03	20	2020/03/13	https://arbimon.rfcx.org/api/project/acoustic-community-phenology/recordings/download/7065960
20200313_013000.flac	Yat1	13	03	20	2020/03/13	https://arbimon.rfcx.org/api/project/acoustic-community-phenology/recordings/download/7065961
20200313_020000.flac	Yat1	13	03	20	2020/03/13	https://arbimon.rfcx.org/api/project/acoustic-community-phenology/recordings/download/7065962
20200313_023000.flac	Yat1	13	03	20	2020/03/13	https://arbimon.rfcx.org/api/project/acoustic-community-phenology/recordings/download/7065963
20200313_030000.flac	Yat1	13	03	20	2020/03/13	https://arbimon.rfcx.org/api/project/acoustic-community-phenology/recordings/download/7065964
20200313_033000.flac	Yat1	13	03	20	2020/03/13	https://arbimon.rfcx.org/api/project/acoustic-community-phenology/recordings/download/7065965
20200313_040000.flac	Yat1	13	03	20	2020/03/13	https://arbimon.rfcx.org/api/project/acoustic-community-phenology/recordings/download/7065966
20200313_043000.flac	Yat1	13	03	20	2020/03/13	https://arbimon.rfcx.org/api/project/acoustic-community-phenology/recordings/download/7065967
20200313_060000.flac	Yat1	13	03	20	2020/03/13	https://arbimon.rfcx.org/api/project/acoustic-community-phenology/recordings/download/7065968
20200313_073000.flac	Yat1	13	03	20	2020/03/13	https://arbimon.rfcx.org/api/project/acoustic-community-phenology/recordings/download/7065969
20200313_080000.flac	Yat1	13	03	20	2020/03/13	https://arbimon.rfcx.org/api/project/acoustic-community-phenology/recordings/download/7065970
20200313_083000.flac	Yat1	13	03	20	2020/03/13	https://arbimon.rfcx.org/api/project/acoustic-community-phenology/recordings/download/7065971
20200313_090000.flac	Yat1	13	03	20	2020/03/13	https://arbimon.rfcx.org/api/project/acoustic-community-phenology/recordings/download/7065972
20200313_093000.flac	Yat1	13	03	20	2020/03/13	https://arbimon.rfcx.org/api/project/acoustic-community-phenology/recordings/download/7065973
20200313_100000.flac	Yat1	13	03	20	2020/03/13	https://arbimon.rfcx.org/api/project/acoustic-community-phenology/recordings/download/7065974
20200313_103000.flac	Yat1	13	03	20	2020/03/13	https://arbimon.rfcx.org/api/project/acoustic-community-phenology/recordings/download/7065975
20200313_110000.flac	Yat1	13	03	20	2020/03/13	https://arbimon.rfcx.org/api/project/acoustic-community-phenology/recordings/download/7065976
20200313_113000.flac	Yat1	13	03	20	2020/03/13	https://arbimon.rfcx.org/api/project/acoustic-community-phenology/recordings/download/7065977
20200313_120000.flac	Yat1	13	03	20	2020/03/13	https://arbimon.rfcx.org/api/project/acoustic-community-phenology/recordings/download/7065978
20200313_123000.flac	Yat1	13	03	20	2020/03/13	https://arbimon.rfcx.org/api/project/acoustic-community-phenology/recordings/download/7065979
20200313_130000.flac	Yat1	13	03	20	2020/03/13	https://arbimon.rfcx.org/api/project/acoustic-community-phenology/recordings/download/7065980
20200313_133000.flac	Yat1	13	03	20	2020/03/13	https://arbimon.rfcx.org/api/project/acoustic-community-phenology/recordings/download/7065981
20200313_140000.flac	Yat1	13	03	20	2020/03/13	https://arbimon.rfcx.org/api/project/acoustic-community-phenology/recordings/download/7065982
20200313_143000.flac	Yat1	13	03	20	2020/03/13	https://arbimon.rfcx.org/api/project/acoustic-community-phenology/recordings/download/7065983
20200313_150000.flac	Yat1	13	03	20	2020/03/13	https://arbimon.rfcx.org/api/project/acoustic-community-phenology/recordings/download/7065984
20200313_153000.flac	Yat1	13	03	20	2020/03/13	https://arbimon.rfcx.org/api/project/acoustic-community-phenology/recordings/download/7065985
20200313_160000.flac	Yat1	13	03	20	2020/03/13	https://arbimon.rfcx.org/api/project/acoustic-community-phenology/recordings/download/7065986
20200313_163000.flac	Yat1	13	03	20	2020/03/13	https://arbimon.rfcx.org/api/project/acoustic-community-phenology/recordings/download/7065987
20200313_170000.flac	Yat1	13	03	20	2020/03/13	https://arbimon.rfcx.org/api/project/acoustic-community-phenology/recordings/download/7065988
20200313_173000.flac	Yat1	13	03	20	2020/03/13	https://arbimon.rfcx.org/api/project/acoustic-community-phenology/recordings/download/7065989
20200313_180000.flac	Yat1	13	03	20	2020/03/13	https://arbimon.rfcx.org/api/project/acoustic-community-phenology/recordings/download/7065990
20200313_183000.flac	Yat1	13	03	20	2020/03/13	https://arbimon.rfcx.org/api/project/acoustic-community-phenology/recordings/download/7065991
20200313_190000.flac	Yat1	13	03	20	2020/03/13	https://arbimon.rfcx.org/api/project/acoustic-community-phenology/recordings/download/7065992
20200313_193000.flac	Yat1	13	03	20	2020/03/13	https://arbimon.rfcx.org/api/project/acoustic-community-phenology/recordings/download/7065993
20200313_200000.flac	Yat1	13	03	20	2020/03/13	https://arbimon.rfcx.org/api/project/acoustic-community-phenology/recordings/download/7065994
20200313_203000.flac	Yat1	13	03	20	2020/03/13	https://arbimon.rfcx.org/api/project/acoustic-community-phenology/recordings/download/7065995
20200313_210000.flac	Yat1	13	03	20	2020/03/13	https://arbimon.rfcx.org/api/project/acoustic-community-phenology/recordings/download/7065996
20200313_213000.flac	Yat1	13	03	20	2020/03/13	https://arbimon.rfcx.org/api/project/acoustic-community-phenology/recordings/download/7065997
20200313_220000.flac	Yat1	13	03	20	2020/03/13	https://arbimon.rfcx.org/api/project/acoustic-community-phenology/recordings/download/7065998
20200313_223000.flac	Yat1	13	03	20	2020/03/13	https://arbimon.rfcx.org/api/project/acoustic-community-phenology/recordings/download/7065999
20200313_230000.flac	Yat1	13	03	20	2020/03/13	https://arbimon.rfcx.org/api/project/acoustic-community-phenology/recordings/download/7066000
20200313_233000.flac	Yat1	13	03	20	2020/03/13	https://arbimon.rfcx.org/api/project/acoustic-community-phenology/recordings/download/7066001
20200314_000000.flac	Yat1	14	03	20	2020/03/14	https://arbimon.rfcx.org/api/project/acoustic-community-phenology/recordings/download/7066002
20200314_003000.flac	Yat1	14	03	20	2020/03/14	https://arbimon.rfcx.org/api/project/acoustic-community-phenology/recordings/download/7066003
20200314_010000.flac	Yat1	14	03	20	2020/03/14	https://arbimon.rfcx.org/api/project/acoustic-community-phenology/recordings/download/7066004
20200314_013000.flac	Yat1	14	03	20	2020/03/14	https://arbimon.rfcx.org/api/project/acoustic-community-phenology/recordings/download/7066005
20200314_020000.flac	Yat1	14	03	20	2020/03/14	https://arbimon.rfcx.org/api/project/acoustic-community-phenology/recordings/download/7066006
20200314_023000.flac	Yat1	14	03	20	2020/03/14	https://arbimon.rfcx.org/api/project/acoustic-community-phenology/recordings/download/7066007
20200314_030000.flac	Yat1	14	03	20	2020/03/14	https://arbimon.rfcx.org/api/project/acoustic-community-phenology/recordings/download/7066008
20200314_033000.flac	Yat1	14	03	20	2020/03/14	https://arbimon.rfcx.org/api/project/acoustic-community-phenology/recordings/download/7066009
20200314_040000.flac	Yat1	14	03	20	2020/03/14	https://arbimon.rfcx.org/api/project/acoustic-community-phenology/recordings/download/7066010
20200314_043000.flac	Yat1	14	03	20	2020/03/14	https://arbimon.rfcx.org/api/project/acoustic-community-phenology/recordings/download/7066011
20200314_053000.flac	Yat1	14	03	20	2020/03/14	https://arbimon.rfcx.org/api/project/acoustic-community-phenology/recordings/download/7066012
20200314_063000.flac	Yat1	14	03	20	2020/03/14	https://arbimon.rfcx.org/api/project/acoustic-community-phenology/recordings/download/7066013
20200314_073000.flac	Yat1	14	03	20	2020/03/14	https://arbimon.rfcx.org/api/project/acoustic-community-phenology/recordings/download/7066014
20200314_083000.flac	Yat1	14	03	20	2020/03/14	https://arbimon.rfcx.org/api/project/acoustic-community-phenology/recordings/download/7066015
20200314_090000.flac	Yat1	14	03	20	2020/03/14	https://arbimon.rfcx.org/api/project/acoustic-community-phenology/recordings/download/7066016
20200314_093000.flac	Yat1	14	03	20	2020/03/14	https://arbimon.rfcx.org/api/project/acoustic-community-phenology/recordings/download/7066017
20200314_100000.flac	Yat1	14	03	20	2020/03/14	https://arbimon.rfcx.org/api/project/acoustic-community-phenology/recordings/download/7066018
20200314_103000.flac	Yat1	14	03	20	2020/03/14	https://arbimon.rfcx.org/api/project/acoustic-community-phenology/recordings/download/7066019
20200314_110000.flac	Yat1	14	03	20	2020/03/14	https://arbimon.rfcx.org/api/project/acoustic-community-phenology/recordings/download/7066020
20200314_113000.flac	Yat1	14	03	20	2020/03/14	https://arbimon.rfcx.org/api/project/acoustic-community-phenology/recordings/download/7066021
20200314_120000.flac	Yat1	14	03	20	2020/03/14	https://arbimon.rfcx.org/api/project/acoustic-community-phenology/recordings/download/7066022
20200314_123000.flac	Yat1	14	03	20	2020/03/14	https://arbimon.rfcx.org/api/project/acoustic-community-phenology/recordings/download/7066023
20200314_130000.flac	Yat1	14	03	20	2020/03/14	https://arbimon.rfcx.org/api/project/acoustic-community-phenology/recordings/download/7066024
20200314_133000.flac	Yat1	14	03	20	2020/03/14	https://arbimon.rfcx.org/api/project/acoustic-community-phenology/recordings/download/7066025
20200314_140000.flac	Yat1	14	03	20	2020/03/14	https://arbimon.rfcx.org/api/project/acoustic-community-phenology/recordings/download/7066026
20200314_143000.flac	Yat1	14	03	20	2020/03/14	https://arbimon.rfcx.org/api/project/acoustic-community-phenology/recordings/download/7066027
20200314_150000.flac	Yat1	14	03	20	2020/03/14	https://arbimon.rfcx.org/api/project/acoustic-community-phenology/recordings/download/7066028
20200314_153000.flac	Yat1	14	03	20	2020/03/14	https://arbimon.rfcx.org/api/project/acoustic-community-phenology/recordings/download/7066029
20200314_160000.flac	Yat1	14	03	20	2020/03/14	https://arbimon.rfcx.org/api/project/acoustic-community-phenology/recordings/download/7066030
20200314_163000.flac	Yat1	14	03	20	2020/03/14	https://arbimon.rfcx.org/api/project/acoustic-community-phenology/recordings/download/7066031
20200314_170000.flac	Yat1	14	03	20	2020/03/14	https://arbimon.rfcx.org/api/project/acoustic-community-phenology/recordings/download/7066032
20200314_173000.flac	Yat1	14	03	20	2020/03/14	https://arbimon.rfcx.org/api/project/acoustic-community-phenology/recordings/download/7066033
20200314_180000.flac	Yat1	14	03	20	2020/03/14	https://arbimon.rfcx.org/api/project/acoustic-community-phenology/recordings/download/7066034
20200314_183000.flac	Yat1	14	03	20	2020/03/14	https://arbimon.rfcx.org/api/project/acoustic-community-phenology/recordings/download/7066035
20200314_190000.flac	Yat1	14	03	20	2020/03/14	https://arbimon.rfcx.org/api/project/acoustic-community-phenology/recordings/download/7066036
20200314_193000.flac	Yat1	14	03	20	2020/03/14	https://arbimon.rfcx.org/api/project/acoustic-community-phenology/recordings/download/7066037
20200314_200000.flac	Yat1	14	03	20	2020/03/14	https://arbimon.rfcx.org/api/project/acoustic-community-phenology/recordings/download/7066038
20200314_213000.flac	Yat1	14	03	20	2020/03/14	https://arbimon.rfcx.org/api/project/acoustic-community-phenology/recordings/download/7066039
20200314_220000.flac	Yat1	14	03	20	2020/03/14	https://arbimon.rfcx.org/api/project/acoustic-community-phenology/recordings/download/7066040
20200314_223000.flac	Yat1	14	03	20	2020/03/14	https://arbimon.rfcx.org/api/project/acoustic-community-phenology/recordings/download/7066041
20200314_230000.flac	Yat1	14	03	20	2020/03/14	https://arbimon.rfcx.org/api/project/acoustic-community-phenology/recordings/download/7066042
20200314_233000.flac	Yat1	14	03	20	2020/03/14	https://arbimon.rfcx.org/api/project/acoustic-community-phenology/recordings/download/7066043
20200315_000000.flac	Yat1	15	03	20	2020/03/15	https://arbimon.rfcx.org/api/project/acoustic-community-phenology/recordings/download/7066044
20200315_003000.flac	Yat1	15	03	20	2020/03/15	https://arbimon.rfcx.org/api/project/acoustic-community-phenology/recordings/download/7066045
20200315_010000.flac	Yat1	15	03	20	2020/03/15	https://arbimon.rfcx.org/api/project/acoustic-community-phenology/recordings/download/7066046
20200315_013000.flac	Yat1	15	03	20	2020/03/15	https://arbimon.rfcx.org/api/project/acoustic-community-phenology/recordings/download/7066047
20200315_020000.flac	Yat1	15	03	20	2020/03/15	https://arbimon.rfcx.org/api/project/acoustic-community-phenology/recordings/download/7066048
20200315_030000.flac	Yat1	15	03	20	2020/03/15	https://arbimon.rfcx.org/api/project/acoustic-community-phenology/recordings/download/7066049
20200315_033000.flac	Yat1	15	03	20	2020/03/15	https://arbimon.rfcx.org/api/project/acoustic-community-phenology/recordings/download/7066050
20200315_040000.flac	Yat1	15	03	20	2020/03/15	https://arbimon.rfcx.org/api/project/acoustic-community-phenology/recordings/download/7066051
20200315_043000.flac	Yat1	15	03	20	2020/03/15	https://arbimon.rfcx.org/api/project/acoustic-community-phenology/recordings/download/7066052
20200315_053000.flac	Yat1	15	03	20	2020/03/15	https://arbimon.rfcx.org/api/project/acoustic-community-phenology/recordings/download/7066053
20200315_063000.flac	Yat1	15	03	20	2020/03/15	https://arbimon.rfcx.org/api/project/acoustic-community-phenology/recordings/download/7066054
20200315_080000.flac	Yat1	15	03	20	2020/03/15	https://arbimon.rfcx.org/api/project/acoustic-community-phenology/recordings/download/7066055
20200315_083000.flac	Yat1	15	03	20	2020/03/15	https://arbimon.rfcx.org/api/project/acoustic-community-phenology/recordings/download/7066056
20200315_090000.flac	Yat1	15	03	20	2020/03/15	https://arbimon.rfcx.org/api/project/acoustic-community-phenology/recordings/download/7066057
20200315_093000.flac	Yat1	15	03	20	2020/03/15	https://arbimon.rfcx.org/api/project/acoustic-community-phenology/recordings/download/7066058
20200315_100000.flac	Yat1	15	03	20	2020/03/15	https://arbimon.rfcx.org/api/project/acoustic-community-phenology/recordings/download/7066059
20200315_103000.flac	Yat1	15	03	20	2020/03/15	https://arbimon.rfcx.org/api/project/acoustic-community-phenology/recordings/download/7066060
20200315_110000.flac	Yat1	15	03	20	2020/03/15	https://arbimon.rfcx.org/api/project/acoustic-community-phenology/recordings/download/7066061
20200314_203000.flac	Yat1	14	03	20	2020/03/14	https://arbimon.rfcx.org/api/project/acoustic-community-phenology/recordings/download/7066062
20200314_210000.flac	Yat1	14	03	20	2020/03/14	https://arbimon.rfcx.org/api/project/acoustic-community-phenology/recordings/download/7066063
20200315_023000.flac	Yat1	15	03	20	2020/03/15	https://arbimon.rfcx.org/api/project/acoustic-community-phenology/recordings/download/7066064
20200315_070000.flac	Yat1	15	03	20	2020/03/15	https://arbimon.rfcx.org/api/project/acoustic-community-phenology/recordings/download/7066065
20200315_073000.flac	Yat1	15	03	20	2020/03/15	https://arbimon.rfcx.org/api/project/acoustic-community-phenology/recordings/download/7066066
20200301_120000.flac	Yat1	01	03	20	2020/03/01	https://arbimon.rfcx.org/api/project/acoustic-community-phenology/recordings/download/7087103
20200301_123000.flac	Yat1	01	03	20	2020/03/01	https://arbimon.rfcx.org/api/project/acoustic-community-phenology/recordings/download/7087104
20200301_113000.flac	Yat1	01	03	20	2020/03/01	https://arbimon.rfcx.org/api/project/acoustic-community-phenology/recordings/download/7087105
20200315_140000.flac	Yat1	15	03	20	2020/03/15	https://arbimon.rfcx.org/api/project/acoustic-community-phenology/recordings/download/7101856
20200315_143000.flac	Yat1	15	03	20	2020/03/15	https://arbimon.rfcx.org/api/project/acoustic-community-phenology/recordings/download/7101857
20200315_150000.flac	Yat1	15	03	20	2020/03/15	https://arbimon.rfcx.org/api/project/acoustic-community-phenology/recordings/download/7101858
20200315_153000.flac	Yat1	15	03	20	2020/03/15	https://arbimon.rfcx.org/api/project/acoustic-community-phenology/recordings/download/7101859
20200315_160000.flac	Yat1	15	03	20	2020/03/15	https://arbimon.rfcx.org/api/project/acoustic-community-phenology/recordings/download/7101860
20200315_163000.flac	Yat1	15	03	20	2020/03/15	https://arbimon.rfcx.org/api/project/acoustic-community-phenology/recordings/download/7101861
20200315_170000.flac	Yat1	15	03	20	2020/03/15	https://arbimon.rfcx.org/api/project/acoustic-community-phenology/recordings/download/7101862
20200315_180000.flac	Yat1	15	03	20	2020/03/15	https://arbimon.rfcx.org/api/project/acoustic-community-phenology/recordings/download/7101863
20200315_173000.flac	Yat1	15	03	20	2020/03/15	https://arbimon.rfcx.org/api/project/acoustic-community-phenology/recordings/download/7101864
20200315_183000.flac	Yat1	15	03	20	2020/03/15	https://arbimon.rfcx.org/api/project/acoustic-community-phenology/recordings/download/7101865
20200315_190000.flac	Yat1	15	03	20	2020/03/15	https://arbimon.rfcx.org/api/project/acoustic-community-phenology/recordings/download/7101866
20200315_193000.flac	Yat1	15	03	20	2020/03/15	https://arbimon.rfcx.org/api/project/acoustic-community-phenology/recordings/download/7101867
20200315_200000.flac	Yat1	15	03	20	2020/03/15	https://arbimon.rfcx.org/api/project/acoustic-community-phenology/recordings/download/7101868
20200315_203000.flac	Yat1	15	03	20	2020/03/15	https://arbimon.rfcx.org/api/project/acoustic-community-phenology/recordings/download/7101869
20200315_210000.flac	Yat1	15	03	20	2020/03/15	https://arbimon.rfcx.org/api/project/acoustic-community-phenology/recordings/download/7101870
20200315_213000.flac	Yat1	15	03	20	2020/03/15	https://arbimon.rfcx.org/api/project/acoustic-community-phenology/recordings/download/7101871
20200315_220000.flac	Yat1	15	03	20	2020/03/15	https://arbimon.rfcx.org/api/project/acoustic-community-phenology/recordings/download/7101872
20200315_230000.flac	Yat1	15	03	20	2020/03/15	https://arbimon.rfcx.org/api/project/acoustic-community-phenology/recordings/download/7101873
20200315_233000.flac	Yat1	15	03	20	2020/03/15	https://arbimon.rfcx.org/api/project/acoustic-community-phenology/recordings/download/7101874
20200316_000000.flac	Yat1	16	03	20	2020/03/16	https://arbimon.rfcx.org/api/project/acoustic-community-phenology/recordings/download/7101875
20200316_003000.flac	Yat1	16	03	20	2020/03/16	https://arbimon.rfcx.org/api/project/acoustic-community-phenology/recordings/download/7101876
20200316_010000.flac	Yat1	16	03	20	2020/03/16	https://arbimon.rfcx.org/api/project/acoustic-community-phenology/recordings/download/7101877
20200316_013000.flac	Yat1	16	03	20	2020/03/16	https://arbimon.rfcx.org/api/project/acoustic-community-phenology/recordings/download/7101878
20200316_020000.flac	Yat1	16	03	20	2020/03/16	https://arbimon.rfcx.org/api/project/acoustic-community-phenology/recordings/download/7101879
20200316_023000.flac	Yat1	16	03	20	2020/03/16	https://arbimon.rfcx.org/api/project/acoustic-community-phenology/recordings/download/7101880
20200315_223000.flac	Yat1	15	03	20	2020/03/15	https://arbimon.rfcx.org/api/project/acoustic-community-phenology/recordings/download/7101881
20200316_030000.flac	Yat1	16	03	20	2020/03/16	https://arbimon.rfcx.org/api/project/acoustic-community-phenology/recordings/download/7101882
20200316_040000.flac	Yat1	16	03	20	2020/03/16	https://arbimon.rfcx.org/api/project/acoustic-community-phenology/recordings/download/7101883
20200316_043000.flac	Yat1	16	03	20	2020/03/16	https://arbimon.rfcx.org/api/project/acoustic-community-phenology/recordings/download/7101884
20200316_050000.flac	Yat1	16	03	20	2020/03/16	https://arbimon.rfcx.org/api/project/acoustic-community-phenology/recordings/download/7101885
20200316_053000.flac	Yat1	16	03	20	2020/03/16	https://arbimon.rfcx.org/api/project/acoustic-community-phenology/recordings/download/7101886
20200316_060000.flac	Yat1	16	03	20	2020/03/16	https://arbimon.rfcx.org/api/project/acoustic-community-phenology/recordings/download/7101887
20200316_063000.flac	Yat1	16	03	20	2020/03/16	https://arbimon.rfcx.org/api/project/acoustic-community-phenology/recordings/download/7101888
20200316_070000.flac	Yat1	16	03	20	2020/03/16	https://arbimon.rfcx.org/api/project/acoustic-community-phenology/recordings/download/7101889
20200316_073000.flac	Yat1	16	03	20	2020/03/16	https://arbimon.rfcx.org/api/project/acoustic-community-phenology/recordings/download/7101890
20200316_080000.flac	Yat1	16	03	20	2020/03/16	https://arbimon.rfcx.org/api/project/acoustic-community-phenology/recordings/download/7101891
20200316_083000.flac	Yat1	16	03	20	2020/03/16	https://arbimon.rfcx.org/api/project/acoustic-community-phenology/recordings/download/7101892
20200316_090000.flac	Yat1	16	03	20	2020/03/16	https://arbimon.rfcx.org/api/project/acoustic-community-phenology/recordings/download/7101893
20200316_093000.flac	Yat1	16	03	20	2020/03/16	https://arbimon.rfcx.org/api/project/acoustic-community-phenology/recordings/download/7101894
20200316_100000.flac	Yat1	16	03	20	2020/03/16	https://arbimon.rfcx.org/api/project/acoustic-community-phenology/recordings/download/7101895
20200316_103000.flac	Yat1	16	03	20	2020/03/16	https://arbimon.rfcx.org/api/project/acoustic-community-phenology/recordings/download/7101896
20200316_110000.flac	Yat1	16	03	20	2020/03/16	https://arbimon.rfcx.org/api/project/acoustic-community-phenology/recordings/download/7101897
20200316_113000.flac	Yat1	16	03	20	2020/03/16	https://arbimon.rfcx.org/api/project/acoustic-community-phenology/recordings/download/7101898
20200316_120000.flac	Yat1	16	03	20	2020/03/16	https://arbimon.rfcx.org/api/project/acoustic-community-phenology/recordings/download/7101899
20200316_033000.flac	Yat1	16	03	20	2020/03/16	https://arbimon.rfcx.org/api/project/acoustic-community-phenology/recordings/download/7101900
20200316_123000.flac	Yat1	16	03	20	2020/03/16	https://arbimon.rfcx.org/api/project/acoustic-community-phenology/recordings/download/7101901
20200316_130000.flac	Yat1	16	03	20	2020/03/16	https://arbimon.rfcx.org/api/project/acoustic-community-phenology/recordings/download/7101902
20200316_133000.flac	Yat1	16	03	20	2020/03/16	https://arbimon.rfcx.org/api/project/acoustic-community-phenology/recordings/download/7101903
20200316_140000.flac	Yat1	16	03	20	2020/03/16	https://arbimon.rfcx.org/api/project/acoustic-community-phenology/recordings/download/7101904
20200316_143000.flac	Yat1	16	03	20	2020/03/16	https://arbimon.rfcx.org/api/project/acoustic-community-phenology/recordings/download/7101905
20200316_150000.flac	Yat1	16	03	20	2020/03/16	https://arbimon.rfcx.org/api/project/acoustic-community-phenology/recordings/download/7101906
20200316_153000.flac	Yat1	16	03	20	2020/03/16	https://arbimon.rfcx.org/api/project/acoustic-community-phenology/recordings/download/7101907
20200316_160000.flac	Yat1	16	03	20	2020/03/16	https://arbimon.rfcx.org/api/project/acoustic-community-phenology/recordings/download/7101908
20200316_163000.flac	Yat1	16	03	20	2020/03/16	https://arbimon.rfcx.org/api/project/acoustic-community-phenology/recordings/download/7101909
20200316_170000.flac	Yat1	16	03	20	2020/03/16	https://arbimon.rfcx.org/api/project/acoustic-community-phenology/recordings/download/7101910
20200316_173000.flac	Yat1	16	03	20	2020/03/16	https://arbimon.rfcx.org/api/project/acoustic-community-phenology/recordings/download/7101911
20200316_180000.flac	Yat1	16	03	20	2020/03/16	https://arbimon.rfcx.org/api/project/acoustic-community-phenology/recordings/download/7101912
20200316_183000.flac	Yat1	16	03	20	2020/03/16	https://arbimon.rfcx.org/api/project/acoustic-community-phenology/recordings/download/7101913
20200316_190000.flac	Yat1	16	03	20	2020/03/16	https://arbimon.rfcx.org/api/project/acoustic-community-phenology/recordings/download/7101914
20200316_193000.flac	Yat1	16	03	20	2020/03/16	https://arbimon.rfcx.org/api/project/acoustic-community-phenology/recordings/download/7101915
20200316_200000.flac	Yat1	16	03	20	2020/03/16	https://arbimon.rfcx.org/api/project/acoustic-community-phenology/recordings/download/7101916
20200316_203000.flac	Yat1	16	03	20	2020/03/16	https://arbimon.rfcx.org/api/project/acoustic-community-phenology/recordings/download/7101917
20200316_210000.flac	Yat1	16	03	20	2020/03/16	https://arbimon.rfcx.org/api/project/acoustic-community-phenology/recordings/download/7101918
20200316_213000.flac	Yat1	16	03	20	2020/03/16	https://arbimon.rfcx.org/api/project/acoustic-community-phenology/recordings/download/7101919
20200316_220000.flac	Yat1	16	03	20	2020/03/16	https://arbimon.rfcx.org/api/project/acoustic-community-phenology/recordings/download/7101920
20200316_223000.flac	Yat1	16	03	20	2020/03/16	https://arbimon.rfcx.org/api/project/acoustic-community-phenology/recordings/download/7101921
20200316_230000.flac	Yat1	16	03	20	2020/03/16	https://arbimon.rfcx.org/api/project/acoustic-community-phenology/recordings/download/7101922
20200316_233000.flac	Yat1	16	03	20	2020/03/16	https://arbimon.rfcx.org/api/project/acoustic-community-phenology/recordings/download/7101923
20200317_000000.flac	Yat1	17	03	20	2020/03/17	https://arbimon.rfcx.org/api/project/acoustic-community-phenology/recordings/download/7101924
20200317_003000.flac	Yat1	17	03	20	2020/03/17	https://arbimon.rfcx.org/api/project/acoustic-community-phenology/recordings/download/7101925
20200317_010000.flac	Yat1	17	03	20	2020/03/17	https://arbimon.rfcx.org/api/project/acoustic-community-phenology/recordings/download/7101926
20200317_013000.flac	Yat1	17	03	20	2020/03/17	https://arbimon.rfcx.org/api/project/acoustic-community-phenology/recordings/download/7101927
20200317_020000.flac	Yat1	17	03	20	2020/03/17	https://arbimon.rfcx.org/api/project/acoustic-community-phenology/recordings/download/7101928
20200317_023000.flac	Yat1	17	03	20	2020/03/17	https://arbimon.rfcx.org/api/project/acoustic-community-phenology/recordings/download/7101929
20200317_030000.flac	Yat1	17	03	20	2020/03/17	https://arbimon.rfcx.org/api/project/acoustic-community-phenology/recordings/download/7101930
20200317_033000.flac	Yat1	17	03	20	2020/03/17	https://arbimon.rfcx.org/api/project/acoustic-community-phenology/recordings/download/7101931
20200317_040000.flac	Yat1	17	03	20	2020/03/17	https://arbimon.rfcx.org/api/project/acoustic-community-phenology/recordings/download/7101932
20200317_043000.flac	Yat1	17	03	20	2020/03/17	https://arbimon.rfcx.org/api/project/acoustic-community-phenology/recordings/download/7101933
20200317_050000.flac	Yat1	17	03	20	2020/03/17	https://arbimon.rfcx.org/api/project/acoustic-community-phenology/recordings/download/7101934
20200317_053000.flac	Yat1	17	03	20	2020/03/17	https://arbimon.rfcx.org/api/project/acoustic-community-phenology/recordings/download/7101935
20200317_060000.flac	Yat1	17	03	20	2020/03/17	https://arbimon.rfcx.org/api/project/acoustic-community-phenology/recordings/download/7101936
20200317_063000.flac	Yat1	17	03	20	2020/03/17	https://arbimon.rfcx.org/api/project/acoustic-community-phenology/recordings/download/7101937
20200317_070000.flac	Yat1	17	03	20	2020/03/17	https://arbimon.rfcx.org/api/project/acoustic-community-phenology/recordings/download/7101938
20200317_073000.flac	Yat1	17	03	20	2020/03/17	https://arbimon.rfcx.org/api/project/acoustic-community-phenology/recordings/download/7101939
20200317_080000.flac	Yat1	17	03	20	2020/03/17	https://arbimon.rfcx.org/api/project/acoustic-community-phenology/recordings/download/7101940
20200317_083000.flac	Yat1	17	03	20	2020/03/17	https://arbimon.rfcx.org/api/project/acoustic-community-phenology/recordings/download/7101941
20200317_090000.flac	Yat1	17	03	20	2020/03/17	https://arbimon.rfcx.org/api/project/acoustic-community-phenology/recordings/download/7101942
20200317_093000.flac	Yat1	17	03	20	2020/03/17	https://arbimon.rfcx.org/api/project/acoustic-community-phenology/recordings/download/7101943
20200317_100000.flac	Yat1	17	03	20	2020/03/17	https://arbimon.rfcx.org/api/project/acoustic-community-phenology/recordings/download/7101944
20200317_103000.flac	Yat1	17	03	20	2020/03/17	https://arbimon.rfcx.org/api/project/acoustic-community-phenology/recordings/download/7101945
20200317_110000.flac	Yat1	17	03	20	2020/03/17	https://arbimon.rfcx.org/api/project/acoustic-community-phenology/recordings/download/7101946
20200317_113000.flac	Yat1	17	03	20	2020/03/17	https://arbimon.rfcx.org/api/project/acoustic-community-phenology/recordings/download/7101947
20200317_120000.flac	Yat1	17	03	20	2020/03/17	https://arbimon.rfcx.org/api/project/acoustic-community-phenology/recordings/download/7101948
20200317_123000.flac	Yat1	17	03	20	2020/03/17	https://arbimon.rfcx.org/api/project/acoustic-community-phenology/recordings/download/7101949
20200317_130000.flac	Yat1	17	03	20	2020/03/17	https://arbimon.rfcx.org/api/project/acoustic-community-phenology/recordings/download/7101950
20200317_133000.flac	Yat1	17	03	20	2020/03/17	https://arbimon.rfcx.org/api/project/acoustic-community-phenology/recordings/download/7101951
20200317_140000.flac	Yat1	17	03	20	2020/03/17	https://arbimon.rfcx.org/api/project/acoustic-community-phenology/recordings/download/7101952
20200317_143000.flac	Yat1	17	03	20	2020/03/17	https://arbimon.rfcx.org/api/project/acoustic-community-phenology/recordings/download/7101953
20200317_150000.flac	Yat1	17	03	20	2020/03/17	https://arbimon.rfcx.org/api/project/acoustic-community-phenology/recordings/download/7101954
20200317_153000.flac	Yat1	17	03	20	2020/03/17	https://arbimon.rfcx.org/api/project/acoustic-community-phenology/recordings/download/7101955
20200317_160000.flac	Yat1	17	03	20	2020/03/17	https://arbimon.rfcx.org/api/project/acoustic-community-phenology/recordings/download/7101956
20200317_163000.flac	Yat1	17	03	20	2020/03/17	https://arbimon.rfcx.org/api/project/acoustic-community-phenology/recordings/download/7101957
20200317_170000.flac	Yat1	17	03	20	2020/03/17	https://arbimon.rfcx.org/api/project/acoustic-community-phenology/recordings/download/7101958
20200317_173000.flac	Yat1	17	03	20	2020/03/17	https://arbimon.rfcx.org/api/project/acoustic-community-phenology/recordings/download/7101959
20200317_180000.flac	Yat1	17	03	20	2020/03/17	https://arbimon.rfcx.org/api/project/acoustic-community-phenology/recordings/download/7101960
20200317_183000.flac	Yat1	17	03	20	2020/03/17	https://arbimon.rfcx.org/api/project/acoustic-community-phenology/recordings/download/7101961
20200317_190000.flac	Yat1	17	03	20	2020/03/17	https://arbimon.rfcx.org/api/project/acoustic-community-phenology/recordings/download/7101962
20200317_193000.flac	Yat1	17	03	20	2020/03/17	https://arbimon.rfcx.org/api/project/acoustic-community-phenology/recordings/download/7101963
20200317_200000.flac	Yat1	17	03	20	2020/03/17	https://arbimon.rfcx.org/api/project/acoustic-community-phenology/recordings/download/7101964
20200317_203000.flac	Yat1	17	03	20	2020/03/17	https://arbimon.rfcx.org/api/project/acoustic-community-phenology/recordings/download/7101965
20200317_210000.flac	Yat1	17	03	20	2020/03/17	https://arbimon.rfcx.org/api/project/acoustic-community-phenology/recordings/download/7101966
20200317_213000.flac	Yat1	17	03	20	2020/03/17	https://arbimon.rfcx.org/api/project/acoustic-community-phenology/recordings/download/7101967
20200317_220000.flac	Yat1	17	03	20	2020/03/17	https://arbimon.rfcx.org/api/project/acoustic-community-phenology/recordings/download/7101968
20200317_223000.flac	Yat1	17	03	20	2020/03/17	https://arbimon.rfcx.org/api/project/acoustic-community-phenology/recordings/download/7101969
20200317_230000.flac	Yat1	17	03	20	2020/03/17	https://arbimon.rfcx.org/api/project/acoustic-community-phenology/recordings/download/7101970
20200317_233000.flac	Yat1	17	03	20	2020/03/17	https://arbimon.rfcx.org/api/project/acoustic-community-phenology/recordings/download/7101971
20200318_000000.flac	Yat1	18	03	20	2020/03/18	https://arbimon.rfcx.org/api/project/acoustic-community-phenology/recordings/download/7101972
20200318_003000.flac	Yat1	18	03	20	2020/03/18	https://arbimon.rfcx.org/api/project/acoustic-community-phenology/recordings/download/7101973
20200318_010000.flac	Yat1	18	03	20	2020/03/18	https://arbimon.rfcx.org/api/project/acoustic-community-phenology/recordings/download/7101974
20200318_013000.flac	Yat1	18	03	20	2020/03/18	https://arbimon.rfcx.org/api/project/acoustic-community-phenology/recordings/download/7101975
20200318_020000.flac	Yat1	18	03	20	2020/03/18	https://arbimon.rfcx.org/api/project/acoustic-community-phenology/recordings/download/7101976
20200318_023000.flac	Yat1	18	03	20	2020/03/18	https://arbimon.rfcx.org/api/project/acoustic-community-phenology/recordings/download/7101977
20200318_030000.flac	Yat1	18	03	20	2020/03/18	https://arbimon.rfcx.org/api/project/acoustic-community-phenology/recordings/download/7101978
20200318_033000.flac	Yat1	18	03	20	2020/03/18	https://arbimon.rfcx.org/api/project/acoustic-community-phenology/recordings/download/7101979
20200318_040000.flac	Yat1	18	03	20	2020/03/18	https://arbimon.rfcx.org/api/project/acoustic-community-phenology/recordings/download/7101980
20200318_043000.flac	Yat1	18	03	20	2020/03/18	https://arbimon.rfcx.org/api/project/acoustic-community-phenology/recordings/download/7101981
20200318_050000.flac	Yat1	18	03	20	2020/03/18	https://arbimon.rfcx.org/api/project/acoustic-community-phenology/recordings/download/7101982
20200318_053000.flac	Yat1	18	03	20	2020/03/18	https://arbimon.rfcx.org/api/project/acoustic-community-phenology/recordings/download/7101983
20200318_060000.flac	Yat1	18	03	20	2020/03/18	https://arbimon.rfcx.org/api/project/acoustic-community-phenology/recordings/download/7101984
20200318_063000.flac	Yat1	18	03	20	2020/03/18	https://arbimon.rfcx.org/api/project/acoustic-community-phenology/recordings/download/7101985
20200318_070000.flac	Yat1	18	03	20	2020/03/18	https://arbimon.rfcx.org/api/project/acoustic-community-phenology/recordings/download/7101986
20200318_073000.flac	Yat1	18	03	20	2020/03/18	https://arbimon.rfcx.org/api/project/acoustic-community-phenology/recordings/download/7101987
20200318_080000.flac	Yat1	18	03	20	2020/03/18	https://arbimon.rfcx.org/api/project/acoustic-community-phenology/recordings/download/7101988
20200318_083000.flac	Yat1	18	03	20	2020/03/18	https://arbimon.rfcx.org/api/project/acoustic-community-phenology/recordings/download/7101989
20200318_090000.flac	Yat1	18	03	20	2020/03/18	https://arbimon.rfcx.org/api/project/acoustic-community-phenology/recordings/download/7101990
20200318_093000.flac	Yat1	18	03	20	2020/03/18	https://arbimon.rfcx.org/api/project/acoustic-community-phenology/recordings/download/7101991
20200318_100000.flac	Yat1	18	03	20	2020/03/18	https://arbimon.rfcx.org/api/project/acoustic-community-phenology/recordings/download/7101992
20200318_103000.flac	Yat1	18	03	20	2020/03/18	https://arbimon.rfcx.org/api/project/acoustic-community-phenology/recordings/download/7101993
20200318_110000.flac	Yat1	18	03	20	2020/03/18	https://arbimon.rfcx.org/api/project/acoustic-community-phenology/recordings/download/7101994
20200318_113000.flac	Yat1	18	03	20	2020/03/18	https://arbimon.rfcx.org/api/project/acoustic-community-phenology/recordings/download/7101995
20200318_120000.flac	Yat1	18	03	20	2020/03/18	https://arbimon.rfcx.org/api/project/acoustic-community-phenology/recordings/download/7101996
20200318_123000.flac	Yat1	18	03	20	2020/03/18	https://arbimon.rfcx.org/api/project/acoustic-community-phenology/recordings/download/7101997
20200318_130000.flac	Yat1	18	03	20	2020/03/18	https://arbimon.rfcx.org/api/project/acoustic-community-phenology/recordings/download/7101998
20200318_133000.flac	Yat1	18	03	20	2020/03/18	https://arbimon.rfcx.org/api/project/acoustic-community-phenology/recordings/download/7101999
20200318_140000.flac	Yat1	18	03	20	2020/03/18	https://arbimon.rfcx.org/api/project/acoustic-community-phenology/recordings/download/7102000
20200318_143000.flac	Yat1	18	03	20	2020/03/18	https://arbimon.rfcx.org/api/project/acoustic-community-phenology/recordings/download/7102001
20200318_150000.flac	Yat1	18	03	20	2020/03/18	https://arbimon.rfcx.org/api/project/acoustic-community-phenology/recordings/download/7102002
20200318_153000.flac	Yat1	18	03	20	2020/03/18	https://arbimon.rfcx.org/api/project/acoustic-community-phenology/recordings/download/7102003
20200318_160000.flac	Yat1	18	03	20	2020/03/18	https://arbimon.rfcx.org/api/project/acoustic-community-phenology/recordings/download/7102004
20200318_163000.flac	Yat1	18	03	20	2020/03/18	https://arbimon.rfcx.org/api/project/acoustic-community-phenology/recordings/download/7102005
20200318_170000.flac	Yat1	18	03	20	2020/03/18	https://arbimon.rfcx.org/api/project/acoustic-community-phenology/recordings/download/7102006
20200318_173000.flac	Yat1	18	03	20	2020/03/18	https://arbimon.rfcx.org/api/project/acoustic-community-phenology/recordings/download/7102007
20200318_180000.flac	Yat1	18	03	20	2020/03/18	https://arbimon.rfcx.org/api/project/acoustic-community-phenology/recordings/download/7102008
20200318_183000.flac	Yat1	18	03	20	2020/03/18	https://arbimon.rfcx.org/api/project/acoustic-community-phenology/recordings/download/7102009
20200318_190000.flac	Yat1	18	03	20	2020/03/18	https://arbimon.rfcx.org/api/project/acoustic-community-phenology/recordings/download/7102010
20200318_193000.flac	Yat1	18	03	20	2020/03/18	https://arbimon.rfcx.org/api/project/acoustic-community-phenology/recordings/download/7102011
20200318_200000.flac	Yat1	18	03	20	2020/03/18	https://arbimon.rfcx.org/api/project/acoustic-community-phenology/recordings/download/7102012
20200318_203000.flac	Yat1	18	03	20	2020/03/18	https://arbimon.rfcx.org/api/project/acoustic-community-phenology/recordings/download/7102013
20200318_210000.flac	Yat1	18	03	20	2020/03/18	https://arbimon.rfcx.org/api/project/acoustic-community-phenology/recordings/download/7102014
20200318_213000.flac	Yat1	18	03	20	2020/03/18	https://arbimon.rfcx.org/api/project/acoustic-community-phenology/recordings/download/7102015
20200318_220000.flac	Yat1	18	03	20	2020/03/18	https://arbimon.rfcx.org/api/project/acoustic-community-phenology/recordings/download/7102016
20200318_223000.flac	Yat1	18	03	20	2020/03/18	https://arbimon.rfcx.org/api/project/acoustic-community-phenology/recordings/download/7102017
20200318_230000.flac	Yat1	18	03	20	2020/03/18	https://arbimon.rfcx.org/api/project/acoustic-community-phenology/recordings/download/7102018
20200318_233000.flac	Yat1	18	03	20	2020/03/18	https://arbimon.rfcx.org/api/project/acoustic-community-phenology/recordings/download/7102019
20200319_000000.flac	Yat1	19	03	20	2020/03/19	https://arbimon.rfcx.org/api/project/acoustic-community-phenology/recordings/download/7102020
20200319_003000.flac	Yat1	19	03	20	2020/03/19	https://arbimon.rfcx.org/api/project/acoustic-community-phenology/recordings/download/7102021
20200319_013000.flac	Yat1	19	03	20	2020/03/19	https://arbimon.rfcx.org/api/project/acoustic-community-phenology/recordings/download/7102022
20200319_020000.flac	Yat1	19	03	20	2020/03/19	https://arbimon.rfcx.org/api/project/acoustic-community-phenology/recordings/download/7102023
20200319_030000.flac	Yat1	19	03	20	2020/03/19	https://arbimon.rfcx.org/api/project/acoustic-community-phenology/recordings/download/7102024
20200319_033000.flac	Yat1	19	03	20	2020/03/19	https://arbimon.rfcx.org/api/project/acoustic-community-phenology/recordings/download/7102025
20200319_040000.flac	Yat1	19	03	20	2020/03/19	https://arbimon.rfcx.org/api/project/acoustic-community-phenology/recordings/download/7102026
20200319_043000.flac	Yat1	19	03	20	2020/03/19	https://arbimon.rfcx.org/api/project/acoustic-community-phenology/recordings/download/7102027
20200319_050000.flac	Yat1	19	03	20	2020/03/19	https://arbimon.rfcx.org/api/project/acoustic-community-phenology/recordings/download/7102028
20200319_053000.flac	Yat1	19	03	20	2020/03/19	https://arbimon.rfcx.org/api/project/acoustic-community-phenology/recordings/download/7102029
20200319_060000.flac	Yat1	19	03	20	2020/03/19	https://arbimon.rfcx.org/api/project/acoustic-community-phenology/recordings/download/7102030
20200319_010000.flac	Yat1	19	03	20	2020/03/19	https://arbimon.rfcx.org/api/project/acoustic-community-phenology/recordings/download/7102031
20200319_023000.flac	Yat1	19	03	20	2020/03/19	https://arbimon.rfcx.org/api/project/acoustic-community-phenology/recordings/download/7102032
20200319_063000.flac	Yat1	19	03	20	2020/03/19	https://arbimon.rfcx.org/api/project/acoustic-community-phenology/recordings/download/7102033
20200319_070000.flac	Yat1	19	03	20	2020/03/19	https://arbimon.rfcx.org/api/project/acoustic-community-phenology/recordings/download/7102034
20200319_073000.flac	Yat1	19	03	20	2020/03/19	https://arbimon.rfcx.org/api/project/acoustic-community-phenology/recordings/download/7102035
20200319_080000.flac	Yat1	19	03	20	2020/03/19	https://arbimon.rfcx.org/api/project/acoustic-community-phenology/recordings/download/7102036
20200319_083000.flac	Yat1	19	03	20	2020/03/19	https://arbimon.rfcx.org/api/project/acoustic-community-phenology/recordings/download/7102037
20200319_090000.flac	Yat1	19	03	20	2020/03/19	https://arbimon.rfcx.org/api/project/acoustic-community-phenology/recordings/download/7102038
20200319_093000.flac	Yat1	19	03	20	2020/03/19	https://arbimon.rfcx.org/api/project/acoustic-community-phenology/recordings/download/7102039
20200319_100000.flac	Yat1	19	03	20	2020/03/19	https://arbimon.rfcx.org/api/project/acoustic-community-phenology/recordings/download/7102040
20200319_103000.flac	Yat1	19	03	20	2020/03/19	https://arbimon.rfcx.org/api/project/acoustic-community-phenology/recordings/download/7102041
20200319_113000.flac	Yat1	19	03	20	2020/03/19	https://arbimon.rfcx.org/api/project/acoustic-community-phenology/recordings/download/7102042
20200319_120000.flac	Yat1	19	03	20	2020/03/19	https://arbimon.rfcx.org/api/project/acoustic-community-phenology/recordings/download/7102043
20200319_123000.flac	Yat1	19	03	20	2020/03/19	https://arbimon.rfcx.org/api/project/acoustic-community-phenology/recordings/download/7102044
20200319_130000.flac	Yat1	19	03	20	2020/03/19	https://arbimon.rfcx.org/api/project/acoustic-community-phenology/recordings/download/7102045
20200319_133000.flac	Yat1	19	03	20	2020/03/19	https://arbimon.rfcx.org/api/project/acoustic-community-phenology/recordings/download/7102046
20200319_140000.flac	Yat1	19	03	20	2020/03/19	https://arbimon.rfcx.org/api/project/acoustic-community-phenology/recordings/download/7102047
20200319_143000.flac	Yat1	19	03	20	2020/03/19	https://arbimon.rfcx.org/api/project/acoustic-community-phenology/recordings/download/7102048
20200319_150000.flac	Yat1	19	03	20	2020/03/19	https://arbimon.rfcx.org/api/project/acoustic-community-phenology/recordings/download/7102049
20200319_153000.flac	Yat1	19	03	20	2020/03/19	https://arbimon.rfcx.org/api/project/acoustic-community-phenology/recordings/download/7102050
20200319_160000.flac	Yat1	19	03	20	2020/03/19	https://arbimon.rfcx.org/api/project/acoustic-community-phenology/recordings/download/7102051
20200319_163000.flac	Yat1	19	03	20	2020/03/19	https://arbimon.rfcx.org/api/project/acoustic-community-phenology/recordings/download/7102052
20200319_170000.flac	Yat1	19	03	20	2020/03/19	https://arbimon.rfcx.org/api/project/acoustic-community-phenology/recordings/download/7102053
20200319_110000.flac	Yat1	19	03	20	2020/03/19	https://arbimon.rfcx.org/api/project/acoustic-community-phenology/recordings/download/7102054
20200319_173000.flac	Yat1	19	03	20	2020/03/19	https://arbimon.rfcx.org/api/project/acoustic-community-phenology/recordings/download/7102055
20200319_180000.flac	Yat1	19	03	20	2020/03/19	https://arbimon.rfcx.org/api/project/acoustic-community-phenology/recordings/download/7102056
20200319_190000.flac	Yat1	19	03	20	2020/03/19	https://arbimon.rfcx.org/api/project/acoustic-community-phenology/recordings/download/7102057
20200319_193000.flac	Yat1	19	03	20	2020/03/19	https://arbimon.rfcx.org/api/project/acoustic-community-phenology/recordings/download/7102058
20200319_200000.flac	Yat1	19	03	20	2020/03/19	https://arbimon.rfcx.org/api/project/acoustic-community-phenology/recordings/download/7102059
20200319_203000.flac	Yat1	19	03	20	2020/03/19	https://arbimon.rfcx.org/api/project/acoustic-community-phenology/recordings/download/7102060
20200319_210000.flac	Yat1	19	03	20	2020/03/19	https://arbimon.rfcx.org/api/project/acoustic-community-phenology/recordings/download/7102061
20200319_213000.flac	Yat1	19	03	20	2020/03/19	https://arbimon.rfcx.org/api/project/acoustic-community-phenology/recordings/download/7102062
20200319_220000.flac	Yat1	19	03	20	2020/03/19	https://arbimon.rfcx.org/api/project/acoustic-community-phenology/recordings/download/7102063
20200319_223000.flac	Yat1	19	03	20	2020/03/19	https://arbimon.rfcx.org/api/project/acoustic-community-phenology/recordings/download/7102064
20200319_230000.flac	Yat1	19	03	20	2020/03/19	https://arbimon.rfcx.org/api/project/acoustic-community-phenology/recordings/download/7102065
20200319_183000.flac	Yat1	19	03	20	2020/03/19	https://arbimon.rfcx.org/api/project/acoustic-community-phenology/recordings/download/7102066
20200319_233000.flac	Yat1	19	03	20	2020/03/19	https://arbimon.rfcx.org/api/project/acoustic-community-phenology/recordings/download/7102067
20200320_000000.flac	Yat1	20	03	20	2020/03/20	https://arbimon.rfcx.org/api/project/acoustic-community-phenology/recordings/download/7102068
20200320_003000.flac	Yat1	20	03	20	2020/03/20	https://arbimon.rfcx.org/api/project/acoustic-community-phenology/recordings/download/7102069
20200320_010000.flac	Yat1	20	03	20	2020/03/20	https://arbimon.rfcx.org/api/project/acoustic-community-phenology/recordings/download/7102070
20200320_013000.flac	Yat1	20	03	20	2020/03/20	https://arbimon.rfcx.org/api/project/acoustic-community-phenology/recordings/download/7102071
20200320_020000.flac	Yat1	20	03	20	2020/03/20	https://arbimon.rfcx.org/api/project/acoustic-community-phenology/recordings/download/7102072
20200320_023000.flac	Yat1	20	03	20	2020/03/20	https://arbimon.rfcx.org/api/project/acoustic-community-phenology/recordings/download/7102073
20200320_030000.flac	Yat1	20	03	20	2020/03/20	https://arbimon.rfcx.org/api/project/acoustic-community-phenology/recordings/download/7102074
20200320_033000.flac	Yat1	20	03	20	2020/03/20	https://arbimon.rfcx.org/api/project/acoustic-community-phenology/recordings/download/7102075
20200320_040000.flac	Yat1	20	03	20	2020/03/20	https://arbimon.rfcx.org/api/project/acoustic-community-phenology/recordings/download/7102076
20200320_043000.flac	Yat1	20	03	20	2020/03/20	https://arbimon.rfcx.org/api/project/acoustic-community-phenology/recordings/download/7102077
20200320_050000.flac	Yat1	20	03	20	2020/03/20	https://arbimon.rfcx.org/api/project/acoustic-community-phenology/recordings/download/7102078
20200320_053000.flac	Yat1	20	03	20	2020/03/20	https://arbimon.rfcx.org/api/project/acoustic-community-phenology/recordings/download/7102079
20200320_060000.flac	Yat1	20	03	20	2020/03/20	https://arbimon.rfcx.org/api/project/acoustic-community-phenology/recordings/download/7102080
20200320_063000.flac	Yat1	20	03	20	2020/03/20	https://arbimon.rfcx.org/api/project/acoustic-community-phenology/recordings/download/7102151
20200320_070000.flac	Yat1	20	03	20	2020/03/20	https://arbimon.rfcx.org/api/project/acoustic-community-phenology/recordings/download/7102155
20200320_073000.flac	Yat1	20	03	20	2020/03/20	https://arbimon.rfcx.org/api/project/acoustic-community-phenology/recordings/download/7102159
20200320_080000.flac	Yat1	20	03	20	2020/03/20	https://arbimon.rfcx.org/api/project/acoustic-community-phenology/recordings/download/7102162
20200320_083000.flac	Yat1	20	03	20	2020/03/20	https://arbimon.rfcx.org/api/project/acoustic-community-phenology/recordings/download/7102166
20200320_090000.flac	Yat1	20	03	20	2020/03/20	https://arbimon.rfcx.org/api/project/acoustic-community-phenology/recordings/download/7102169
20200320_093000.flac	Yat1	20	03	20	2020/03/20	https://arbimon.rfcx.org/api/project/acoustic-community-phenology/recordings/download/7102172
20200320_100000.flac	Yat1	20	03	20	2020/03/20	https://arbimon.rfcx.org/api/project/acoustic-community-phenology/recordings/download/7102176
20200320_103000.flac	Yat1	20	03	20	2020/03/20	https://arbimon.rfcx.org/api/project/acoustic-community-phenology/recordings/download/7102178
20200320_110000.flac	Yat1	20	03	20	2020/03/20	https://arbimon.rfcx.org/api/project/acoustic-community-phenology/recordings/download/7102183
20200320_113000.flac	Yat1	20	03	20	2020/03/20	https://arbimon.rfcx.org/api/project/acoustic-community-phenology/recordings/download/7102188
20200320_120000.flac	Yat1	20	03	20	2020/03/20	https://arbimon.rfcx.org/api/project/acoustic-community-phenology/recordings/download/7102191
20200320_123000.flac	Yat1	20	03	20	2020/03/20	https://arbimon.rfcx.org/api/project/acoustic-community-phenology/recordings/download/7102195
20200320_130000.flac	Yat1	20	03	20	2020/03/20	https://arbimon.rfcx.org/api/project/acoustic-community-phenology/recordings/download/7102199
20200320_133000.flac	Yat1	20	03	20	2020/03/20	https://arbimon.rfcx.org/api/project/acoustic-community-phenology/recordings/download/7102201
20200320_140000.flac	Yat1	20	03	20	2020/03/20	https://arbimon.rfcx.org/api/project/acoustic-community-phenology/recordings/download/7102205
20200320_143000.flac	Yat1	20	03	20	2020/03/20	https://arbimon.rfcx.org/api/project/acoustic-community-phenology/recordings/download/7102206
20200320_150000.flac	Yat1	20	03	20	2020/03/20	https://arbimon.rfcx.org/api/project/acoustic-community-phenology/recordings/download/7102209
20200320_153000.flac	Yat1	20	03	20	2020/03/20	https://arbimon.rfcx.org/api/project/acoustic-community-phenology/recordings/download/7102212
20200320_160000.flac	Yat1	20	03	20	2020/03/20	https://arbimon.rfcx.org/api/project/acoustic-community-phenology/recordings/download/7102216
20200320_163000.flac	Yat1	20	03	20	2020/03/20	https://arbimon.rfcx.org/api/project/acoustic-community-phenology/recordings/download/7102220
20200320_170000.flac	Yat1	20	03	20	2020/03/20	https://arbimon.rfcx.org/api/project/acoustic-community-phenology/recordings/download/7102223
20200320_173000.flac	Yat1	20	03	20	2020/03/20	https://arbimon.rfcx.org/api/project/acoustic-community-phenology/recordings/download/7102226
20200320_180000.flac	Yat1	20	03	20	2020/03/20	https://arbimon.rfcx.org/api/project/acoustic-community-phenology/recordings/download/7102230
20200320_183000.flac	Yat1	20	03	20	2020/03/20	https://arbimon.rfcx.org/api/project/acoustic-community-phenology/recordings/download/7102233
20200320_190000.flac	Yat1	20	03	20	2020/03/20	https://arbimon.rfcx.org/api/project/acoustic-community-phenology/recordings/download/7102236
20200320_193000.flac	Yat1	20	03	20	2020/03/20	https://arbimon.rfcx.org/api/project/acoustic-community-phenology/recordings/download/7102239
20200320_200000.flac	Yat1	20	03	20	2020/03/20	https://arbimon.rfcx.org/api/project/acoustic-community-phenology/recordings/download/7102242
20200320_203000.flac	Yat1	20	03	20	2020/03/20	https://arbimon.rfcx.org/api/project/acoustic-community-phenology/recordings/download/7102245
20200320_210000.flac	Yat1	20	03	20	2020/03/20	https://arbimon.rfcx.org/api/project/acoustic-community-phenology/recordings/download/7102247
20200320_213000.flac	Yat1	20	03	20	2020/03/20	https://arbimon.rfcx.org/api/project/acoustic-community-phenology/recordings/download/7102250
20200320_220000.flac	Yat1	20	03	20	2020/03/20	https://arbimon.rfcx.org/api/project/acoustic-community-phenology/recordings/download/7102253
20200320_223000.flac	Yat1	20	03	20	2020/03/20	https://arbimon.rfcx.org/api/project/acoustic-community-phenology/recordings/download/7102256
20200320_230000.flac	Yat1	20	03	20	2020/03/20	https://arbimon.rfcx.org/api/project/acoustic-community-phenology/recordings/download/7102258
20200320_233000.flac	Yat1	20	03	20	2020/03/20	https://arbimon.rfcx.org/api/project/acoustic-community-phenology/recordings/download/7102260
20200321_000000.flac	Yat1	21	03	20	2020/03/21	https://arbimon.rfcx.org/api/project/acoustic-community-phenology/recordings/download/7102265
20200321_003000.flac	Yat1	21	03	20	2020/03/21	https://arbimon.rfcx.org/api/project/acoustic-community-phenology/recordings/download/7102269
20200321_010000.flac	Yat1	21	03	20	2020/03/21	https://arbimon.rfcx.org/api/project/acoustic-community-phenology/recordings/download/7102272
20200321_013000.flac	Yat1	21	03	20	2020/03/21	https://arbimon.rfcx.org/api/project/acoustic-community-phenology/recordings/download/7102275
20200321_020000.flac	Yat1	21	03	20	2020/03/21	https://arbimon.rfcx.org/api/project/acoustic-community-phenology/recordings/download/7102278
20200321_023000.flac	Yat1	21	03	20	2020/03/21	https://arbimon.rfcx.org/api/project/acoustic-community-phenology/recordings/download/7102281
20200321_030000.flac	Yat1	21	03	20	2020/03/21	https://arbimon.rfcx.org/api/project/acoustic-community-phenology/recordings/download/7102286
20200321_033000.flac	Yat1	21	03	20	2020/03/21	https://arbimon.rfcx.org/api/project/acoustic-community-phenology/recordings/download/7102290
20200321_040000.flac	Yat1	21	03	20	2020/03/21	https://arbimon.rfcx.org/api/project/acoustic-community-phenology/recordings/download/7102294
20200321_043000.flac	Yat1	21	03	20	2020/03/21	https://arbimon.rfcx.org/api/project/acoustic-community-phenology/recordings/download/7102297
20200321_050000.flac	Yat1	21	03	20	2020/03/21	https://arbimon.rfcx.org/api/project/acoustic-community-phenology/recordings/download/7102300
20200321_053000.flac	Yat1	21	03	20	2020/03/21	https://arbimon.rfcx.org/api/project/acoustic-community-phenology/recordings/download/7102303
20200321_060000.flac	Yat1	21	03	20	2020/03/21	https://arbimon.rfcx.org/api/project/acoustic-community-phenology/recordings/download/7102307
20200321_063000.flac	Yat1	21	03	20	2020/03/21	https://arbimon.rfcx.org/api/project/acoustic-community-phenology/recordings/download/7102352
20200321_070000.flac	Yat1	21	03	20	2020/03/21	https://arbimon.rfcx.org/api/project/acoustic-community-phenology/recordings/download/7102357
20200321_073000.flac	Yat1	21	03	20	2020/03/21	https://arbimon.rfcx.org/api/project/acoustic-community-phenology/recordings/download/7102367
20200321_080000.flac	Yat1	21	03	20	2020/03/21	https://arbimon.rfcx.org/api/project/acoustic-community-phenology/recordings/download/7102371
20200321_083000.flac	Yat1	21	03	20	2020/03/21	https://arbimon.rfcx.org/api/project/acoustic-community-phenology/recordings/download/7102374
20200321_090000.flac	Yat1	21	03	20	2020/03/21	https://arbimon.rfcx.org/api/project/acoustic-community-phenology/recordings/download/7102377
20200321_093000.flac	Yat1	21	03	20	2020/03/21	https://arbimon.rfcx.org/api/project/acoustic-community-phenology/recordings/download/7102380
20200321_100000.flac	Yat1	21	03	20	2020/03/21	https://arbimon.rfcx.org/api/project/acoustic-community-phenology/recordings/download/7102384
20200321_103000.flac	Yat1	21	03	20	2020/03/21	https://arbimon.rfcx.org/api/project/acoustic-community-phenology/recordings/download/7102388
20200321_110000.flac	Yat1	21	03	20	2020/03/21	https://arbimon.rfcx.org/api/project/acoustic-community-phenology/recordings/download/7102392
20200321_113000.flac	Yat1	21	03	20	2020/03/21	https://arbimon.rfcx.org/api/project/acoustic-community-phenology/recordings/download/7102395
20200321_120000.flac	Yat1	21	03	20	2020/03/21	https://arbimon.rfcx.org/api/project/acoustic-community-phenology/recordings/download/7102400
20200321_123000.flac	Yat1	21	03	20	2020/03/21	https://arbimon.rfcx.org/api/project/acoustic-community-phenology/recordings/download/7102404
20200321_130000.flac	Yat1	21	03	20	2020/03/21	https://arbimon.rfcx.org/api/project/acoustic-community-phenology/recordings/download/7102408
20200321_133000.flac	Yat1	21	03	20	2020/03/21	https://arbimon.rfcx.org/api/project/acoustic-community-phenology/recordings/download/7102412
20200321_140000.flac	Yat1	21	03	20	2020/03/21	https://arbimon.rfcx.org/api/project/acoustic-community-phenology/recordings/download/7102416
20200321_143000.flac	Yat1	21	03	20	2020/03/21	https://arbimon.rfcx.org/api/project/acoustic-community-phenology/recordings/download/7102420
20200321_150000.flac	Yat1	21	03	20	2020/03/21	https://arbimon.rfcx.org/api/project/acoustic-community-phenology/recordings/download/7102425
20200321_153000.flac	Yat1	21	03	20	2020/03/21	https://arbimon.rfcx.org/api/project/acoustic-community-phenology/recordings/download/7102428
20200321_160000.flac	Yat1	21	03	20	2020/03/21	https://arbimon.rfcx.org/api/project/acoustic-community-phenology/recordings/download/7102432
20200321_163000.flac	Yat1	21	03	20	2020/03/21	https://arbimon.rfcx.org/api/project/acoustic-community-phenology/recordings/download/7102436
20200321_170000.flac	Yat1	21	03	20	2020/03/21	https://arbimon.rfcx.org/api/project/acoustic-community-phenology/recordings/download/7102442
20200321_180000.flac	Yat1	21	03	20	2020/03/21	https://arbimon.rfcx.org/api/project/acoustic-community-phenology/recordings/download/7102449
20200321_183000.flac	Yat1	21	03	20	2020/03/21	https://arbimon.rfcx.org/api/project/acoustic-community-phenology/recordings/download/7102452
20200321_190000.flac	Yat1	21	03	20	2020/03/21	https://arbimon.rfcx.org/api/project/acoustic-community-phenology/recordings/download/7102456
20200321_193000.flac	Yat1	21	03	20	2020/03/21	https://arbimon.rfcx.org/api/project/acoustic-community-phenology/recordings/download/7102460
20200321_200000.flac	Yat1	21	03	20	2020/03/21	https://arbimon.rfcx.org/api/project/acoustic-community-phenology/recordings/download/7102464
20200321_203000.flac	Yat1	21	03	20	2020/03/21	https://arbimon.rfcx.org/api/project/acoustic-community-phenology/recordings/download/7102468
20200321_210000.flac	Yat1	21	03	20	2020/03/21	https://arbimon.rfcx.org/api/project/acoustic-community-phenology/recordings/download/7102473
20200321_213000.flac	Yat1	21	03	20	2020/03/21	https://arbimon.rfcx.org/api/project/acoustic-community-phenology/recordings/download/7102477
20200321_220000.flac	Yat1	21	03	20	2020/03/21	https://arbimon.rfcx.org/api/project/acoustic-community-phenology/recordings/download/7102482
20200321_223000.flac	Yat1	21	03	20	2020/03/21	https://arbimon.rfcx.org/api/project/acoustic-community-phenology/recordings/download/7102485
20200321_230000.flac	Yat1	21	03	20	2020/03/21	https://arbimon.rfcx.org/api/project/acoustic-community-phenology/recordings/download/7102489
20200321_233000.flac	Yat1	21	03	20	2020/03/21	https://arbimon.rfcx.org/api/project/acoustic-community-phenology/recordings/download/7102493
20200321_173000.flac	Yat1	21	03	20	2020/03/21	https://arbimon.rfcx.org/api/project/acoustic-community-phenology/recordings/download/7102498
20200322_000000.flac	Yat1	22	03	20	2020/03/22	https://arbimon.rfcx.org/api/project/acoustic-community-phenology/recordings/download/7105574
20200322_003000.flac	Yat1	22	03	20	2020/03/22	https://arbimon.rfcx.org/api/project/acoustic-community-phenology/recordings/download/7105575
20200322_010000.flac	Yat1	22	03	20	2020/03/22	https://arbimon.rfcx.org/api/project/acoustic-community-phenology/recordings/download/7105576
20200322_013000.flac	Yat1	22	03	20	2020/03/22	https://arbimon.rfcx.org/api/project/acoustic-community-phenology/recordings/download/7105577
20200322_020000.flac	Yat1	22	03	20	2020/03/22	https://arbimon.rfcx.org/api/project/acoustic-community-phenology/recordings/download/7105578
20200322_023000.flac	Yat1	22	03	20	2020/03/22	https://arbimon.rfcx.org/api/project/acoustic-community-phenology/recordings/download/7105579
20200322_030000.flac	Yat1	22	03	20	2020/03/22	https://arbimon.rfcx.org/api/project/acoustic-community-phenology/recordings/download/7105580
20200322_033000.flac	Yat1	22	03	20	2020/03/22	https://arbimon.rfcx.org/api/project/acoustic-community-phenology/recordings/download/7105581
20200322_040000.flac	Yat1	22	03	20	2020/03/22	https://arbimon.rfcx.org/api/project/acoustic-community-phenology/recordings/download/7105582
20200322_043000.flac	Yat1	22	03	20	2020/03/22	https://arbimon.rfcx.org/api/project/acoustic-community-phenology/recordings/download/7105583
20200322_050000.flac	Yat1	22	03	20	2020/03/22	https://arbimon.rfcx.org/api/project/acoustic-community-phenology/recordings/download/7105584
20200322_053000.flac	Yat1	22	03	20	2020/03/22	https://arbimon.rfcx.org/api/project/acoustic-community-phenology/recordings/download/7105585
20200322_060000.flac	Yat1	22	03	20	2020/03/22	https://arbimon.rfcx.org/api/project/acoustic-community-phenology/recordings/download/7105586
20200322_063000.flac	Yat1	22	03	20	2020/03/22	https://arbimon.rfcx.org/api/project/acoustic-community-phenology/recordings/download/7105587
20200322_070000.flac	Yat1	22	03	20	2020/03/22	https://arbimon.rfcx.org/api/project/acoustic-community-phenology/recordings/download/7105588
20200322_073000.flac	Yat1	22	03	20	2020/03/22	https://arbimon.rfcx.org/api/project/acoustic-community-phenology/recordings/download/7105589
20200322_080000.flac	Yat1	22	03	20	2020/03/22	https://arbimon.rfcx.org/api/project/acoustic-community-phenology/recordings/download/7105590
20200322_083000.flac	Yat1	22	03	20	2020/03/22	https://arbimon.rfcx.org/api/project/acoustic-community-phenology/recordings/download/7105591
20200322_090000.flac	Yat1	22	03	20	2020/03/22	https://arbimon.rfcx.org/api/project/acoustic-community-phenology/recordings/download/7105592
20200322_093000.flac	Yat1	22	03	20	2020/03/22	https://arbimon.rfcx.org/api/project/acoustic-community-phenology/recordings/download/7105593
20200322_100000.flac	Yat1	22	03	20	2020/03/22	https://arbimon.rfcx.org/api/project/acoustic-community-phenology/recordings/download/7105594
20200322_103000.flac	Yat1	22	03	20	2020/03/22	https://arbimon.rfcx.org/api/project/acoustic-community-phenology/recordings/download/7105595
20200322_110000.flac	Yat1	22	03	20	2020/03/22	https://arbimon.rfcx.org/api/project/acoustic-community-phenology/recordings/download/7105596
20200322_113000.flac	Yat1	22	03	20	2020/03/22	https://arbimon.rfcx.org/api/project/acoustic-community-phenology/recordings/download/7105597
20200322_120000.flac	Yat1	22	03	20	2020/03/22	https://arbimon.rfcx.org/api/project/acoustic-community-phenology/recordings/download/7105598
20200322_123000.flac	Yat1	22	03	20	2020/03/22	https://arbimon.rfcx.org/api/project/acoustic-community-phenology/recordings/download/7105599
20200322_130000.flac	Yat1	22	03	20	2020/03/22	https://arbimon.rfcx.org/api/project/acoustic-community-phenology/recordings/download/7105600
20200322_133000.flac	Yat1	22	03	20	2020/03/22	https://arbimon.rfcx.org/api/project/acoustic-community-phenology/recordings/download/7105601
20200322_140000.flac	Yat1	22	03	20	2020/03/22	https://arbimon.rfcx.org/api/project/acoustic-community-phenology/recordings/download/7105602
20200322_143000.flac	Yat1	22	03	20	2020/03/22	https://arbimon.rfcx.org/api/project/acoustic-community-phenology/recordings/download/7105603
20200322_150000.flac	Yat1	22	03	20	2020/03/22	https://arbimon.rfcx.org/api/project/acoustic-community-phenology/recordings/download/7105604
20200322_153000.flac	Yat1	22	03	20	2020/03/22	https://arbimon.rfcx.org/api/project/acoustic-community-phenology/recordings/download/7105605
20200322_160000.flac	Yat1	22	03	20	2020/03/22	https://arbimon.rfcx.org/api/project/acoustic-community-phenology/recordings/download/7105606
20200322_163000.flac	Yat1	22	03	20	2020/03/22	https://arbimon.rfcx.org/api/project/acoustic-community-phenology/recordings/download/7105607
20200322_170000.flac	Yat1	22	03	20	2020/03/22	https://arbimon.rfcx.org/api/project/acoustic-community-phenology/recordings/download/7105608
20200322_173000.flac	Yat1	22	03	20	2020/03/22	https://arbimon.rfcx.org/api/project/acoustic-community-phenology/recordings/download/7105609
20200322_180000.flac	Yat1	22	03	20	2020/03/22	https://arbimon.rfcx.org/api/project/acoustic-community-phenology/recordings/download/7105610
20200322_183000.flac	Yat1	22	03	20	2020/03/22	https://arbimon.rfcx.org/api/project/acoustic-community-phenology/recordings/download/7105611
20200322_190000.flac	Yat1	22	03	20	2020/03/22	https://arbimon.rfcx.org/api/project/acoustic-community-phenology/recordings/download/7105612
20200322_193000.flac	Yat1	22	03	20	2020/03/22	https://arbimon.rfcx.org/api/project/acoustic-community-phenology/recordings/download/7105613
20200322_200000.flac	Yat1	22	03	20	2020/03/22	https://arbimon.rfcx.org/api/project/acoustic-community-phenology/recordings/download/7105614
20200322_203000.flac	Yat1	22	03	20	2020/03/22	https://arbimon.rfcx.org/api/project/acoustic-community-phenology/recordings/download/7105615
20200322_210000.flac	Yat1	22	03	20	2020/03/22	https://arbimon.rfcx.org/api/project/acoustic-community-phenology/recordings/download/7105616
20200322_213000.flac	Yat1	22	03	20	2020/03/22	https://arbimon.rfcx.org/api/project/acoustic-community-phenology/recordings/download/7105617
20200322_220000.flac	Yat1	22	03	20	2020/03/22	https://arbimon.rfcx.org/api/project/acoustic-community-phenology/recordings/download/7105618
20200322_223000.flac	Yat1	22	03	20	2020/03/22	https://arbimon.rfcx.org/api/project/acoustic-community-phenology/recordings/download/7105619
20200322_230000.flac	Yat1	22	03	20	2020/03/22	https://arbimon.rfcx.org/api/project/acoustic-community-phenology/recordings/download/7105620
20200322_233000.flac	Yat1	22	03	20	2020/03/22	https://arbimon.rfcx.org/api/project/acoustic-community-phenology/recordings/download/7105621
20200323_000000.flac	Yat1	23	03	20	2020/03/23	https://arbimon.rfcx.org/api/project/acoustic-community-phenology/recordings/download/7105622
20200323_003000.flac	Yat1	23	03	20	2020/03/23	https://arbimon.rfcx.org/api/project/acoustic-community-phenology/recordings/download/7105623
20200323_010000.flac	Yat1	23	03	20	2020/03/23	https://arbimon.rfcx.org/api/project/acoustic-community-phenology/recordings/download/7105624
20200323_013000.flac	Yat1	23	03	20	2020/03/23	https://arbimon.rfcx.org/api/project/acoustic-community-phenology/recordings/download/7105625
20200323_020000.flac	Yat1	23	03	20	2020/03/23	https://arbimon.rfcx.org/api/project/acoustic-community-phenology/recordings/download/7105626
20200323_023000.flac	Yat1	23	03	20	2020/03/23	https://arbimon.rfcx.org/api/project/acoustic-community-phenology/recordings/download/7105627
20200323_030000.flac	Yat1	23	03	20	2020/03/23	https://arbimon.rfcx.org/api/project/acoustic-community-phenology/recordings/download/7105628
20200323_033000.flac	Yat1	23	03	20	2020/03/23	https://arbimon.rfcx.org/api/project/acoustic-community-phenology/recordings/download/7105629
20200323_040000.flac	Yat1	23	03	20	2020/03/23	https://arbimon.rfcx.org/api/project/acoustic-community-phenology/recordings/download/7105630
20200323_043000.flac	Yat1	23	03	20	2020/03/23	https://arbimon.rfcx.org/api/project/acoustic-community-phenology/recordings/download/7105631
20200323_050000.flac	Yat1	23	03	20	2020/03/23	https://arbimon.rfcx.org/api/project/acoustic-community-phenology/recordings/download/7105632
20200323_053000.flac	Yat1	23	03	20	2020/03/23	https://arbimon.rfcx.org/api/project/acoustic-community-phenology/recordings/download/7105633
20200323_060000.flac	Yat1	23	03	20	2020/03/23	https://arbimon.rfcx.org/api/project/acoustic-community-phenology/recordings/download/7105634
20200323_063000.flac	Yat1	23	03	20	2020/03/23	https://arbimon.rfcx.org/api/project/acoustic-community-phenology/recordings/download/7105635
20200323_070000.flac	Yat1	23	03	20	2020/03/23	https://arbimon.rfcx.org/api/project/acoustic-community-phenology/recordings/download/7105636
20200323_073000.flac	Yat1	23	03	20	2020/03/23	https://arbimon.rfcx.org/api/project/acoustic-community-phenology/recordings/download/7105637
20200323_080000.flac	Yat1	23	03	20	2020/03/23	https://arbimon.rfcx.org/api/project/acoustic-community-phenology/recordings/download/7105638
20200323_083000.flac	Yat1	23	03	20	2020/03/23	https://arbimon.rfcx.org/api/project/acoustic-community-phenology/recordings/download/7105639
20200323_090000.flac	Yat1	23	03	20	2020/03/23	https://arbimon.rfcx.org/api/project/acoustic-community-phenology/recordings/download/7105640
20200323_093000.flac	Yat1	23	03	20	2020/03/23	https://arbimon.rfcx.org/api/project/acoustic-community-phenology/recordings/download/7105641
20200323_100000.flac	Yat1	23	03	20	2020/03/23	https://arbimon.rfcx.org/api/project/acoustic-community-phenology/recordings/download/7105642
20200323_103000.flac	Yat1	23	03	20	2020/03/23	https://arbimon.rfcx.org/api/project/acoustic-community-phenology/recordings/download/7105643
20200323_110000.flac	Yat1	23	03	20	2020/03/23	https://arbimon.rfcx.org/api/project/acoustic-community-phenology/recordings/download/7105644
20200323_113000.flac	Yat1	23	03	20	2020/03/23	https://arbimon.rfcx.org/api/project/acoustic-community-phenology/recordings/download/7105645
20200323_120000.flac	Yat1	23	03	20	2020/03/23	https://arbimon.rfcx.org/api/project/acoustic-community-phenology/recordings/download/7105646
20200323_123000.flac	Yat1	23	03	20	2020/03/23	https://arbimon.rfcx.org/api/project/acoustic-community-phenology/recordings/download/7105647
20200323_130000.flac	Yat1	23	03	20	2020/03/23	https://arbimon.rfcx.org/api/project/acoustic-community-phenology/recordings/download/7105648
20200323_133000.flac	Yat1	23	03	20	2020/03/23	https://arbimon.rfcx.org/api/project/acoustic-community-phenology/recordings/download/7105649
20200323_140000.flac	Yat1	23	03	20	2020/03/23	https://arbimon.rfcx.org/api/project/acoustic-community-phenology/recordings/download/7105650
20200323_143000.flac	Yat1	23	03	20	2020/03/23	https://arbimon.rfcx.org/api/project/acoustic-community-phenology/recordings/download/7105651
20200323_150000.flac	Yat1	23	03	20	2020/03/23	https://arbimon.rfcx.org/api/project/acoustic-community-phenology/recordings/download/7105652
20200323_153000.flac	Yat1	23	03	20	2020/03/23	https://arbimon.rfcx.org/api/project/acoustic-community-phenology/recordings/download/7105653
20200323_160000.flac	Yat1	23	03	20	2020/03/23	https://arbimon.rfcx.org/api/project/acoustic-community-phenology/recordings/download/7105654
20200323_163000.flac	Yat1	23	03	20	2020/03/23	https://arbimon.rfcx.org/api/project/acoustic-community-phenology/recordings/download/7105655
20200323_170000.flac	Yat1	23	03	20	2020/03/23	https://arbimon.rfcx.org/api/project/acoustic-community-phenology/recordings/download/7105656
20200323_173000.flac	Yat1	23	03	20	2020/03/23	https://arbimon.rfcx.org/api/project/acoustic-community-phenology/recordings/download/7105657
20200323_180000.flac	Yat1	23	03	20	2020/03/23	https://arbimon.rfcx.org/api/project/acoustic-community-phenology/recordings/download/7105658
20200323_183000.flac	Yat1	23	03	20	2020/03/23	https://arbimon.rfcx.org/api/project/acoustic-community-phenology/recordings/download/7105659
20200323_190000.flac	Yat1	23	03	20	2020/03/23	https://arbimon.rfcx.org/api/project/acoustic-community-phenology/recordings/download/7105660
20200323_193000.flac	Yat1	23	03	20	2020/03/23	https://arbimon.rfcx.org/api/project/acoustic-community-phenology/recordings/download/7105661
20200323_200000.flac	Yat1	23	03	20	2020/03/23	https://arbimon.rfcx.org/api/project/acoustic-community-phenology/recordings/download/7105662
20200323_203000.flac	Yat1	23	03	20	2020/03/23	https://arbimon.rfcx.org/api/project/acoustic-community-phenology/recordings/download/7105663
20200323_210000.flac	Yat1	23	03	20	2020/03/23	https://arbimon.rfcx.org/api/project/acoustic-community-phenology/recordings/download/7105664
20200323_213000.flac	Yat1	23	03	20	2020/03/23	https://arbimon.rfcx.org/api/project/acoustic-community-phenology/recordings/download/7105665
20200323_220000.flac	Yat1	23	03	20	2020/03/23	https://arbimon.rfcx.org/api/project/acoustic-community-phenology/recordings/download/7105666
20200323_223000.flac	Yat1	23	03	20	2020/03/23	https://arbimon.rfcx.org/api/project/acoustic-community-phenology/recordings/download/7105667
20200323_230000.flac	Yat1	23	03	20	2020/03/23	https://arbimon.rfcx.org/api/project/acoustic-community-phenology/recordings/download/7105668
20200323_233000.flac	Yat1	23	03	20	2020/03/23	https://arbimon.rfcx.org/api/project/acoustic-community-phenology/recordings/download/7105669
20200324_000000.flac	Yat1	24	03	20	2020/03/24	https://arbimon.rfcx.org/api/project/acoustic-community-phenology/recordings/download/7105670
20200324_003000.flac	Yat1	24	03	20	2020/03/24	https://arbimon.rfcx.org/api/project/acoustic-community-phenology/recordings/download/7105671
20200324_010000.flac	Yat1	24	03	20	2020/03/24	https://arbimon.rfcx.org/api/project/acoustic-community-phenology/recordings/download/7105672
20200324_013000.flac	Yat1	24	03	20	2020/03/24	https://arbimon.rfcx.org/api/project/acoustic-community-phenology/recordings/download/7105673
20200324_020000.flac	Yat1	24	03	20	2020/03/24	https://arbimon.rfcx.org/api/project/acoustic-community-phenology/recordings/download/7105674
20200324_023000.flac	Yat1	24	03	20	2020/03/24	https://arbimon.rfcx.org/api/project/acoustic-community-phenology/recordings/download/7105675
20200324_030000.flac	Yat1	24	03	20	2020/03/24	https://arbimon.rfcx.org/api/project/acoustic-community-phenology/recordings/download/7105676
20200324_033000.flac	Yat1	24	03	20	2020/03/24	https://arbimon.rfcx.org/api/project/acoustic-community-phenology/recordings/download/7105677
20200324_040000.flac	Yat1	24	03	20	2020/03/24	https://arbimon.rfcx.org/api/project/acoustic-community-phenology/recordings/download/7105678
20200324_043000.flac	Yat1	24	03	20	2020/03/24	https://arbimon.rfcx.org/api/project/acoustic-community-phenology/recordings/download/7105679
20200324_050000.flac	Yat1	24	03	20	2020/03/24	https://arbimon.rfcx.org/api/project/acoustic-community-phenology/recordings/download/7105680
20200324_053000.flac	Yat1	24	03	20	2020/03/24	https://arbimon.rfcx.org/api/project/acoustic-community-phenology/recordings/download/7105681
20200324_060000.flac	Yat1	24	03	20	2020/03/24	https://arbimon.rfcx.org/api/project/acoustic-community-phenology/recordings/download/7105682
20200324_063000.flac	Yat1	24	03	20	2020/03/24	https://arbimon.rfcx.org/api/project/acoustic-community-phenology/recordings/download/7105683
20200324_070000.flac	Yat1	24	03	20	2020/03/24	https://arbimon.rfcx.org/api/project/acoustic-community-phenology/recordings/download/7105684
20200324_073000.flac	Yat1	24	03	20	2020/03/24	https://arbimon.rfcx.org/api/project/acoustic-community-phenology/recordings/download/7105685
20200324_080000.flac	Yat1	24	03	20	2020/03/24	https://arbimon.rfcx.org/api/project/acoustic-community-phenology/recordings/download/7105686
20200324_083000.flac	Yat1	24	03	20	2020/03/24	https://arbimon.rfcx.org/api/project/acoustic-community-phenology/recordings/download/7105687
20200324_090000.flac	Yat1	24	03	20	2020/03/24	https://arbimon.rfcx.org/api/project/acoustic-community-phenology/recordings/download/7105688
20200324_093000.flac	Yat1	24	03	20	2020/03/24	https://arbimon.rfcx.org/api/project/acoustic-community-phenology/recordings/download/7105689
20200324_100000.flac	Yat1	24	03	20	2020/03/24	https://arbimon.rfcx.org/api/project/acoustic-community-phenology/recordings/download/7105690
20200324_103000.flac	Yat1	24	03	20	2020/03/24	https://arbimon.rfcx.org/api/project/acoustic-community-phenology/recordings/download/7105691
20200324_110000.flac	Yat1	24	03	20	2020/03/24	https://arbimon.rfcx.org/api/project/acoustic-community-phenology/recordings/download/7105692
20200324_113000.flac	Yat1	24	03	20	2020/03/24	https://arbimon.rfcx.org/api/project/acoustic-community-phenology/recordings/download/7105693
20200324_120000.flac	Yat1	24	03	20	2020/03/24	https://arbimon.rfcx.org/api/project/acoustic-community-phenology/recordings/download/7105694
20200324_123000.flac	Yat1	24	03	20	2020/03/24	https://arbimon.rfcx.org/api/project/acoustic-community-phenology/recordings/download/7105695
20200324_130000.flac	Yat1	24	03	20	2020/03/24	https://arbimon.rfcx.org/api/project/acoustic-community-phenology/recordings/download/7105696
20200324_133000.flac	Yat1	24	03	20	2020/03/24	https://arbimon.rfcx.org/api/project/acoustic-community-phenology/recordings/download/7105697
20200324_140000.flac	Yat1	24	03	20	2020/03/24	https://arbimon.rfcx.org/api/project/acoustic-community-phenology/recordings/download/7105698
20200324_143000.flac	Yat1	24	03	20	2020/03/24	https://arbimon.rfcx.org/api/project/acoustic-community-phenology/recordings/download/7105699
20200324_150000.flac	Yat1	24	03	20	2020/03/24	https://arbimon.rfcx.org/api/project/acoustic-community-phenology/recordings/download/7105700
20200324_153000.flac	Yat1	24	03	20	2020/03/24	https://arbimon.rfcx.org/api/project/acoustic-community-phenology/recordings/download/7105701
20200324_160000.flac	Yat1	24	03	20	2020/03/24	https://arbimon.rfcx.org/api/project/acoustic-community-phenology/recordings/download/7105702
20200324_163000.flac	Yat1	24	03	20	2020/03/24	https://arbimon.rfcx.org/api/project/acoustic-community-phenology/recordings/download/7105703
20200324_170000.flac	Yat1	24	03	20	2020/03/24	https://arbimon.rfcx.org/api/project/acoustic-community-phenology/recordings/download/7105704
20200324_173000.flac	Yat1	24	03	20	2020/03/24	https://arbimon.rfcx.org/api/project/acoustic-community-phenology/recordings/download/7105705
20200324_180000.flac	Yat1	24	03	20	2020/03/24	https://arbimon.rfcx.org/api/project/acoustic-community-phenology/recordings/download/7105706
20200324_183000.flac	Yat1	24	03	20	2020/03/24	https://arbimon.rfcx.org/api/project/acoustic-community-phenology/recordings/download/7105707
20200324_190000.flac	Yat1	24	03	20	2020/03/24	https://arbimon.rfcx.org/api/project/acoustic-community-phenology/recordings/download/7105708
20200324_193000.flac	Yat1	24	03	20	2020/03/24	https://arbimon.rfcx.org/api/project/acoustic-community-phenology/recordings/download/7105709
20200324_200000.flac	Yat1	24	03	20	2020/03/24	https://arbimon.rfcx.org/api/project/acoustic-community-phenology/recordings/download/7105710
20200324_203000.flac	Yat1	24	03	20	2020/03/24	https://arbimon.rfcx.org/api/project/acoustic-community-phenology/recordings/download/7105711
20200324_210000.flac	Yat1	24	03	20	2020/03/24	https://arbimon.rfcx.org/api/project/acoustic-community-phenology/recordings/download/7105712
20200324_213000.flac	Yat1	24	03	20	2020/03/24	https://arbimon.rfcx.org/api/project/acoustic-community-phenology/recordings/download/7105713
20200324_220000.flac	Yat1	24	03	20	2020/03/24	https://arbimon.rfcx.org/api/project/acoustic-community-phenology/recordings/download/7105714
20200324_223000.flac	Yat1	24	03	20	2020/03/24	https://arbimon.rfcx.org/api/project/acoustic-community-phenology/recordings/download/7105715
20200324_230000.flac	Yat1	24	03	20	2020/03/24	https://arbimon.rfcx.org/api/project/acoustic-community-phenology/recordings/download/7105716
20200324_233000.flac	Yat1	24	03	20	2020/03/24	https://arbimon.rfcx.org/api/project/acoustic-community-phenology/recordings/download/7105717
20200325_000000.flac	Yat1	25	03	20	2020/03/25	https://arbimon.rfcx.org/api/project/acoustic-community-phenology/recordings/download/7105718
20200325_003000.flac	Yat1	25	03	20	2020/03/25	https://arbimon.rfcx.org/api/project/acoustic-community-phenology/recordings/download/7105719
20200325_010000.flac	Yat1	25	03	20	2020/03/25	https://arbimon.rfcx.org/api/project/acoustic-community-phenology/recordings/download/7105720
20200325_013000.flac	Yat1	25	03	20	2020/03/25	https://arbimon.rfcx.org/api/project/acoustic-community-phenology/recordings/download/7105721
20200325_020000.flac	Yat1	25	03	20	2020/03/25	https://arbimon.rfcx.org/api/project/acoustic-community-phenology/recordings/download/7105722
20200325_023000.flac	Yat1	25	03	20	2020/03/25	https://arbimon.rfcx.org/api/project/acoustic-community-phenology/recordings/download/7105723
20200325_030000.flac	Yat1	25	03	20	2020/03/25	https://arbimon.rfcx.org/api/project/acoustic-community-phenology/recordings/download/7105724
20200325_033000.flac	Yat1	25	03	20	2020/03/25	https://arbimon.rfcx.org/api/project/acoustic-community-phenology/recordings/download/7105725
20200325_040000.flac	Yat1	25	03	20	2020/03/25	https://arbimon.rfcx.org/api/project/acoustic-community-phenology/recordings/download/7105726
20200325_043000.flac	Yat1	25	03	20	2020/03/25	https://arbimon.rfcx.org/api/project/acoustic-community-phenology/recordings/download/7105727
20200325_050000.flac	Yat1	25	03	20	2020/03/25	https://arbimon.rfcx.org/api/project/acoustic-community-phenology/recordings/download/7105728
20200325_053000.flac	Yat1	25	03	20	2020/03/25	https://arbimon.rfcx.org/api/project/acoustic-community-phenology/recordings/download/7105729
20200325_060000.flac	Yat1	25	03	20	2020/03/25	https://arbimon.rfcx.org/api/project/acoustic-community-phenology/recordings/download/7105730
20200325_063000.flac	Yat1	25	03	20	2020/03/25	https://arbimon.rfcx.org/api/project/acoustic-community-phenology/recordings/download/7105731
20200325_070000.flac	Yat1	25	03	20	2020/03/25	https://arbimon.rfcx.org/api/project/acoustic-community-phenology/recordings/download/7105732
20200325_073000.flac	Yat1	25	03	20	2020/03/25	https://arbimon.rfcx.org/api/project/acoustic-community-phenology/recordings/download/7105733
20200325_083000.flac	Yat1	25	03	20	2020/03/25	https://arbimon.rfcx.org/api/project/acoustic-community-phenology/recordings/download/7105734
20200325_090000.flac	Yat1	25	03	20	2020/03/25	https://arbimon.rfcx.org/api/project/acoustic-community-phenology/recordings/download/7105735
20200325_093000.flac	Yat1	25	03	20	2020/03/25	https://arbimon.rfcx.org/api/project/acoustic-community-phenology/recordings/download/7105736
20200325_100000.flac	Yat1	25	03	20	2020/03/25	https://arbimon.rfcx.org/api/project/acoustic-community-phenology/recordings/download/7105737
20200325_103000.flac	Yat1	25	03	20	2020/03/25	https://arbimon.rfcx.org/api/project/acoustic-community-phenology/recordings/download/7105738
20200325_110000.flac	Yat1	25	03	20	2020/03/25	https://arbimon.rfcx.org/api/project/acoustic-community-phenology/recordings/download/7105739
20200325_113000.flac	Yat1	25	03	20	2020/03/25	https://arbimon.rfcx.org/api/project/acoustic-community-phenology/recordings/download/7105740
20200325_120000.flac	Yat1	25	03	20	2020/03/25	https://arbimon.rfcx.org/api/project/acoustic-community-phenology/recordings/download/7105741
20200325_123000.flac	Yat1	25	03	20	2020/03/25	https://arbimon.rfcx.org/api/project/acoustic-community-phenology/recordings/download/7105742
20200325_130000.flac	Yat1	25	03	20	2020/03/25	https://arbimon.rfcx.org/api/project/acoustic-community-phenology/recordings/download/7105743
20200325_133000.flac	Yat1	25	03	20	2020/03/25	https://arbimon.rfcx.org/api/project/acoustic-community-phenology/recordings/download/7105744
20200325_080000.flac	Yat1	25	03	20	2020/03/25	https://arbimon.rfcx.org/api/project/acoustic-community-phenology/recordings/download/7105745
20200325_140000.flac	Yat1	25	03	20	2020/03/25	https://arbimon.rfcx.org/api/project/acoustic-community-phenology/recordings/download/7105746
20200325_143000.flac	Yat1	25	03	20	2020/03/25	https://arbimon.rfcx.org/api/project/acoustic-community-phenology/recordings/download/7105747
20200325_150000.flac	Yat1	25	03	20	2020/03/25	https://arbimon.rfcx.org/api/project/acoustic-community-phenology/recordings/download/7105748
20200325_153000.flac	Yat1	25	03	20	2020/03/25	https://arbimon.rfcx.org/api/project/acoustic-community-phenology/recordings/download/7105749
20200325_160000.flac	Yat1	25	03	20	2020/03/25	https://arbimon.rfcx.org/api/project/acoustic-community-phenology/recordings/download/7105750
20200325_163000.flac	Yat1	25	03	20	2020/03/25	https://arbimon.rfcx.org/api/project/acoustic-community-phenology/recordings/download/7105751
20200325_170000.flac	Yat1	25	03	20	2020/03/25	https://arbimon.rfcx.org/api/project/acoustic-community-phenology/recordings/download/7105752
20200325_173000.flac	Yat1	25	03	20	2020/03/25	https://arbimon.rfcx.org/api/project/acoustic-community-phenology/recordings/download/7105753
20200325_180000.flac	Yat1	25	03	20	2020/03/25	https://arbimon.rfcx.org/api/project/acoustic-community-phenology/recordings/download/7105754
20200325_183000.flac	Yat1	25	03	20	2020/03/25	https://arbimon.rfcx.org/api/project/acoustic-community-phenology/recordings/download/7105755
20200325_193000.flac	Yat1	25	03	20	2020/03/25	https://arbimon.rfcx.org/api/project/acoustic-community-phenology/recordings/download/7105756
20200325_200000.flac	Yat1	25	03	20	2020/03/25	https://arbimon.rfcx.org/api/project/acoustic-community-phenology/recordings/download/7105757
20200325_203000.flac	Yat1	25	03	20	2020/03/25	https://arbimon.rfcx.org/api/project/acoustic-community-phenology/recordings/download/7105758
20200325_210000.flac	Yat1	25	03	20	2020/03/25	https://arbimon.rfcx.org/api/project/acoustic-community-phenology/recordings/download/7105759
20200325_213000.flac	Yat1	25	03	20	2020/03/25	https://arbimon.rfcx.org/api/project/acoustic-community-phenology/recordings/download/7105760
20200325_220000.flac	Yat1	25	03	20	2020/03/25	https://arbimon.rfcx.org/api/project/acoustic-community-phenology/recordings/download/7105761
20200325_223000.flac	Yat1	25	03	20	2020/03/25	https://arbimon.rfcx.org/api/project/acoustic-community-phenology/recordings/download/7105762
20200325_230000.flac	Yat1	25	03	20	2020/03/25	https://arbimon.rfcx.org/api/project/acoustic-community-phenology/recordings/download/7105763
20200325_233000.flac	Yat1	25	03	20	2020/03/25	https://arbimon.rfcx.org/api/project/acoustic-community-phenology/recordings/download/7105764
20200325_190000.flac	Yat1	25	03	20	2020/03/25	https://arbimon.rfcx.org/api/project/acoustic-community-phenology/recordings/download/7105765
20200326_000000.flac	Yat1	26	03	20	2020/03/26	https://arbimon.rfcx.org/api/project/acoustic-community-phenology/recordings/download/7105766
20200326_003000.flac	Yat1	26	03	20	2020/03/26	https://arbimon.rfcx.org/api/project/acoustic-community-phenology/recordings/download/7105767
20200326_010000.flac	Yat1	26	03	20	2020/03/26	https://arbimon.rfcx.org/api/project/acoustic-community-phenology/recordings/download/7105768
20200326_013000.flac	Yat1	26	03	20	2020/03/26	https://arbimon.rfcx.org/api/project/acoustic-community-phenology/recordings/download/7105769
20200326_020000.flac	Yat1	26	03	20	2020/03/26	https://arbimon.rfcx.org/api/project/acoustic-community-phenology/recordings/download/7105770
20200326_023000.flac	Yat1	26	03	20	2020/03/26	https://arbimon.rfcx.org/api/project/acoustic-community-phenology/recordings/download/7105771
20200326_030000.flac	Yat1	26	03	20	2020/03/26	https://arbimon.rfcx.org/api/project/acoustic-community-phenology/recordings/download/7105772
20200326_033000.flac	Yat1	26	03	20	2020/03/26	https://arbimon.rfcx.org/api/project/acoustic-community-phenology/recordings/download/7105773
20200326_040000.flac	Yat1	26	03	20	2020/03/26	https://arbimon.rfcx.org/api/project/acoustic-community-phenology/recordings/download/7105774
20200326_043000.flac	Yat1	26	03	20	2020/03/26	https://arbimon.rfcx.org/api/project/acoustic-community-phenology/recordings/download/7105775
20200326_050000.flac	Yat1	26	03	20	2020/03/26	https://arbimon.rfcx.org/api/project/acoustic-community-phenology/recordings/download/7105776
20200326_053000.flac	Yat1	26	03	20	2020/03/26	https://arbimon.rfcx.org/api/project/acoustic-community-phenology/recordings/download/7105777
20200326_060000.flac	Yat1	26	03	20	2020/03/26	https://arbimon.rfcx.org/api/project/acoustic-community-phenology/recordings/download/7105778
20200326_063000.flac	Yat1	26	03	20	2020/03/26	https://arbimon.rfcx.org/api/project/acoustic-community-phenology/recordings/download/7105779
20200326_070000.flac	Yat1	26	03	20	2020/03/26	https://arbimon.rfcx.org/api/project/acoustic-community-phenology/recordings/download/7105780
20200326_073000.flac	Yat1	26	03	20	2020/03/26	https://arbimon.rfcx.org/api/project/acoustic-community-phenology/recordings/download/7105781
20200326_080000.flac	Yat1	26	03	20	2020/03/26	https://arbimon.rfcx.org/api/project/acoustic-community-phenology/recordings/download/7105782
20200326_090000.flac	Yat1	26	03	20	2020/03/26	https://arbimon.rfcx.org/api/project/acoustic-community-phenology/recordings/download/7105783
20200326_093000.flac	Yat1	26	03	20	2020/03/26	https://arbimon.rfcx.org/api/project/acoustic-community-phenology/recordings/download/7105784
20200326_100000.flac	Yat1	26	03	20	2020/03/26	https://arbimon.rfcx.org/api/project/acoustic-community-phenology/recordings/download/7105785
20200326_103000.flac	Yat1	26	03	20	2020/03/26	https://arbimon.rfcx.org/api/project/acoustic-community-phenology/recordings/download/7105786
20200326_110000.flac	Yat1	26	03	20	2020/03/26	https://arbimon.rfcx.org/api/project/acoustic-community-phenology/recordings/download/7105787
20200326_113000.flac	Yat1	26	03	20	2020/03/26	https://arbimon.rfcx.org/api/project/acoustic-community-phenology/recordings/download/7105788
20200326_083000.flac	Yat1	26	03	20	2020/03/26	https://arbimon.rfcx.org/api/project/acoustic-community-phenology/recordings/download/7105789
20200326_120000.flac	Yat1	26	03	20	2020/03/26	https://arbimon.rfcx.org/api/project/acoustic-community-phenology/recordings/download/7105790
20200326_130000.flac	Yat1	26	03	20	2020/03/26	https://arbimon.rfcx.org/api/project/acoustic-community-phenology/recordings/download/7105791
20200326_133000.flac	Yat1	26	03	20	2020/03/26	https://arbimon.rfcx.org/api/project/acoustic-community-phenology/recordings/download/7105792
20200326_140000.flac	Yat1	26	03	20	2020/03/26	https://arbimon.rfcx.org/api/project/acoustic-community-phenology/recordings/download/7105793
20200326_143000.flac	Yat1	26	03	20	2020/03/26	https://arbimon.rfcx.org/api/project/acoustic-community-phenology/recordings/download/7105794
20200326_150000.flac	Yat1	26	03	20	2020/03/26	https://arbimon.rfcx.org/api/project/acoustic-community-phenology/recordings/download/7105795
20200326_153000.flac	Yat1	26	03	20	2020/03/26	https://arbimon.rfcx.org/api/project/acoustic-community-phenology/recordings/download/7105796
20200326_160000.flac	Yat1	26	03	20	2020/03/26	https://arbimon.rfcx.org/api/project/acoustic-community-phenology/recordings/download/7105797
20200326_163000.flac	Yat1	26	03	20	2020/03/26	https://arbimon.rfcx.org/api/project/acoustic-community-phenology/recordings/download/7105798
20200326_170000.flac	Yat1	26	03	20	2020/03/26	https://arbimon.rfcx.org/api/project/acoustic-community-phenology/recordings/download/7105799
20200326_180000.flac	Yat1	26	03	20	2020/03/26	https://arbimon.rfcx.org/api/project/acoustic-community-phenology/recordings/download/7105800
20200326_183000.flac	Yat1	26	03	20	2020/03/26	https://arbimon.rfcx.org/api/project/acoustic-community-phenology/recordings/download/7105801
20200326_190000.flac	Yat1	26	03	20	2020/03/26	https://arbimon.rfcx.org/api/project/acoustic-community-phenology/recordings/download/7105802
20200326_193000.flac	Yat1	26	03	20	2020/03/26	https://arbimon.rfcx.org/api/project/acoustic-community-phenology/recordings/download/7105803
20200326_200000.flac	Yat1	26	03	20	2020/03/26	https://arbimon.rfcx.org/api/project/acoustic-community-phenology/recordings/download/7105804
20200326_123000.flac	Yat1	26	03	20	2020/03/26	https://arbimon.rfcx.org/api/project/acoustic-community-phenology/recordings/download/7105805
20200326_173000.flac	Yat1	26	03	20	2020/03/26	https://arbimon.rfcx.org/api/project/acoustic-community-phenology/recordings/download/7105806
20200326_203000.flac	Yat1	26	03	20	2020/03/26	https://arbimon.rfcx.org/api/project/acoustic-community-phenology/recordings/download/7105807
20200326_210000.flac	Yat1	26	03	20	2020/03/26	https://arbimon.rfcx.org/api/project/acoustic-community-phenology/recordings/download/7105808
20200326_213000.flac	Yat1	26	03	20	2020/03/26	https://arbimon.rfcx.org/api/project/acoustic-community-phenology/recordings/download/7105809
20200326_220000.flac	Yat1	26	03	20	2020/03/26	https://arbimon.rfcx.org/api/project/acoustic-community-phenology/recordings/download/7105810
20200326_223000.flac	Yat1	26	03	20	2020/03/26	https://arbimon.rfcx.org/api/project/acoustic-community-phenology/recordings/download/7105811
20200326_230000.flac	Yat1	26	03	20	2020/03/26	https://arbimon.rfcx.org/api/project/acoustic-community-phenology/recordings/download/7105812
20200326_233000.flac	Yat1	26	03	20	2020/03/26	https://arbimon.rfcx.org/api/project/acoustic-community-phenology/recordings/download/7105813
20200327_000000.flac	Yat1	27	03	20	2020/03/27	https://arbimon.rfcx.org/api/project/acoustic-community-phenology/recordings/download/7105814
20200327_003000.flac	Yat1	27	03	20	2020/03/27	https://arbimon.rfcx.org/api/project/acoustic-community-phenology/recordings/download/7105815
20200327_010000.flac	Yat1	27	03	20	2020/03/27	https://arbimon.rfcx.org/api/project/acoustic-community-phenology/recordings/download/7105816
20200327_013000.flac	Yat1	27	03	20	2020/03/27	https://arbimon.rfcx.org/api/project/acoustic-community-phenology/recordings/download/7105817
20200327_020000.flac	Yat1	27	03	20	2020/03/27	https://arbimon.rfcx.org/api/project/acoustic-community-phenology/recordings/download/7105818
20200327_023000.flac	Yat1	27	03	20	2020/03/27	https://arbimon.rfcx.org/api/project/acoustic-community-phenology/recordings/download/7105819
20200327_030000.flac	Yat1	27	03	20	2020/03/27	https://arbimon.rfcx.org/api/project/acoustic-community-phenology/recordings/download/7105820
20200327_033000.flac	Yat1	27	03	20	2020/03/27	https://arbimon.rfcx.org/api/project/acoustic-community-phenology/recordings/download/7105821
20200327_040000.flac	Yat1	27	03	20	2020/03/27	https://arbimon.rfcx.org/api/project/acoustic-community-phenology/recordings/download/7105822
20200327_043000.flac	Yat1	27	03	20	2020/03/27	https://arbimon.rfcx.org/api/project/acoustic-community-phenology/recordings/download/7105823
20200327_050000.flac	Yat1	27	03	20	2020/03/27	https://arbimon.rfcx.org/api/project/acoustic-community-phenology/recordings/download/7105824
20200327_053000.flac	Yat1	27	03	20	2020/03/27	https://arbimon.rfcx.org/api/project/acoustic-community-phenology/recordings/download/7105825
20200327_060000.flac	Yat1	27	03	20	2020/03/27	https://arbimon.rfcx.org/api/project/acoustic-community-phenology/recordings/download/7105826
20200327_063000.flac	Yat1	27	03	20	2020/03/27	https://arbimon.rfcx.org/api/project/acoustic-community-phenology/recordings/download/7105827
20200327_070000.flac	Yat1	27	03	20	2020/03/27	https://arbimon.rfcx.org/api/project/acoustic-community-phenology/recordings/download/7105828
20200327_073000.flac	Yat1	27	03	20	2020/03/27	https://arbimon.rfcx.org/api/project/acoustic-community-phenology/recordings/download/7105829
20200327_080000.flac	Yat1	27	03	20	2020/03/27	https://arbimon.rfcx.org/api/project/acoustic-community-phenology/recordings/download/7105830
20200327_083000.flac	Yat1	27	03	20	2020/03/27	https://arbimon.rfcx.org/api/project/acoustic-community-phenology/recordings/download/7105831
20200327_090000.flac	Yat1	27	03	20	2020/03/27	https://arbimon.rfcx.org/api/project/acoustic-community-phenology/recordings/download/7105832
20200327_093000.flac	Yat1	27	03	20	2020/03/27	https://arbimon.rfcx.org/api/project/acoustic-community-phenology/recordings/download/7105833
20200327_100000.flac	Yat1	27	03	20	2020/03/27	https://arbimon.rfcx.org/api/project/acoustic-community-phenology/recordings/download/7105834
20200327_103000.flac	Yat1	27	03	20	2020/03/27	https://arbimon.rfcx.org/api/project/acoustic-community-phenology/recordings/download/7105835
20200327_110000.flac	Yat1	27	03	20	2020/03/27	https://arbimon.rfcx.org/api/project/acoustic-community-phenology/recordings/download/7105836
20200327_113000.flac	Yat1	27	03	20	2020/03/27	https://arbimon.rfcx.org/api/project/acoustic-community-phenology/recordings/download/7105837
20200327_120000.flac	Yat1	27	03	20	2020/03/27	https://arbimon.rfcx.org/api/project/acoustic-community-phenology/recordings/download/7105838
20200327_123000.flac	Yat1	27	03	20	2020/03/27	https://arbimon.rfcx.org/api/project/acoustic-community-phenology/recordings/download/7105839
20200327_130000.flac	Yat1	27	03	20	2020/03/27	https://arbimon.rfcx.org/api/project/acoustic-community-phenology/recordings/download/7105840
20200327_133000.flac	Yat1	27	03	20	2020/03/27	https://arbimon.rfcx.org/api/project/acoustic-community-phenology/recordings/download/7105841
20200327_140000.flac	Yat1	27	03	20	2020/03/27	https://arbimon.rfcx.org/api/project/acoustic-community-phenology/recordings/download/7105842
20200327_143000.flac	Yat1	27	03	20	2020/03/27	https://arbimon.rfcx.org/api/project/acoustic-community-phenology/recordings/download/7105843
20200327_153000.flac	Yat1	27	03	20	2020/03/27	https://arbimon.rfcx.org/api/project/acoustic-community-phenology/recordings/download/7105844
20200327_160000.flac	Yat1	27	03	20	2020/03/27	https://arbimon.rfcx.org/api/project/acoustic-community-phenology/recordings/download/7105845
20200327_163000.flac	Yat1	27	03	20	2020/03/27	https://arbimon.rfcx.org/api/project/acoustic-community-phenology/recordings/download/7105846
20200327_170000.flac	Yat1	27	03	20	2020/03/27	https://arbimon.rfcx.org/api/project/acoustic-community-phenology/recordings/download/7105847
20200327_173000.flac	Yat1	27	03	20	2020/03/27	https://arbimon.rfcx.org/api/project/acoustic-community-phenology/recordings/download/7105848
20200327_180000.flac	Yat1	27	03	20	2020/03/27	https://arbimon.rfcx.org/api/project/acoustic-community-phenology/recordings/download/7105849
20200327_183000.flac	Yat1	27	03	20	2020/03/27	https://arbimon.rfcx.org/api/project/acoustic-community-phenology/recordings/download/7105850
20200327_190000.flac	Yat1	27	03	20	2020/03/27	https://arbimon.rfcx.org/api/project/acoustic-community-phenology/recordings/download/7105851
20200327_193000.flac	Yat1	27	03	20	2020/03/27	https://arbimon.rfcx.org/api/project/acoustic-community-phenology/recordings/download/7105852
20200327_200000.flac	Yat1	27	03	20	2020/03/27	https://arbimon.rfcx.org/api/project/acoustic-community-phenology/recordings/download/7105853
20200327_203000.flac	Yat1	27	03	20	2020/03/27	https://arbimon.rfcx.org/api/project/acoustic-community-phenology/recordings/download/7105854
20200327_210000.flac	Yat1	27	03	20	2020/03/27	https://arbimon.rfcx.org/api/project/acoustic-community-phenology/recordings/download/7105855
20200327_213000.flac	Yat1	27	03	20	2020/03/27	https://arbimon.rfcx.org/api/project/acoustic-community-phenology/recordings/download/7105856
20200327_220000.flac	Yat1	27	03	20	2020/03/27	https://arbimon.rfcx.org/api/project/acoustic-community-phenology/recordings/download/7105857
20200327_223000.flac	Yat1	27	03	20	2020/03/27	https://arbimon.rfcx.org/api/project/acoustic-community-phenology/recordings/download/7105858
20200327_230000.flac	Yat1	27	03	20	2020/03/27	https://arbimon.rfcx.org/api/project/acoustic-community-phenology/recordings/download/7105859
20200327_233000.flac	Yat1	27	03	20	2020/03/27	https://arbimon.rfcx.org/api/project/acoustic-community-phenology/recordings/download/7105860
20200327_150000.flac	Yat1	27	03	20	2020/03/27	https://arbimon.rfcx.org/api/project/acoustic-community-phenology/recordings/download/7105861
20200328_000000.flac	Yat1	28	03	20	2020/03/28	https://arbimon.rfcx.org/api/project/acoustic-community-phenology/recordings/download/7105862
20200328_003000.flac	Yat1	28	03	20	2020/03/28	https://arbimon.rfcx.org/api/project/acoustic-community-phenology/recordings/download/7105863
20200328_010000.flac	Yat1	28	03	20	2020/03/28	https://arbimon.rfcx.org/api/project/acoustic-community-phenology/recordings/download/7105864
20200328_013000.flac	Yat1	28	03	20	2020/03/28	https://arbimon.rfcx.org/api/project/acoustic-community-phenology/recordings/download/7105865
20200328_020000.flac	Yat1	28	03	20	2020/03/28	https://arbimon.rfcx.org/api/project/acoustic-community-phenology/recordings/download/7105866
20200328_023000.flac	Yat1	28	03	20	2020/03/28	https://arbimon.rfcx.org/api/project/acoustic-community-phenology/recordings/download/7105867
20200328_030000.flac	Yat1	28	03	20	2020/03/28	https://arbimon.rfcx.org/api/project/acoustic-community-phenology/recordings/download/7105868
20200328_033000.flac	Yat1	28	03	20	2020/03/28	https://arbimon.rfcx.org/api/project/acoustic-community-phenology/recordings/download/7105869
20200328_040000.flac	Yat1	28	03	20	2020/03/28	https://arbimon.rfcx.org/api/project/acoustic-community-phenology/recordings/download/7105870
20200328_043000.flac	Yat1	28	03	20	2020/03/28	https://arbimon.rfcx.org/api/project/acoustic-community-phenology/recordings/download/7105871
20200328_050000.flac	Yat1	28	03	20	2020/03/28	https://arbimon.rfcx.org/api/project/acoustic-community-phenology/recordings/download/7105872
20200328_053000.flac	Yat1	28	03	20	2020/03/28	https://arbimon.rfcx.org/api/project/acoustic-community-phenology/recordings/download/7105873
20200328_060000.flac	Yat1	28	03	20	2020/03/28	https://arbimon.rfcx.org/api/project/acoustic-community-phenology/recordings/download/7105874
20200328_063000.flac	Yat1	28	03	20	2020/03/28	https://arbimon.rfcx.org/api/project/acoustic-community-phenology/recordings/download/7105875
20200328_070000.flac	Yat1	28	03	20	2020/03/28	https://arbimon.rfcx.org/api/project/acoustic-community-phenology/recordings/download/7105876
20200328_073000.flac	Yat1	28	03	20	2020/03/28	https://arbimon.rfcx.org/api/project/acoustic-community-phenology/recordings/download/7105877
20200328_080000.flac	Yat1	28	03	20	2020/03/28	https://arbimon.rfcx.org/api/project/acoustic-community-phenology/recordings/download/7105878
20200328_083000.flac	Yat1	28	03	20	2020/03/28	https://arbimon.rfcx.org/api/project/acoustic-community-phenology/recordings/download/7105879
20200328_090000.flac	Yat1	28	03	20	2020/03/28	https://arbimon.rfcx.org/api/project/acoustic-community-phenology/recordings/download/7105880
20200328_093000.flac	Yat1	28	03	20	2020/03/28	https://arbimon.rfcx.org/api/project/acoustic-community-phenology/recordings/download/7105881
20200328_100000.flac	Yat1	28	03	20	2020/03/28	https://arbimon.rfcx.org/api/project/acoustic-community-phenology/recordings/download/7105882
20200328_103000.flac	Yat1	28	03	20	2020/03/28	https://arbimon.rfcx.org/api/project/acoustic-community-phenology/recordings/download/7105883
20200328_110000.flac	Yat1	28	03	20	2020/03/28	https://arbimon.rfcx.org/api/project/acoustic-community-phenology/recordings/download/7105884
20200328_113000.flac	Yat1	28	03	20	2020/03/28	https://arbimon.rfcx.org/api/project/acoustic-community-phenology/recordings/download/7105885
20200328_120000.flac	Yat1	28	03	20	2020/03/28	https://arbimon.rfcx.org/api/project/acoustic-community-phenology/recordings/download/7105886
20200328_123000.flac	Yat1	28	03	20	2020/03/28	https://arbimon.rfcx.org/api/project/acoustic-community-phenology/recordings/download/7105887
20200328_130000.flac	Yat1	28	03	20	2020/03/28	https://arbimon.rfcx.org/api/project/acoustic-community-phenology/recordings/download/7105888
20200328_133000.flac	Yat1	28	03	20	2020/03/28	https://arbimon.rfcx.org/api/project/acoustic-community-phenology/recordings/download/7105889
20200328_140000.flac	Yat1	28	03	20	2020/03/28	https://arbimon.rfcx.org/api/project/acoustic-community-phenology/recordings/download/7105890
20200328_143000.flac	Yat1	28	03	20	2020/03/28	https://arbimon.rfcx.org/api/project/acoustic-community-phenology/recordings/download/7105891
20200328_150000.flac	Yat1	28	03	20	2020/03/28	https://arbimon.rfcx.org/api/project/acoustic-community-phenology/recordings/download/7105892
20200328_153000.flac	Yat1	28	03	20	2020/03/28	https://arbimon.rfcx.org/api/project/acoustic-community-phenology/recordings/download/7105893
20200328_160000.flac	Yat1	28	03	20	2020/03/28	https://arbimon.rfcx.org/api/project/acoustic-community-phenology/recordings/download/7105894
20200328_163000.flac	Yat1	28	03	20	2020/03/28	https://arbimon.rfcx.org/api/project/acoustic-community-phenology/recordings/download/7105895
20200328_170000.flac	Yat1	28	03	20	2020/03/28	https://arbimon.rfcx.org/api/project/acoustic-community-phenology/recordings/download/7105896
20200328_173000.flac	Yat1	28	03	20	2020/03/28	https://arbimon.rfcx.org/api/project/acoustic-community-phenology/recordings/download/7105897
20200328_180000.flac	Yat1	28	03	20	2020/03/28	https://arbimon.rfcx.org/api/project/acoustic-community-phenology/recordings/download/7105898
20200328_183000.flac	Yat1	28	03	20	2020/03/28	https://arbimon.rfcx.org/api/project/acoustic-community-phenology/recordings/download/7105899
20200328_190000.flac	Yat1	28	03	20	2020/03/28	https://arbimon.rfcx.org/api/project/acoustic-community-phenology/recordings/download/7105900
20200328_193000.flac	Yat1	28	03	20	2020/03/28	https://arbimon.rfcx.org/api/project/acoustic-community-phenology/recordings/download/7105901
20200328_200000.flac	Yat1	28	03	20	2020/03/28	https://arbimon.rfcx.org/api/project/acoustic-community-phenology/recordings/download/7105902
20200328_203000.flac	Yat1	28	03	20	2020/03/28	https://arbimon.rfcx.org/api/project/acoustic-community-phenology/recordings/download/7105903
20200328_210000.flac	Yat1	28	03	20	2020/03/28	https://arbimon.rfcx.org/api/project/acoustic-community-phenology/recordings/download/7105904
20200328_213000.flac	Yat1	28	03	20	2020/03/28	https://arbimon.rfcx.org/api/project/acoustic-community-phenology/recordings/download/7105905
20200328_220000.flac	Yat1	28	03	20	2020/03/28	https://arbimon.rfcx.org/api/project/acoustic-community-phenology/recordings/download/7105906
20200328_223000.flac	Yat1	28	03	20	2020/03/28	https://arbimon.rfcx.org/api/project/acoustic-community-phenology/recordings/download/7105907
20200328_230000.flac	Yat1	28	03	20	2020/03/28	https://arbimon.rfcx.org/api/project/acoustic-community-phenology/recordings/download/7105908
20200328_233000.flac	Yat1	28	03	20	2020/03/28	https://arbimon.rfcx.org/api/project/acoustic-community-phenology/recordings/download/7105909
20200329_000000.flac	Yat1	29	03	20	2020/03/29	https://arbimon.rfcx.org/api/project/acoustic-community-phenology/recordings/download/7107038
20200329_003000.flac	Yat1	29	03	20	2020/03/29	https://arbimon.rfcx.org/api/project/acoustic-community-phenology/recordings/download/7107039
20200329_010000.flac	Yat1	29	03	20	2020/03/29	https://arbimon.rfcx.org/api/project/acoustic-community-phenology/recordings/download/7107040
20200329_013000.flac	Yat1	29	03	20	2020/03/29	https://arbimon.rfcx.org/api/project/acoustic-community-phenology/recordings/download/7107041
20200329_020000.flac	Yat1	29	03	20	2020/03/29	https://arbimon.rfcx.org/api/project/acoustic-community-phenology/recordings/download/7107042
20200329_023000.flac	Yat1	29	03	20	2020/03/29	https://arbimon.rfcx.org/api/project/acoustic-community-phenology/recordings/download/7107043
20200329_030000.flac	Yat1	29	03	20	2020/03/29	https://arbimon.rfcx.org/api/project/acoustic-community-phenology/recordings/download/7107044
20200329_033000.flac	Yat1	29	03	20	2020/03/29	https://arbimon.rfcx.org/api/project/acoustic-community-phenology/recordings/download/7107045
20200329_040000.flac	Yat1	29	03	20	2020/03/29	https://arbimon.rfcx.org/api/project/acoustic-community-phenology/recordings/download/7107046
20200329_043000.flac	Yat1	29	03	20	2020/03/29	https://arbimon.rfcx.org/api/project/acoustic-community-phenology/recordings/download/7107047
20200329_050000.flac	Yat1	29	03	20	2020/03/29	https://arbimon.rfcx.org/api/project/acoustic-community-phenology/recordings/download/7107048
20200329_053000.flac	Yat1	29	03	20	2020/03/29	https://arbimon.rfcx.org/api/project/acoustic-community-phenology/recordings/download/7107049
20200329_060000.flac	Yat1	29	03	20	2020/03/29	https://arbimon.rfcx.org/api/project/acoustic-community-phenology/recordings/download/7107050
20200329_063000.flac	Yat1	29	03	20	2020/03/29	https://arbimon.rfcx.org/api/project/acoustic-community-phenology/recordings/download/7107051
20200329_070000.flac	Yat1	29	03	20	2020/03/29	https://arbimon.rfcx.org/api/project/acoustic-community-phenology/recordings/download/7107052
20200329_073000.flac	Yat1	29	03	20	2020/03/29	https://arbimon.rfcx.org/api/project/acoustic-community-phenology/recordings/download/7107053
20200329_080000.flac	Yat1	29	03	20	2020/03/29	https://arbimon.rfcx.org/api/project/acoustic-community-phenology/recordings/download/7107054
20200329_083000.flac	Yat1	29	03	20	2020/03/29	https://arbimon.rfcx.org/api/project/acoustic-community-phenology/recordings/download/7107055
20200329_090000.flac	Yat1	29	03	20	2020/03/29	https://arbimon.rfcx.org/api/project/acoustic-community-phenology/recordings/download/7107056
20200329_093000.flac	Yat1	29	03	20	2020/03/29	https://arbimon.rfcx.org/api/project/acoustic-community-phenology/recordings/download/7107057
20200329_100000.flac	Yat1	29	03	20	2020/03/29	https://arbimon.rfcx.org/api/project/acoustic-community-phenology/recordings/download/7107058
20200329_103000.flac	Yat1	29	03	20	2020/03/29	https://arbimon.rfcx.org/api/project/acoustic-community-phenology/recordings/download/7107059
20200329_110000.flac	Yat1	29	03	20	2020/03/29	https://arbimon.rfcx.org/api/project/acoustic-community-phenology/recordings/download/7107060
20200329_113000.flac	Yat1	29	03	20	2020/03/29	https://arbimon.rfcx.org/api/project/acoustic-community-phenology/recordings/download/7107061
20200329_120000.flac	Yat1	29	03	20	2020/03/29	https://arbimon.rfcx.org/api/project/acoustic-community-phenology/recordings/download/7107062
20200329_123000.flac	Yat1	29	03	20	2020/03/29	https://arbimon.rfcx.org/api/project/acoustic-community-phenology/recordings/download/7107063
20200329_130000.flac	Yat1	29	03	20	2020/03/29	https://arbimon.rfcx.org/api/project/acoustic-community-phenology/recordings/download/7107064
20200329_133000.flac	Yat1	29	03	20	2020/03/29	https://arbimon.rfcx.org/api/project/acoustic-community-phenology/recordings/download/7107065
20200329_140000.flac	Yat1	29	03	20	2020/03/29	https://arbimon.rfcx.org/api/project/acoustic-community-phenology/recordings/download/7107066
20200329_143000.flac	Yat1	29	03	20	2020/03/29	https://arbimon.rfcx.org/api/project/acoustic-community-phenology/recordings/download/7107067
20200329_150000.flac	Yat1	29	03	20	2020/03/29	https://arbimon.rfcx.org/api/project/acoustic-community-phenology/recordings/download/7107068
20200329_153000.flac	Yat1	29	03	20	2020/03/29	https://arbimon.rfcx.org/api/project/acoustic-community-phenology/recordings/download/7107069
20200329_160000.flac	Yat1	29	03	20	2020/03/29	https://arbimon.rfcx.org/api/project/acoustic-community-phenology/recordings/download/7107070
20200329_163000.flac	Yat1	29	03	20	2020/03/29	https://arbimon.rfcx.org/api/project/acoustic-community-phenology/recordings/download/7107071
20200329_170000.flac	Yat1	29	03	20	2020/03/29	https://arbimon.rfcx.org/api/project/acoustic-community-phenology/recordings/download/7107072
20200329_173000.flac	Yat1	29	03	20	2020/03/29	https://arbimon.rfcx.org/api/project/acoustic-community-phenology/recordings/download/7107073
20200329_180000.flac	Yat1	29	03	20	2020/03/29	https://arbimon.rfcx.org/api/project/acoustic-community-phenology/recordings/download/7107074
20200329_183000.flac	Yat1	29	03	20	2020/03/29	https://arbimon.rfcx.org/api/project/acoustic-community-phenology/recordings/download/7107075
20200329_190000.flac	Yat1	29	03	20	2020/03/29	https://arbimon.rfcx.org/api/project/acoustic-community-phenology/recordings/download/7107076
20200329_193000.flac	Yat1	29	03	20	2020/03/29	https://arbimon.rfcx.org/api/project/acoustic-community-phenology/recordings/download/7107077
20200329_200000.flac	Yat1	29	03	20	2020/03/29	https://arbimon.rfcx.org/api/project/acoustic-community-phenology/recordings/download/7107078
20200329_203000.flac	Yat1	29	03	20	2020/03/29	https://arbimon.rfcx.org/api/project/acoustic-community-phenology/recordings/download/7107079
20200329_210000.flac	Yat1	29	03	20	2020/03/29	https://arbimon.rfcx.org/api/project/acoustic-community-phenology/recordings/download/7107080
20200329_213000.flac	Yat1	29	03	20	2020/03/29	https://arbimon.rfcx.org/api/project/acoustic-community-phenology/recordings/download/7107081
20200329_220000.flac	Yat1	29	03	20	2020/03/29	https://arbimon.rfcx.org/api/project/acoustic-community-phenology/recordings/download/7107082
20200329_223000.flac	Yat1	29	03	20	2020/03/29	https://arbimon.rfcx.org/api/project/acoustic-community-phenology/recordings/download/7107083
20200329_230000.flac	Yat1	29	03	20	2020/03/29	https://arbimon.rfcx.org/api/project/acoustic-community-phenology/recordings/download/7107084
20200329_233000.flac	Yat1	29	03	20	2020/03/29	https://arbimon.rfcx.org/api/project/acoustic-community-phenology/recordings/download/7107085
20200330_000000.flac	Yat1	30	03	20	2020/03/30	https://arbimon.rfcx.org/api/project/acoustic-community-phenology/recordings/download/7107086
20200330_003000.flac	Yat1	30	03	20	2020/03/30	https://arbimon.rfcx.org/api/project/acoustic-community-phenology/recordings/download/7107087
20200330_010000.flac	Yat1	30	03	20	2020/03/30	https://arbimon.rfcx.org/api/project/acoustic-community-phenology/recordings/download/7107088
20200330_013000.flac	Yat1	30	03	20	2020/03/30	https://arbimon.rfcx.org/api/project/acoustic-community-phenology/recordings/download/7107089
20200330_020000.flac	Yat1	30	03	20	2020/03/30	https://arbimon.rfcx.org/api/project/acoustic-community-phenology/recordings/download/7107090
20200330_023000.flac	Yat1	30	03	20	2020/03/30	https://arbimon.rfcx.org/api/project/acoustic-community-phenology/recordings/download/7107091
20200330_030000.flac	Yat1	30	03	20	2020/03/30	https://arbimon.rfcx.org/api/project/acoustic-community-phenology/recordings/download/7107092
20200330_033000.flac	Yat1	30	03	20	2020/03/30	https://arbimon.rfcx.org/api/project/acoustic-community-phenology/recordings/download/7107093
20200330_040000.flac	Yat1	30	03	20	2020/03/30	https://arbimon.rfcx.org/api/project/acoustic-community-phenology/recordings/download/7107094
20200330_043000.flac	Yat1	30	03	20	2020/03/30	https://arbimon.rfcx.org/api/project/acoustic-community-phenology/recordings/download/7107095
20200330_050000.flac	Yat1	30	03	20	2020/03/30	https://arbimon.rfcx.org/api/project/acoustic-community-phenology/recordings/download/7107096
20200330_053000.flac	Yat1	30	03	20	2020/03/30	https://arbimon.rfcx.org/api/project/acoustic-community-phenology/recordings/download/7107097
20200330_060000.flac	Yat1	30	03	20	2020/03/30	https://arbimon.rfcx.org/api/project/acoustic-community-phenology/recordings/download/7107098
20200330_063000.flac	Yat1	30	03	20	2020/03/30	https://arbimon.rfcx.org/api/project/acoustic-community-phenology/recordings/download/7107099
20200330_070000.flac	Yat1	30	03	20	2020/03/30	https://arbimon.rfcx.org/api/project/acoustic-community-phenology/recordings/download/7107100
20200330_073000.flac	Yat1	30	03	20	2020/03/30	https://arbimon.rfcx.org/api/project/acoustic-community-phenology/recordings/download/7107101
20200330_080000.flac	Yat1	30	03	20	2020/03/30	https://arbimon.rfcx.org/api/project/acoustic-community-phenology/recordings/download/7107102
20200330_083000.flac	Yat1	30	03	20	2020/03/30	https://arbimon.rfcx.org/api/project/acoustic-community-phenology/recordings/download/7107103
20200330_093000.flac	Yat1	30	03	20	2020/03/30	https://arbimon.rfcx.org/api/project/acoustic-community-phenology/recordings/download/7107104
20200330_100000.flac	Yat1	30	03	20	2020/03/30	https://arbimon.rfcx.org/api/project/acoustic-community-phenology/recordings/download/7107105
20200330_103000.flac	Yat1	30	03	20	2020/03/30	https://arbimon.rfcx.org/api/project/acoustic-community-phenology/recordings/download/7107106
20200330_110000.flac	Yat1	30	03	20	2020/03/30	https://arbimon.rfcx.org/api/project/acoustic-community-phenology/recordings/download/7107107
20200330_113000.flac	Yat1	30	03	20	2020/03/30	https://arbimon.rfcx.org/api/project/acoustic-community-phenology/recordings/download/7107108
20200330_090000.flac	Yat1	30	03	20	2020/03/30	https://arbimon.rfcx.org/api/project/acoustic-community-phenology/recordings/download/7107109
20200330_120000.flac	Yat1	30	03	20	2020/03/30	https://arbimon.rfcx.org/api/project/acoustic-community-phenology/recordings/download/7107110
20200330_123000.flac	Yat1	30	03	20	2020/03/30	https://arbimon.rfcx.org/api/project/acoustic-community-phenology/recordings/download/7107111
20200330_130000.flac	Yat1	30	03	20	2020/03/30	https://arbimon.rfcx.org/api/project/acoustic-community-phenology/recordings/download/7107112
20200330_133000.flac	Yat1	30	03	20	2020/03/30	https://arbimon.rfcx.org/api/project/acoustic-community-phenology/recordings/download/7107113
20200330_140000.flac	Yat1	30	03	20	2020/03/30	https://arbimon.rfcx.org/api/project/acoustic-community-phenology/recordings/download/7107114
20200330_143000.flac	Yat1	30	03	20	2020/03/30	https://arbimon.rfcx.org/api/project/acoustic-community-phenology/recordings/download/7107115
20200330_150000.flac	Yat1	30	03	20	2020/03/30	https://arbimon.rfcx.org/api/project/acoustic-community-phenology/recordings/download/7107116
20200330_153000.flac	Yat1	30	03	20	2020/03/30	https://arbimon.rfcx.org/api/project/acoustic-community-phenology/recordings/download/7107117
20200330_160000.flac	Yat1	30	03	20	2020/03/30	https://arbimon.rfcx.org/api/project/acoustic-community-phenology/recordings/download/7107118
20200330_163000.flac	Yat1	30	03	20	2020/03/30	https://arbimon.rfcx.org/api/project/acoustic-community-phenology/recordings/download/7107119
20200330_170000.flac	Yat1	30	03	20	2020/03/30	https://arbimon.rfcx.org/api/project/acoustic-community-phenology/recordings/download/7107120
20200330_173000.flac	Yat1	30	03	20	2020/03/30	https://arbimon.rfcx.org/api/project/acoustic-community-phenology/recordings/download/7107121
20200330_180000.flac	Yat1	30	03	20	2020/03/30	https://arbimon.rfcx.org/api/project/acoustic-community-phenology/recordings/download/7107122
20200330_183000.flac	Yat1	30	03	20	2020/03/30	https://arbimon.rfcx.org/api/project/acoustic-community-phenology/recordings/download/7107123
20200330_193000.flac	Yat1	30	03	20	2020/03/30	https://arbimon.rfcx.org/api/project/acoustic-community-phenology/recordings/download/7107124
20200330_200000.flac	Yat1	30	03	20	2020/03/30	https://arbimon.rfcx.org/api/project/acoustic-community-phenology/recordings/download/7107125
20200330_190000.flac	Yat1	30	03	20	2020/03/30	https://arbimon.rfcx.org/api/project/acoustic-community-phenology/recordings/download/7107126
20200330_213000.flac	Yat1	30	03	20	2020/03/30	https://arbimon.rfcx.org/api/project/acoustic-community-phenology/recordings/download/7107127
20200330_220000.flac	Yat1	30	03	20	2020/03/30	https://arbimon.rfcx.org/api/project/acoustic-community-phenology/recordings/download/7107128
20200330_223000.flac	Yat1	30	03	20	2020/03/30	https://arbimon.rfcx.org/api/project/acoustic-community-phenology/recordings/download/7107129
20200330_230000.flac	Yat1	30	03	20	2020/03/30	https://arbimon.rfcx.org/api/project/acoustic-community-phenology/recordings/download/7107130
20200330_233000.flac	Yat1	30	03	20	2020/03/30	https://arbimon.rfcx.org/api/project/acoustic-community-phenology/recordings/download/7107131
20200330_203000.flac	Yat1	30	03	20	2020/03/30	https://arbimon.rfcx.org/api/project/acoustic-community-phenology/recordings/download/7107132
20200330_210000.flac	Yat1	30	03	20	2020/03/30	https://arbimon.rfcx.org/api/project/acoustic-community-phenology/recordings/download/7107133
20200331_000000.flac	Yat1	31	03	20	2020/03/31	https://arbimon.rfcx.org/api/project/acoustic-community-phenology/recordings/download/7107134
20200331_003000.flac	Yat1	31	03	20	2020/03/31	https://arbimon.rfcx.org/api/project/acoustic-community-phenology/recordings/download/7107135
20200331_010000.flac	Yat1	31	03	20	2020/03/31	https://arbimon.rfcx.org/api/project/acoustic-community-phenology/recordings/download/7107136
20200331_013000.flac	Yat1	31	03	20	2020/03/31	https://arbimon.rfcx.org/api/project/acoustic-community-phenology/recordings/download/7107137
20200331_020000.flac	Yat1	31	03	20	2020/03/31	https://arbimon.rfcx.org/api/project/acoustic-community-phenology/recordings/download/7107138
20200331_030000.flac	Yat1	31	03	20	2020/03/31	https://arbimon.rfcx.org/api/project/acoustic-community-phenology/recordings/download/7107139
20200331_040000.flac	Yat1	31	03	20	2020/03/31	https://arbimon.rfcx.org/api/project/acoustic-community-phenology/recordings/download/7107140
20200331_043000.flac	Yat1	31	03	20	2020/03/31	https://arbimon.rfcx.org/api/project/acoustic-community-phenology/recordings/download/7107141
20200331_033000.flac	Yat1	31	03	20	2020/03/31	https://arbimon.rfcx.org/api/project/acoustic-community-phenology/recordings/download/7107142
20200331_050000.flac	Yat1	31	03	20	2020/03/31	https://arbimon.rfcx.org/api/project/acoustic-community-phenology/recordings/download/7107143
20200331_053000.flac	Yat1	31	03	20	2020/03/31	https://arbimon.rfcx.org/api/project/acoustic-community-phenology/recordings/download/7107144
20200331_060000.flac	Yat1	31	03	20	2020/03/31	https://arbimon.rfcx.org/api/project/acoustic-community-phenology/recordings/download/7107145
20200331_063000.flac	Yat1	31	03	20	2020/03/31	https://arbimon.rfcx.org/api/project/acoustic-community-phenology/recordings/download/7107146
20200331_070000.flac	Yat1	31	03	20	2020/03/31	https://arbimon.rfcx.org/api/project/acoustic-community-phenology/recordings/download/7107147
20200331_073000.flac	Yat1	31	03	20	2020/03/31	https://arbimon.rfcx.org/api/project/acoustic-community-phenology/recordings/download/7107148
20200331_080000.flac	Yat1	31	03	20	2020/03/31	https://arbimon.rfcx.org/api/project/acoustic-community-phenology/recordings/download/7107149
20200331_083000.flac	Yat1	31	03	20	2020/03/31	https://arbimon.rfcx.org/api/project/acoustic-community-phenology/recordings/download/7107150
20200331_090000.flac	Yat1	31	03	20	2020/03/31	https://arbimon.rfcx.org/api/project/acoustic-community-phenology/recordings/download/7107151
20200331_093000.flac	Yat1	31	03	20	2020/03/31	https://arbimon.rfcx.org/api/project/acoustic-community-phenology/recordings/download/7107152
20200331_100000.flac	Yat1	31	03	20	2020/03/31	https://arbimon.rfcx.org/api/project/acoustic-community-phenology/recordings/download/7107153
20200331_103000.flac	Yat1	31	03	20	2020/03/31	https://arbimon.rfcx.org/api/project/acoustic-community-phenology/recordings/download/7107154
20200331_110000.flac	Yat1	31	03	20	2020/03/31	https://arbimon.rfcx.org/api/project/acoustic-community-phenology/recordings/download/7107155
20200331_113000.flac	Yat1	31	03	20	2020/03/31	https://arbimon.rfcx.org/api/project/acoustic-community-phenology/recordings/download/7107156
20200331_120000.flac	Yat1	31	03	20	2020/03/31	https://arbimon.rfcx.org/api/project/acoustic-community-phenology/recordings/download/7107157
20200331_123000.flac	Yat1	31	03	20	2020/03/31	https://arbimon.rfcx.org/api/project/acoustic-community-phenology/recordings/download/7107158
20200331_130000.flac	Yat1	31	03	20	2020/03/31	https://arbimon.rfcx.org/api/project/acoustic-community-phenology/recordings/download/7107159
20200331_133000.flac	Yat1	31	03	20	2020/03/31	https://arbimon.rfcx.org/api/project/acoustic-community-phenology/recordings/download/7107160
20200331_140000.flac	Yat1	31	03	20	2020/03/31	https://arbimon.rfcx.org/api/project/acoustic-community-phenology/recordings/download/7107161
20200331_143000.flac	Yat1	31	03	20	2020/03/31	https://arbimon.rfcx.org/api/project/acoustic-community-phenology/recordings/download/7107162
20200331_153000.flac	Yat1	31	03	20	2020/03/31	https://arbimon.rfcx.org/api/project/acoustic-community-phenology/recordings/download/7107163
20200331_160000.flac	Yat1	31	03	20	2020/03/31	https://arbimon.rfcx.org/api/project/acoustic-community-phenology/recordings/download/7107164
20200331_170000.flac	Yat1	31	03	20	2020/03/31	https://arbimon.rfcx.org/api/project/acoustic-community-phenology/recordings/download/7107165
20200331_173000.flac	Yat1	31	03	20	2020/03/31	https://arbimon.rfcx.org/api/project/acoustic-community-phenology/recordings/download/7107166
20200331_180000.flac	Yat1	31	03	20	2020/03/31	https://arbimon.rfcx.org/api/project/acoustic-community-phenology/recordings/download/7107167
20200331_183000.flac	Yat1	31	03	20	2020/03/31	https://arbimon.rfcx.org/api/project/acoustic-community-phenology/recordings/download/7107168
20200331_190000.flac	Yat1	31	03	20	2020/03/31	https://arbimon.rfcx.org/api/project/acoustic-community-phenology/recordings/download/7107169
20200331_200000.flac	Yat1	31	03	20	2020/03/31	https://arbimon.rfcx.org/api/project/acoustic-community-phenology/recordings/download/7107170
20200331_203000.flac	Yat1	31	03	20	2020/03/31	https://arbimon.rfcx.org/api/project/acoustic-community-phenology/recordings/download/7107171
20200331_210000.flac	Yat1	31	03	20	2020/03/31	https://arbimon.rfcx.org/api/project/acoustic-community-phenology/recordings/download/7107172
20200331_220000.flac	Yat1	31	03	20	2020/03/31	https://arbimon.rfcx.org/api/project/acoustic-community-phenology/recordings/download/7107173
20200331_223000.flac	Yat1	31	03	20	2020/03/31	https://arbimon.rfcx.org/api/project/acoustic-community-phenology/recordings/download/7107174
20200331_023000.flac	Yat1	31	03	20	2020/03/31	https://arbimon.rfcx.org/api/project/acoustic-community-phenology/recordings/download/7107175
20200331_150000.flac	Yat1	31	03	20	2020/03/31	https://arbimon.rfcx.org/api/project/acoustic-community-phenology/recordings/download/7107176
20200331_163000.flac	Yat1	31	03	20	2020/03/31	https://arbimon.rfcx.org/api/project/acoustic-community-phenology/recordings/download/7107177
20200331_193000.flac	Yat1	31	03	20	2020/03/31	https://arbimon.rfcx.org/api/project/acoustic-community-phenology/recordings/download/7107178
20200331_213000.flac	Yat1	31	03	20	2020/03/31	https://arbimon.rfcx.org/api/project/acoustic-community-phenology/recordings/download/7107179
20200331_230000.flac	Yat1	31	03	20	2020/03/31	https://arbimon.rfcx.org/api/project/acoustic-community-phenology/recordings/download/7107180
20200331_233000.flac	Yat1	31	03	20	2020/03/31	https://arbimon.rfcx.org/api/project/acoustic-community-phenology/recordings/download/7107181
20200401_003000.flac	Yat1	01	04	20	2020/04/01	https://arbimon.rfcx.org/api/project/acoustic-community-phenology/recordings/download/7107182
20200401_010000.flac	Yat1	01	04	20	2020/04/01	https://arbimon.rfcx.org/api/project/acoustic-community-phenology/recordings/download/7107183
20200401_013000.flac	Yat1	01	04	20	2020/04/01	https://arbimon.rfcx.org/api/project/acoustic-community-phenology/recordings/download/7107184
20200401_020000.flac	Yat1	01	04	20	2020/04/01	https://arbimon.rfcx.org/api/project/acoustic-community-phenology/recordings/download/7107185
20200401_023000.flac	Yat1	01	04	20	2020/04/01	https://arbimon.rfcx.org/api/project/acoustic-community-phenology/recordings/download/7107186
20200401_030000.flac	Yat1	01	04	20	2020/04/01	https://arbimon.rfcx.org/api/project/acoustic-community-phenology/recordings/download/7107187
20200401_033000.flac	Yat1	01	04	20	2020/04/01	https://arbimon.rfcx.org/api/project/acoustic-community-phenology/recordings/download/7107188
20200401_040000.flac	Yat1	01	04	20	2020/04/01	https://arbimon.rfcx.org/api/project/acoustic-community-phenology/recordings/download/7107189
20200401_043000.flac	Yat1	01	04	20	2020/04/01	https://arbimon.rfcx.org/api/project/acoustic-community-phenology/recordings/download/7107190
20200401_050000.flac	Yat1	01	04	20	2020/04/01	https://arbimon.rfcx.org/api/project/acoustic-community-phenology/recordings/download/7107191
20200401_053000.flac	Yat1	01	04	20	2020/04/01	https://arbimon.rfcx.org/api/project/acoustic-community-phenology/recordings/download/7107192
20200401_060000.flac	Yat1	01	04	20	2020/04/01	https://arbimon.rfcx.org/api/project/acoustic-community-phenology/recordings/download/7107193
20200401_063000.flac	Yat1	01	04	20	2020/04/01	https://arbimon.rfcx.org/api/project/acoustic-community-phenology/recordings/download/7107194
20200401_070000.flac	Yat1	01	04	20	2020/04/01	https://arbimon.rfcx.org/api/project/acoustic-community-phenology/recordings/download/7107195
20200401_073000.flac	Yat1	01	04	20	2020/04/01	https://arbimon.rfcx.org/api/project/acoustic-community-phenology/recordings/download/7107196
20200401_080000.flac	Yat1	01	04	20	2020/04/01	https://arbimon.rfcx.org/api/project/acoustic-community-phenology/recordings/download/7107197
20200401_083000.flac	Yat1	01	04	20	2020/04/01	https://arbimon.rfcx.org/api/project/acoustic-community-phenology/recordings/download/7107198
20200401_090000.flac	Yat1	01	04	20	2020/04/01	https://arbimon.rfcx.org/api/project/acoustic-community-phenology/recordings/download/7107199
20200401_093000.flac	Yat1	01	04	20	2020/04/01	https://arbimon.rfcx.org/api/project/acoustic-community-phenology/recordings/download/7107200
20200401_100000.flac	Yat1	01	04	20	2020/04/01	https://arbimon.rfcx.org/api/project/acoustic-community-phenology/recordings/download/7107201
20200401_103000.flac	Yat1	01	04	20	2020/04/01	https://arbimon.rfcx.org/api/project/acoustic-community-phenology/recordings/download/7107202
20200401_110000.flac	Yat1	01	04	20	2020/04/01	https://arbimon.rfcx.org/api/project/acoustic-community-phenology/recordings/download/7107203
20200401_113000.flac	Yat1	01	04	20	2020/04/01	https://arbimon.rfcx.org/api/project/acoustic-community-phenology/recordings/download/7107204
20200401_120000.flac	Yat1	01	04	20	2020/04/01	https://arbimon.rfcx.org/api/project/acoustic-community-phenology/recordings/download/7107205
20200401_123000.flac	Yat1	01	04	20	2020/04/01	https://arbimon.rfcx.org/api/project/acoustic-community-phenology/recordings/download/7107206
20200401_130000.flac	Yat1	01	04	20	2020/04/01	https://arbimon.rfcx.org/api/project/acoustic-community-phenology/recordings/download/7107207
20200401_133000.flac	Yat1	01	04	20	2020/04/01	https://arbimon.rfcx.org/api/project/acoustic-community-phenology/recordings/download/7107208
20200401_140000.flac	Yat1	01	04	20	2020/04/01	https://arbimon.rfcx.org/api/project/acoustic-community-phenology/recordings/download/7107209
20200401_143000.flac	Yat1	01	04	20	2020/04/01	https://arbimon.rfcx.org/api/project/acoustic-community-phenology/recordings/download/7107210
20200401_150000.flac	Yat1	01	04	20	2020/04/01	https://arbimon.rfcx.org/api/project/acoustic-community-phenology/recordings/download/7107211
20200401_153000.flac	Yat1	01	04	20	2020/04/01	https://arbimon.rfcx.org/api/project/acoustic-community-phenology/recordings/download/7107212
20200401_160000.flac	Yat1	01	04	20	2020/04/01	https://arbimon.rfcx.org/api/project/acoustic-community-phenology/recordings/download/7107213
20200401_163000.flac	Yat1	01	04	20	2020/04/01	https://arbimon.rfcx.org/api/project/acoustic-community-phenology/recordings/download/7107214
20200401_170000.flac	Yat1	01	04	20	2020/04/01	https://arbimon.rfcx.org/api/project/acoustic-community-phenology/recordings/download/7107215
20200401_173000.flac	Yat1	01	04	20	2020/04/01	https://arbimon.rfcx.org/api/project/acoustic-community-phenology/recordings/download/7107216
20200401_180000.flac	Yat1	01	04	20	2020/04/01	https://arbimon.rfcx.org/api/project/acoustic-community-phenology/recordings/download/7107217
20200401_183000.flac	Yat1	01	04	20	2020/04/01	https://arbimon.rfcx.org/api/project/acoustic-community-phenology/recordings/download/7107218
20200401_190000.flac	Yat1	01	04	20	2020/04/01	https://arbimon.rfcx.org/api/project/acoustic-community-phenology/recordings/download/7107219
20200401_193000.flac	Yat1	01	04	20	2020/04/01	https://arbimon.rfcx.org/api/project/acoustic-community-phenology/recordings/download/7107220
20200401_200000.flac	Yat1	01	04	20	2020/04/01	https://arbimon.rfcx.org/api/project/acoustic-community-phenology/recordings/download/7107221
20200401_203000.flac	Yat1	01	04	20	2020/04/01	https://arbimon.rfcx.org/api/project/acoustic-community-phenology/recordings/download/7107222
20200401_210000.flac	Yat1	01	04	20	2020/04/01	https://arbimon.rfcx.org/api/project/acoustic-community-phenology/recordings/download/7107223
20200401_213000.flac	Yat1	01	04	20	2020/04/01	https://arbimon.rfcx.org/api/project/acoustic-community-phenology/recordings/download/7107224
20200401_220000.flac	Yat1	01	04	20	2020/04/01	https://arbimon.rfcx.org/api/project/acoustic-community-phenology/recordings/download/7107225
20200401_223000.flac	Yat1	01	04	20	2020/04/01	https://arbimon.rfcx.org/api/project/acoustic-community-phenology/recordings/download/7107226
20200401_230000.flac	Yat1	01	04	20	2020/04/01	https://arbimon.rfcx.org/api/project/acoustic-community-phenology/recordings/download/7107227
20200401_233000.flac	Yat1	01	04	20	2020/04/01	https://arbimon.rfcx.org/api/project/acoustic-community-phenology/recordings/download/7107228
20200402_000000.flac	Yat1	02	04	20	2020/04/02	https://arbimon.rfcx.org/api/project/acoustic-community-phenology/recordings/download/7107229
20200402_003000.flac	Yat1	02	04	20	2020/04/02	https://arbimon.rfcx.org/api/project/acoustic-community-phenology/recordings/download/7107230
20200402_010000.flac	Yat1	02	04	20	2020/04/02	https://arbimon.rfcx.org/api/project/acoustic-community-phenology/recordings/download/7107231
20200402_013000.flac	Yat1	02	04	20	2020/04/02	https://arbimon.rfcx.org/api/project/acoustic-community-phenology/recordings/download/7107232
20200402_020000.flac	Yat1	02	04	20	2020/04/02	https://arbimon.rfcx.org/api/project/acoustic-community-phenology/recordings/download/7107233
20200402_023000.flac	Yat1	02	04	20	2020/04/02	https://arbimon.rfcx.org/api/project/acoustic-community-phenology/recordings/download/7107234
20200402_030000.flac	Yat1	02	04	20	2020/04/02	https://arbimon.rfcx.org/api/project/acoustic-community-phenology/recordings/download/7107235
20200402_033000.flac	Yat1	02	04	20	2020/04/02	https://arbimon.rfcx.org/api/project/acoustic-community-phenology/recordings/download/7107236
20200402_040000.flac	Yat1	02	04	20	2020/04/02	https://arbimon.rfcx.org/api/project/acoustic-community-phenology/recordings/download/7107237
20200402_043000.flac	Yat1	02	04	20	2020/04/02	https://arbimon.rfcx.org/api/project/acoustic-community-phenology/recordings/download/7107238
20200402_050000.flac	Yat1	02	04	20	2020/04/02	https://arbimon.rfcx.org/api/project/acoustic-community-phenology/recordings/download/7107239
20200402_053000.flac	Yat1	02	04	20	2020/04/02	https://arbimon.rfcx.org/api/project/acoustic-community-phenology/recordings/download/7107240
20200402_060000.flac	Yat1	02	04	20	2020/04/02	https://arbimon.rfcx.org/api/project/acoustic-community-phenology/recordings/download/7107241
20200402_063000.flac	Yat1	02	04	20	2020/04/02	https://arbimon.rfcx.org/api/project/acoustic-community-phenology/recordings/download/7107242
20200402_070000.flac	Yat1	02	04	20	2020/04/02	https://arbimon.rfcx.org/api/project/acoustic-community-phenology/recordings/download/7107243
20200402_073000.flac	Yat1	02	04	20	2020/04/02	https://arbimon.rfcx.org/api/project/acoustic-community-phenology/recordings/download/7107244
20200402_080000.flac	Yat1	02	04	20	2020/04/02	https://arbimon.rfcx.org/api/project/acoustic-community-phenology/recordings/download/7107245
20200402_083000.flac	Yat1	02	04	20	2020/04/02	https://arbimon.rfcx.org/api/project/acoustic-community-phenology/recordings/download/7107246
20200402_090000.flac	Yat1	02	04	20	2020/04/02	https://arbimon.rfcx.org/api/project/acoustic-community-phenology/recordings/download/7107247
20200402_093000.flac	Yat1	02	04	20	2020/04/02	https://arbimon.rfcx.org/api/project/acoustic-community-phenology/recordings/download/7107248
20200402_100000.flac	Yat1	02	04	20	2020/04/02	https://arbimon.rfcx.org/api/project/acoustic-community-phenology/recordings/download/7107249
20200402_103000.flac	Yat1	02	04	20	2020/04/02	https://arbimon.rfcx.org/api/project/acoustic-community-phenology/recordings/download/7107250
20200402_110000.flac	Yat1	02	04	20	2020/04/02	https://arbimon.rfcx.org/api/project/acoustic-community-phenology/recordings/download/7107251
20200402_113000.flac	Yat1	02	04	20	2020/04/02	https://arbimon.rfcx.org/api/project/acoustic-community-phenology/recordings/download/7107252
20200402_120000.flac	Yat1	02	04	20	2020/04/02	https://arbimon.rfcx.org/api/project/acoustic-community-phenology/recordings/download/7107253
20200402_123000.flac	Yat1	02	04	20	2020/04/02	https://arbimon.rfcx.org/api/project/acoustic-community-phenology/recordings/download/7107254
20200402_130000.flac	Yat1	02	04	20	2020/04/02	https://arbimon.rfcx.org/api/project/acoustic-community-phenology/recordings/download/7107255
20200402_133000.flac	Yat1	02	04	20	2020/04/02	https://arbimon.rfcx.org/api/project/acoustic-community-phenology/recordings/download/7107256
20200402_140000.flac	Yat1	02	04	20	2020/04/02	https://arbimon.rfcx.org/api/project/acoustic-community-phenology/recordings/download/7107257
20200402_143000.flac	Yat1	02	04	20	2020/04/02	https://arbimon.rfcx.org/api/project/acoustic-community-phenology/recordings/download/7107258
20200402_150000.flac	Yat1	02	04	20	2020/04/02	https://arbimon.rfcx.org/api/project/acoustic-community-phenology/recordings/download/7107259
20200402_153000.flac	Yat1	02	04	20	2020/04/02	https://arbimon.rfcx.org/api/project/acoustic-community-phenology/recordings/download/7107260
20200402_160000.flac	Yat1	02	04	20	2020/04/02	https://arbimon.rfcx.org/api/project/acoustic-community-phenology/recordings/download/7107261
20200402_163000.flac	Yat1	02	04	20	2020/04/02	https://arbimon.rfcx.org/api/project/acoustic-community-phenology/recordings/download/7107262
20200402_170000.flac	Yat1	02	04	20	2020/04/02	https://arbimon.rfcx.org/api/project/acoustic-community-phenology/recordings/download/7107263
20200402_173000.flac	Yat1	02	04	20	2020/04/02	https://arbimon.rfcx.org/api/project/acoustic-community-phenology/recordings/download/7107264
20200402_180000.flac	Yat1	02	04	20	2020/04/02	https://arbimon.rfcx.org/api/project/acoustic-community-phenology/recordings/download/7107265
20200402_183000.flac	Yat1	02	04	20	2020/04/02	https://arbimon.rfcx.org/api/project/acoustic-community-phenology/recordings/download/7107266
20200402_190000.flac	Yat1	02	04	20	2020/04/02	https://arbimon.rfcx.org/api/project/acoustic-community-phenology/recordings/download/7107267
20200402_193000.flac	Yat1	02	04	20	2020/04/02	https://arbimon.rfcx.org/api/project/acoustic-community-phenology/recordings/download/7107268
20200402_200000.flac	Yat1	02	04	20	2020/04/02	https://arbimon.rfcx.org/api/project/acoustic-community-phenology/recordings/download/7107269
20200402_203000.flac	Yat1	02	04	20	2020/04/02	https://arbimon.rfcx.org/api/project/acoustic-community-phenology/recordings/download/7107270
20200402_210000.flac	Yat1	02	04	20	2020/04/02	https://arbimon.rfcx.org/api/project/acoustic-community-phenology/recordings/download/7107271
20200402_213000.flac	Yat1	02	04	20	2020/04/02	https://arbimon.rfcx.org/api/project/acoustic-community-phenology/recordings/download/7107272
20200402_220000.flac	Yat1	02	04	20	2020/04/02	https://arbimon.rfcx.org/api/project/acoustic-community-phenology/recordings/download/7107273
20200402_223000.flac	Yat1	02	04	20	2020/04/02	https://arbimon.rfcx.org/api/project/acoustic-community-phenology/recordings/download/7107274
20200402_230000.flac	Yat1	02	04	20	2020/04/02	https://arbimon.rfcx.org/api/project/acoustic-community-phenology/recordings/download/7107275
20200402_233000.flac	Yat1	02	04	20	2020/04/02	https://arbimon.rfcx.org/api/project/acoustic-community-phenology/recordings/download/7107276
20200401_000000.flac	Yat1	01	04	20	2020/04/01	https://arbimon.rfcx.org/api/project/acoustic-community-phenology/recordings/download/7107277
20200403_000000.flac	Yat1	03	04	20	2020/04/03	https://arbimon.rfcx.org/api/project/acoustic-community-phenology/recordings/download/7107278
20200403_003000.flac	Yat1	03	04	20	2020/04/03	https://arbimon.rfcx.org/api/project/acoustic-community-phenology/recordings/download/7107279
20200403_010000.flac	Yat1	03	04	20	2020/04/03	https://arbimon.rfcx.org/api/project/acoustic-community-phenology/recordings/download/7107280
20200403_013000.flac	Yat1	03	04	20	2020/04/03	https://arbimon.rfcx.org/api/project/acoustic-community-phenology/recordings/download/7107281
20200403_020000.flac	Yat1	03	04	20	2020/04/03	https://arbimon.rfcx.org/api/project/acoustic-community-phenology/recordings/download/7107282
20200403_023000.flac	Yat1	03	04	20	2020/04/03	https://arbimon.rfcx.org/api/project/acoustic-community-phenology/recordings/download/7107283
20200403_030000.flac	Yat1	03	04	20	2020/04/03	https://arbimon.rfcx.org/api/project/acoustic-community-phenology/recordings/download/7107284
20200403_033000.flac	Yat1	03	04	20	2020/04/03	https://arbimon.rfcx.org/api/project/acoustic-community-phenology/recordings/download/7107285
20200403_040000.flac	Yat1	03	04	20	2020/04/03	https://arbimon.rfcx.org/api/project/acoustic-community-phenology/recordings/download/7107286
20200403_043000.flac	Yat1	03	04	20	2020/04/03	https://arbimon.rfcx.org/api/project/acoustic-community-phenology/recordings/download/7107287
20200403_050000.flac	Yat1	03	04	20	2020/04/03	https://arbimon.rfcx.org/api/project/acoustic-community-phenology/recordings/download/7107288
20200403_053000.flac	Yat1	03	04	20	2020/04/03	https://arbimon.rfcx.org/api/project/acoustic-community-phenology/recordings/download/7107289
20200403_060000.flac	Yat1	03	04	20	2020/04/03	https://arbimon.rfcx.org/api/project/acoustic-community-phenology/recordings/download/7107290
20200403_063000.flac	Yat1	03	04	20	2020/04/03	https://arbimon.rfcx.org/api/project/acoustic-community-phenology/recordings/download/7107291
20200403_070000.flac	Yat1	03	04	20	2020/04/03	https://arbimon.rfcx.org/api/project/acoustic-community-phenology/recordings/download/7107292
20200403_073000.flac	Yat1	03	04	20	2020/04/03	https://arbimon.rfcx.org/api/project/acoustic-community-phenology/recordings/download/7107293
20200403_080000.flac	Yat1	03	04	20	2020/04/03	https://arbimon.rfcx.org/api/project/acoustic-community-phenology/recordings/download/7107294
20200403_083000.flac	Yat1	03	04	20	2020/04/03	https://arbimon.rfcx.org/api/project/acoustic-community-phenology/recordings/download/7107295
20200403_090000.flac	Yat1	03	04	20	2020/04/03	https://arbimon.rfcx.org/api/project/acoustic-community-phenology/recordings/download/7107296
20200403_093000.flac	Yat1	03	04	20	2020/04/03	https://arbimon.rfcx.org/api/project/acoustic-community-phenology/recordings/download/7107297
20200403_100000.flac	Yat1	03	04	20	2020/04/03	https://arbimon.rfcx.org/api/project/acoustic-community-phenology/recordings/download/7107298
20200403_103000.flac	Yat1	03	04	20	2020/04/03	https://arbimon.rfcx.org/api/project/acoustic-community-phenology/recordings/download/7107299
20200403_110000.flac	Yat1	03	04	20	2020/04/03	https://arbimon.rfcx.org/api/project/acoustic-community-phenology/recordings/download/7107300
20200403_113000.flac	Yat1	03	04	20	2020/04/03	https://arbimon.rfcx.org/api/project/acoustic-community-phenology/recordings/download/7107301
20200403_120000.flac	Yat1	03	04	20	2020/04/03	https://arbimon.rfcx.org/api/project/acoustic-community-phenology/recordings/download/7107302
20200403_123000.flac	Yat1	03	04	20	2020/04/03	https://arbimon.rfcx.org/api/project/acoustic-community-phenology/recordings/download/7107303
20200403_130000.flac	Yat1	03	04	20	2020/04/03	https://arbimon.rfcx.org/api/project/acoustic-community-phenology/recordings/download/7107304
20200403_133000.flac	Yat1	03	04	20	2020/04/03	https://arbimon.rfcx.org/api/project/acoustic-community-phenology/recordings/download/7107305
20200403_140000.flac	Yat1	03	04	20	2020/04/03	https://arbimon.rfcx.org/api/project/acoustic-community-phenology/recordings/download/7107306
20200403_143000.flac	Yat1	03	04	20	2020/04/03	https://arbimon.rfcx.org/api/project/acoustic-community-phenology/recordings/download/7107307
20200403_150000.flac	Yat1	03	04	20	2020/04/03	https://arbimon.rfcx.org/api/project/acoustic-community-phenology/recordings/download/7107308
20200403_153000.flac	Yat1	03	04	20	2020/04/03	https://arbimon.rfcx.org/api/project/acoustic-community-phenology/recordings/download/7107309
20200403_160000.flac	Yat1	03	04	20	2020/04/03	https://arbimon.rfcx.org/api/project/acoustic-community-phenology/recordings/download/7107310
20200403_163000.flac	Yat1	03	04	20	2020/04/03	https://arbimon.rfcx.org/api/project/acoustic-community-phenology/recordings/download/7107311
20200403_170000.flac	Yat1	03	04	20	2020/04/03	https://arbimon.rfcx.org/api/project/acoustic-community-phenology/recordings/download/7107312
20200403_173000.flac	Yat1	03	04	20	2020/04/03	https://arbimon.rfcx.org/api/project/acoustic-community-phenology/recordings/download/7107313
20200403_180000.flac	Yat1	03	04	20	2020/04/03	https://arbimon.rfcx.org/api/project/acoustic-community-phenology/recordings/download/7107314
20200403_183000.flac	Yat1	03	04	20	2020/04/03	https://arbimon.rfcx.org/api/project/acoustic-community-phenology/recordings/download/7107315
20200403_190000.flac	Yat1	03	04	20	2020/04/03	https://arbimon.rfcx.org/api/project/acoustic-community-phenology/recordings/download/7107316
20200403_193000.flac	Yat1	03	04	20	2020/04/03	https://arbimon.rfcx.org/api/project/acoustic-community-phenology/recordings/download/7107317
20200403_200000.flac	Yat1	03	04	20	2020/04/03	https://arbimon.rfcx.org/api/project/acoustic-community-phenology/recordings/download/7107318
20200403_203000.flac	Yat1	03	04	20	2020/04/03	https://arbimon.rfcx.org/api/project/acoustic-community-phenology/recordings/download/7107319
20200403_210000.flac	Yat1	03	04	20	2020/04/03	https://arbimon.rfcx.org/api/project/acoustic-community-phenology/recordings/download/7107320
20200403_213000.flac	Yat1	03	04	20	2020/04/03	https://arbimon.rfcx.org/api/project/acoustic-community-phenology/recordings/download/7107321
20200403_220000.flac	Yat1	03	04	20	2020/04/03	https://arbimon.rfcx.org/api/project/acoustic-community-phenology/recordings/download/7107322
20200403_223000.flac	Yat1	03	04	20	2020/04/03	https://arbimon.rfcx.org/api/project/acoustic-community-phenology/recordings/download/7107323
20200403_230000.flac	Yat1	03	04	20	2020/04/03	https://arbimon.rfcx.org/api/project/acoustic-community-phenology/recordings/download/7107324
20200403_233000.flac	Yat1	03	04	20	2020/04/03	https://arbimon.rfcx.org/api/project/acoustic-community-phenology/recordings/download/7107325
20200404_000000.flac	Yat1	04	04	20	2020/04/04	https://arbimon.rfcx.org/api/project/acoustic-community-phenology/recordings/download/7107326
20200404_003000.flac	Yat1	04	04	20	2020/04/04	https://arbimon.rfcx.org/api/project/acoustic-community-phenology/recordings/download/7107327
20200404_010000.flac	Yat1	04	04	20	2020/04/04	https://arbimon.rfcx.org/api/project/acoustic-community-phenology/recordings/download/7107328
20200404_013000.flac	Yat1	04	04	20	2020/04/04	https://arbimon.rfcx.org/api/project/acoustic-community-phenology/recordings/download/7107329
20200404_020000.flac	Yat1	04	04	20	2020/04/04	https://arbimon.rfcx.org/api/project/acoustic-community-phenology/recordings/download/7107330
20200404_023000.flac	Yat1	04	04	20	2020/04/04	https://arbimon.rfcx.org/api/project/acoustic-community-phenology/recordings/download/7107331
20200404_030000.flac	Yat1	04	04	20	2020/04/04	https://arbimon.rfcx.org/api/project/acoustic-community-phenology/recordings/download/7107332
20200404_033000.flac	Yat1	04	04	20	2020/04/04	https://arbimon.rfcx.org/api/project/acoustic-community-phenology/recordings/download/7107333
20200404_040000.flac	Yat1	04	04	20	2020/04/04	https://arbimon.rfcx.org/api/project/acoustic-community-phenology/recordings/download/7107334
20200404_043000.flac	Yat1	04	04	20	2020/04/04	https://arbimon.rfcx.org/api/project/acoustic-community-phenology/recordings/download/7107335
20200404_050000.flac	Yat1	04	04	20	2020/04/04	https://arbimon.rfcx.org/api/project/acoustic-community-phenology/recordings/download/7107336
20200404_053000.flac	Yat1	04	04	20	2020/04/04	https://arbimon.rfcx.org/api/project/acoustic-community-phenology/recordings/download/7107337
20200404_063000.flac	Yat1	04	04	20	2020/04/04	https://arbimon.rfcx.org/api/project/acoustic-community-phenology/recordings/download/7107338
20200404_070000.flac	Yat1	04	04	20	2020/04/04	https://arbimon.rfcx.org/api/project/acoustic-community-phenology/recordings/download/7107339
20200404_073000.flac	Yat1	04	04	20	2020/04/04	https://arbimon.rfcx.org/api/project/acoustic-community-phenology/recordings/download/7107340
20200404_080000.flac	Yat1	04	04	20	2020/04/04	https://arbimon.rfcx.org/api/project/acoustic-community-phenology/recordings/download/7107341
20200404_083000.flac	Yat1	04	04	20	2020/04/04	https://arbimon.rfcx.org/api/project/acoustic-community-phenology/recordings/download/7107342
20200404_090000.flac	Yat1	04	04	20	2020/04/04	https://arbimon.rfcx.org/api/project/acoustic-community-phenology/recordings/download/7107343
20200404_093000.flac	Yat1	04	04	20	2020/04/04	https://arbimon.rfcx.org/api/project/acoustic-community-phenology/recordings/download/7107344
20200404_100000.flac	Yat1	04	04	20	2020/04/04	https://arbimon.rfcx.org/api/project/acoustic-community-phenology/recordings/download/7107345
20200404_103000.flac	Yat1	04	04	20	2020/04/04	https://arbimon.rfcx.org/api/project/acoustic-community-phenology/recordings/download/7107346
20200404_110000.flac	Yat1	04	04	20	2020/04/04	https://arbimon.rfcx.org/api/project/acoustic-community-phenology/recordings/download/7107347
20200404_113000.flac	Yat1	04	04	20	2020/04/04	https://arbimon.rfcx.org/api/project/acoustic-community-phenology/recordings/download/7107348
20200404_120000.flac	Yat1	04	04	20	2020/04/04	https://arbimon.rfcx.org/api/project/acoustic-community-phenology/recordings/download/7107349
20200404_123000.flac	Yat1	04	04	20	2020/04/04	https://arbimon.rfcx.org/api/project/acoustic-community-phenology/recordings/download/7107350
20200404_130000.flac	Yat1	04	04	20	2020/04/04	https://arbimon.rfcx.org/api/project/acoustic-community-phenology/recordings/download/7107351
20200404_133000.flac	Yat1	04	04	20	2020/04/04	https://arbimon.rfcx.org/api/project/acoustic-community-phenology/recordings/download/7107352
20200404_140000.flac	Yat1	04	04	20	2020/04/04	https://arbimon.rfcx.org/api/project/acoustic-community-phenology/recordings/download/7107353
20200404_143000.flac	Yat1	04	04	20	2020/04/04	https://arbimon.rfcx.org/api/project/acoustic-community-phenology/recordings/download/7107354
20200404_150000.flac	Yat1	04	04	20	2020/04/04	https://arbimon.rfcx.org/api/project/acoustic-community-phenology/recordings/download/7107355
20200404_153000.flac	Yat1	04	04	20	2020/04/04	https://arbimon.rfcx.org/api/project/acoustic-community-phenology/recordings/download/7107356
20200404_160000.flac	Yat1	04	04	20	2020/04/04	https://arbimon.rfcx.org/api/project/acoustic-community-phenology/recordings/download/7107357
20200404_163000.flac	Yat1	04	04	20	2020/04/04	https://arbimon.rfcx.org/api/project/acoustic-community-phenology/recordings/download/7107358
20200404_170000.flac	Yat1	04	04	20	2020/04/04	https://arbimon.rfcx.org/api/project/acoustic-community-phenology/recordings/download/7107359
20200404_173000.flac	Yat1	04	04	20	2020/04/04	https://arbimon.rfcx.org/api/project/acoustic-community-phenology/recordings/download/7107360
20200404_180000.flac	Yat1	04	04	20	2020/04/04	https://arbimon.rfcx.org/api/project/acoustic-community-phenology/recordings/download/7107361
20200404_183000.flac	Yat1	04	04	20	2020/04/04	https://arbimon.rfcx.org/api/project/acoustic-community-phenology/recordings/download/7107362
20200404_190000.flac	Yat1	04	04	20	2020/04/04	https://arbimon.rfcx.org/api/project/acoustic-community-phenology/recordings/download/7107363
20200404_193000.flac	Yat1	04	04	20	2020/04/04	https://arbimon.rfcx.org/api/project/acoustic-community-phenology/recordings/download/7107364
20200404_200000.flac	Yat1	04	04	20	2020/04/04	https://arbimon.rfcx.org/api/project/acoustic-community-phenology/recordings/download/7107365
20200404_203000.flac	Yat1	04	04	20	2020/04/04	https://arbimon.rfcx.org/api/project/acoustic-community-phenology/recordings/download/7107366
20200404_210000.flac	Yat1	04	04	20	2020/04/04	https://arbimon.rfcx.org/api/project/acoustic-community-phenology/recordings/download/7107367
20200404_213000.flac	Yat1	04	04	20	2020/04/04	https://arbimon.rfcx.org/api/project/acoustic-community-phenology/recordings/download/7107368
20200404_220000.flac	Yat1	04	04	20	2020/04/04	https://arbimon.rfcx.org/api/project/acoustic-community-phenology/recordings/download/7107369
20200404_223000.flac	Yat1	04	04	20	2020/04/04	https://arbimon.rfcx.org/api/project/acoustic-community-phenology/recordings/download/7107370
20200404_230000.flac	Yat1	04	04	20	2020/04/04	https://arbimon.rfcx.org/api/project/acoustic-community-phenology/recordings/download/7107371
20200404_233000.flac	Yat1	04	04	20	2020/04/04	https://arbimon.rfcx.org/api/project/acoustic-community-phenology/recordings/download/7107372
20200405_000000.flac	Yat1	05	04	20	2020/04/05	https://arbimon.rfcx.org/api/project/acoustic-community-phenology/recordings/download/7108045
20200405_003000.flac	Yat1	05	04	20	2020/04/05	https://arbimon.rfcx.org/api/project/acoustic-community-phenology/recordings/download/7108046
20200405_010000.flac	Yat1	05	04	20	2020/04/05	https://arbimon.rfcx.org/api/project/acoustic-community-phenology/recordings/download/7108047
20200405_013000.flac	Yat1	05	04	20	2020/04/05	https://arbimon.rfcx.org/api/project/acoustic-community-phenology/recordings/download/7108048
20200405_020000.flac	Yat1	05	04	20	2020/04/05	https://arbimon.rfcx.org/api/project/acoustic-community-phenology/recordings/download/7108049
20200405_023000.flac	Yat1	05	04	20	2020/04/05	https://arbimon.rfcx.org/api/project/acoustic-community-phenology/recordings/download/7108050
20200405_030000.flac	Yat1	05	04	20	2020/04/05	https://arbimon.rfcx.org/api/project/acoustic-community-phenology/recordings/download/7108051
20200405_033000.flac	Yat1	05	04	20	2020/04/05	https://arbimon.rfcx.org/api/project/acoustic-community-phenology/recordings/download/7108052
20200405_040000.flac	Yat1	05	04	20	2020/04/05	https://arbimon.rfcx.org/api/project/acoustic-community-phenology/recordings/download/7108053
20200405_043000.flac	Yat1	05	04	20	2020/04/05	https://arbimon.rfcx.org/api/project/acoustic-community-phenology/recordings/download/7108054
20200405_050000.flac	Yat1	05	04	20	2020/04/05	https://arbimon.rfcx.org/api/project/acoustic-community-phenology/recordings/download/7108055
20200405_053000.flac	Yat1	05	04	20	2020/04/05	https://arbimon.rfcx.org/api/project/acoustic-community-phenology/recordings/download/7108056
20200405_060000.flac	Yat1	05	04	20	2020/04/05	https://arbimon.rfcx.org/api/project/acoustic-community-phenology/recordings/download/7108057
20200405_063000.flac	Yat1	05	04	20	2020/04/05	https://arbimon.rfcx.org/api/project/acoustic-community-phenology/recordings/download/7108058
20200405_070000.flac	Yat1	05	04	20	2020/04/05	https://arbimon.rfcx.org/api/project/acoustic-community-phenology/recordings/download/7108059
20200405_073000.flac	Yat1	05	04	20	2020/04/05	https://arbimon.rfcx.org/api/project/acoustic-community-phenology/recordings/download/7108060
20200405_080000.flac	Yat1	05	04	20	2020/04/05	https://arbimon.rfcx.org/api/project/acoustic-community-phenology/recordings/download/7108061
20200405_083000.flac	Yat1	05	04	20	2020/04/05	https://arbimon.rfcx.org/api/project/acoustic-community-phenology/recordings/download/7108062
20200405_090000.flac	Yat1	05	04	20	2020/04/05	https://arbimon.rfcx.org/api/project/acoustic-community-phenology/recordings/download/7108063
20200405_093000.flac	Yat1	05	04	20	2020/04/05	https://arbimon.rfcx.org/api/project/acoustic-community-phenology/recordings/download/7108064
20200405_100000.flac	Yat1	05	04	20	2020/04/05	https://arbimon.rfcx.org/api/project/acoustic-community-phenology/recordings/download/7108065
20200405_103000.flac	Yat1	05	04	20	2020/04/05	https://arbimon.rfcx.org/api/project/acoustic-community-phenology/recordings/download/7108066
20200405_110000.flac	Yat1	05	04	20	2020/04/05	https://arbimon.rfcx.org/api/project/acoustic-community-phenology/recordings/download/7108067
20200405_113000.flac	Yat1	05	04	20	2020/04/05	https://arbimon.rfcx.org/api/project/acoustic-community-phenology/recordings/download/7108068
20200405_120000.flac	Yat1	05	04	20	2020/04/05	https://arbimon.rfcx.org/api/project/acoustic-community-phenology/recordings/download/7108069
20200405_123000.flac	Yat1	05	04	20	2020/04/05	https://arbimon.rfcx.org/api/project/acoustic-community-phenology/recordings/download/7108070
20200405_130000.flac	Yat1	05	04	20	2020/04/05	https://arbimon.rfcx.org/api/project/acoustic-community-phenology/recordings/download/7108071
20200405_133000.flac	Yat1	05	04	20	2020/04/05	https://arbimon.rfcx.org/api/project/acoustic-community-phenology/recordings/download/7108072
20200405_140000.flac	Yat1	05	04	20	2020/04/05	https://arbimon.rfcx.org/api/project/acoustic-community-phenology/recordings/download/7108073
20200405_143000.flac	Yat1	05	04	20	2020/04/05	https://arbimon.rfcx.org/api/project/acoustic-community-phenology/recordings/download/7108074
20200405_150000.flac	Yat1	05	04	20	2020/04/05	https://arbimon.rfcx.org/api/project/acoustic-community-phenology/recordings/download/7108075
20200405_153000.flac	Yat1	05	04	20	2020/04/05	https://arbimon.rfcx.org/api/project/acoustic-community-phenology/recordings/download/7108076
20200405_160000.flac	Yat1	05	04	20	2020/04/05	https://arbimon.rfcx.org/api/project/acoustic-community-phenology/recordings/download/7108077
20200405_163000.flac	Yat1	05	04	20	2020/04/05	https://arbimon.rfcx.org/api/project/acoustic-community-phenology/recordings/download/7108078
20200405_170000.flac	Yat1	05	04	20	2020/04/05	https://arbimon.rfcx.org/api/project/acoustic-community-phenology/recordings/download/7108079
20200405_173000.flac	Yat1	05	04	20	2020/04/05	https://arbimon.rfcx.org/api/project/acoustic-community-phenology/recordings/download/7108080
20200405_180000.flac	Yat1	05	04	20	2020/04/05	https://arbimon.rfcx.org/api/project/acoustic-community-phenology/recordings/download/7108081
20200405_183000.flac	Yat1	05	04	20	2020/04/05	https://arbimon.rfcx.org/api/project/acoustic-community-phenology/recordings/download/7108082
20200405_190000.flac	Yat1	05	04	20	2020/04/05	https://arbimon.rfcx.org/api/project/acoustic-community-phenology/recordings/download/7108083
20200405_193000.flac	Yat1	05	04	20	2020/04/05	https://arbimon.rfcx.org/api/project/acoustic-community-phenology/recordings/download/7108084
20200405_200000.flac	Yat1	05	04	20	2020/04/05	https://arbimon.rfcx.org/api/project/acoustic-community-phenology/recordings/download/7108085
20200405_203000.flac	Yat1	05	04	20	2020/04/05	https://arbimon.rfcx.org/api/project/acoustic-community-phenology/recordings/download/7108086
20200405_210000.flac	Yat1	05	04	20	2020/04/05	https://arbimon.rfcx.org/api/project/acoustic-community-phenology/recordings/download/7108087
20200405_213000.flac	Yat1	05	04	20	2020/04/05	https://arbimon.rfcx.org/api/project/acoustic-community-phenology/recordings/download/7108088
20200405_220000.flac	Yat1	05	04	20	2020/04/05	https://arbimon.rfcx.org/api/project/acoustic-community-phenology/recordings/download/7108089
20200405_223000.flac	Yat1	05	04	20	2020/04/05	https://arbimon.rfcx.org/api/project/acoustic-community-phenology/recordings/download/7108090
20200405_230000.flac	Yat1	05	04	20	2020/04/05	https://arbimon.rfcx.org/api/project/acoustic-community-phenology/recordings/download/7108091
20200405_233000.flac	Yat1	05	04	20	2020/04/05	https://arbimon.rfcx.org/api/project/acoustic-community-phenology/recordings/download/7108092
20200406_000000.flac	Yat1	06	04	20	2020/04/06	https://arbimon.rfcx.org/api/project/acoustic-community-phenology/recordings/download/7108093
20200406_003000.flac	Yat1	06	04	20	2020/04/06	https://arbimon.rfcx.org/api/project/acoustic-community-phenology/recordings/download/7108094
20200406_010000.flac	Yat1	06	04	20	2020/04/06	https://arbimon.rfcx.org/api/project/acoustic-community-phenology/recordings/download/7108095
20200406_013000.flac	Yat1	06	04	20	2020/04/06	https://arbimon.rfcx.org/api/project/acoustic-community-phenology/recordings/download/7108096
20200406_020000.flac	Yat1	06	04	20	2020/04/06	https://arbimon.rfcx.org/api/project/acoustic-community-phenology/recordings/download/7108097
20200406_023000.flac	Yat1	06	04	20	2020/04/06	https://arbimon.rfcx.org/api/project/acoustic-community-phenology/recordings/download/7108098
20200406_030000.flac	Yat1	06	04	20	2020/04/06	https://arbimon.rfcx.org/api/project/acoustic-community-phenology/recordings/download/7108099
20200406_033000.flac	Yat1	06	04	20	2020/04/06	https://arbimon.rfcx.org/api/project/acoustic-community-phenology/recordings/download/7108100
20200406_040000.flac	Yat1	06	04	20	2020/04/06	https://arbimon.rfcx.org/api/project/acoustic-community-phenology/recordings/download/7108101
20200406_043000.flac	Yat1	06	04	20	2020/04/06	https://arbimon.rfcx.org/api/project/acoustic-community-phenology/recordings/download/7108102
20200406_050000.flac	Yat1	06	04	20	2020/04/06	https://arbimon.rfcx.org/api/project/acoustic-community-phenology/recordings/download/7108103
20200406_053000.flac	Yat1	06	04	20	2020/04/06	https://arbimon.rfcx.org/api/project/acoustic-community-phenology/recordings/download/7108104
20200406_060000.flac	Yat1	06	04	20	2020/04/06	https://arbimon.rfcx.org/api/project/acoustic-community-phenology/recordings/download/7108105
20200406_063000.flac	Yat1	06	04	20	2020/04/06	https://arbimon.rfcx.org/api/project/acoustic-community-phenology/recordings/download/7108106
20200406_070000.flac	Yat1	06	04	20	2020/04/06	https://arbimon.rfcx.org/api/project/acoustic-community-phenology/recordings/download/7108107
20200406_073000.flac	Yat1	06	04	20	2020/04/06	https://arbimon.rfcx.org/api/project/acoustic-community-phenology/recordings/download/7108108
20200406_080000.flac	Yat1	06	04	20	2020/04/06	https://arbimon.rfcx.org/api/project/acoustic-community-phenology/recordings/download/7108109
20200406_083000.flac	Yat1	06	04	20	2020/04/06	https://arbimon.rfcx.org/api/project/acoustic-community-phenology/recordings/download/7108110
20200406_090000.flac	Yat1	06	04	20	2020/04/06	https://arbimon.rfcx.org/api/project/acoustic-community-phenology/recordings/download/7108111
20200406_093000.flac	Yat1	06	04	20	2020/04/06	https://arbimon.rfcx.org/api/project/acoustic-community-phenology/recordings/download/7108112
20200406_100000.flac	Yat1	06	04	20	2020/04/06	https://arbimon.rfcx.org/api/project/acoustic-community-phenology/recordings/download/7108113
20200406_103000.flac	Yat1	06	04	20	2020/04/06	https://arbimon.rfcx.org/api/project/acoustic-community-phenology/recordings/download/7108114
20200406_110000.flac	Yat1	06	04	20	2020/04/06	https://arbimon.rfcx.org/api/project/acoustic-community-phenology/recordings/download/7108115
20200406_113000.flac	Yat1	06	04	20	2020/04/06	https://arbimon.rfcx.org/api/project/acoustic-community-phenology/recordings/download/7108116
20200406_120000.flac	Yat1	06	04	20	2020/04/06	https://arbimon.rfcx.org/api/project/acoustic-community-phenology/recordings/download/7108117
20200406_123000.flac	Yat1	06	04	20	2020/04/06	https://arbimon.rfcx.org/api/project/acoustic-community-phenology/recordings/download/7108118
20200406_130000.flac	Yat1	06	04	20	2020/04/06	https://arbimon.rfcx.org/api/project/acoustic-community-phenology/recordings/download/7108119
20200406_133000.flac	Yat1	06	04	20	2020/04/06	https://arbimon.rfcx.org/api/project/acoustic-community-phenology/recordings/download/7108120
20200406_140000.flac	Yat1	06	04	20	2020/04/06	https://arbimon.rfcx.org/api/project/acoustic-community-phenology/recordings/download/7108121
20200406_143000.flac	Yat1	06	04	20	2020/04/06	https://arbimon.rfcx.org/api/project/acoustic-community-phenology/recordings/download/7108122
20200406_150000.flac	Yat1	06	04	20	2020/04/06	https://arbimon.rfcx.org/api/project/acoustic-community-phenology/recordings/download/7108123
20200406_153000.flac	Yat1	06	04	20	2020/04/06	https://arbimon.rfcx.org/api/project/acoustic-community-phenology/recordings/download/7108124
20200406_160000.flac	Yat1	06	04	20	2020/04/06	https://arbimon.rfcx.org/api/project/acoustic-community-phenology/recordings/download/7108125
20200406_163000.flac	Yat1	06	04	20	2020/04/06	https://arbimon.rfcx.org/api/project/acoustic-community-phenology/recordings/download/7108126
20200406_170000.flac	Yat1	06	04	20	2020/04/06	https://arbimon.rfcx.org/api/project/acoustic-community-phenology/recordings/download/7108127
20200406_173000.flac	Yat1	06	04	20	2020/04/06	https://arbimon.rfcx.org/api/project/acoustic-community-phenology/recordings/download/7108128
20200406_180000.flac	Yat1	06	04	20	2020/04/06	https://arbimon.rfcx.org/api/project/acoustic-community-phenology/recordings/download/7108129
20200406_183000.flac	Yat1	06	04	20	2020/04/06	https://arbimon.rfcx.org/api/project/acoustic-community-phenology/recordings/download/7108130
20200406_190000.flac	Yat1	06	04	20	2020/04/06	https://arbimon.rfcx.org/api/project/acoustic-community-phenology/recordings/download/7108131
20200406_193000.flac	Yat1	06	04	20	2020/04/06	https://arbimon.rfcx.org/api/project/acoustic-community-phenology/recordings/download/7108132
20200406_200000.flac	Yat1	06	04	20	2020/04/06	https://arbimon.rfcx.org/api/project/acoustic-community-phenology/recordings/download/7108133
20200406_203000.flac	Yat1	06	04	20	2020/04/06	https://arbimon.rfcx.org/api/project/acoustic-community-phenology/recordings/download/7108134
20200406_210000.flac	Yat1	06	04	20	2020/04/06	https://arbimon.rfcx.org/api/project/acoustic-community-phenology/recordings/download/7108135
20200406_213000.flac	Yat1	06	04	20	2020/04/06	https://arbimon.rfcx.org/api/project/acoustic-community-phenology/recordings/download/7108136
20200406_220000.flac	Yat1	06	04	20	2020/04/06	https://arbimon.rfcx.org/api/project/acoustic-community-phenology/recordings/download/7108137
20200406_223000.flac	Yat1	06	04	20	2020/04/06	https://arbimon.rfcx.org/api/project/acoustic-community-phenology/recordings/download/7108138
20200406_230000.flac	Yat1	06	04	20	2020/04/06	https://arbimon.rfcx.org/api/project/acoustic-community-phenology/recordings/download/7108139
20200406_233000.flac	Yat1	06	04	20	2020/04/06	https://arbimon.rfcx.org/api/project/acoustic-community-phenology/recordings/download/7108140
20200407_000000.flac	Yat1	07	04	20	2020/04/07	https://arbimon.rfcx.org/api/project/acoustic-community-phenology/recordings/download/7108141
20200407_003000.flac	Yat1	07	04	20	2020/04/07	https://arbimon.rfcx.org/api/project/acoustic-community-phenology/recordings/download/7108142
20200407_010000.flac	Yat1	07	04	20	2020/04/07	https://arbimon.rfcx.org/api/project/acoustic-community-phenology/recordings/download/7108143
20200407_013000.flac	Yat1	07	04	20	2020/04/07	https://arbimon.rfcx.org/api/project/acoustic-community-phenology/recordings/download/7108144
20200407_020000.flac	Yat1	07	04	20	2020/04/07	https://arbimon.rfcx.org/api/project/acoustic-community-phenology/recordings/download/7108145
20200407_023000.flac	Yat1	07	04	20	2020/04/07	https://arbimon.rfcx.org/api/project/acoustic-community-phenology/recordings/download/7108146
20200407_030000.flac	Yat1	07	04	20	2020/04/07	https://arbimon.rfcx.org/api/project/acoustic-community-phenology/recordings/download/7108147
20200407_033000.flac	Yat1	07	04	20	2020/04/07	https://arbimon.rfcx.org/api/project/acoustic-community-phenology/recordings/download/7108148
20200407_040000.flac	Yat1	07	04	20	2020/04/07	https://arbimon.rfcx.org/api/project/acoustic-community-phenology/recordings/download/7108149
20200407_043000.flac	Yat1	07	04	20	2020/04/07	https://arbimon.rfcx.org/api/project/acoustic-community-phenology/recordings/download/7108150
20200407_050000.flac	Yat1	07	04	20	2020/04/07	https://arbimon.rfcx.org/api/project/acoustic-community-phenology/recordings/download/7108151
20200407_053000.flac	Yat1	07	04	20	2020/04/07	https://arbimon.rfcx.org/api/project/acoustic-community-phenology/recordings/download/7108152
20200407_060000.flac	Yat1	07	04	20	2020/04/07	https://arbimon.rfcx.org/api/project/acoustic-community-phenology/recordings/download/7108153
20200407_063000.flac	Yat1	07	04	20	2020/04/07	https://arbimon.rfcx.org/api/project/acoustic-community-phenology/recordings/download/7108154
20200407_070000.flac	Yat1	07	04	20	2020/04/07	https://arbimon.rfcx.org/api/project/acoustic-community-phenology/recordings/download/7108155
20200407_073000.flac	Yat1	07	04	20	2020/04/07	https://arbimon.rfcx.org/api/project/acoustic-community-phenology/recordings/download/7108156
20200407_080000.flac	Yat1	07	04	20	2020/04/07	https://arbimon.rfcx.org/api/project/acoustic-community-phenology/recordings/download/7108157
20200407_083000.flac	Yat1	07	04	20	2020/04/07	https://arbimon.rfcx.org/api/project/acoustic-community-phenology/recordings/download/7108158
20200407_090000.flac	Yat1	07	04	20	2020/04/07	https://arbimon.rfcx.org/api/project/acoustic-community-phenology/recordings/download/7108159
20200407_093000.flac	Yat1	07	04	20	2020/04/07	https://arbimon.rfcx.org/api/project/acoustic-community-phenology/recordings/download/7108160
20200407_100000.flac	Yat1	07	04	20	2020/04/07	https://arbimon.rfcx.org/api/project/acoustic-community-phenology/recordings/download/7108161
20200407_103000.flac	Yat1	07	04	20	2020/04/07	https://arbimon.rfcx.org/api/project/acoustic-community-phenology/recordings/download/7108162
20200407_110000.flac	Yat1	07	04	20	2020/04/07	https://arbimon.rfcx.org/api/project/acoustic-community-phenology/recordings/download/7108163
20200407_113000.flac	Yat1	07	04	20	2020/04/07	https://arbimon.rfcx.org/api/project/acoustic-community-phenology/recordings/download/7108164
20200407_120000.flac	Yat1	07	04	20	2020/04/07	https://arbimon.rfcx.org/api/project/acoustic-community-phenology/recordings/download/7108165
20200407_123000.flac	Yat1	07	04	20	2020/04/07	https://arbimon.rfcx.org/api/project/acoustic-community-phenology/recordings/download/7108166
20200407_130000.flac	Yat1	07	04	20	2020/04/07	https://arbimon.rfcx.org/api/project/acoustic-community-phenology/recordings/download/7108167
20200407_133000.flac	Yat1	07	04	20	2020/04/07	https://arbimon.rfcx.org/api/project/acoustic-community-phenology/recordings/download/7108168
20200407_140000.flac	Yat1	07	04	20	2020/04/07	https://arbimon.rfcx.org/api/project/acoustic-community-phenology/recordings/download/7108169
20200407_143000.flac	Yat1	07	04	20	2020/04/07	https://arbimon.rfcx.org/api/project/acoustic-community-phenology/recordings/download/7108170
20200407_150000.flac	Yat1	07	04	20	2020/04/07	https://arbimon.rfcx.org/api/project/acoustic-community-phenology/recordings/download/7108171
20200407_153000.flac	Yat1	07	04	20	2020/04/07	https://arbimon.rfcx.org/api/project/acoustic-community-phenology/recordings/download/7108172
20200407_160000.flac	Yat1	07	04	20	2020/04/07	https://arbimon.rfcx.org/api/project/acoustic-community-phenology/recordings/download/7108173
20200407_163000.flac	Yat1	07	04	20	2020/04/07	https://arbimon.rfcx.org/api/project/acoustic-community-phenology/recordings/download/7108174
20200407_170000.flac	Yat1	07	04	20	2020/04/07	https://arbimon.rfcx.org/api/project/acoustic-community-phenology/recordings/download/7108175
20200407_173000.flac	Yat1	07	04	20	2020/04/07	https://arbimon.rfcx.org/api/project/acoustic-community-phenology/recordings/download/7108176
20200407_180000.flac	Yat1	07	04	20	2020/04/07	https://arbimon.rfcx.org/api/project/acoustic-community-phenology/recordings/download/7108177
20200407_183000.flac	Yat1	07	04	20	2020/04/07	https://arbimon.rfcx.org/api/project/acoustic-community-phenology/recordings/download/7108178
20200407_190000.flac	Yat1	07	04	20	2020/04/07	https://arbimon.rfcx.org/api/project/acoustic-community-phenology/recordings/download/7108179
20200407_193000.flac	Yat1	07	04	20	2020/04/07	https://arbimon.rfcx.org/api/project/acoustic-community-phenology/recordings/download/7108180
20200407_200000.flac	Yat1	07	04	20	2020/04/07	https://arbimon.rfcx.org/api/project/acoustic-community-phenology/recordings/download/7108181
20200407_203000.flac	Yat1	07	04	20	2020/04/07	https://arbimon.rfcx.org/api/project/acoustic-community-phenology/recordings/download/7108182
20200407_210000.flac	Yat1	07	04	20	2020/04/07	https://arbimon.rfcx.org/api/project/acoustic-community-phenology/recordings/download/7108183
20200407_213000.flac	Yat1	07	04	20	2020/04/07	https://arbimon.rfcx.org/api/project/acoustic-community-phenology/recordings/download/7108184
20200407_220000.flac	Yat1	07	04	20	2020/04/07	https://arbimon.rfcx.org/api/project/acoustic-community-phenology/recordings/download/7108185
20200407_223000.flac	Yat1	07	04	20	2020/04/07	https://arbimon.rfcx.org/api/project/acoustic-community-phenology/recordings/download/7108186
20200407_230000.flac	Yat1	07	04	20	2020/04/07	https://arbimon.rfcx.org/api/project/acoustic-community-phenology/recordings/download/7108187
20200407_233000.flac	Yat1	07	04	20	2020/04/07	https://arbimon.rfcx.org/api/project/acoustic-community-phenology/recordings/download/7108188
20200408_000000.flac	Yat1	08	04	20	2020/04/08	https://arbimon.rfcx.org/api/project/acoustic-community-phenology/recordings/download/7108189
20200408_003000.flac	Yat1	08	04	20	2020/04/08	https://arbimon.rfcx.org/api/project/acoustic-community-phenology/recordings/download/7108190
20200408_010000.flac	Yat1	08	04	20	2020/04/08	https://arbimon.rfcx.org/api/project/acoustic-community-phenology/recordings/download/7108191
20200408_013000.flac	Yat1	08	04	20	2020/04/08	https://arbimon.rfcx.org/api/project/acoustic-community-phenology/recordings/download/7108192
20200408_020000.flac	Yat1	08	04	20	2020/04/08	https://arbimon.rfcx.org/api/project/acoustic-community-phenology/recordings/download/7108193
20200408_023000.flac	Yat1	08	04	20	2020/04/08	https://arbimon.rfcx.org/api/project/acoustic-community-phenology/recordings/download/7108194
20200408_030000.flac	Yat1	08	04	20	2020/04/08	https://arbimon.rfcx.org/api/project/acoustic-community-phenology/recordings/download/7108195
20200408_033000.flac	Yat1	08	04	20	2020/04/08	https://arbimon.rfcx.org/api/project/acoustic-community-phenology/recordings/download/7108196
20200408_040000.flac	Yat1	08	04	20	2020/04/08	https://arbimon.rfcx.org/api/project/acoustic-community-phenology/recordings/download/7108197
20200408_043000.flac	Yat1	08	04	20	2020/04/08	https://arbimon.rfcx.org/api/project/acoustic-community-phenology/recordings/download/7108198
20200408_050000.flac	Yat1	08	04	20	2020/04/08	https://arbimon.rfcx.org/api/project/acoustic-community-phenology/recordings/download/7108199
20200408_053000.flac	Yat1	08	04	20	2020/04/08	https://arbimon.rfcx.org/api/project/acoustic-community-phenology/recordings/download/7108200
20200408_060000.flac	Yat1	08	04	20	2020/04/08	https://arbimon.rfcx.org/api/project/acoustic-community-phenology/recordings/download/7108201
20200408_063000.flac	Yat1	08	04	20	2020/04/08	https://arbimon.rfcx.org/api/project/acoustic-community-phenology/recordings/download/7108202
20200408_070000.flac	Yat1	08	04	20	2020/04/08	https://arbimon.rfcx.org/api/project/acoustic-community-phenology/recordings/download/7108203
20200408_073000.flac	Yat1	08	04	20	2020/04/08	https://arbimon.rfcx.org/api/project/acoustic-community-phenology/recordings/download/7108204
20200408_080000.flac	Yat1	08	04	20	2020/04/08	https://arbimon.rfcx.org/api/project/acoustic-community-phenology/recordings/download/7108205
20200408_083000.flac	Yat1	08	04	20	2020/04/08	https://arbimon.rfcx.org/api/project/acoustic-community-phenology/recordings/download/7108206
20200408_090000.flac	Yat1	08	04	20	2020/04/08	https://arbimon.rfcx.org/api/project/acoustic-community-phenology/recordings/download/7108207
20200408_093000.flac	Yat1	08	04	20	2020/04/08	https://arbimon.rfcx.org/api/project/acoustic-community-phenology/recordings/download/7108208
20200408_100000.flac	Yat1	08	04	20	2020/04/08	https://arbimon.rfcx.org/api/project/acoustic-community-phenology/recordings/download/7108209
20200408_103000.flac	Yat1	08	04	20	2020/04/08	https://arbimon.rfcx.org/api/project/acoustic-community-phenology/recordings/download/7108210
20200408_110000.flac	Yat1	08	04	20	2020/04/08	https://arbimon.rfcx.org/api/project/acoustic-community-phenology/recordings/download/7108211
20200408_113000.flac	Yat1	08	04	20	2020/04/08	https://arbimon.rfcx.org/api/project/acoustic-community-phenology/recordings/download/7108212
20200408_120000.flac	Yat1	08	04	20	2020/04/08	https://arbimon.rfcx.org/api/project/acoustic-community-phenology/recordings/download/7108213
20200408_123000.flac	Yat1	08	04	20	2020/04/08	https://arbimon.rfcx.org/api/project/acoustic-community-phenology/recordings/download/7108214
20200408_130000.flac	Yat1	08	04	20	2020/04/08	https://arbimon.rfcx.org/api/project/acoustic-community-phenology/recordings/download/7108215
20200408_133000.flac	Yat1	08	04	20	2020/04/08	https://arbimon.rfcx.org/api/project/acoustic-community-phenology/recordings/download/7108216
20200408_140000.flac	Yat1	08	04	20	2020/04/08	https://arbimon.rfcx.org/api/project/acoustic-community-phenology/recordings/download/7108217
20200408_143000.flac	Yat1	08	04	20	2020/04/08	https://arbimon.rfcx.org/api/project/acoustic-community-phenology/recordings/download/7108218
20200408_150000.flac	Yat1	08	04	20	2020/04/08	https://arbimon.rfcx.org/api/project/acoustic-community-phenology/recordings/download/7108219
20200408_153000.flac	Yat1	08	04	20	2020/04/08	https://arbimon.rfcx.org/api/project/acoustic-community-phenology/recordings/download/7108220
20200408_160000.flac	Yat1	08	04	20	2020/04/08	https://arbimon.rfcx.org/api/project/acoustic-community-phenology/recordings/download/7108221
20200408_163000.flac	Yat1	08	04	20	2020/04/08	https://arbimon.rfcx.org/api/project/acoustic-community-phenology/recordings/download/7108222
20200408_170000.flac	Yat1	08	04	20	2020/04/08	https://arbimon.rfcx.org/api/project/acoustic-community-phenology/recordings/download/7108223
20200408_173000.flac	Yat1	08	04	20	2020/04/08	https://arbimon.rfcx.org/api/project/acoustic-community-phenology/recordings/download/7108224
20200408_180000.flac	Yat1	08	04	20	2020/04/08	https://arbimon.rfcx.org/api/project/acoustic-community-phenology/recordings/download/7108225
20200408_183000.flac	Yat1	08	04	20	2020/04/08	https://arbimon.rfcx.org/api/project/acoustic-community-phenology/recordings/download/7108226
20200408_190000.flac	Yat1	08	04	20	2020/04/08	https://arbimon.rfcx.org/api/project/acoustic-community-phenology/recordings/download/7108227
20200408_193000.flac	Yat1	08	04	20	2020/04/08	https://arbimon.rfcx.org/api/project/acoustic-community-phenology/recordings/download/7108228
20200408_200000.flac	Yat1	08	04	20	2020/04/08	https://arbimon.rfcx.org/api/project/acoustic-community-phenology/recordings/download/7108229
20200408_203000.flac	Yat1	08	04	20	2020/04/08	https://arbimon.rfcx.org/api/project/acoustic-community-phenology/recordings/download/7108230
20200408_210000.flac	Yat1	08	04	20	2020/04/08	https://arbimon.rfcx.org/api/project/acoustic-community-phenology/recordings/download/7108231
20200408_213000.flac	Yat1	08	04	20	2020/04/08	https://arbimon.rfcx.org/api/project/acoustic-community-phenology/recordings/download/7108232
20200408_220000.flac	Yat1	08	04	20	2020/04/08	https://arbimon.rfcx.org/api/project/acoustic-community-phenology/recordings/download/7108233
20200408_223000.flac	Yat1	08	04	20	2020/04/08	https://arbimon.rfcx.org/api/project/acoustic-community-phenology/recordings/download/7108234
20200408_230000.flac	Yat1	08	04	20	2020/04/08	https://arbimon.rfcx.org/api/project/acoustic-community-phenology/recordings/download/7108235
20200408_233000.flac	Yat1	08	04	20	2020/04/08	https://arbimon.rfcx.org/api/project/acoustic-community-phenology/recordings/download/7108236
20200409_000000.flac	Yat1	09	04	20	2020/04/09	https://arbimon.rfcx.org/api/project/acoustic-community-phenology/recordings/download/7108237
20200409_003000.flac	Yat1	09	04	20	2020/04/09	https://arbimon.rfcx.org/api/project/acoustic-community-phenology/recordings/download/7108238
20200409_010000.flac	Yat1	09	04	20	2020/04/09	https://arbimon.rfcx.org/api/project/acoustic-community-phenology/recordings/download/7108239
20200409_013000.flac	Yat1	09	04	20	2020/04/09	https://arbimon.rfcx.org/api/project/acoustic-community-phenology/recordings/download/7108240
20200409_020000.flac	Yat1	09	04	20	2020/04/09	https://arbimon.rfcx.org/api/project/acoustic-community-phenology/recordings/download/7108241
20200409_023000.flac	Yat1	09	04	20	2020/04/09	https://arbimon.rfcx.org/api/project/acoustic-community-phenology/recordings/download/7108242
20200409_030000.flac	Yat1	09	04	20	2020/04/09	https://arbimon.rfcx.org/api/project/acoustic-community-phenology/recordings/download/7108243
20200409_033000.flac	Yat1	09	04	20	2020/04/09	https://arbimon.rfcx.org/api/project/acoustic-community-phenology/recordings/download/7108244
20200409_040000.flac	Yat1	09	04	20	2020/04/09	https://arbimon.rfcx.org/api/project/acoustic-community-phenology/recordings/download/7108245
20200409_043000.flac	Yat1	09	04	20	2020/04/09	https://arbimon.rfcx.org/api/project/acoustic-community-phenology/recordings/download/7108246
20200409_050000.flac	Yat1	09	04	20	2020/04/09	https://arbimon.rfcx.org/api/project/acoustic-community-phenology/recordings/download/7108247
20200409_053000.flac	Yat1	09	04	20	2020/04/09	https://arbimon.rfcx.org/api/project/acoustic-community-phenology/recordings/download/7108248
20200409_060000.flac	Yat1	09	04	20	2020/04/09	https://arbimon.rfcx.org/api/project/acoustic-community-phenology/recordings/download/7108249
20200409_063000.flac	Yat1	09	04	20	2020/04/09	https://arbimon.rfcx.org/api/project/acoustic-community-phenology/recordings/download/7108250
20200409_070000.flac	Yat1	09	04	20	2020/04/09	https://arbimon.rfcx.org/api/project/acoustic-community-phenology/recordings/download/7108251
20200409_073000.flac	Yat1	09	04	20	2020/04/09	https://arbimon.rfcx.org/api/project/acoustic-community-phenology/recordings/download/7108252
20200409_080000.flac	Yat1	09	04	20	2020/04/09	https://arbimon.rfcx.org/api/project/acoustic-community-phenology/recordings/download/7108253
20200409_083000.flac	Yat1	09	04	20	2020/04/09	https://arbimon.rfcx.org/api/project/acoustic-community-phenology/recordings/download/7108254
20200409_090000.flac	Yat1	09	04	20	2020/04/09	https://arbimon.rfcx.org/api/project/acoustic-community-phenology/recordings/download/7108255
20200409_093000.flac	Yat1	09	04	20	2020/04/09	https://arbimon.rfcx.org/api/project/acoustic-community-phenology/recordings/download/7108256
20200409_100000.flac	Yat1	09	04	20	2020/04/09	https://arbimon.rfcx.org/api/project/acoustic-community-phenology/recordings/download/7108257
20200409_103000.flac	Yat1	09	04	20	2020/04/09	https://arbimon.rfcx.org/api/project/acoustic-community-phenology/recordings/download/7108258
20200409_110000.flac	Yat1	09	04	20	2020/04/09	https://arbimon.rfcx.org/api/project/acoustic-community-phenology/recordings/download/7108259
20200409_113000.flac	Yat1	09	04	20	2020/04/09	https://arbimon.rfcx.org/api/project/acoustic-community-phenology/recordings/download/7108260
20200409_120000.flac	Yat1	09	04	20	2020/04/09	https://arbimon.rfcx.org/api/project/acoustic-community-phenology/recordings/download/7108261
20200409_123000.flac	Yat1	09	04	20	2020/04/09	https://arbimon.rfcx.org/api/project/acoustic-community-phenology/recordings/download/7108262
20200409_130000.flac	Yat1	09	04	20	2020/04/09	https://arbimon.rfcx.org/api/project/acoustic-community-phenology/recordings/download/7108263
20200409_133000.flac	Yat1	09	04	20	2020/04/09	https://arbimon.rfcx.org/api/project/acoustic-community-phenology/recordings/download/7108264
20200409_140000.flac	Yat1	09	04	20	2020/04/09	https://arbimon.rfcx.org/api/project/acoustic-community-phenology/recordings/download/7108265
20200409_143000.flac	Yat1	09	04	20	2020/04/09	https://arbimon.rfcx.org/api/project/acoustic-community-phenology/recordings/download/7108266
20200409_150000.flac	Yat1	09	04	20	2020/04/09	https://arbimon.rfcx.org/api/project/acoustic-community-phenology/recordings/download/7108267
20200409_153000.flac	Yat1	09	04	20	2020/04/09	https://arbimon.rfcx.org/api/project/acoustic-community-phenology/recordings/download/7108268
20200409_160000.flac	Yat1	09	04	20	2020/04/09	https://arbimon.rfcx.org/api/project/acoustic-community-phenology/recordings/download/7108269
20200409_163000.flac	Yat1	09	04	20	2020/04/09	https://arbimon.rfcx.org/api/project/acoustic-community-phenology/recordings/download/7108270
20200409_170000.flac	Yat1	09	04	20	2020/04/09	https://arbimon.rfcx.org/api/project/acoustic-community-phenology/recordings/download/7108271
20200409_173000.flac	Yat1	09	04	20	2020/04/09	https://arbimon.rfcx.org/api/project/acoustic-community-phenology/recordings/download/7108272
20200409_180000.flac	Yat1	09	04	20	2020/04/09	https://arbimon.rfcx.org/api/project/acoustic-community-phenology/recordings/download/7108273
20200409_183000.flac	Yat1	09	04	20	2020/04/09	https://arbimon.rfcx.org/api/project/acoustic-community-phenology/recordings/download/7108274
20200409_190000.flac	Yat1	09	04	20	2020/04/09	https://arbimon.rfcx.org/api/project/acoustic-community-phenology/recordings/download/7108275
20200409_193000.flac	Yat1	09	04	20	2020/04/09	https://arbimon.rfcx.org/api/project/acoustic-community-phenology/recordings/download/7108276
20200409_200000.flac	Yat1	09	04	20	2020/04/09	https://arbimon.rfcx.org/api/project/acoustic-community-phenology/recordings/download/7108277
20200409_203000.flac	Yat1	09	04	20	2020/04/09	https://arbimon.rfcx.org/api/project/acoustic-community-phenology/recordings/download/7108278
20200409_210000.flac	Yat1	09	04	20	2020/04/09	https://arbimon.rfcx.org/api/project/acoustic-community-phenology/recordings/download/7108279
20200409_213000.flac	Yat1	09	04	20	2020/04/09	https://arbimon.rfcx.org/api/project/acoustic-community-phenology/recordings/download/7108280
20200409_220000.flac	Yat1	09	04	20	2020/04/09	https://arbimon.rfcx.org/api/project/acoustic-community-phenology/recordings/download/7108281
20200409_223000.flac	Yat1	09	04	20	2020/04/09	https://arbimon.rfcx.org/api/project/acoustic-community-phenology/recordings/download/7108282
20200409_230000.flac	Yat1	09	04	20	2020/04/09	https://arbimon.rfcx.org/api/project/acoustic-community-phenology/recordings/download/7108283
20200409_233000.flac	Yat1	09	04	20	2020/04/09	https://arbimon.rfcx.org/api/project/acoustic-community-phenology/recordings/download/7108284
20200410_000000.flac	Yat1	10	04	20	2020/04/10	https://arbimon.rfcx.org/api/project/acoustic-community-phenology/recordings/download/7108285
20200410_003000.flac	Yat1	10	04	20	2020/04/10	https://arbimon.rfcx.org/api/project/acoustic-community-phenology/recordings/download/7108286
20200410_010000.flac	Yat1	10	04	20	2020/04/10	https://arbimon.rfcx.org/api/project/acoustic-community-phenology/recordings/download/7108287
20200410_013000.flac	Yat1	10	04	20	2020/04/10	https://arbimon.rfcx.org/api/project/acoustic-community-phenology/recordings/download/7108288
20200410_020000.flac	Yat1	10	04	20	2020/04/10	https://arbimon.rfcx.org/api/project/acoustic-community-phenology/recordings/download/7108289
20200410_023000.flac	Yat1	10	04	20	2020/04/10	https://arbimon.rfcx.org/api/project/acoustic-community-phenology/recordings/download/7108290
20200410_030000.flac	Yat1	10	04	20	2020/04/10	https://arbimon.rfcx.org/api/project/acoustic-community-phenology/recordings/download/7108291
20200410_033000.flac	Yat1	10	04	20	2020/04/10	https://arbimon.rfcx.org/api/project/acoustic-community-phenology/recordings/download/7108292
20200410_040000.flac	Yat1	10	04	20	2020/04/10	https://arbimon.rfcx.org/api/project/acoustic-community-phenology/recordings/download/7108293
20200410_043000.flac	Yat1	10	04	20	2020/04/10	https://arbimon.rfcx.org/api/project/acoustic-community-phenology/recordings/download/7108294
20200410_050000.flac	Yat1	10	04	20	2020/04/10	https://arbimon.rfcx.org/api/project/acoustic-community-phenology/recordings/download/7108295
20200410_053000.flac	Yat1	10	04	20	2020/04/10	https://arbimon.rfcx.org/api/project/acoustic-community-phenology/recordings/download/7108296
20200410_060000.flac	Yat1	10	04	20	2020/04/10	https://arbimon.rfcx.org/api/project/acoustic-community-phenology/recordings/download/7108297
20200410_063000.flac	Yat1	10	04	20	2020/04/10	https://arbimon.rfcx.org/api/project/acoustic-community-phenology/recordings/download/7108298
20200410_070000.flac	Yat1	10	04	20	2020/04/10	https://arbimon.rfcx.org/api/project/acoustic-community-phenology/recordings/download/7108299
20200410_073000.flac	Yat1	10	04	20	2020/04/10	https://arbimon.rfcx.org/api/project/acoustic-community-phenology/recordings/download/7108300
20200410_080000.flac	Yat1	10	04	20	2020/04/10	https://arbimon.rfcx.org/api/project/acoustic-community-phenology/recordings/download/7108301
20200410_083000.flac	Yat1	10	04	20	2020/04/10	https://arbimon.rfcx.org/api/project/acoustic-community-phenology/recordings/download/7108302
20200410_090000.flac	Yat1	10	04	20	2020/04/10	https://arbimon.rfcx.org/api/project/acoustic-community-phenology/recordings/download/7108303
20200410_093000.flac	Yat1	10	04	20	2020/04/10	https://arbimon.rfcx.org/api/project/acoustic-community-phenology/recordings/download/7108304
20200410_100000.flac	Yat1	10	04	20	2020/04/10	https://arbimon.rfcx.org/api/project/acoustic-community-phenology/recordings/download/7108305
20200410_103000.flac	Yat1	10	04	20	2020/04/10	https://arbimon.rfcx.org/api/project/acoustic-community-phenology/recordings/download/7108306
20200410_110000.flac	Yat1	10	04	20	2020/04/10	https://arbimon.rfcx.org/api/project/acoustic-community-phenology/recordings/download/7108307
20200410_113000.flac	Yat1	10	04	20	2020/04/10	https://arbimon.rfcx.org/api/project/acoustic-community-phenology/recordings/download/7108308
20200410_120000.flac	Yat1	10	04	20	2020/04/10	https://arbimon.rfcx.org/api/project/acoustic-community-phenology/recordings/download/7108309
20200410_123000.flac	Yat1	10	04	20	2020/04/10	https://arbimon.rfcx.org/api/project/acoustic-community-phenology/recordings/download/7108310
20200410_130000.flac	Yat1	10	04	20	2020/04/10	https://arbimon.rfcx.org/api/project/acoustic-community-phenology/recordings/download/7108311
20200410_133000.flac	Yat1	10	04	20	2020/04/10	https://arbimon.rfcx.org/api/project/acoustic-community-phenology/recordings/download/7108312
20200410_140000.flac	Yat1	10	04	20	2020/04/10	https://arbimon.rfcx.org/api/project/acoustic-community-phenology/recordings/download/7108313
20200410_143000.flac	Yat1	10	04	20	2020/04/10	https://arbimon.rfcx.org/api/project/acoustic-community-phenology/recordings/download/7108314
20200410_150000.flac	Yat1	10	04	20	2020/04/10	https://arbimon.rfcx.org/api/project/acoustic-community-phenology/recordings/download/7108315
20200410_153000.flac	Yat1	10	04	20	2020/04/10	https://arbimon.rfcx.org/api/project/acoustic-community-phenology/recordings/download/7108316
20200410_160000.flac	Yat1	10	04	20	2020/04/10	https://arbimon.rfcx.org/api/project/acoustic-community-phenology/recordings/download/7108317
20200410_163000.flac	Yat1	10	04	20	2020/04/10	https://arbimon.rfcx.org/api/project/acoustic-community-phenology/recordings/download/7108318
20200410_170000.flac	Yat1	10	04	20	2020/04/10	https://arbimon.rfcx.org/api/project/acoustic-community-phenology/recordings/download/7108319
20200410_173000.flac	Yat1	10	04	20	2020/04/10	https://arbimon.rfcx.org/api/project/acoustic-community-phenology/recordings/download/7108320
20200410_180000.flac	Yat1	10	04	20	2020/04/10	https://arbimon.rfcx.org/api/project/acoustic-community-phenology/recordings/download/7108321
20200410_183000.flac	Yat1	10	04	20	2020/04/10	https://arbimon.rfcx.org/api/project/acoustic-community-phenology/recordings/download/7108322
20200410_190000.flac	Yat1	10	04	20	2020/04/10	https://arbimon.rfcx.org/api/project/acoustic-community-phenology/recordings/download/7108323
20200410_193000.flac	Yat1	10	04	20	2020/04/10	https://arbimon.rfcx.org/api/project/acoustic-community-phenology/recordings/download/7108324
20200410_200000.flac	Yat1	10	04	20	2020/04/10	https://arbimon.rfcx.org/api/project/acoustic-community-phenology/recordings/download/7108325
20200410_203000.flac	Yat1	10	04	20	2020/04/10	https://arbimon.rfcx.org/api/project/acoustic-community-phenology/recordings/download/7108326
20200410_210000.flac	Yat1	10	04	20	2020/04/10	https://arbimon.rfcx.org/api/project/acoustic-community-phenology/recordings/download/7108327
20200410_213000.flac	Yat1	10	04	20	2020/04/10	https://arbimon.rfcx.org/api/project/acoustic-community-phenology/recordings/download/7108328
20200410_220000.flac	Yat1	10	04	20	2020/04/10	https://arbimon.rfcx.org/api/project/acoustic-community-phenology/recordings/download/7108329
20200410_223000.flac	Yat1	10	04	20	2020/04/10	https://arbimon.rfcx.org/api/project/acoustic-community-phenology/recordings/download/7108330
20200410_230000.flac	Yat1	10	04	20	2020/04/10	https://arbimon.rfcx.org/api/project/acoustic-community-phenology/recordings/download/7108331
20200410_233000.flac	Yat1	10	04	20	2020/04/10	https://arbimon.rfcx.org/api/project/acoustic-community-phenology/recordings/download/7108332
20200411_000000.flac	Yat1	11	04	20	2020/04/11	https://arbimon.rfcx.org/api/project/acoustic-community-phenology/recordings/download/7108333
20200411_003000.flac	Yat1	11	04	20	2020/04/11	https://arbimon.rfcx.org/api/project/acoustic-community-phenology/recordings/download/7108334
20200411_010000.flac	Yat1	11	04	20	2020/04/11	https://arbimon.rfcx.org/api/project/acoustic-community-phenology/recordings/download/7108335
20200411_013000.flac	Yat1	11	04	20	2020/04/11	https://arbimon.rfcx.org/api/project/acoustic-community-phenology/recordings/download/7108336
20200411_020000.flac	Yat1	11	04	20	2020/04/11	https://arbimon.rfcx.org/api/project/acoustic-community-phenology/recordings/download/7108337
20200411_023000.flac	Yat1	11	04	20	2020/04/11	https://arbimon.rfcx.org/api/project/acoustic-community-phenology/recordings/download/7108338
20200411_030000.flac	Yat1	11	04	20	2020/04/11	https://arbimon.rfcx.org/api/project/acoustic-community-phenology/recordings/download/7108339
20200411_033000.flac	Yat1	11	04	20	2020/04/11	https://arbimon.rfcx.org/api/project/acoustic-community-phenology/recordings/download/7108340
20200411_040000.flac	Yat1	11	04	20	2020/04/11	https://arbimon.rfcx.org/api/project/acoustic-community-phenology/recordings/download/7108341
20200411_043000.flac	Yat1	11	04	20	2020/04/11	https://arbimon.rfcx.org/api/project/acoustic-community-phenology/recordings/download/7108342
20200411_050000.flac	Yat1	11	04	20	2020/04/11	https://arbimon.rfcx.org/api/project/acoustic-community-phenology/recordings/download/7108343
20200411_053000.flac	Yat1	11	04	20	2020/04/11	https://arbimon.rfcx.org/api/project/acoustic-community-phenology/recordings/download/7108344
20200411_060000.flac	Yat1	11	04	20	2020/04/11	https://arbimon.rfcx.org/api/project/acoustic-community-phenology/recordings/download/7108345
20200411_063000.flac	Yat1	11	04	20	2020/04/11	https://arbimon.rfcx.org/api/project/acoustic-community-phenology/recordings/download/7108346
20200411_070000.flac	Yat1	11	04	20	2020/04/11	https://arbimon.rfcx.org/api/project/acoustic-community-phenology/recordings/download/7108347
20200411_073000.flac	Yat1	11	04	20	2020/04/11	https://arbimon.rfcx.org/api/project/acoustic-community-phenology/recordings/download/7108348
20200411_080000.flac	Yat1	11	04	20	2020/04/11	https://arbimon.rfcx.org/api/project/acoustic-community-phenology/recordings/download/7108349
20200411_083000.flac	Yat1	11	04	20	2020/04/11	https://arbimon.rfcx.org/api/project/acoustic-community-phenology/recordings/download/7108350
20200411_090000.flac	Yat1	11	04	20	2020/04/11	https://arbimon.rfcx.org/api/project/acoustic-community-phenology/recordings/download/7108351
20200411_093000.flac	Yat1	11	04	20	2020/04/11	https://arbimon.rfcx.org/api/project/acoustic-community-phenology/recordings/download/7108352
20200411_100000.flac	Yat1	11	04	20	2020/04/11	https://arbimon.rfcx.org/api/project/acoustic-community-phenology/recordings/download/7108353
20200411_103000.flac	Yat1	11	04	20	2020/04/11	https://arbimon.rfcx.org/api/project/acoustic-community-phenology/recordings/download/7108354
20200411_110000.flac	Yat1	11	04	20	2020/04/11	https://arbimon.rfcx.org/api/project/acoustic-community-phenology/recordings/download/7108355
20200411_113000.flac	Yat1	11	04	20	2020/04/11	https://arbimon.rfcx.org/api/project/acoustic-community-phenology/recordings/download/7108356
20200411_120000.flac	Yat1	11	04	20	2020/04/11	https://arbimon.rfcx.org/api/project/acoustic-community-phenology/recordings/download/7108357
20200411_123000.flac	Yat1	11	04	20	2020/04/11	https://arbimon.rfcx.org/api/project/acoustic-community-phenology/recordings/download/7108358
20200411_130000.flac	Yat1	11	04	20	2020/04/11	https://arbimon.rfcx.org/api/project/acoustic-community-phenology/recordings/download/7108359
20200411_133000.flac	Yat1	11	04	20	2020/04/11	https://arbimon.rfcx.org/api/project/acoustic-community-phenology/recordings/download/7108360
20200411_140000.flac	Yat1	11	04	20	2020/04/11	https://arbimon.rfcx.org/api/project/acoustic-community-phenology/recordings/download/7108361
20200411_143000.flac	Yat1	11	04	20	2020/04/11	https://arbimon.rfcx.org/api/project/acoustic-community-phenology/recordings/download/7108362
20200411_150000.flac	Yat1	11	04	20	2020/04/11	https://arbimon.rfcx.org/api/project/acoustic-community-phenology/recordings/download/7108363
20200411_153000.flac	Yat1	11	04	20	2020/04/11	https://arbimon.rfcx.org/api/project/acoustic-community-phenology/recordings/download/7108364
20200411_160000.flac	Yat1	11	04	20	2020/04/11	https://arbimon.rfcx.org/api/project/acoustic-community-phenology/recordings/download/7108365
20200411_163000.flac	Yat1	11	04	20	2020/04/11	https://arbimon.rfcx.org/api/project/acoustic-community-phenology/recordings/download/7108366
20200411_170000.flac	Yat1	11	04	20	2020/04/11	https://arbimon.rfcx.org/api/project/acoustic-community-phenology/recordings/download/7108367
20200411_173000.flac	Yat1	11	04	20	2020/04/11	https://arbimon.rfcx.org/api/project/acoustic-community-phenology/recordings/download/7108368
20200411_180000.flac	Yat1	11	04	20	2020/04/11	https://arbimon.rfcx.org/api/project/acoustic-community-phenology/recordings/download/7108369
20200411_183000.flac	Yat1	11	04	20	2020/04/11	https://arbimon.rfcx.org/api/project/acoustic-community-phenology/recordings/download/7108370
20200411_190000.flac	Yat1	11	04	20	2020/04/11	https://arbimon.rfcx.org/api/project/acoustic-community-phenology/recordings/download/7108371
20200411_193000.flac	Yat1	11	04	20	2020/04/11	https://arbimon.rfcx.org/api/project/acoustic-community-phenology/recordings/download/7108372
20200411_200000.flac	Yat1	11	04	20	2020/04/11	https://arbimon.rfcx.org/api/project/acoustic-community-phenology/recordings/download/7108373
20200411_203000.flac	Yat1	11	04	20	2020/04/11	https://arbimon.rfcx.org/api/project/acoustic-community-phenology/recordings/download/7108374
20200411_210000.flac	Yat1	11	04	20	2020/04/11	https://arbimon.rfcx.org/api/project/acoustic-community-phenology/recordings/download/7108375
20200411_213000.flac	Yat1	11	04	20	2020/04/11	https://arbimon.rfcx.org/api/project/acoustic-community-phenology/recordings/download/7108376
20200411_220000.flac	Yat1	11	04	20	2020/04/11	https://arbimon.rfcx.org/api/project/acoustic-community-phenology/recordings/download/7108377
20200411_223000.flac	Yat1	11	04	20	2020/04/11	https://arbimon.rfcx.org/api/project/acoustic-community-phenology/recordings/download/7108378
20200411_230000.flac	Yat1	11	04	20	2020/04/11	https://arbimon.rfcx.org/api/project/acoustic-community-phenology/recordings/download/7108379
20200411_233000.flac	Yat1	11	04	20	2020/04/11	https://arbimon.rfcx.org/api/project/acoustic-community-phenology/recordings/download/7108380
20200412_000000.flac	Yat1	12	04	20	2020/04/12	https://arbimon.rfcx.org/api/project/acoustic-community-phenology/recordings/download/7119376
20200412_003000.flac	Yat1	12	04	20	2020/04/12	https://arbimon.rfcx.org/api/project/acoustic-community-phenology/recordings/download/7119377
20200412_010000.flac	Yat1	12	04	20	2020/04/12	https://arbimon.rfcx.org/api/project/acoustic-community-phenology/recordings/download/7119378
20200412_013000.flac	Yat1	12	04	20	2020/04/12	https://arbimon.rfcx.org/api/project/acoustic-community-phenology/recordings/download/7119379
20200412_020000.flac	Yat1	12	04	20	2020/04/12	https://arbimon.rfcx.org/api/project/acoustic-community-phenology/recordings/download/7119380
20200412_023000.flac	Yat1	12	04	20	2020/04/12	https://arbimon.rfcx.org/api/project/acoustic-community-phenology/recordings/download/7119381
20200412_030000.flac	Yat1	12	04	20	2020/04/12	https://arbimon.rfcx.org/api/project/acoustic-community-phenology/recordings/download/7119382
20200412_033000.flac	Yat1	12	04	20	2020/04/12	https://arbimon.rfcx.org/api/project/acoustic-community-phenology/recordings/download/7119383
20200412_040000.flac	Yat1	12	04	20	2020/04/12	https://arbimon.rfcx.org/api/project/acoustic-community-phenology/recordings/download/7119384
20200412_043000.flac	Yat1	12	04	20	2020/04/12	https://arbimon.rfcx.org/api/project/acoustic-community-phenology/recordings/download/7119385
20200412_050000.flac	Yat1	12	04	20	2020/04/12	https://arbimon.rfcx.org/api/project/acoustic-community-phenology/recordings/download/7119386
20200412_053000.flac	Yat1	12	04	20	2020/04/12	https://arbimon.rfcx.org/api/project/acoustic-community-phenology/recordings/download/7119387
[truncated: 852 more rows]
